# Supplementary material for: Metagenome-based vertical profiling of the Gulf of Mexico highlights its uniqueness and far-reaching effects of freshwater input
Source: Appl Environ Microbiol. 2026 Jan 27;92(2):e02589-25. doi: 10.1128/aem.02589-25 (PMC12915328; doi:10.1128/aem.02589-25)
Supplement: File S1 — Samples used in this study and their metadata, including physicochemical measurements and bioinformatic analysis of sequence (e.g., Nonpareil) and gene alpha and beta diversity. [file aem.02589-25-s0001.xlsx]

## Sheet: GoM Overview
Acession	Sample Name	Vessel	Cruise	Ocean	Year	Month	Day	Station	Lat (N)	Lon (W)	Description	Depth (m)	Temp (C)	Salinity (PSU)	Density (σt)	Fluoresence	Oxygen (uM]	Xmiss	Conductivity (S/m)	Par	Mean PO4	Mean Si	Mean NO3+NO2	Mean N*	Sequencing Effort (Gb)	Sequencing Effort (Bp)	Metagenome Reads GC (%)	Average Genome Size (Bp)	Nonpareil Diversity	Diversity Covered (%)	Contigs Assembled	Assembled Length (Bp)	Assembled N50	Assembled GC (%)	Predicted CDS	Reads Mapping to Assembly (%)	Reads Mapping to rMAGs (%)
SRX31480034	EN21	R/V Endeavour	EN509	Gulf Of Mexico	2012	May	26	2	28.8505	-88.4893	SURFACE	3	27.8465	29.6411	18.4198	0.9041	206.017	80.643	4.83488	956	0.232	3.103	0	-0.704	3.8183	3818300141	43.4101	3.15745e+06	19.6121	69.6462	67488	173643536	3018	44.2206	234168	63.42	14.61
SRX31480035	EN22	R/V Endeavour	EN509	Gulf Of Mexico	2012	May	26	2	28.8505	-88.4893	ML	15	26.5378	36.1968	23.767	0.2588	200.411	87.6088	5.63462	255	0.173	0.816	0	0.112	4.57614	4576140282	38.0362	1.99608e+06	20.4172	64.0848	81232	207803851	2990	38.5774	261238	62.22	13.96
SRX31480036	EN23	R/V Endeavour	EN509	Gulf Of Mexico	2012	May	26	2	28.8505	-88.4893	DCM	70	21.5482	36.4486	25.4457	0.3355	177.672	88.0043	5.13477	5.85	0.236	1.8	1.518	0.553	5.2161	5216102383	38.4224	2.36139e+06	21.1094	55.3113	91419	228848082	2901	39.8215	290528	49.49	9.11
SRX31480037	EN24	R/V Endeavour	EN509	Gulf Of Mexico	2012	May	26	2	28.8505	-88.4893	aOMZ	100	20.1369	36.5015	25.8711	0.1781	143.709	88.2741	4.99326	1.77	0.253	1.79	1.713	0.496	3.9228	3922799127	43.2772	2.59375e+06	21.1119	49.3325	61584	133333770	2330	44.0247	168187	46.78	25.57
SRX31480038	EN25	R/V Endeavour	EN509	Gulf Of Mexico	2012	May	26	2	28.8505	-88.4893	OMZ	200	14.0717	35.8059	26.795	0.0566	135.173	88.9127	4.29616	0.946	1.245	8.985	18.278	1.089	3.32778	3327781191	43.1491	2.50556e+06	20.8029	51.1726	51330	107833941	2231	43.8194	137198	48.07	29.44
SRX29712793	EN81	R/V Endeavour	EN509	Gulf Of Mexico	2012	June	2	8	27.2623	-92.701	SURFACE	3	27.4368	35.9743	23.3111	0.07	199.043	87.4769	5.70048	237	0.16	1.353	0	0.301	3.73111	3731106096	36.0154	1.80622e+06	20.3235	62.3803	63790	150075202	2576	36.441	199341	58.12	13.09
SRX29712794	EN82	R/V Endeavour	EN509	Gulf Of Mexico	2012	June	2	8	27.2623	-92.701	ML	21	26.4268	36.3189	23.8943	0.0609	205.513	87.5646	5.63967	163	0.186	1.372	0	-0.061	3.748	3747995526	35.4375	1.83562e+06	20.5457	60.2124	63872	142273565	2392	36.4516	192970	55.89	15.5
SRX29712795	EN83	R/V Endeavour	EN509	Gulf Of Mexico	2012	June	2	8	27.2623	-92.701	DCM	88	21.2826	36.493	25.5532	0.7555	177.191	87.5853	5.11291	20.1	0.182	1.832	1.07	2.19	4.24277	4242771948	38.9184	2.39228e+06	20.8592	55.0561	70731	187700166	3235	39.294	233923	47.36	8.8
SRX31480039	EN84	R/V Endeavour	EN509	Gulf Of Mexico	2012	June	2	8	27.2623	-92.701	aOMZ	150	17.5344	36.307	26.3884	0.1488	125.947	88.3263	4.70093	1.62	0.811	5.519	12.727	2.308	4.03034	4030335749	41.7329	2.43156e+06	21.2032	46.9278	21266	40718750	1850	44.2129	52799	22.49	21.67
SRX31480040	EN85	R/V Endeavour	EN509	Gulf Of Mexico	2012	June	2	8	27.2623	-92.701	OMZ	375	10.1641	35.2202	27.0957	0.0609	114.197	88.8383	3.86301	0.633	1.901	16.737	23.836	-3.195	4.90399	4903991687	41.2413	2.28517e+06	21.0034	46.6195	68128	139252848	2148	42.4642	180780	50.39	26.38
SRX1123559	EN51	R/V Endeavour	EN509	Gulf Of Mexico	2012	May	30	5	26.095	-92.1115	SURFACE	3	27.1768	36.2236	23.5829	0.0671	199.828	87.6406	5.70719	2060	0.077	4.391	0	1.445	4.18615	4186146992	37.314	1.85463e+06	20.175	76.9594	75897	173655308	2490	38.175	225959	58.69	18.63
SRX1123950	EN52	R/V Endeavour	EN509	Gulf Of Mexico	2012	May	30	5	26.095	-92.1115	ML	25	26.1485	36.3604	24.0135	0.1033	210.757	87.4822	5.61535	187	0.064	4.101	0	1.633	4.52698	4526977378	35.7705	1.93605e+06	20.4375	59.202	74371	178303382	2700	36.6083	235162	55.89	15.48
SRX1124014	EN53	R/V Endeavour	EN509	Gulf Of Mexico	2012	May	30	5	26.095	-92.1115	DCM	73	21.1744	36.5006	25.5889	0.555	181.654	87.1559	5.10171	32.5	0.112	5.397	2.254	2.927	4.12226	4122264577	39.3779	2.48432e+06	20.4177	58.9052	73220	192859956	3185	39.9632	238860	51.52	10.28
SRX1124015	EN54	R/V Endeavour	EN509	Gulf Of Mexico	2012	May	30	5	26.095	-92.1115	aOMZ	150	15.8635	36.0784	26.609	0.0461	118.864	88.5823	4.50392	1.82	1.087	25.08	29.403	12.97	3.57408	3574076136	43.2433	2.54007e+06	20.2792	61.8316	58114	127557037	2355	44.1371	161330	43.89	23.8
SRX1124027	EN55	R/V Endeavour	EN509	Gulf Of Mexico	2012	May	30	5	26.095	-92.1115	OMZ	300	11.4566	35.4098	27.0105	0.0609	109.172	88.5572	4.00264	0.633	1.653	13.342	29.315	5.015	2.90528	2905277242	44.182	2.5212e+06	20.2394	62.2752	46082	97452546	2231	45.4226	123329	43.82	28.14
SRX1124028	EN56	R/V Endeavour	EN509	Gulf Of Mexico	2012	May	30	5	26.095	-92.1115	DEEP	600	7.1731	34.9242	27.3348	0.0622	131.319	88.9943	3.56449	0.633	2.112	23.654	34.94	3.526	17.6104	17610381368	49.5969	2.20629e+06	20.3208	60.3782	209000	520984574	2854	49.6605	657518	59.56	24.03
SRX1124030	EN57	R/V Endeavour	EN509	Gulf Of Mexico	2012	May	30	5	26.095	-92.1115	DEEP	1000	4.9902	34.9261	27.6179	0.0902	180.269	89.137	3.38289	0.633	1.91	27.173	21.002	-5.789	3.97275	3972750375	43.5633	2.90133e+06	21.0988	51.9315	63263	149867267	2648	44.7824	186646	53.35	30.5
SRX1124031	EN58	R/V Endeavour	EN509	Gulf Of Mexico	2012	May	30	5	26.095	-92.1115	DEEP	1470	4.2832	34.9595	27.7238	0.1195	210.351	89.1165	3.34206	0.633	1.699	26.635	18.689	-4.874	3.76801	3768011456	45.9266	3.0355e+06	21.1472	49.4937	62157	157010963	2922	46.3957	192469	53.8	27.56
SRX1124034	EN59	R/V Endeavour	EN509	Gulf Of Mexico	2012	May	30	5	26.095	-92.1115	DEEP	2107	4.2532	34.965	27.7314	0.1194	212.903	88.8545	3.36586	0.633	1.687	26.489	18.314	-5.024	4.19735	4197352124	44.1833	2.7636e+06	20.8272	55.8705	67764	163512406	2670	45.4248	202406	55.72	29.58
NOTES:											* non genomic measurements collect by CTD				σt = (ρ-1000)[kg/m^3]	(mg/m^3)									Gb = Gigabytes fasta file size	Bp = base pairs sequenced		Calculated by MicrobeCensus	Alpha Diversity Estimate	Community diversity captured by sequencing effort						Calculated with Bowtie2 overall alignment rate
																									* Sequencing effort after trimming with BBduk.				Nonpareil	Nonpareil
											Legend																														Metagenome Reads GC (%)	Assembled GC (%)	Difference (%)
											SURFACE	Surface														Sequencing Effort (Gb)	Metagenome Reads GC (%)	Average Genome Size (Bp)	Nonpareil Diversity	Estimated Coverage	Contigs Assembled	Assembled Length (Bp)	Assembled N50	Assembled GC (%)	Predicted CDS	Reads Mapping to Assembly (%)	Reads Mapping to rMAGs (%)				43.4101	44.2206	-0.81053
											ML	Mixed Layer																													38.0362	38.5774	-0.54111		Difference (%)
											DCM	Deep Chlorophyl Maximum													Mean	4.75687	41.1999	2.40043e+06	20.628	57.7679	72142.5	1.72247e+08	2617.16	42.0998	219727	51.6037	20.3226	Mean			38.4224	39.8215	-1.39907
											aOMZ	Above oxygen minimum													Standard Error	0.724414	0.879599	91309.4	0.0994315	1.79303	8305.05	2.16722e+07	86.6983	0.879162	27266.9	2.09237	1.7203	Standard Error			43.2772	44.0247	-0.747543		Mean	-0.89993
											OMZ	Oxygen minimum													Median	4.03034	41.7329	2.43156e+06	20.5457	58.9052	67488	157010963	2648	43.8194	199341	53.35	21.67	Median			43.1491	43.8194	-0.670282		Standard Error	0.119693
											DEEP	Below Oxygen minimum													Mode	#N/A	#N/A	#N/A	#N/A	#N/A	#N/A	#N/A	2231	#N/A	#N/A	55.89	#N/A	Mode			36.0154	36.441	-0.425684		Median	-0.837801
																									Standard Deviation	3.15765	3.83408	398008	0.433412	7.81565	36200.9	9.44671e+07	377.909	3.83218	118854	9.12043	7.49861	Standard Deviation			35.4375	36.4516	-1.0141		Mode	#N/A
																									Sample Variance	9.97075	14.7002	1.58411e+11	0.187846	61.0844	1.3105e+09	8924024032677216	142815	14.6856	1.41262e+10	83.1822	56.2291	Sample Variance			38.9184	39.294	-0.375587		Standard Deviation	0.52173
																									Kurtosis	17.7542	-0.393259	-0.593182	-0.202934	0.597937	12.6227	11.2009	-0.655589	-0.896862	11.0879	5.04364	-1.51027	Kurtosis			41.7329	44.2129	-2.48		Sample Variance	0.272202
																									Skewness	4.15459	0.197577	0.147062	-0.448026	0.642049	3.14882	2.90587	-0.143528	-0.0341284	2.87564	-1.76994	-0.159179	Skewness			41.2413	42.4642	-1.22294		Kurtosis	3.78349
																									Range	14.7051	14.1594	1.35122e+06	1.59105	30.34	187734	480265824	1385	13.2194	604719	40.93	21.7	Range			37.314	38.175	-0.861024		Skewness	-1.40192
																									Minimum	2.90528	35.4375	1.80622e+06	19.6121	46.6195	21266	40718750	1850	36.441	52799	22.49	8.8	Minimum			35.7705	36.6083	-0.837801		Range	2.41641
																									Maximum	17.6104	49.5969	3.15745e+06	21.2032	76.9594	209000	520984574	3235	49.6605	657518	63.42	30.5	Maximum			39.3779	39.9632	-0.585351		Minimum	-2.48
																									Sum	90.3806	782.798	4.56081e+07	391.932	1097.59	1370708	3272687150	49726	799.897	4174811	980.47	386.13	Sum			43.2433	44.1371	-0.893845		Maximum	-0.0635906
																									Count	19	19	19	19	19	19	19	19	19	19	19	19	Count			44.182	45.4226	-1.24066		Sum	-17.0987
																																									49.5969	49.6605	-0.0635906		Count	19
																																									43.5633	44.7824	-1.21901
																									Sample Name	Sequencing Effort (Gb)	*Separated Sample EN56 because it was sequenced much more deeply than the rest.			Sample Name	Contigs Assembled	Predicted CDS	*Separated Sample EN56 because it was sequenced much more deeply than the rest.								45.9266	46.3957	-0.469115
																									EN21	3.8183				EN21	67488	234168									44.1833	45.4248	-1.24143
																									EN22	4.57614	Sequencing Effort (Gb)			EN22	81232	261238		Contigs Assembled	Predicted CDS
																									EN23	5.2161				EN23	91419	290528
																									EN24	3.9228	Mean	4.04279		EN24	61584	168187	Mean	64539.3	195405
																									EN25	3.32778	Standard Error	0.128875		EN25	51330	137198	Standard Error	3532.55	13031.2
																									EN81	3.73111	Median	4.00154		EN81	63790	199341	Median	65680	196156
																									EN82	3.748	Mode	#N/A		EN82	63872	192970	Mode	#N/A	#N/A
																									EN83	4.24277	Standard Deviation	0.546769		EN83	70731	233923	Standard Deviation	14987.4	55286.5
																									EN84	4.03034	Sample Variance	0.298956		EN84	21266	52799	Sample Variance	2.24621e+08	3.0566e+09
																									EN85	4.90399	Kurtosis	0.695358		EN85	68128	180780	Kurtosis	3.51151	1.46604
																									EN51	4.18615	Skewness	0.204032		EN51	75897	225959	Skewness	-1.22758	-0.822403
																									EN52	4.52698	Range	2.31083		EN52	74371	235162	Range	70153	237729
																									EN53	4.12226	Minimum	2.90528		EN53	73220	238860	Minimum	21266	52799
																									EN54	3.57408	Maximum	5.2161		EN54	58114	161330	Maximum	91419	290528
																									EN55	2.90528	Sum	72.7702		EN55	46082	123329	Sum	1161708	3517293
																									EN57	3.97275	Count	18		EN57	63263	186646	Count	18	18
																									EN58	3.76801				EN58	62157	192469
																									EN59	4.19735				EN59	67764	202406
																									Mean	4.00154				Mean	64539.3	195405
																									EN56	17.6104				EN56	209000	657518
																									Difference	13.6088				Difference	144461	462113
																									Increase (%)	340.09				Increase (%)	223.834	236.49

## Sheet: GoM Effort
Sample Name	Sequencing Effort (Gb)	Average Genome Size (Bp)	NonPareil Diversity	Estimated Coverage	Assembled N50	Contigs Assembled	Assembled Length (Bp)	Predicted CDS		Sample Name	Depth (m)	Sequencing Effort (Gb)	Reads Mapping to Assembly (%)	Reads Mapping to rMAGs (%)
EN21	3.8183	3.15745e+06	19.6121	69.6462	3018	67488	173643536	234168		EN21	3	3.8183	63.42	14.61
EN22	4.57614	1.99608e+06	20.4172	64.0848	2990	81232	207803851	261238		EN81	3	3.73111	58.12	13.09		t-Test: Two-Sample Assuming Unequal Variances	Reads Mapping to rMAGs (%)
EN23	5.2161	2.36139e+06	21.1094	55.3113	2901	91419	228848082	290528		EN51	3	4.18615	58.69	18.63
EN24	3.9228	2.59375e+06	21.1119	49.3325	2330	61584	133333770	168187		EN22	15	4.57614	62.22	13.96			Surface,ML,DCM	aOMZ,OMZ,Deep	mean difference
EN25	3.32778	2.50556e+06	20.8029	51.1726	2231	51330	107833941	137198		EN82	21	3.748	55.89	15.5		Mean	13.2733	26.667	13.3937
EN81	3.73111	1.80622e+06	20.3235	62.3803	2576	63790	150075202	199341		EN52	25	4.52698	55.89	15.48		Variance	10.8897	8.3626
EN82	3.748	1.83562e+06	20.5457	60.2124	2392	63872	142273565	192970		EN23	70	5.2161	49.49	9.11		Observations	9	10
EN83	4.24277	2.39228e+06	20.8592	55.0561	3235	70731	187700166	233923		EN53	73	4.12226	51.52	10.28		Hypothesized Mean Difference	0
EN84	4.03034	2.43156e+06	21.2032	46.9278	1850	21266	40718750	52799		EN83	88	4.24277	47.36	8.8		df	16
EN85	4.90399	2.28517e+06	21.0034	46.6195	2148	68128	139252848	180780		EN24	100	3.9228	46.78	25.57		t Stat	-9.36318
EN51	4.18615	1.85463e+06	20.175	76.9594	2490	75897	173655308	225959		EN84	150	4.03034	22.49	21.67		P(T<=t) one-tail	3.40351e-08
EN52	4.52698	1.93605e+06	20.4375	59.202	2700	74371	178303382	235162		EN54	150	3.57408	43.89	23.8		t Critical one-tail	1.74588
EN53	4.12226	2.48432e+06	20.4177	58.9052	3185	73220	192859956	238860		EN25	200	3.32778	48.07	29.44		P(T<=t) two-tail	6.80703e-08
EN54	3.57408	2.54007e+06	20.2792	61.8316	2355	58114	127557037	161330		EN55	300	2.90528	43.82	28.14		t Critical two-tail	2.11991
EN55	2.90528	2.5212e+06	20.2394	62.2752	2231	46082	97452546	123329		EN85	375	4.90399	50.39	26.38
EN57	3.97275	2.90133e+06	21.0988	51.9315	2648	63263	149867267	186646		EN56	600	17.6104	59.56	24.03		t Stat < t Crit	Reject Null Hypothesis
EN58	3.76801	3.0355e+06	21.1472	49.4937	2922	62157	157010963	192469		EN57	1000	3.97275	53.35	30.5
EN59	4.19735	2.7636e+06	20.8272	55.8705	2670	67764	163512406	202406		EN58	1470	3.76801	53.8	27.56
										EN59	2107	4.19735	55.72	29.58
		*Removed Sample EN56 because it was sequenced much more deeply than the rest.
													Sequencing Effort (Gb)
												Sequencing Effort (Gb)	1
		Sequencing Effort correlation										Reads Mapping to Assembly (%)	0.235774
			Sequencing Effort (Gb)									Reads Mapping to rMAGs (%)	0.0452307
		Sequencing Effort (Gb)	1
		Average Genome Size (Bp)	-0.246568
		NonPareil Diversity	0.309913
		Estimated Coverage	-0.130527
		Assembled N50	0.31129
		Contigs Assembled	0.625983
		Assembled Length (Bp)	0.600273
		Predicted CDS	0.597058

## Sheet: GoM Genes
Sample Name	Predicted Genes	Annotated Genes	Annotated Fraction	Annotated Percent
EN_21	234168	144224	0.6159	61.59
EN_22	261238	213035	0.815482	81.5482	Annotated Percent
EN_23	290528	202866	0.698267	69.8267
EN_24	168187	133715	0.795038	79.5038	Mean	77.7782
EN_25	137198	112313	0.81862	81.862	Standard Error	1.35064
EN_51	225959	188244	0.833089	83.3089	Median	79.6895
EN_52	235162	186632	0.793632	79.3632	Mode	#N/A
EN_53	238860	166698	0.69789	69.789	Standard Deviation	5.8873
EN_54	161330	128563	0.796895	79.6895	Sample Variance	34.6604
EN_55	123329	100517	0.815031	81.5031	Kurtosis	1.83626
EN_56	657518	488611	0.743114	74.3114	Skewness	-1.5718
EN_57	186646	152424	0.816648	81.6648	Range	21.7189
EN_58	192469	153268	0.796326	79.6326	Minimum	61.59
EN_59	202406	162295	0.801829	80.1829	Maximum	83.3089
EN_81	199341	163560	0.820504	82.0504	Sum	1477.79
EN_82	192970	158823	0.823045	82.3045	Count	19
EN_83	233923	163246	0.697862	69.7862
EN_84	52799	41673	0.789276	78.9276
EN_85	180780	146324	0.809404	80.9404

## Sheet: GoM Nonpareil
Sample	kappa	C	LR	modelR	LRstar	diversity				Mean Diversity								Lrstar (base pairs)	Giga base pairs
EN21	0.67319	0.696462	1925574792	0.999326	35782452857	19.6121			surface	20.0369		Legend						35782452857	35.7825
EN22	0.61461	0.640848	2301151964	0.999426	43917298809	20.4172			ML	20.4668		SURFACE	Surface					43917298809	43.9173
EN23	0.52318	0.553113	2623811629	0.999634	99311352436	21.1094			DCM	20.7955		ML	Mixed Layer					99311352436	99.3114
EN24	0.46164	0.493325	1978527142	0.998918	126946278660	21.1119			AOM	20.8648		DCM	Deep Chlorophyl Maximum					126946278660	126.946
EN25	0.48051	0.511726	1678924481	0.998824	111288924574	20.8029			OM	20.6819		AOM	Above oxygen minimum					111288924574	111.289
EN81	0.59675	0.623803	2105443318	0.999549	65959167575	20.3235			deep	20.8485		OM	Oxygen minimum					65959167575	65.9592
EN82	0.5741	0.602124	2275168966	0.999816	101546415606	20.5457						DEEP	Below Oxygen minimum					101546415606	101.546
EN83	0.52054	0.550561	2075488165	0.999569	87869238112	20.8592				Mean Diversity								87869238112	87.8692
EN84	0.43708	0.469278	1803946844	0.999196	119359674073	21.2032			Station 2	20.6107								119359674073	119.36
EN85	0.43394	0.466195	1467154752	0.999124	106420602984	21.0034			Station 5	20.5492								106420602984	106.421
EN51	0.75089	0.769594	8934326306	0.999357	116949278204	20.175			Station 8	20.787								116949278204	116.949
EN52	0.56357	0.59202	2004846781	0.999102	78188984988	20.4375												78188984988	78.189
EN53	0.56048	0.589052	1905016838	0.9989	68004800057	20.4177												68004800057	68.0048
EN54	0.59101	0.618316	2120343082	0.999078	70486589665	20.2792												70486589665	70.4866
EN55	0.59565	0.622752	1874536109	0.999519	53633830405	20.2394												53633830405	53.6338
EN56	0.57583	0.603782	1882293924	0.999744	84304801581	20.3208												84304801581	84.3048
EN57	0.48831	0.519315	2135069831	0.999458	94887363352	21.0988												94887363352	94.8874
EN58	0.46329	0.494937	2015294601	0.999203	126760024455	21.1472												126760024455	126.76
EN59	0.52897	0.558705	2470373657	0.999081	155356885763	20.8272												155356885763	155.357
NonPareil Estimates:																		average	91.946
Kappa is the observed redundancy. This depends on the specific parameters you used in the run, so I wouldn't pay attention to that (unless you're trying to re-tune the curve, which should never be necessary)																		stdev	31.1587
C is the estimated coverage with the current sequencing effort (as a fraction, from 0 to 1)
LR is the current sequencing effort (L is average read length, R is # of reads, LR is in bp)
The open circles in the plot are located at (LR, C), or the current sequencing effort and corresponding coverage
modelR is the Pearson's R between the rarefied curve and the projected sigmoidal model
LRstar is the estimated sequencing effort required to reach 95% coverage.
In the plot this is the point (in the X axis) at which the model crosses the horizontal red dashed line
diversity is the estimated sequence diversity, which should be independent of sequencing effort. The units here don't really matter, but it's log-bp
In the plot this is represented by the bottom arrows (in bp, not log-bp). Again, this should be independent of sequencing effort, except when the coverage is too low (e.g., <20%)

## Sheet: GoM AlphaDepth
Sample Name	Depth (m)	Nonpareil Diversity			Sample Name	Depth (m)	Nonpareil Diversity			Sample Name	Depth (m)	Nonpareil Diversity			Sample Name	Depth (m)	Nonpareil Diversity
EN21	3	19.6121			EN51	3	20.175			EN81	3	20.3235			EN21	3	19.6121
EN22	15	20.4172			EN52	25	20.4375			EN82	21	20.5457			EN51	3	20.175		Nonpareil Diversity
EN23	70	21.1094			EN53	73	20.4177			EN83	88	20.8592			EN81	3	20.3235
EN24	100	21.1119			EN54	150	20.2792			EN84	150	21.2032			EN22	15	20.4172		Mean	20.628
EN25	200	20.8029			EN55	300	20.2394			EN85	375	21.0034			EN82	21	20.5457		Standard Error	0.0994315
					EN56	600	20.3208								EN52	25	20.4375		Median	20.5457
					EN57	1000	21.0988								EN23	70	21.1094		Mode	#N/A
					EN58	1470	21.1472								EN53	73	20.4177		Standard Deviation	0.433412
					EN59	2107	20.8272								EN83	88	20.8592		Sample Variance	0.187846
															EN24	100	21.1119		Kurtosis	-0.202934
Station 2 diversity correlation with depth					Station 5 diversity correlation with depth					Station 8 diversity correlation with depth					EN54	150	20.2792		Skewness	-0.448026
	Depth (m)	Nonpareil Diversity				Depth (m)	Nonpareil Diversity				Depth (m)	Nonpareil Diversity			EN84	150	21.2032		Range	1.59105
Depth (m)	1				Depth (m)	1				Depth (m)	1				EN25	200	20.8029		Minimum	19.6121
NonPareil Diversity	0.599349	1			NonPareil Diversity	0.773978	1			NonPareil Diversity	0.679324	1			EN55	300	20.2394		Maximum	21.2032
															EN85	375	21.0034		Sum	391.932
															EN56	600	20.3208		Count	19
															EN57	1000	21.0988
															EN58	1470	21.1472
															EN59	2107	20.8272
															All sample diversity correlation with depth
																Depth (m)	Nonpareil Diversity
															Depth (m)	1
															NonPareil Diversity	0.366509	1

## Sheet: GoM DivCov
Sample Name	Diversity Covered (%)	Depth (m)	Temp (C)	Salinity (PSU)	Density (σt)
EN21	69.6462	3	27.8465	29.6411	18.4198
EN22	64.0848	15	26.5378	36.1968	23.767
EN23	55.3113	70	21.5482	36.4486	25.4457
EN24	49.3325	100	20.1369	36.5015	25.8711
EN25	51.1726	200	14.0717	35.8059	26.795
EN81	62.3803	3	27.4368	35.9743	23.3111
EN82	60.2124	21	26.4268	36.3189	23.8943
EN83	55.0561	88	21.2826	36.493	25.5532
EN84	46.9278	150	17.5344	36.307	26.3884
EN85	46.6195	375	10.1641	35.2202	27.0957
EN51	76.9594	3	27.1768	36.2236	23.5829
EN52	59.202	25	26.1485	36.3604	24.0135
EN53	58.9052	73	21.1744	36.5006	25.5889
EN54	61.8316	150	15.8635	36.0784	26.609
EN55	62.2752	300	11.4566	35.4098	27.0105
EN56	60.3782	600	7.1731	34.9242	27.3348
EN57	51.9315	1000	4.9902	34.9261	27.6179
EN58	49.4937	1470	4.2832	34.9595	27.7238
EN59	55.8705	2107	4.2532	34.965	27.7314
Diversity Covered correlation with all samples
	Diversity Covered (%)
Diversity Covered (%)	1
Depth (m)	-0.328595
Temp (C)	0.549594
Salinity (PSU)	-0.259514
Density (σt)	-0.644504

## Sheet: GoM GenomeSize
Sample Name	Depth (m)	Temp (C)	Salinity (PSU)	Density (σt)	Average Genome Size (Mbp)
EN21	3	27.8465	29.6411	18.4198	3.15745
EN22	15	26.5378	36.1968	23.767	1.99608
EN23	70	21.5482	36.4486	25.4457	2.36139
EN24	100	20.1369	36.5015	25.8711	2.59375													Average Genome Size (Mbp)
EN25	200	14.0717	35.8059	26.795	2.50556
EN81	3	27.4368	35.9743	23.3111	1.80622													Mean	2.40043
EN82	21	26.4268	36.3189	23.8943	1.83562													Standard Error	0.0913094
EN83	88	21.2826	36.493	25.5532	2.39228													Median	2.43156
EN84	150	17.5344	36.307	26.3884	2.43156													Mode	#N/A
EN85	375	10.1641	35.2202	27.0957	2.28517													Standard Deviation	0.398008
EN51	3	27.1768	36.2236	23.5829	1.85463													Sample Variance	0.158411
EN52	25	26.1485	36.3604	24.0135	1.93605													Kurtosis	-0.593182
EN53	73	21.1744	36.5006	25.5889	2.48432													Skewness	0.147062
EN54	150	15.8635	36.0784	26.609	2.54007													Range	1.35122
EN55	300	11.4566	35.4098	27.0105	2.5212													Minimum	1.80622
EN56	600	7.1731	34.9242	27.3348	2.20629													Maximum	3.15745
EN57	1000	4.9902	34.9261	27.6179	2.90133													Sum	45.6081
EN58	1470	4.2832	34.9595	27.7238	3.0355													Count	19
EN59	2107	4.2532	34.965	27.7314	2.7636
Station 2 depth correlation			Station 2 w/out EN21
	Depth (m)			Depth (m)
Depth (m)	1		Depth (m)	1
Temp (C)	-0.99233		Temp (C)	-0.993079
Salinity (PSU)	0.475871		Salinity (PSU)	-0.622829
Density (σt)	0.76112		Density (σt)	0.942208
Average Genome Size (Mbp)	-0.10241		Average Genome Size (Mbp)	0.742009
Station 8 depth correlation			Station 5 depth correlation
	Depth (m)			Depth (m)
Depth (m)	1		Depth (m)	1
Temp (C)	-0.978724		Temp (C)	-0.81456
Salinity (PSU)	-0.776111		Salinity (PSU)	-0.788948
Density (σt)	0.884552		Density (σt)	0.718731
Average Genome Size (Mbp)	0.580532		Average Genome Size (Mbp)	0.710175
Average genome size correlation
	Depth (m)	Temp (C)	Salinity (PSU)	Density (σt)
All Samples	0.515226	-0.547262	-0.592365	0.16047
All Samples w/out EN21	0.665208	-0.801351	-0.487369	0.863734
Station 2	-0.10241	0.150443	-0.834661	-0.633416
Station 2 w/out EN21	0.742009	-0.793453	0.0557364	0.905017
Station 8	0.580532	-0.729037	0.0145372	0.881564
Station 5	0.710175	-0.816974	-0.631015	0.851867

## Sheet: GoM %GC
Sample Name	Metagenome Reads GC (%)	Depth (m)	Temp (C)	Salinity (PSU)	Density (σt)
EN21	43.4101	3	27.8465	29.6411	18.4198
EN81	36.0154	3	27.4368	35.9743	23.3111
EN51	37.314	3	27.1768	36.2236	23.5829		GC Correlation All samples
EN22	38.0362	15	26.5378	36.1968	23.767			GC(%)
EN82	35.4375	21	26.4268	36.3189	23.8943		GC(%)	1
EN52	35.7705	25	26.1485	36.3604	24.0135		Depth (m)	0.548391
EN23	38.4224	70	21.5482	36.4486	25.4457		Temp (C)	-0.784605
EN53	39.3779	73	21.1744	36.5006	25.5889		Salinity (PSU)	-0.400826
EN83	38.9184	88	21.2826	36.493	25.5532		Density (σt)	0.47227
EN24	43.2772	100	20.1369	36.5015	25.8711
EN84	41.7329	150	17.5344	36.307	26.3884
EN54	43.2433	150	15.8635	36.0784	26.609		GC Correlation All samples w/out EN21
EN25	43.1491	200	14.0717	35.8059	26.795			GC(%)
EN55	44.182	300	11.4566	35.4098	27.0105		GC(%)	1
EN85	41.2413	375	10.1641	35.2202	27.0957		Depth (m)	0.581308
EN56	49.5969	600	7.1731	34.9242	27.3348		Temp (C)	-0.870592
EN57	43.5633	1000	4.9902	34.9261	27.6179		Salinity (PSU)	-0.708344
EN58	45.9266	1470	4.2832	34.9595	27.7238		Density (σt)	0.882452
EN59	44.1833	2107	4.2532	34.965	27.7314

## Sheet: Ocean Overview
Sample Name	Acession	Ocean	Study	Cruise	Station	Date	Month	Depth (m)	Temp (C)	Salinity (PSU)	Density (σt)	File Size (Gb)
GoM_EN51_0003m_xxxx	NaN	Gulf Of Mexico	This study	GoM	EN5	NaN	NaN	3	27.1768	36.2236	23.5829	5.1
GoM_EN52_0021m_xxxx	NaN	Gulf Of Mexico	This study	GoM	EN5	NaN	NaN	21	26.1485	36.3604	24.0135	5.5
GoM_EN53_0088m_xxxx	NaN	Gulf Of Mexico	This study	GoM	EN5	NaN	NaN	88	21.1744	36.5006	25.5889	5
GoM_EN54_0150m_xxxx	NaN	Gulf Of Mexico	This study	GoM	EN5	NaN	NaN	150	15.8635	36.0784	26.609	4.4
GoM_EN55_0300m_xxxx	NaN	Gulf Of Mexico	This study	GoM	EN5	NaN	NaN	300	11.4566	35.4098	27.0105	3.6
GoM_EN56_0600m_xxxx	NaN	Gulf Of Mexico	This study	GoM	EN5	NaN	NaN	600	7.1731	34.9242	27.3348	5.3
GoM_EN57_1000m_xxxx	NaN	Gulf Of Mexico	This study	GoM	EN5	NaN	NaN	1000	4.9902	34.9261	27.6179	4.9
GoM_EN58_1470m_xxxx	NaN	Gulf Of Mexico	This study	GoM	EN5	NaN	NaN	1470	4.2832	34.9595	27.7238	4.6
GoM_EN59_2170m_xxxx	NaN	Gulf Of Mexico	This study	GoM	EN5	NaN	NaN	2107	4.2532	34.965	27.7314	5.1
TAR_st142_005m_ERR599136	ERR599136	Gulf Of Mexico	TARA	TARA	Station 142	2012-01-09	January	5	24.9656	36.1937	24.2542	5.8
TAR_st142_125m_ERR599100	ERR599100	Gulf Of Mexico	TARA	TARA	Station 142	2012-01-09	January	125	24.9488	36.1722	24.2431	5.7
TAR_st142_640m_ERR598985	ERR598985	Gulf Of Mexico	TARA	TARA	Station 142	2012-01-10	January	640	9.75626	35.1657	27.1229	5.6
ATL_S0072_0040m_SRR5788068	SRR5788068	North Atlantic	Geotraces	GA03	Station 20	2011-12-03	December	40	25.324	37.395	25.0526	5.6
ATL_S0074_0100m_SRR5788062	SRR5788062	North Atlantic	Geotraces	GA03	Station 20	2011-12-03	December	100	22.44	37.315	25.8525	5.6
ATL_S0076_0184m_SRR5788204	SRR5788204	North Atlantic	Geotraces	GA03	Station 20	2011-12-03	December	184	18.195	36.589	26.441	5.6
ATL_S0078_0301m_SRR5788213	SRR5788213	North Atlantic	Geotraces	GA03	Station 20	2011-12-03	December	301	16.057	36.228	26.6795	5.6
ATL_S0080_0500m_SRR5788215	SRR5788215	North Atlantic	Geotraces	GA03	Station 20	2011-12-03	December	500	12.725	35.718	27.0047	5.6
ATL_S0081_1055m_SRR5788228	SRR5788228	North Atlantic	Geotraces	GA03	Station 20	2011-12-03	December	1055	6.143	35.002	27.5359	5.5
TAR_ATLx_005m_ERR598963	ERR598963	North Atlantic	TARA	TARA	Station 149	2012-03-01	March	5	18.7327	36.4072	26.1657	5.5
TAR_ATLx_040m_ERR598996	ERR598996	North Atlantic	TARA	TARA	Station 150	2012-03-05	March	40	17.6636	36.2402	26.3055	5.7
TAR_ATLx_080m_ERR598986	ERR598986	North Atlantic	TARA	TARA	Station 151	2012-03-09	March	80	16.7511	36.1629	26.4666	5.7
TAR_ATLx_250m_ERR598958	ERR598958	North Atlantic	TARA	TARA	Station 148	2012-02-27	February	250	18.169	36.5637	26.4281	5.7
TAR_ATLx_740m_ERR598964	ERR598964	North Atlantic	TARA	TARA	Station 149	2012-03-01	March	740	10.5654	35.3752	27.1462	5.5
TAR_st072_005m_ERR598984	ERR598984	South Atlantic	TARA	TARA	Station 72	2010-10-05	October	5	25.0262	36.4232	24.4093	5.5
TAR_st072_100m_ERR599133	ERR599133	South Atlantic	TARA	TARA	Station 72	2010-10-05	October	100	24.1127	36.6033	24.8221	5.4
TAR_st072_800m_ERR599005	ERR599005	South Atlantic	TARA	TARA	Station 72	2010-10-06	October	800	4.67387	34.4726	27.2941	5.3
HOT_xx_0025m_SRR5002333	SRR5002333	North Pacific	HOT	HOT	HOT	2011-05-09	May	25	24.35	35.302	23.7657	5.4
HOT_xx_0075m_SRR5002338	SRR5002338	North Pacific	HOT	HOT	HOT	2011-05-09	May	75	23.08	35.38	24.1987	5.4
HOT_xx_0125m_SRR5002358	SRR5002358	North Pacific	HOT	HOT	HOT	2011-05-10	May	125	21.25	35.335	24.6806	5.5
HOT_xx_0200m_SRR5002379	SRR5002379	North Pacific	HOT	HOT	HOT	2011-05-10	May	200	17.93	34.893	25.2073	5.4
HOT_xx_0500m_SRR5002345	SRR5002345	North Pacific	HOT	HOT	HOT	2011-05-10	May	500	7.06	34.09	26.6937	5.4
HOT_xx_0770m_SRR5002308	SRR5002308	North Pacific	HOT	HOT	HOT	2011-05-10	May	770	5.1	34.358	27.1547	5.4
HOT_xx_1000m_SRR5002320	SRR5002320	North Pacific	HOT	HOT	HOT	2011-05-10	May	1000	4.11	34.503	27.3793	5.3
PAC_GT15_0014m_SRR5788171	SRR5788171	South Pacific	Geotraces	GP13	GT15	2011-06-17	June	14	19.267	35.484	25.3225	5.1
PAC_GT15_0051m_SRR5788177	SRR5788177	South Pacific	Geotraces	GP13	GT15	2011-06-17	June	51	19.272	35.483	25.3205	5.6
PAC_GT15_0100m_SRR5788148	SRR5788148	South Pacific	Geotraces	GP13	GT15	2011-06-17	June	100	18.326	35.48	25.5587	5.5
PAC_GT15_0202m_SRR5788151	SRR5788151	South Pacific	Geotraces	GP13	GT15	2011-06-17	June	202	15.273	35.242	26.0981	5.6
PAC_GT15_1008m_SRR5788150	SRR5788150	South Pacific	Geotraces	GP13	GT15	2011-06-17	June	1008	4.949	34.315	27.138	5.6
PAC_GT15_5601m_SRR5788153	SRR5788153	South Pacific	Geotraces	GP13	GT15	2011-06-17	June	5601	1.153	34.708	27.8004	5.6

## Sheet: Ocean Basin
Sample	depth (m)	Nonpareil diversity	ocean basin
GoM_0003m	3	20.175	GoM																t-Test: Two-Sample Assuming Unequal Variances				t-Test: Two-Sample Assuming Unequal Variances
GoM_0021m	21	20.4375	GoM	All samples			alpha diversity
GoM_0088m	88	20.4177	GoM	average		Ocean Basin	average	std												GoM	NATL			GoM	NPAC
GoM_0150m	150	20.2792	GoM	21.6584		GoM	20.7581	0.496116	average										Mean	20.7877	21.9382		Mean	20.7877	22.3468
GoM_0300m	300	20.2394	GoM	std		NATL	21.9382	0.279135	22.0585										Variance	0.218114	0.0779165		Variance	0.218114	0.325916
GoM_0600m	600	20.3208	GoM	0.751932		SATL	22.1263	0.0958087											Observations	12	11		Observations	12	7
GoM_1000m	1000	21.0988	GoM			NPAC	22.3468	0.57089											Hypothesized Mean Difference	0			Hypothesized Mean Difference	0
GoM_1470m	1470	21.1472	GoM			SPAC	21.9088	0.466222											df	18			df	11
GoM_2170m	2170	20.8272	GoM																t Stat	-7.23926			t Stat	-6.1279
GoMt_005m	5	21.3092	GoM			average GoM diversity difference:			1.30041										P(T<=t) one-tail	4.93267e-07			P(T<=t) one-tail	3.71832e-05
GoMt_125m	125	21.4309	GoM					2stds=	1.50386										t Critical one-tail	1.73406			t Critical one-tail	1.79588
GoMt_640m	640	21.4142	GoM																P(T<=t) two-tail	9.86534e-07			P(T<=t) two-tail	7.43664e-05
NATLg_0040m	40	21.3983	NATL																t Critical two-tail	2.10092			t Critical two-tail	2.20099
NATLg_0100m	100	21.9	NATL		GoM	NATL	SATL	NPAC	SPAC
NATLg_0184m	184	21.8476	NATL		20.3252	21.3983	22.1359	22.1172	22.1389										t-Test: Two-Sample Assuming Unequal Variances				t-Test: Two-Sample Assuming Unequal Variances
NATLg_0301m	301	22.1283	NATL		20.5446	21.9	22.026	22.1503	21.6419
NATLg_0500m	500	21.6048	NATL		20.8564	21.8476	22.2169	22.6505	21.9485		Anova: Single Factor									GoM	SATL			GoM	SPAC
NATLg_1055m	1055	21.9153	NATL		21.2088	22.1283		22.5736	22.6514										Mean	20.7877	22.1263		Mean	20.7877	21.9088
NATLt_005m	5	22.2129	NATL		20.9915	21.6048		23.3804	21.7927		SUMMARY								Variance	0.218114	0.0091793		Variance	0.218114	0.217363
NATLt_040m	40	21.8165	NATL		20.2364	21.9153		21.8256	21.2794		Groups	Count	Sum	Average	Variance				Observations	12	3		Observations	12	6
NATLt_080m	80	22.2593	NATL		20.4483	22.2129		21.73			GoM	12	249.452	20.7877	0.218114				Hypothesized Mean Difference	0			Hypothesized Mean Difference	0
NATLt_250m	250	22.308	NATL		20.4144	21.8165					NATL	11	241.32	21.9382	0.0779165				df	13			df	10
NATLt_740m	740	21.9294	NATL		20.2721	22.2593					SATL	3	66.3789	22.1263	0.0091793				t Stat	-9.18591			t Stat	-4.80668
SATLt_005m	5	22.1359	SATL		21.3092	22.308					NPAC	7	156.428	22.3468	0.325916				P(T<=t) one-tail	2.38724e-07			P(T<=t) one-tail	0.000358205
SATLt_100m	100	22.026	SATL		21.4309	21.9294					SPAC	6	131.453	21.9088	0.217363				t Critical one-tail	1.77093			t Critical one-tail	1.81246
SATLt_800m	800	22.2169	SATL		21.4142														P(T<=t) two-tail	4.77447e-07			P(T<=t) two-tail	0.00071641
NPACh_0025m	25	22.1172	NPAC																t Critical two-tail	2.16037			t Critical two-tail	2.22814
NPACh_0075m	75	22.1503	NPAC								ANOVA
NPACh_0125m	125	22.6505	NPAC								Source of Variation	SS	df	MS	F	P-value	F crit
NPACh_0200m	200	22.5736	NPAC								Between Groups	14.3064	4	3.57661	19.4908	2.0387e-08	2.64989		t Stat < t Crit	Reject Null Hypothesis
NPACh_0500m	500	23.3804	NPAC		Legend						Within Groups	6.23909	34	0.183503
NPACh_0770m	770	21.8256	NPAC		GoM	Gulf of Mexico		our samples
NPACh_1000m	1000	21.73	NPAC		GoMt	Gulf of Mexico		TARA			Total	20.5455	38
SPACg_0014m	14	22.1389	SPAC		NATLg	North Atlantic		geotraces
SPACg_0051m	51	21.6419	SPAC		NATLt	North Atlantic		TARA			F > F crit	Reject Null Hypothesis
SPACg_0100m	100	21.9485	SPAC		SATLt	South Atlantic		TARA			GoM appears to be the outlier. Run follow up t-tests
SPACg_0202m	202	22.6514	SPAC		NAPCh	North Pacific		HOT
SPACg_1008m	1008	21.7927	SPAC		SPACg	South Pacific		geotraces
SPACg_5601m	5601	21.2794	SPAC

[truncated: 2 more sheets: Ocean Depth, Ocean Density]
