# Supplementary material for: Metagenome-based vertical profiling of the Gulf of Mexico highlights its uniqueness and far-reaching effects of freshwater input
Source: Appl Environ Microbiol. 2026 Jan 27;92(2):e02589-25. doi: 10.1128/aem.02589-25 (PMC12915328; doi:10.1128/aem.02589-25)
Supplement: File S2 — Bracken/Kraken taxonomic profiling of the data sets used in this study. [file aem.02589-25-s0002.xlsx]

## Sheet: Species
Species	EN21	EN51	EN81	EN22	EN52	EN82	EN23	EN53	EN83	EN24	EN54	EN84	EN25	EN55	EN85	EN56	EN57	EN58	EN59	Total			Species	EN56		Species	Candidatus Fonsibacter ubiquis	Candidatus Nanopelagicus limnes	Polynucleobacter acidiphobus	Paenibacillus larvae					Species	EN21
Candidatus Fonsibacter ubiquis	3.9742e-05	0.00035624	0.0004476	0.000249191	0.000321204	0.00045144	0.000292125	0.000160839	0.000234507	0.00015312	0.000144342	0.000223088	0.000172161	0.000175725	0.00023414	0.0412971	0.00017901	0.000133385	0.00016324	0.0454282			Candidatus Fonsibacter ubiquis	0.0412971		EN21	3.9742e-05	5.769e-06	6.41e-06	0.00164545					Paenibacillus larvae	0.00164545
Candidatus Nanopelagicus limnes	5.769e-06	9.76e-06	1.3055e-05	1.4172e-05	1.131e-05	1.14e-05	1.3325e-05	1.2432e-05	1.0308e-05	5.104e-06	6.804e-06	6.876e-06	4.136e-06	3.465e-06	4.072e-06	0.00791356	4.08e-06	3.605e-06	3.08e-06	0.00805632			Candidatus Nanopelagicus limnes	0.00791356		EN51	0.00035624	9.76e-06	4.88e-06	0.00122488					Candidatus Pelagibacter sp. FZCC0015	0.00091663
Polynucleobacter acidiphobus	6.41e-06	4.88e-06	5.595e-06	8.267e-06	4.524e-06	4.56e-06	5.125e-06	3.885e-06	3.436e-06	4.176e-06	5.346e-06	4.584e-06	4.653e-06	4.455e-06	4.072e-06	0.00710567	3.57e-06	2.575e-06	2.464e-06	0.00718824			Polynucleobacter acidiphobus	0.00710567		EN81	0.0004476	1.3055e-05	5.595e-06	0.0022324					Synechococcus virus Bellamy	0.000915989
Paenibacillus larvae	0.00164545	0.00122488	0.0022324	0.00184354	0.00141601	0.00202692	0.00201617	0.00190287	0.00182967	0.0020235	0.00211216	0.00185958	0.00234821	0.00222106	0.00192911	0.00221591	0.00214506	0.0022454	0.00215169	0.0373896			Paenibacillus larvae	0.00221591		EN22	0.000249191	1.4172e-05	8.267e-06	0.00184354					Synechococcus virus ST4	0.000823685
Candidatus Methylopumilus rimovensis	1.282e-05	1.952e-05	1.865e-05	1.7715e-05	2.0358e-05	2.052e-05	1.435e-05	1.2432e-05	1.2885e-05	1.392e-05	1.3122e-05	1.3752e-05	1.4993e-05	1.3365e-05	1.527e-05	0.00199445	1.02e-05	8.24e-06	9.24e-06	0.0022558			Candidatus Methylopumilus rimovensis	0.00199445		EN52	0.000321204	1.131e-05	4.524e-06	0.00141601					Synechococcus phage S-SM2	0.000810224
Candidatus Planktophila vernalis	1.1538e-05	4.88e-06	5.595e-06	4.724e-06	4.524e-06	4.56e-06	5.125e-06	4.662e-06	6.013e-06	4.176e-06	3.402e-06	5.348e-06	3.102e-06	2.97e-06	1.527e-06	0.00162673	4.08e-06	4.12e-06	4.312e-06	0.00171139			Candidatus Planktophila vernalis	0.00162673		EN82	0.00045144	1.14e-05	4.56e-06	0.00202692					Synechococcus phage syn9	0.000551901
Candidatus Nanopelagicus abundans	2.564e-06	1.22e-05	1.6785e-05	1.2991e-05	1.3572e-05	1.368e-05	1.025e-05	9.324e-06	9.449e-06	5.104e-06	5.832e-06	9.168e-06	6.204e-06	4.95e-06	6.108e-06	0.00133966	3.06e-06	3.09e-06	3.08e-06	0.00148707			Candidatus Nanopelagicus abundans	0.00133966		EN23	0.000292125	1.3325e-05	5.125e-06	0.00201617					Ralstonia pickettii	0.000412804
Candidatus Nanopelagicus hibericus	4.487e-06	7.32e-06	9.325e-06	9.448e-06	9.048e-06	9.12e-06	8.2e-06	7.77e-06	7.731e-06	5.568e-06	5.832e-06	3.82e-06	6.204e-06	5.94e-06	7.126e-06	0.00130685	5.1e-06	4.635e-06	4.928e-06	0.00142845			Candidatus Nanopelagicus hibericus	0.00130685		EN53	0.000160839	1.2432e-05	3.885e-06	0.00190287					Synechococcus sp. Minos11	0.000407676
Candidatus Planktophila limnetica	1.282e-06	4.88e-06	5.595e-06	4.724e-06	6.786e-06	4.56e-06	6.15e-06	5.439e-06	5.154e-06	4.176e-06	3.402e-06	3.056e-06	3.102e-06	3.465e-06	3.563e-06	0.00112641	1.53e-06	1.03e-06	1.848e-06	0.00119615			Candidatus Planktophila limnetica	0.00112641		EN83	0.000234507	1.0308e-05	3.436e-06	0.00182967					Formosa sp. Hel3_A1_48	0.000395497
Candidatus Planktophila lacus	5.128e-06	7.32e-06	7.46e-06	8.267e-06	4.524e-06	6.84e-06	4.1e-06	4.662e-06	5.154e-06	2.784e-06	3.888e-06	4.584e-06	3.102e-06	3.465e-06	3.563e-06	0.000857109	4.08e-06	3.09e-06	3.08e-06	0.0009422			Candidatus Planktophila lacus	0.000857109		EN24	0.00015312	5.104e-06	4.176e-06	0.0020235					Salmonella enterica	0.00037819
Synechococcus sp. CB0101	2.9486e-05	1.22e-05	1.119e-05	8.267e-06	9.048e-06	1.824e-05	4.1e-06	2.331e-06	1.718e-06	5.104e-06	2.43e-06	2.292e-06	2.585e-06	2.475e-06	1.527e-06	0.000776456	2.04e-06	1.545e-06	2.464e-06	0.000895498			Synechococcus sp. CB0101	0.000776456		EN54	0.000144342	6.804e-06	5.346e-06	0.00211216					Synechococcus sp. A15-44	0.000376267
Ralstonia pickettii	0.000412804	0.00038552	0.000330105	0.00106762	0.00032799	0.00029868	0.000173225	0.000381507	0.00033501	1.2064e-05	0.000300348	0.000684544	6.204e-06	0.000458865	6.617e-06	0.000725877	6.12e-06	7.725e-06	7.392e-06	0.00592822			Ralstonia pickettii	0.000725877		EN84	0.000223088	6.876e-06	4.584e-06	0.00185958					Synechococcus sp. PROS-U-1	0.000368575
Candidatus Planktophila versatilis	3.846e-06	7.32e-06	5.595e-06	5.905e-06	4.524e-06	6.84e-06	5.125e-06	5.439e-06	4.295e-06	5.568e-06	5.346e-06	3.82e-06	6.204e-06	5.94e-06	6.617e-06	0.000720409	5.1e-06	4.635e-06	4.928e-06	0.000817456			Candidatus Planktophila versatilis	0.000720409		EN25	0.000172161	4.136e-06	4.653e-06	0.00234821					Synechococcus virus SSKS1	0.000335243
Ilumatobacter coccineus	6.5382e-05	4.88e-06	5.595e-06	1.7715e-05	9.048e-06	4.56e-06	1.7425e-05	1.554e-05	1.3744e-05	5.8928e-05	5.7348e-05	5.2716e-05	8.0135e-05	7.3755e-05	6.1589e-05	0.000713574	5.865e-05	3.193e-05	3.9424e-05	0.00138194			Ilumatobacter coccineus	0.000713574		EN55	0.000175725	3.465e-06	4.455e-06	0.00222106					Flavobacterium sp. I3-2	0.000306398
Candidatus Planktophila dulcis	5.769e-06	4.88e-06	5.595e-06	5.905e-06	4.524e-06	4.56e-06	4.1e-06	3.108e-06	3.436e-06	3.248e-06	2.916e-06	3.056e-06	4.136e-06	3.96e-06	3.054e-06	0.000678032	3.06e-06	3.605e-06	3.08e-06	0.000750024			Candidatus Planktophila dulcis	0.000678032		EN85	0.00023414	4.072e-06	4.072e-06	0.00192911					Homo sapiens	0.000303193
Candidatus Methylopumilus universalis	1.3461e-05	3.66e-05	4.103e-05	3.543e-05	3.6192e-05	3.648e-05	2.7675e-05	2.4864e-05	2.7488e-05	2.7376e-05	2.4786e-05	2.7504e-05	2.6367e-05	2.5245e-05	2.4432e-05	0.00056047	1.683e-05	1.3905e-05	1.54e-05	0.00104153			Candidatus Methylopumilus universalis	0.00056047		EN57	0.00017901	4.08e-06	3.57e-06	0.00214506					Synechococcus phage S-WAM1	0.000299347
Homo sapiens	0.000303193	0.00110776	0.0015983	0.00102865	0.00163769	0.00171228	0.00145345	0.0014359	0.00169051	0.00283829	0.00069984	0.000848804	0.00124804	0.000621225	0.00096201	0.000531763	0.00095217	0.00097953	0.000856856	0.0225063			Homo sapiens	0.000531763		EN58	0.000133385	3.605e-06	2.575e-06	0.0022454					Candidatus Pelagibacter sp. RS39	0.000268579
Candidatus Planktophila sulfonica	4.487e-06	2.44e-06	3.73e-06	2.362e-06	2.262e-06	2.28e-06	3.075e-06	2.331e-06	1.718e-06	1.392e-06	1.944e-06	2.292e-06	1.034e-06	9.9e-07	1.018e-06	0.000456578	1.02e-06	2.06e-06	1.232e-06	0.000494245			Candidatus Planktophila sulfonica	0.000456578		EN59	0.00016324	3.08e-06	2.464e-06	0.00215169					Synechococcus sp. KORDI-52	0.000264733
Alteromonas macleodii	3.7178e-05	0.00469944	0.000143605	3.6611e-05	0.00924706	0.0003534	2.1525e-05	0.000145299	0.000277457	3.3408e-05	0.00154645	0.00183895	3.4639e-05	0.00069993	0.000201564	0.000429238	0.00741846	0.00313841	0.0137442	0.0440468			Alteromonas macleodii	0.000429238		Average	0.000229505	7.93072e-06	4.58761e-06	0.00195409					Euzebyella marina	0.000254477
Polynucleobacter necessarius	3.3332e-05	5.124e-05	5.7815e-05	5.0783e-05	4.524e-05	5.016e-05	3.7925e-05	3.8073e-05	3.436e-05	4.5008e-05	4.4226e-05	4.4312e-05	4.7564e-05	4.158e-05	4.2756e-05	0.000389595	4.386e-05	2.987e-05	3.8192e-05	0.00116589			Polynucleobacter necessarius	0.000389595		STDEV	0.000108969	3.97323e-06	1.34385e-06	0.000293039					Bibersteinia trehalosi	0.000235888
Candidatus Methylopumilus planktonicus	1.0256e-05	3.172e-05	3.73e-05	2.8344e-05	2.9406e-05	3.192e-05	2.46e-05	2.4864e-05	2.1475e-05	2.3664e-05	2.6244e-05	2.292e-05	2.3265e-05	2.3265e-05	2.1887e-05	0.000339016	1.428e-05	8.24e-06	1.1088e-05	0.000753754			Candidatus Methylopumilus planktonicus	0.000339016		EN56	0.0412971	0.00791356	0.00710567	0.00221591					Candidatus Pelagibacter sp. RS40	0.000223709
Yersinia pseudotuberculosis	7.692e-06	2.44e-06	5.595e-06	2.362e-06	2.262e-06	2.28e-06	3.075e-06	1.554e-06	2.577e-06	1.856e-06	0	5.348e-06	0	7.92e-06	2.036e-06	0.000337649	4.08e-06	0	3.696e-06	0.000392422			Yersinia pseudotuberculosis	0.000337649											Synechococcus sp. A15-62	0.000221145
Synechococcus sp. CBW1004	1.0256e-05	9.76e-06	9.325e-06	3.543e-06	6.786e-06	1.596e-05	1.025e-06	2.331e-06	2.577e-06	1.392e-06	2.43e-06	1.528e-06	1.551e-06	1.98e-06	5.09e-07	0.000336282	3.06e-06	2.575e-06	1.848e-06	0.000414718			Synechococcus sp. CBW1004	0.000336282											Candidatus Pelagibacter sp. HIMB1321	0.000219222
Actinomarinicola tropica	1.282e-05	4.88e-06	5.595e-06	1.8896e-05	1.3572e-05	6.84e-06	5.8425e-05	6.0606e-05	6.0989e-05	0.000226896	0.000227934	0.000191	0.000321574	0.000321255	0.000258063	0.000318511	0.00022134	0.00010815	0.000153384	0.00259073			Actinomarinicola tropica	0.000318511											Croceimicrobium hydrocarbonivorans	0.000219222
Bacillus cereus	0.000100637	9.272e-05	0.000207015	0.000112195	9.5004e-05	0.00011172	0.00014965	0.00021756	0.000256841	4.64e-05	4.617e-05	9.4736e-05	4.4462e-05	3.465e-05	6.5152e-05	0.000318511	0.00017085	3.6565e-05	0.000102872	0.00230371			Bacillus cereus	0.000318511											Zunongwangia profunda	0.00021794
Synechococcus sp. LTW-R	7.4997e-05	1.22e-05	1.3055e-05	1.5353e-05	6.786e-06	1.824e-05	3.075e-06	2.331e-06	2.577e-06	3.712e-06	1.458e-06	1.528e-06	3.619e-06	2.475e-06	1.527e-06	0.000284336	2.55e-06	1.545e-06	1.848e-06	0.000453212			Synechococcus sp. LTW-R	0.000284336											Synechococcus phage S-RSM4	0.000208966
Synechococcus sp. CBW1108	1.0256e-05	7.32e-06	9.325e-06	4.724e-06	6.786e-06	1.596e-05	2.05e-06	4.662e-06	6.872e-06	2.32e-06	2.916e-06	3.82e-06	3.102e-06	2.475e-06	2.036e-06	0.000282969	4.08e-06	2.06e-06	3.696e-06	0.000377429			Synechococcus sp. CBW1108	0.000282969											Synechococcus virus SRIP1	0.000208325
Pseudomonas aeruginosa	0.000158327	0.00011224	0.00010071	8.9756e-05	6.3336e-05	0.00031692	8.405e-05	3.1857e-05	3.0924e-05	0.00016936	0.00023328	0.000169608	0.000178365	0.00018909	0.000138957	0.000270666	0.00012546	0.000162225	0.000108416	0.00273355			Pseudomonas aeruginosa	0.000270666											Flavobacterium sediminis	0.000201915
Diaphorobacter sp. JS3050	0	0	0	0	0	0	0	0	0	0	0	0	0	0	1.3234e-05	0.000267932	0	0	1.1088e-05	0.000292254			Diaphorobacter sp. JS3050	0.000267932											Synechococcus virus SWAM2	0.000191018
Escherichia coli	0.000176275	0.0001952	0.000494225	0.000242105	0.000232986	0.00027132	0.000244975	0.000160062	0.000168364	0.000258912	0.000277506	0.000216976	0.000307098	0.000274725	0.000322706	0.000266565	0.00021165	0.00017407	0.0001848	0.00468052			Escherichia coli	0.000266565											Muricauda sp. 501str8	0.000190377
Cyanobium sp. NIES-981	4.487e-06	2.44e-06	3.73e-06	1.181e-06	2.262e-06	6.84e-06	1.025e-06	1.554e-06	1.718e-06	1.856e-06	1.944e-06	1.528e-06	2.585e-06	1.98e-06	2.036e-06	0.000265198	1.53e-06	2.575e-06	1.848e-06	0.000308317			Cyanobium sp. NIES-981	0.000265198											Maribacter cobaltidurans	0.000182685
Acidovorax sp. T1	1.7948e-05	7.32e-06	7.46e-06	1.181e-05	4.524e-06	9.12e-06	0	0	0	7.888e-06	4.374e-06	5.348e-06	6.721e-06	9.405e-06	5.09e-06	0.000256996	8.16e-06	1.133e-05	4.928e-06	0.000378422			Acidovorax sp. T1	0.000256996											Prochlorococcus marinus	0.000180762
Comamonas testosteroni	1.923e-05	9.76e-06	1.3055e-05	9.448e-06	9.048e-06	9.12e-06	5.125e-06	3.108e-06	2.577e-06	1.9488e-05	1.6524e-05	1.2224e-05	2.2748e-05	1.881e-05	1.6288e-05	0.000248794	1.479e-05	1.751e-05	1.4168e-05	0.000481815			Comamonas testosteroni	0.000248794											Escherichia coli	0.000176275
Variovorax paradoxus	8.333e-06	7.32e-06	5.595e-06	4.724e-06	4.524e-06	4.56e-06	3.075e-06	4.662e-06	4.295e-06	1.392e-05	1.3608e-05	1.0696e-05	1.6027e-05	1.485e-05	1.1198e-05	0.000228289	1.53e-05	2.163e-05	1.6016e-05	0.000408622			Variovorax paradoxus	0.000228289											Synechococcus sp. M16.1	0.000171788
Cyanobium sp. NS01	4.487e-06	2.44e-06	1.865e-06	1.181e-06	2.262e-06	4.56e-06	1.025e-06	1.554e-06	1.718e-06	1.392e-06	1.944e-06	1.528e-06	2.585e-06	1.98e-06	1.527e-06	0.000226922	1.02e-06	2.575e-06	2.464e-06	0.000265029			Cyanobium sp. NS01	0.000226922											Salegentibacter sp. T436	0.000170506
Synechococcus sp. CBW1107	1.0256e-05	7.32e-06	9.325e-06	3.543e-06	6.786e-06	1.596e-05	4.1e-06	4.662e-06	5.154e-06	4.64e-06	4.374e-06	4.584e-06	5.687e-06	4.455e-06	4.072e-06	0.000217353	3.57e-06	3.605e-06	4.312e-06	0.000323758			Synechococcus sp. CBW1107	0.000217353											Synechococcus sp. CC9605	0.000168583
Cyanobium gracile	5.769e-06	2.44e-06	3.73e-06	1.181e-06	2.262e-06	4.56e-06	1.025e-06	1.554e-06	2.577e-06	9.28e-07	9.72e-07	7.64e-07	1.034e-06	1.485e-06	1.018e-06	0.000217353	2.55e-06	3.605e-06	2.464e-06	0.000257271			Cyanobium gracile	0.000217353											Synechococcus virus SCAM3	0.000167301
Candidatus Pelagibacter sp. FZCC0015	0.00091663	0.0124635	0.0169957	0.0142948	0.013805	0.014462	0.0216449	0.00679797	0.0103664	0.000829632	0.000709074	0.0017297	0.000803935	0.000793485	0.00115441	0.000194114	0.00063597	0.0005047	0.000627088	0.119729			Candidatus Pelagibacter sp. FZCC0015	0.000194114											Synechococcus sp. RS9907	0.000165378
Achromobacter xylosoxidans	1.3461e-05	1.22e-05	1.492e-05	1.2991e-05	9.048e-06	1.596e-05	7.175e-06	4.662e-06	5.154e-06	3.0624e-05	2.916e-05	1.9864e-05	2.5333e-05	3.5145e-05	2.4432e-05	0.000181811	2.958e-05	4.8925e-05	3.1416e-05	0.000551861			Achromobacter xylosoxidans	0.000181811											Synechococcus sp. RS9902	0.000160891
Hydrogenophaga sp. PBL-H3	5.769e-06	4.88e-06	5.595e-06	5.905e-06	2.262e-06	4.56e-06	2.05e-06	0	0	6.96e-06	5.832e-06	3.056e-06	1.1374e-05	1.0395e-05	8.653e-06	0.000181811	4.59e-06	7.21e-06	4.928e-06	0.00027583			Hydrogenophaga sp. PBL-H3	0.000181811											Blattabacterium cuenoti	0.000159609
Candidatus Pelagibacter sp. RS40	0.000223709	0.00785436	0.00980058	0.00723362	0.00656885	0.00981996	0.00219453	0.00120124	0.00182795	0.00066352	0.000639576	0.001214	0.000716045	0.00072369	0.00103531	0.000180444	0.00057273	0.000422815	0.00055748	0.0534504			Candidatus Pelagibacter sp. RS40	0.000180444											Pseudomonas aeruginosa	0.000158327
Candidatus Pelagibacter giovannonii	7.7561e-05	0.00160308	0.00198063	0.00108416	0.00143637	0.0020292	0.0014596	0.000763791	0.00115879	0.000544736	0.000503982	0.000875544	0.000674168	0.00063162	0.000945722	0.000179077	0.00054621	0.000386765	0.000518056	0.0173991			Candidatus Pelagibacter giovannonii	0.000179077											Vibrio campbellii	0.000157686
Limnohabitans sp. 103DPR2	3.846e-06	2.44e-06	1.865e-06	3.543e-06	0	2.28e-06	2.05e-06	7.77e-07	1.718e-06	4.176e-06	3.888e-06	2.292e-06	3.102e-06	3.465e-06	2.036e-06	0.000176343	3.57e-06	3.09e-06	3.08e-06	0.000223561			Limnohabitans sp. 103DPR2	0.000176343											Synechococcus virus SCAM1	0.000157045
Synechococcus sp. CBW1006	5.769e-06	4.88e-06	5.595e-06	3.543e-06	4.524e-06	9.12e-06	0	0	5.154e-06	0	0	1.528e-06	0	0	0	0.000169508	0	0	0	0.000209621			Synechococcus sp. CBW1006	0.000169508											Flavobacterium columnare	0.00015384
Candidatus Pelagibacter ubique	8.6535e-05	0.00169336	0.00212796	0.00116683	0.00151328	0.00214548	0.00151905	0.000770784	0.00121119	0.00056376	0.000519534	0.00095882	0.000668481	0.00064647	0.0009671	0.000162673	0.00054111	0.00038213	0.000506968	0.0181515			Candidatus Pelagibacter ubique	0.000162673											Congregibacter litoralis	0.000148712
Candidatus Nitrosopelagicus brevis	2.564e-06	4.88e-06	2.7975e-05	2.9525e-05	4.524e-06	2.508e-05	0.0044854	0.00295027	0.00212259	0.000318768	0.000576396	0.00219192	0.000683474	0.00070389	0.00122313	0.000162673	0.00028254	0.00034608	0.000596904	0.0167386			Candidatus Nitrosopelagicus brevis	0.000162673											Urechidicola croceus	0.000145507
Diaphorobacter sp. JS3051	2.1794e-05	0	0	1.8896e-05	0	0	0	0	0	0	0	1.7572e-05	0	2.475e-05	0	0.000162673	0	1.6995e-05	0	0.00026268			Diaphorobacter sp. JS3051	0.000162673											Synechococcus sp. WH 8109	0.000144225
Candidatus Pelagibacter sp. RS39	0.000268579	0.0112752	0.0178425	0.00716867	0.00921539	0.0152669	0.00384785	0.00140326	0.00245073	0.000531744	0.00051516	0.0010398	0.000642114	0.000604395	0.000909074	0.000159939	0.00053907	0.000388825	0.000508816	0.074578			Candidatus Pelagibacter sp. RS39	0.000159939											Pseudomonas putida	0.000143584
Candidatus Thioglobus sp. NP1	1.6025e-05	8.296e-05	9.5115e-05	7.2041e-05	7.6908e-05	9.12e-05	0.00012505	5.7498e-05	6.9579e-05	0.0010955	0.00100796	0.000866376	0.00144863	0.00107811	0.00111929	0.000159939	0.00068187	0.00012978	0.000352968	0.00862681			Candidatus Thioglobus sp. NP1	0.000159939											Cellulophaga lytica	0.000143584
Synechococcus sp. CBW1002	1.0897e-05	4.88e-06	3.73e-06	4.724e-06	2.262e-06	6.84e-06	1.025e-06	0	0	0	0	0	0	0	0	0.000159939	0	0	0	0.000194297			Synechococcus sp. CBW1002	0.000159939											Winogradskyella sp. PC-19	0.000142302
Alicycliphilus denitrificans	1.7307e-05	1.22e-05	2.0515e-05	3.4249e-05	1.3572e-05	1.14e-05	8.2e-06	1.4763e-05	1.3744e-05	1.2992e-05	1.3608e-05	1.6044e-05	1.1891e-05	2.7225e-05	1.0689e-05	0.000157205	1.479e-05	1.6995e-05	1.3552e-05	0.000440941			Alicycliphilus denitrificans	0.000157205											Synechococcus virus SCAM9	0.000139097
Candidatus Pelagibacter sp. HIMB1321	0.000219222	0.00273768	0.00345211	0.00194274	0.00243165	0.00338808	0.00231343	0.00103108	0.00163468	0.000509936	0.000480654	0.000915272	0.000597135	0.000573705	0.00087039	0.000155838	0.00049113	0.00034402	0.00045892	0.0245477			Candidatus Pelagibacter sp. HIMB1321	0.000155838											Synechococcus virus SCBP4	0.000136533
Salmonella enterica	0.00037819	0.00047092	0.00077584	0.000904646	0.000461448	0.00061104	0.000577075	0.000527583	0.000413179	0.000514112	0.000340686	0.00038964	0.000485463	0.00038808	0.000429087	0.000154471	0.00032385	0.000412515	0.00024332	0.00880114			Salmonella enterica	0.000154471											Citrobacter freundii	0.000135892
Bibersteinia trehalosi	0.000235888	0.00033916	0.00036181	0.000327137	0.000235248	0.0002964	0.000261375	0.00018648	0.000198429	0.00016704	0.000128304	9.3208e-05	0.000170093	0.00015543	0.000194438	0.000153104	9.843e-05	7.5705e-05	8.0696e-05	0.00375837			Bibersteinia trehalosi	0.000153104											Gilvibacter sp. SZ-19	0.000135892
Halomonas meridiana	2.1153e-05	0.00030744	0.00010071	2.1258e-05	0.000128934	8.208e-05	2.3575e-05	3.9627e-05	3.0065e-05	0.000136416	0.000205578	0.000220032	0.000112189	0.00069696	9.1111e-05	0.00015037	0.00024123	0.000515	0.00059752	0.00372125			Halomonas meridiana	0.00015037											Myroides odoratimimus	0.000135892
Pseudomonas putida	0.000143584	5.368e-05	5.0355e-05	6.3774e-05	3.393e-05	3.192e-05	2.255e-05	1.8648e-05	2.3193e-05	6.5888e-05	6.9012e-05	4.6604e-05	6.6693e-05	7.3755e-05	5.7008e-05	0.000147636	6.426e-05	7.828e-05	7.5152e-05	0.00118592			Pseudomonas putida	0.000147636											Synechococcus sp. TAK9802	0.000135251
Ramlibacter tataouinensis	2.564e-06	0	1.865e-06	1.181e-06	2.262e-06	0	1.025e-06	1.554e-06	8.59e-07	4.64e-06	3.888e-06	2.292e-06	5.17e-06	5.445e-06	3.563e-06	0.000143535	4.59e-06	8.24e-06	5.544e-06	0.000198217			Ramlibacter tataouinensis	0.000143535											Cyanophage S-RIM32	0.000132687
Hydrogenophaga sp. BPS33	7.692e-06	2.44e-06	1.865e-06	2.362e-06	2.262e-06	2.28e-06	2.05e-06	2.331e-06	2.577e-06	4.64e-06	4.374e-06	3.056e-06	4.653e-06	2.97e-06	3.563e-06	0.000140801	5.1e-06	7.21e-06	4.928e-06	0.000207154			Hydrogenophaga sp. BPS33	0.000140801											Synechococcus virus SRIM50	0.000130764
Burkholderia oklahomensis	6.41e-07	0	0	0	0	0	0	0	0	0	0	0	0	0	0	0.000139434	5.1e-07	1.03e-06	6.16e-07	0.000142231			Burkholderia oklahomensis	0.000139434											Acinetobacter baumannii	0.0001282
Phenylobacterium parvum	1.923e-06	2.44e-06	1.865e-06	1.181e-06	2.262e-06	2.28e-06	1.025e-06	7.77e-07	8.59e-07	3.712e-06	3.402e-06	3.82e-06	3.102e-06	3.465e-06	2.545e-06	0.000133966	6.12e-06	6.18e-06	4.312e-06	0.000185236			Phenylobacterium parvum	0.000133966											Ornithobacterium rhinotracheale	0.000127559
Polynucleobacter asymbioticus	1.282e-05	1.708e-05	2.238e-05	1.5353e-05	1.5834e-05	2.052e-05	1.025e-05	1.0878e-05	8.59e-06	1.1136e-05	1.1664e-05	1.0696e-05	1.1891e-05	1.1385e-05	1.018e-05	0.000131232	8.16e-06	7.21e-06	8.008e-06	0.000355267			Polynucleobacter asymbioticus	0.000131232											Winogradskyella sp. PG-2	0.000127559
Synechococcus sp. RSCCF101	1.0897e-05	1.22e-05	1.119e-05	4.724e-06	6.786e-06	2.052e-05	2.05e-06	2.331e-06	2.577e-06	9.28e-07	1.458e-06	1.528e-06	1.551e-06	1.485e-06	1.018e-06	0.000131232	2.04e-06	2.575e-06	1.848e-06	0.000218938			Synechococcus sp. RSCCF101	0.000131232											Cellulophaga sp. L1A9	0.000127559
Ralstonia solanacearum	8.333e-06	4.88e-06	7.46e-06	3.543e-05	4.524e-06	4.56e-06	3.075e-06	4.662e-06	4.295e-06	7.424e-06	6.804e-06	6.112e-06	7.755e-06	5.94e-06	6.108e-06	0.000129865	1.02e-05	1.5965e-05	1.232e-05	0.000285712			Ralstonia solanacearum	0.000129865											Acholeplasma palmae	0.000125636
Synechococcus sp. SynAce01	8.974e-06	9.76e-06	9.325e-06	3.543e-06	6.786e-06	1.368e-05	2.05e-06	3.885e-06	3.436e-06	1.856e-06	1.458e-06	3.056e-06	2.068e-06	1.98e-06	1.527e-06	0.000127131	2.04e-06	2.575e-06	2.464e-06	0.000207594			Synechococcus sp. SynAce01	0.000127131											Synechococcus phage S-RIM2 R1_1999	0.000124995
Acidovorax sp. JS42	0	0	0	0	0	0	0	0	0	0	0	1.3752e-05	0	0	1.3234e-05	0.000127131	0	0	0	0.000154117			Acidovorax sp. JS42	0.000127131											Nonlabens spongiae	0.000124354
Pseudoalteromonas shioyasakiensis	5.128e-06	0.0243463	0.000177175	8.267e-06	0.00362599	0.00036252	6.15e-06	0.00027972	0.00027488	5.568e-06	0.000671652	0.0124929	5.17e-06	8.1675e-05	6.3116e-05	0.000125764	0.00047379	0.0046865	0.00135582	0.0490481			Pseudoalteromonas shioyasakiensis	0.000125764											Flavobacterium sp. CS20	0.000123072
Acidovorax carolinensis	4.487e-06	2.44e-06	1.865e-06	3.543e-06	2.262e-06	2.28e-06	1.025e-06	7.77e-07	8.59e-07	7.424e-06	7.29e-06	6.112e-06	3.102e-06	4.95e-06	2.545e-06	0.000124397	4.08e-06	5.665e-06	3.696e-06	0.000188799			Acidovorax carolinensis	0.000124397											Formosa sp. Hel1_33_131	0.000123072
Polynucleobacter difficilis	5.128e-06	4.88e-06	7.46e-06	7.086e-06	4.524e-06	6.84e-06	3.075e-06	3.108e-06	2.577e-06	4.64e-06	4.86e-06	3.056e-06	4.136e-06	4.455e-06	3.563e-06	0.000121663	2.55e-06	2.06e-06	2.464e-06	0.000198125			Polynucleobacter difficilis	0.000121663											Acholeplasma axanthum	0.000120508
Rhizobacter sp. AJA081-3	1.282e-06	2.44e-06	1.865e-06	1.181e-06	0	0	0	0	0	2.784e-06	2.43e-06	1.528e-06	3.619e-06	2.97e-06	2.036e-06	0.000120296	3.06e-06	5.15e-06	3.696e-06	0.000154337			Rhizobacter sp. AJA081-3	0.000120296											Synechococcus phage ACG-2014h	0.000120508
Cupriavidus taiwanensis	9.615e-06	9.76e-06	7.46e-06	9.448e-06	6.786e-06	9.12e-06	3.075e-06	3.108e-06	2.577e-06	1.2064e-05	1.4094e-05	7.64e-06	1.4993e-05	1.485e-05	1.018e-05	0.000117562	1.785e-05	2.163e-05	1.848e-05	0.000310292			Cupriavidus taiwanensis	0.000117562											Sphingobacterium multivorum	0.000119867
Streptomyces lividans	0	0	0	0	0	0	0	0	0	0.000251488	0.000143856	0	0	0	0.000165425	0.000114828	0.00010761	0	0	0.000783207			Streptomyces lividans	0.000114828											Synechococcus virus Syn19	0.000119867
Candidatus Thioglobus singularis	1.0256e-05	5.612e-05	6.5275e-05	5.5507e-05	5.2026e-05	6.384e-05	0.000247025	9.0132e-05	7.2156e-05	0.000822672	0.000737748	0.000785392	0.00100143	0.000746955	0.000774189	0.000113461	0.00043707	7.9825e-05	0.000220528	0.00643161			Candidatus Thioglobus singularis	0.000113461											Pseudomonas stutzeri	0.000117944
Hydrogenophaga sp. PBC	0	0	1.865e-06	1.181e-06	0	0	1.025e-06	0	0	4.176e-06	3.888e-06	2.292e-06	3.619e-06	3.465e-06	2.545e-06	0.000113461	3.57e-06	6.695e-06	3.08e-06	0.000150862			Hydrogenophaga sp. PBC	0.000113461											Olleya sp. Bg11-27	0.000117944
Rubrivivax gelatinosus	1.923e-06	0	0	0	0	0	0	0	8.59e-07	1.856e-06	1.944e-06	1.528e-06	2.585e-06	2.475e-06	1.527e-06	0.000113461	3.06e-06	4.12e-06	3.696e-06	0.000139034			Rubrivivax gelatinosus	0.000113461											Flavobacterium haoranii	0.000116662
Stenotrophomonas maltophilia	2.6922e-05	3.416e-05	1.492e-05	2.4801e-05	1.131e-05	1.14e-05	9.225e-06	1.0101e-05	8.59e-06	4.0832e-05	2.6244e-05	1.8336e-05	2.7918e-05	2.97e-05	2.1378e-05	0.000110727	3.366e-05	3.914e-05	2.6488e-05	0.000525852			Stenotrophomonas maltophilia	0.000110727											Winogradskyella sediminis	0.000116662
Diaphorobacter aerolatus	8.974e-06	2.44e-06	5.595e-06	5.905e-06	2.262e-06	4.56e-06	2.05e-06	3.108e-06	2.577e-06	1.1136e-05	1.0692e-05	5.348e-06	1.0857e-05	1.188e-05	8.653e-06	0.000110727	1.071e-05	1.648e-05	9.856e-06	0.00024381			Diaphorobacter aerolatus	0.000110727											Leeuwenhoekiella sp. ZYFB001	0.000116021
Hydrogenophaga sp. BA0156	2.564e-06	0	0	1.181e-06	0	0	1.025e-06	7.77e-07	8.59e-07	1.392e-06	2.43e-06	7.64e-07	2.068e-06	2.475e-06	0	0.000105259	1.53e-06	4.12e-06	2.464e-06	0.000128908			Hydrogenophaga sp. BA0156	0.000105259											Sphingobacterium spiritivorum	0.000113457
Sorangium cellulosum	8.333e-06	4.88e-06	7.46e-06	7.086e-06	6.786e-06	6.84e-06	7.175e-06	9.324e-06	1.1167e-05	1.7632e-05	1.701e-05	1.3752e-05	2.0163e-05	2.1285e-05	1.6288e-05	0.000103892	2.346e-05	3.502e-05	2.4024e-05	0.000361577			Sorangium cellulosum	0.000103892											Capnocytophaga canimorsus	0.000112175
Schlegelella thermodepolymerans	2.564e-06	0	0	1.181e-06	0	0	1.025e-06	0	0	2.32e-06	2.43e-06	1.528e-06	2.585e-06	2.97e-06	2.036e-06	0.000103892	3.57e-06	5.15e-06	4.312e-06	0.000135563			Schlegelella thermodepolymerans	0.000103892											Cellulophaga baltica	0.000110893
Buchnera aphidicola	0.000106406	0.00077836	0.00088028	0.000694428	0.000703482	0.00081624	0.00053095	0.000459984	0.000499079	0.000376304	0.000372276	0.000417908	0.000363451	0.00034353	0.000420943	0.000102525	0.00029835	0.00022969	0.000277816	0.008672			Buchnera aphidicola	0.000102525											Gramella flava	0.000110893
Variovorax sp. WDL1	2.564e-06	4.88e-06	9.325e-06	4.724e-06	2.262e-06	4.56e-06	5.125e-06	3.885e-06	6.013e-06	6.032e-06	5.832e-06	3.82e-06	5.687e-06	6.93e-06	4.581e-06	0.000102525	5.61e-06	1.1845e-05	8.624e-06	0.000204824			Variovorax sp. WDL1	0.000102525											Prochlorococcus phage P-TIM68	0.000110893
Limnohabitans sp. 63ED37-2	3.846e-06	2.44e-06	1.865e-06	2.362e-06	2.262e-06	2.28e-06	1.025e-06	7.77e-07	8.59e-07	1.856e-06	1.944e-06	1.528e-06	2.068e-06	2.97e-06	1.527e-06	0.000102525	2.04e-06	3.09e-06	1.848e-06	0.000139112			Limnohabitans sp. 63ED37-2	0.000102525											Sediminicola sp. YIK13	0.000107688
Kinneretia sp. DAIF2	1.923e-06	2.44e-06	1.865e-06	1.181e-06	0	0	1.025e-06	7.77e-07	0	1.856e-06	1.944e-06	7.64e-07	1.551e-06	3.465e-06	1.527e-06	0.000102525	2.55e-06	4.12e-06	3.696e-06	0.000133209			Kinneretia sp. DAIF2	0.000102525											Buchnera aphidicola	0.000106406
Rhodoferax koreense	1.923e-06	2.44e-06	3.73e-06	4.724e-06	2.262e-06	2.28e-06	2.05e-06	7.77e-07	8.59e-07	4.176e-06	2.916e-06	3.056e-06	7.755e-06	6.435e-06	6.108e-06	0.000101158	4.08e-06	7.21e-06	5.544e-06	0.000169483			Rhodoferax koreense	0.000101158											Winogradskyella schleiferi	0.000105765
Paucibacter sp. KCTC 42545	2.564e-06	2.44e-06	1.865e-06	2.362e-06	2.262e-06	2.28e-06	1.025e-06	7.77e-07	0	2.784e-06	1.944e-06	1.528e-06	3.102e-06	2.97e-06	2.545e-06	9.9791e-05	3.57e-06	3.605e-06	3.696e-06	0.00014111			Paucibacter sp. KCTC 42545	9.9791e-05											Synechococcus virus SIOM18	0.000105765
Rhodoferax sediminis	1.0256e-05	4.88e-06	3.73e-06	4.724e-06	2.262e-06	4.56e-06	3.075e-06	2.331e-06	2.577e-06	8.352e-06	7.776e-06	5.348e-06	9.823e-06	8.91e-06	8.144e-06	9.8424e-05	9.18e-06	8.755e-06	9.24e-06	0.000212347			Rhodoferax sediminis	9.8424e-05											Synechococcus phage S-SSM7	0.000105124
Verrucomicrobium sp. GAS474	1.923e-06	0	1.865e-06	2.362e-06	2.262e-06	0	3.075e-06	1.554e-06	1.718e-06	8.352e-06	5.832e-06	5.348e-06	7.238e-06	5.94e-06	3.563e-06	9.8424e-05	7.65e-06	8.755e-06	7.392e-06	0.000173253			Verrucomicrobium sp. GAS474	9.8424e-05											Synechococcus virus SSM1	0.000104483
Diaphorobacter sp. HDW4A	8.333e-06	4.88e-06	5.595e-06	7.086e-06	4.524e-06	4.56e-06	3.075e-06	1.554e-06	1.718e-06	6.032e-06	5.832e-06	6.876e-06	6.204e-06	3.96e-06	4.581e-06	9.7057e-05	6.12e-06	1.03e-05	6.776e-06	0.000195063			Diaphorobacter sp. HDW4A	9.7057e-05											Winogradskyella forsetii	0.000103201
Acidovorax ebreus	0	0	0	0	0	0	0	0	0	0	7.29e-06	0	1.1374e-05	7.92e-06	4.072e-06	9.569e-05	9.69e-06	9.785e-06	9.856e-06	0.000155677			Acidovorax ebreus	9.569e-05											Seonamhaeicola sp. S2-3	0.00010256
Alcaligenes faecalis	1.7307e-05	9.76e-06	1.492e-05	1.6534e-05	1.131e-05	1.14e-05	6.15e-06	6.216e-06	5.154e-06	2.088e-05	1.8468e-05	1.2988e-05	2.585e-05	2.2275e-05	1.8324e-05	9.4323e-05	1.632e-05	1.648e-05	1.3552e-05	0.000358211			Alcaligenes faecalis	9.4323e-05											Algibacter sp. L3A6	0.000101919
Polynucleobacter paneuropaeus	3.846e-06	7.32e-06	9.325e-06	8.267e-06	6.786e-06	9.12e-06	6.15e-06	5.439e-06	5.154e-06	8.816e-06	7.776e-06	9.168e-06	9.306e-06	6.93e-06	7.635e-06	9.4323e-05	4.59e-06	3.09e-06	4.312e-06	0.000217353			Polynucleobacter paneuropaeus	9.4323e-05											Bacillus cereus	0.000100637
Pseudomonas stutzeri	0.000117944	5.368e-05	4.103e-05	5.905e-05	2.9406e-05	2.964e-05	2.05e-05	1.3209e-05	1.2885e-05	3.3408e-05	3.402e-05	2.9796e-05	3.7741e-05	4.6035e-05	3.1558e-05	9.2956e-05	5.1e-05	6.3345e-05	5.1128e-05	0.000848331			Pseudomonas stutzeri	9.2956e-05											Kordia sp. SMS9	0.000100637
Bordetella petrii	5.769e-06	7.32e-06	9.325e-06	7.086e-06	4.524e-06	6.84e-06	3.075e-06	3.108e-06	0	1.0672e-05	9.234e-06	6.112e-06	8.789e-06	1.1385e-05	7.126e-06	9.2956e-05	1.02e-05	2.472e-05	1.1088e-05	0.000239329			Bordetella petrii	9.2956e-05											Gillisia sp. Hel1_33_143	9.9355e-05
Bacillus thuringiensis	3.9742e-05	3.416e-05	3.5435e-05	4.9602e-05	3.393e-05	4.332e-05	4.715e-05	4.1181e-05	0.000114247	4.1296e-05	4.0824e-05	6.1884e-05	3.2054e-05	3.2175e-05	4.1738e-05	9.0222e-05	3.06e-05	2.3175e-05	2.6488e-05	0.000859223			Bacillus thuringiensis	9.0222e-05											Winogradskyella helgolandensis	9.9355e-05
Cupriavidus metallidurans	1.0256e-05	9.76e-06	1.6785e-05	1.181e-05	6.786e-06	1.14e-05	6.15e-06	3.885e-06	3.436e-06	1.624e-05	1.3122e-05	5.348e-06	2.2231e-05	2.376e-05	1.9342e-05	9.0222e-05	9.18e-06	2.1115e-05	1.54e-05	0.000316228			Cupriavidus metallidurans	9.0222e-05											Myroides phaeus	9.8714e-05
Cupriavidus basilensis	1.2179e-05	4.88e-06	5.595e-06	8.267e-06	2.262e-06	6.84e-06	4.1e-06	3.885e-06	4.295e-06	1.9488e-05	1.458e-05	9.168e-06	1.8095e-05	1.683e-05	1.4761e-05	9.0222e-05	1.122e-05	2.163e-05	1.2936e-05	0.000281233			Cupriavidus basilensis	9.0222e-05											Muricauda ruestringensis	9.8714e-05
Delftia acidovorans	4.487e-06	4.88e-06	5.595e-06	3.543e-06	2.262e-06	6.84e-06	3.075e-06	1.554e-06	8.59e-07	1.7168e-05	1.2636e-05	7.64e-06	9.306e-06	9.9e-06	7.126e-06	9.0222e-05	8.67e-06	1.2875e-05	6.16e-06	0.000214798			Delftia acidovorans	9.0222e-05											Formosa sp. Hel1_31_208	9.8714e-05
Leptothrix cholodnii	1.923e-06	0	1.865e-06	1.181e-06	0	0	0	7.77e-07	8.59e-07	1.392e-06	2.43e-06	1.528e-06	1.034e-06	1.98e-06	1.018e-06	9.0222e-05	3.06e-06	4.12e-06	3.08e-06	0.000116469			Leptothrix cholodnii	9.0222e-05											Synechococcus virus Syn30	9.8714e-05
Clostridioides difficile	1.8589e-05	0.00016592	7.46e-05	7.4403e-05	0.000133458	7.98e-05	5.2275e-05	4.1958e-05	6.0989e-05	3.8976e-05	7.047e-05	6.0356e-05	3.3088e-05	0.00026136	0.000255518	8.8855e-05	7.293e-05	6.8495e-05	0.000105952	0.00175799			Clostridioides difficile	8.8855e-05											Owenweeksia hongkongensis	9.6791e-05
Enterobacter cloacae	6.9228e-05	1.708e-05	2.4245e-05	2.2439e-05	1.5834e-05	2.052e-05	1.7425e-05	1.0101e-05	1.0308e-05	3.9904e-05	3.888e-05	2.0628e-05	4.136e-05	4.257e-05	3.2576e-05	8.8855e-05	2.652e-05	2.0085e-05	1.9712e-05	0.00057827			Enterobacter cloacae	8.8855e-05											Tenacibaculum jejuense	9.5509e-05
Pseudomonas fluorescens	7.4356e-05	8.052e-05	2.611e-05	3.4249e-05	3.8454e-05	1.368e-05	1.3325e-05	1.554e-05	1.3744e-05	2.9696e-05	3.4506e-05	2.5212e-05	3.1537e-05	4.257e-05	2.4941e-05	8.7488e-05	4.284e-05	6.901e-05	4.4968e-05	0.000742746			Pseudomonas fluorescens	8.7488e-05											Olleya aquimaris	9.4868e-05
Variovorax sp. PBL-H6	3.846e-06	2.44e-06	1.865e-06	3.543e-06	2.262e-06	2.28e-06	2.05e-06	0	0	4.64e-06	3.888e-06	3.056e-06	5.687e-06	4.95e-06	4.072e-06	8.7488e-05	9.18e-06	1.0815e-05	6.776e-06	0.000158838			Variovorax sp. PBL-H6	8.7488e-05											Maribacter sp. HTCC2170	9.4868e-05
Laribacter hongkongensis	5.128e-06	0	1.865e-06	2.362e-06	2.262e-06	2.28e-06	3.075e-06	1.554e-06	1.718e-06	9.28e-06	9.72e-06	6.876e-06	8.272e-06	8.415e-06	7.126e-06	8.6121e-05	1.02e-05	1.4935e-05	1.1088e-05	0.000192277			Laribacter hongkongensis	8.6121e-05											Wenyingzhuangia fucanilytica	9.4227e-05
Brevibacillus laterosporus	3.3973e-05	4.88e-05	5.595e-05	7.4403e-05	4.9764e-05	6.156e-05	4.305e-05	5.0505e-05	5.0681e-05	4.3616e-05	5.7348e-05	5.4244e-05	5.7904e-05	4.6035e-05	4.6319e-05	8.4754e-05	4.692e-05	3.7595e-05	4.5584e-05	0.000989005			Brevibacillus laterosporus	8.4754e-05											Siansivirga zeaxanthinifaciens	9.4227e-05
Acidovorax sp. KKS102	5.769e-06	2.44e-06	3.73e-06	4.724e-06	2.262e-06	2.28e-06	2.05e-06	3.108e-06	3.436e-06	4.64e-06	5.346e-06	6.112e-06	3.102e-06	5.94e-06	2.545e-06	8.4754e-05	2.55e-06	3.09e-06	1.848e-06	0.000149726			Acidovorax sp. KKS102	8.4754e-05											Synechococcus sp. KORDI-49	9.3586e-05
Acinetobacter baumannii	0.0001282	0.00013176	0.000184635	0.000180693	0.000117624	0.0002052	0.00010865	0.000102564	0.000146889	0.000114608	0.000107406	0.000331576	0.000104951	9.999e-05	0.000118088	8.3387e-05	9.129e-05	0.000122055	8.1928e-05	0.00256149			Acinetobacter baumannii	8.3387e-05											Acholeplasma brassicae	9.3586e-05
Corynebacterium casei	2.3717e-05	4.88e-06	3.73e-06	1.181e-05	4.524e-06	0	4.1e-06	3.108e-06	2.577e-06	7.888e-06	1.3122e-05	3.82e-06	6.721e-06	1.188e-05	8.653e-06	8.3387e-05	9.69e-06	1.03e-05	6.776e-06	0.000220683			Corynebacterium casei	8.3387e-05											Galbibacter sp. BG1	9.2945e-05
Acidovorax avenae	7.692e-06	2.44e-06	1.865e-06	2.362e-06	0	2.28e-06	2.05e-06	2.331e-06	1.718e-06	4.176e-06	3.402e-06	2.292e-06	6.721e-06	6.435e-06	4.581e-06	8.3387e-05	5.1e-06	6.695e-06	7.392e-06	0.000152919			Acidovorax avenae	8.3387e-05											Flagellimonas maritima	9.2945e-05
Rhodopseudomonas palustris	1.3461e-05	1.708e-05	1.865e-05	2.0077e-05	1.3572e-05	1.596e-05	6.15e-06	6.216e-06	6.013e-06	1.856e-05	1.6524e-05	1.146e-05	1.6027e-05	2.0295e-05	1.3743e-05	8.202e-05	2.499e-05	4.0685e-05	2.772e-05	0.000389203			Rhodopseudomonas palustris	8.202e-05											Gramella forsetii	9.2304e-05
Acidovorax sp. RAC01	3.846e-06	4.88e-06	1.865e-06	2.362e-06	0	0	1.025e-06	7.77e-07	8.59e-07	2.32e-06	4.374e-06	4.584e-06	2.585e-06	3.465e-06	3.054e-06	8.0653e-05	3.06e-06	3.09e-06	2.464e-06	0.000125263			Acidovorax sp. RAC01	8.0653e-05											Aureitalea sp. RR4-38	9.2304e-05
Sphaerotilus natans	6.41e-07	2.44e-06	1.865e-06	1.181e-06	0	0	0	0	8.59e-07	2.32e-06	1.944e-06	2.292e-06	2.585e-06	2.475e-06	2.036e-06	8.0653e-05	2.55e-06	4.635e-06	1.848e-06	0.000110324			Sphaerotilus natans	8.0653e-05											Prochlorococcus sp. MIT 0604	9.1022e-05
Hydrogenophaga sp. RAC07	1.923e-06	0	0	2.362e-06	0	0	1.025e-06	1.554e-06	8.59e-07	1.392e-06	9.72e-07	7.64e-07	1.551e-06	1.98e-06	1.018e-06	7.7919e-05	2.55e-06	4.635e-06	3.08e-06	0.000103584			Hydrogenophaga sp. RAC07	7.7919e-05											Oceanihabitans sp. IOP_32	9.0381e-05
Candidatus Nitrosomarinus catalina	6.41e-07	4.88e-06	1.119e-05	3.4249e-05	4.524e-06	1.596e-05	0.00261785	0.000409479	0.00036078	0.000711776	0.000660474	0.00120788	0.00138297	0.00060687	0.000669844	7.6552e-05	0.00025347	0.00019673	0.00043736	0.00966349			Candidatus Nitrosomarinus catalina	7.6552e-05											Aquimarina sp. AD1	8.974e-05
Nitrosarchaeum sp. AC2	0	7.32e-06	7.46e-06	7.086e-06	6.786e-06	9.12e-06	6.2525e-05	2.4087e-05	2.6629e-05	0.000134096	0.00022842	0.000323936	0.000384648	0.000355905	0.000620471	7.6552e-05	0.00013719	0.000156045	0.0002926	0.00286088			Nitrosarchaeum sp. AC2	7.6552e-05											Gramella salexigens	8.974e-05
Polynucleobacter wuianus	3.846e-06	1.22e-05	1.492e-05	1.0629e-05	1.131e-05	1.14e-05	6.15e-06	5.439e-06	6.013e-06	6.496e-06	7.776e-06	6.112e-06	8.272e-06	8.415e-06	8.144e-06	7.6552e-05	1.224e-05	9.27e-06	9.856e-06	0.00023504			Polynucleobacter wuianus	7.6552e-05											Maribacter sp. T28	8.8458e-05
Synechococcus sp. Minos11	0.000407676	8.54e-05	3.357e-05	0.000277535	2.9406e-05	2.964e-05	4.1e-05	5.1282e-05	1.1167e-05	5.6144e-05	7.3386e-05	3.2088e-05	8.2203e-05	7.8705e-05	7.635e-06	7.5185e-05	2.856e-05	3.193e-05	2.5256e-05	0.00145777			Synechococcus sp. Minos11	7.5185e-05											Winogradskyella sp. J14-2	8.8458e-05
Polynucleobacter duraquae	2.564e-06	9.76e-06	7.46e-06	8.267e-06	6.786e-06	6.84e-06	5.125e-06	4.662e-06	4.295e-06	8.352e-06	7.29e-06	6.876e-06	8.789e-06	8.415e-06	6.617e-06	7.5185e-05	9.18e-06	7.21e-06	7.392e-06	0.000201065			Polynucleobacter duraquae	7.5185e-05											Nonlabens marinus	8.7817e-05
Burkholderia thailandensis	1.282e-06	7.32e-06	7.46e-06	1.181e-06	2.262e-06	2.28e-06	0	0	0	4.176e-06	9.72e-07	1.0696e-05	1.3442e-05	1.98e-06	6.617e-06	7.5185e-05	5.1e-07	2.06e-06	7.392e-06	0.000144815			Burkholderia thailandensis	7.5185e-05											Candidatus Pelagibacter ubique	8.6535e-05
Rhodoferax sp. BAB1	1.282e-06	2.44e-06	0	1.181e-06	0	0	1.025e-06	7.77e-07	8.59e-07	1.856e-06	2.43e-06	1.528e-06	2.068e-06	2.97e-06	2.036e-06	7.5185e-05	4.08e-06	4.12e-06	3.696e-06	0.000107533			Rhodoferax sp. BAB1	7.5185e-05											Algibacter alginicilyticus	8.6535e-05
Roseateles depolymerans	6.41e-07	0	0	1.181e-06	0	0	1.025e-06	0	0	1.392e-06	1.458e-06	1.528e-06	1.551e-06	1.485e-06	1.018e-06	7.5185e-05	2.55e-06	3.09e-06	2.464e-06	9.4568e-05			Roseateles depolymerans	7.5185e-05											Psychroserpens sp. NJDZ02	8.6535e-05
Corynebacterium glutamicum	1.3461e-05	0	0	7.086e-06	4.524e-06	0	8.2e-06	1.0101e-05	6.872e-06	1.856e-05	2.187e-05	2.0628e-05	3.1537e-05	2.8215e-05	2.1378e-05	7.3818e-05	1.785e-05	7.21e-06	1.4168e-05	0.000305478			Corynebacterium glutamicum	7.3818e-05											Synechococcus phage S-CAM22	8.6535e-05
Polaromonas sp. JS666	7.051e-06	2.44e-06	1.865e-06	3.543e-06	2.262e-06	2.28e-06	2.05e-06	7.77e-07	1.718e-06	4.64e-06	3.888e-06	2.292e-06	6.204e-06	6.435e-06	5.599e-06	7.3818e-05	4.08e-06	4.12e-06	3.696e-06	0.000138758			Polaromonas sp. JS666	7.3818e-05											Cyanophage S-RIM12	8.5894e-05
Aquabacterium olei	1.923e-06	0	0	0	0	0	1.025e-06	7.77e-07	0	1.392e-06	1.458e-06	7.64e-07	2.068e-06	2.97e-06	1.527e-06	7.3818e-05	1.53e-06	3.09e-06	2.464e-06	9.4806e-05			Aquabacterium olei	7.3818e-05											Chryseobacterium taklimakanense	8.5253e-05
Nitrosopumilus oxyclinae	0	2.44e-06	3.73e-06	4.724e-06	2.262e-06	6.84e-06	0.000117875	3.4188e-05	3.5219e-05	0.000175392	0.000224046	0.00029032	0.000526823	0.00033165	0.000523252	7.1084e-05	0.00016728	0.00018643	0.0003388	0.00304235			Nitrosopumilus oxyclinae	7.1084e-05											Costertonia aggregata	8.5253e-05
Inhella inkyongensis	2.564e-06	0	1.865e-06	1.181e-06	0	0	2.05e-06	7.77e-07	8.59e-07	1.392e-06	1.458e-06	7.64e-07	1.034e-06	1.485e-06	1.018e-06	7.1084e-05	2.04e-06	2.575e-06	2.464e-06	9.461e-05			Inhella inkyongensis	7.1084e-05											Capnocytophaga sp. oral taxon 878	8.5253e-05
Blattabacterium cuenoti	0.000159609	0.00047092	0.00055577	0.000679075	0.00046371	0.00045372	0.00038335	0.000432012	0.000413179	0.0002436	0.000244944	0.000303308	0.000229031	0.000213345	0.000256027	6.9717e-05	0.00017493	0.00013184	0.00015708	0.00603517			Blattabacterium cuenoti	6.9717e-05											Polaribacter haliotis	8.4612e-05
Bradyrhizobium diazoefficiens	1.3461e-05	1.708e-05	1.865e-05	2.0077e-05	1.131e-05	1.368e-05	8.2e-06	5.439e-06	4.295e-06	1.7632e-05	1.458e-05	1.3752e-05	1.7061e-05	2.2275e-05	1.4252e-05	6.9717e-05	2.193e-05	3.399e-05	2.4024e-05	0.000361405			Bradyrhizobium diazoefficiens	6.9717e-05											Amniculibacterium sp. G2-70	8.3971e-05
Rothia amarae	1.4743e-05	9.76e-06	1.492e-05	8.267e-06	9.048e-06	9.12e-06	2.05e-06	1.554e-06	8.59e-07	5.568e-06	6.804e-06	7.64e-06	7.238e-06	8.415e-06	6.617e-06	6.835e-05	3.06e-06	4.12e-06	3.696e-06	0.000191829			Rothia amarae	6.835e-05											Arenibacter algicola	8.3971e-05
Hydrogenophaga sp. NH-16	3.205e-06	2.44e-06	0	0	2.262e-06	0	1.025e-06	7.77e-07	8.59e-07	2.784e-06	2.43e-06	1.528e-06	3.102e-06	4.455e-06	2.545e-06	6.835e-05	3.57e-06	4.635e-06	4.312e-06	0.000108279			Hydrogenophaga sp. NH-16	6.835e-05											Muricauda lutaonensis	8.3971e-05
Candidatus Pelagibacter sp. IMCC9063	3.205e-05	0.00039528	0.0004849	0.000256277	0.0003393	0.0005016	0.0003034	0.000169386	0.000244815	0.000150336	0.000141426	0.000238368	0.000174746	0.00018315	0.000248392	6.6983e-05	0.00016473	0.000128235	0.00015708	0.00438045			Candidatus Pelagibacter sp. IMCC9063	6.6983e-05											Kordia antarctica	8.3971e-05
Variovorax sp. PBS-H4	5.128e-06	2.44e-06	1.865e-06	2.362e-06	2.262e-06	2.28e-06	1.025e-06	0	0	5.104e-06	5.832e-06	4.584e-06	4.136e-06	4.95e-06	4.072e-06	6.6983e-05	7.14e-06	9.27e-06	6.776e-06	0.000136209			Variovorax sp. PBS-H4	6.6983e-05											Synechococcus phage S-SSM5	8.3971e-05
Hydrogenophaga sp. YM1	6.41e-07	0	0	0	0	0	0	7.77e-07	8.59e-07	1.856e-06	9.72e-07	7.64e-07	5.17e-07	1.485e-06	1.018e-06	6.6983e-05	2.55e-06	2.575e-06	1.848e-06	8.2845e-05			Hydrogenophaga sp. YM1	6.6983e-05											Tenacibaculum todarodis	8.2689e-05
Methylibium petroleiphilum	2.564e-06	0	0	0	0	0	0	0	0	9.28e-07	1.458e-06	7.64e-07	1.034e-06	0	5.09e-07	6.6983e-05	2.04e-06	3.605e-06	2.464e-06	8.2349e-05			Methylibium petroleiphilum	6.6983e-05											Tenacibaculum sp. SZ-18	8.2048e-05
Candidatus Nitrosopumilus sediminis	0	2.44e-06	3.73e-06	4.724e-06	2.262e-06	4.56e-06	0.0001148	3.4965e-05	3.2642e-05	0.000157296	0.00021627	0.0002865	0.000476157	0.00030888	0.000493221	6.5616e-05	0.00013974	0.000157075	0.000285824	0.0027867			Candidatus Nitrosopumilus sediminis	6.5616e-05											Zobellia galactanivorans	8.2048e-05
Nitrosopumilus piranensis	6.41e-07	2.44e-06	1.865e-06	2.362e-06	2.262e-06	4.56e-06	8.9175e-05	2.9526e-05	2.7488e-05	0.00013456	0.000197802	0.00027504	0.000384648	0.000301455	0.000502892	6.5616e-05	0.00011832	0.00012257	0.000226688	0.00248991			Nitrosopumilus piranensis	6.5616e-05											Acholeplasma hippikon	8.2048e-05
Variovorax sp. RA8	4.487e-06	2.44e-06	3.73e-06	2.362e-06	2.262e-06	2.28e-06	1.025e-06	7.77e-07	8.59e-07	4.64e-06	1.944e-06	1.528e-06	9.823e-06	7.425e-06	5.599e-06	6.5616e-05	5.1e-06	8.24e-06	5.544e-06	0.000135681			Variovorax sp. RA8	6.5616e-05											Aquimarina sp. AD10	8.2048e-05
Cupriavidus necator	5.128e-06	4.88e-06	3.73e-06	3.543e-06	2.262e-06	2.28e-06	2.05e-06	1.554e-06	2.577e-06	1.0672e-05	9.72e-06	7.64e-06	1.3959e-05	1.287e-05	1.018e-05	6.4249e-05	1.326e-05	1.8025e-05	1.4168e-05	0.000202747			Cupriavidus necator	6.4249e-05											Gramella sp. MAR_2010_147	8.2048e-05
Polynucleobacter sp. LimPoW16	3.205e-06	7.32e-06	7.46e-06	7.086e-06	6.786e-06	6.84e-06	6.15e-06	6.216e-06	6.013e-06	5.568e-06	6.318e-06	6.112e-06	6.204e-06	5.445e-06	5.599e-06	6.4249e-05	5.1e-06	3.605e-06	5.544e-06	0.00017082			Polynucleobacter sp. LimPoW16	6.4249e-05											Gramella echinicola	8.1407e-05
Synechococcus sp. RS9909	1.0897e-05	1.22e-05	1.3055e-05	4.724e-06	9.048e-06	2.28e-05	2.05e-06	3.885e-06	2.577e-06	1.392e-06	1.944e-06	1.528e-06	2.585e-06	1.98e-06	1.527e-06	6.4249e-05	1.02e-06	3.09e-06	2.464e-06	0.000163015			Synechococcus sp. RS9909	6.4249e-05											Aquimarina sp. BL5	8.1407e-05
Polynucleobacter sp. MWH-UH21B	2.564e-06	7.32e-06	7.46e-06	7.086e-06	6.786e-06	6.84e-06	4.1e-06	3.108e-06	3.436e-06	5.104e-06	4.374e-06	3.82e-06	4.653e-06	4.95e-06	4.581e-06	6.4249e-05	5.61e-06	3.09e-06	4.928e-06	0.000154059			Polynucleobacter sp. MWH-UH21B	6.4249e-05											Tamlana sp. s12	8.0766e-05
Acidovorax antarcticus	3.205e-06	0	1.865e-06	1.181e-06	0	2.28e-06	1.025e-06	0	8.59e-07	2.32e-06	1.944e-06	2.292e-06	4.136e-06	3.465e-06	1.527e-06	6.4249e-05	5.61e-06	8.24e-06	4.928e-06	0.000109126			Acidovorax antarcticus	6.4249e-05											Aquimarina sp. TRL1	7.9484e-05
Melaminivora sp. SC2-9	4.487e-06	0	1.865e-06	1.181e-06	0	0	1.025e-06	0	0	1.392e-06	0	7.64e-07	2.068e-06	9.9e-07	0	6.4249e-05	2.55e-06	4.12e-06	2.464e-06	8.7155e-05			Melaminivora sp. SC2-9	6.4249e-05											Synechococcus phage S-PM2	7.8843e-05
Comamonas sp. 7D-2	0	0	0	0	0	0	0	0	0	0	0	0	0	0	0	6.4249e-05	0	0	0	6.4249e-05			Comamonas sp. 7D-2	6.4249e-05											Formosa agariphila	7.8843e-05
Nitrosopumilus adriaticus	2.564e-06	2.44e-06	3.73e-06	3.543e-06	2.262e-06	4.56e-06	0.00010865	3.0303e-05	3.2642e-05	0.000147088	0.000195372	0.000283444	0.000438933	0.000281655	0.00047846	6.2882e-05	0.00013821	0.000156045	0.000275968	0.00264875			Nitrosopumilus adriaticus	6.2882e-05											Epilithonimonas vandammei	7.8202e-05
Burkholderia cenocepacia	1.4743e-05	4.88e-06	3.73e-06	5.905e-06	4.524e-06	2.28e-06	5.125e-06	3.885e-06	2.577e-06	1.392e-05	9.234e-06	6.112e-06	1.4476e-05	1.584e-05	1.1198e-05	6.2882e-05	1.275e-05	1.442e-05	1.1088e-05	0.000219569			Burkholderia cenocepacia	6.2882e-05											Lacinutrix sp. 5H-3-7-4	7.8202e-05
Rhizobacter gummiphilus	1.923e-06	0	0	1.181e-06	0	0	1.025e-06	7.77e-07	8.59e-07	4.176e-06	3.402e-06	4.584e-06	1.551e-06	2.97e-06	1.018e-06	6.2882e-05	2.55e-06	3.09e-06	2.464e-06	9.4452e-05			Rhizobacter gummiphilus	6.2882e-05											Polaribacter sp. Hel1_33_78	7.8202e-05
Methylibium sp. Pch-M	1.282e-06	0	0	1.181e-06	0	0	0	0	0	1.392e-06	9.72e-07	7.64e-07	1.034e-06	1.485e-06	5.09e-07	6.2882e-05	1.53e-06	2.575e-06	1.848e-06	7.7454e-05			Methylibium sp. Pch-M	6.2882e-05											Candidatus Pelagibacter giovannonii	7.7561e-05
Candidatus Nitrosopumilus sp. SW	6.41e-07	2.44e-06	3.73e-06	3.543e-06	2.262e-06	4.56e-06	0.000117875	3.7296e-05	3.7796e-05	0.000142912	0.000212868	0.00031324	0.000412566	0.000297495	0.000486095	6.1515e-05	0.00013209	0.000149865	0.000279664	0.00269845			Candidatus Nitrosopumilus sp. SW	6.1515e-05											Coraliomargarita akajimensis	7.7561e-05
Nitrosopumilus maritimus	0	4.88e-06	5.595e-06	5.905e-06	4.524e-06	6.84e-06	0.000101475	3.1857e-05	3.0924e-05	0.000138272	0.000198288	0.000271984	0.000402226	0.00028908	0.000502892	6.1515e-05	0.0001224	0.000127205	0.000239008	0.00254487			Nitrosopumilus maritimus	6.1515e-05											Lacinutrix sp. WUR7	7.7561e-05
Agrobacterium tumefaciens	2.2435e-05	0.00011224	9.325e-05	3.0706e-05	2.0358e-05	2.736e-05	1.23e-05	1.1655e-05	1.1167e-05	2.1808e-05	2.5758e-05	1.91e-05	1.9646e-05	2.376e-05	1.7306e-05	6.1515e-05	3.009e-05	3.5535e-05	3.08e-05	0.000626789			Agrobacterium tumefaciens	6.1515e-05											Croceibacter atlanticus	7.692e-05
Ralstonia insidiosa	1.6666e-05	1.464e-05	1.119e-05	3.6611e-05	1.131e-05	1.368e-05	7.175e-06	1.2432e-05	1.0308e-05	7.424e-06	1.701e-05	2.1392e-05	5.17e-06	1.98e-05	4.072e-06	6.1515e-05	8.16e-06	5.665e-06	5.544e-06	0.000289764			Ralstonia insidiosa	6.1515e-05											Halioglobus japonicus	7.6279e-05
Thauera sp. MZ1T	1.923e-06	2.44e-06	3.73e-06	1.181e-06	0	2.28e-06	1.025e-06	7.77e-07	1.718e-06	4.176e-06	4.86e-06	2.292e-06	4.136e-06	6.435e-06	4.072e-06	6.1515e-05	5.61e-06	8.24e-06	5.544e-06	0.000121954			Thauera sp. MZ1T	6.1515e-05											Nonlabens dokdonensis	7.6279e-05
Comamonas aquatica	1.923e-06	2.44e-06	1.865e-06	2.362e-06	2.262e-06	2.28e-06	1.025e-06	7.77e-07	8.59e-07	2.784e-06	3.888e-06	2.292e-06	3.102e-06	3.465e-06	2.036e-06	6.1515e-05	4.08e-06	4.12e-06	3.696e-06	0.000106771			Comamonas aquatica	6.1515e-05											Nonlabens sp. Hel1_33_55	7.6279e-05
Thiomonas sp. CB2	0	0	0	0	0	0	0	0	0	0	0	0	0	0	0	6.1515e-05	0	0	0	6.1515e-05			Thiomonas sp. CB2	6.1515e-05											Prochlorococcus phage P-HM1	7.6279e-05
Klebsiella pneumoniae	4.4229e-05	5.856e-05	6.5275e-05	8.0308e-05	9.5004e-05	5.928e-05	2.87e-05	2.0979e-05	2.7488e-05	4.64e-05	4.2768e-05	3.2088e-05	6.8244e-05	5.3955e-05	4.7337e-05	6.0148e-05	4.08e-05	4.8925e-05	5.4824e-05	0.000975312			Klebsiella pneumoniae	6.0148e-05											Pekhitvirus S04C24	7.6279e-05
Simplicispira suum	3.846e-06	2.44e-06	1.865e-06	4.724e-06	2.262e-06	2.28e-06	1.025e-06	0	8.59e-07	2.32e-06	2.43e-06	1.528e-06	2.585e-06	2.475e-06	1.527e-06	6.0148e-05	3.57e-06	3.605e-06	3.696e-06	0.000103185			Simplicispira suum	6.0148e-05											Aequorivita sublithincola	7.5638e-05
Candidatus Nitrosopumilus koreensis	1.282e-06	4.88e-06	3.73e-06	4.724e-06	4.524e-06	4.56e-06	9.3275e-05	2.7195e-05	2.8347e-05	0.0001276	0.000185652	0.00027122	0.000369655	0.000268785	0.000443848	5.8781e-05	0.00012495	0.00014008	0.000248248	0.00241134			Candidatus Nitrosopumilus koreensis	5.8781e-05											Flavobacterium kingsejongi	7.5638e-05
Pannonibacter phragmitetus	2.6281e-05	4.148e-05	3.73e-05	3.7792e-05	2.262e-05	3.192e-05	7.175e-06	6.216e-06	5.154e-06	1.7168e-05	1.6524e-05	9.932e-06	2.3782e-05	2.2275e-05	1.8324e-05	5.8781e-05	3.621e-05	5.3045e-05	4.2504e-05	0.000514483			Pannonibacter phragmitetus	5.8781e-05											Cellulophaga algicola	7.5638e-05
Tistrella mobilis	8.333e-06	2.928e-05	4.849e-05	2.7163e-05	2.0358e-05	3.648e-05	1.1275e-05	7.77e-06	7.731e-06	1.392e-05	1.701e-05	9.168e-06	1.9129e-05	2.1285e-05	1.7815e-05	5.8781e-05	2.703e-05	4.4805e-05	2.7104e-05	0.000452927			Tistrella mobilis	5.8781e-05											Synechococcus sp. LTW-R	7.4997e-05
Cupriavidus pinatubonensis	2.564e-06	2.44e-06	3.73e-06	3.543e-06	2.262e-06	2.28e-06	2.05e-06	7.77e-07	0	7.888e-06	7.776e-06	6.112e-06	9.823e-06	9.405e-06	8.144e-06	5.8781e-05	6.63e-06	7.725e-06	6.16e-06	0.00014809			Cupriavidus pinatubonensis	5.8781e-05											Mariniflexile sp. TRM1-10	7.4997e-05
Sandaracinus amylolyticus	3.205e-06	2.44e-06	1.865e-06	2.362e-06	2.262e-06	2.28e-06	3.075e-06	6.216e-06	6.013e-06	5.568e-06	5.832e-06	5.348e-06	5.17e-06	6.435e-06	5.09e-06	5.8781e-05	6.63e-06	9.785e-06	6.16e-06	0.000144517			Sandaracinus amylolyticus	5.8781e-05											Formosa sp. L2A11	7.4997e-05
Polaromonas naphthalenivorans	1.282e-06	0	1.865e-06	1.181e-06	0	0	1.025e-06	7.77e-07	8.59e-07	1.856e-06	1.944e-06	1.528e-06	2.585e-06	2.97e-06	2.036e-06	5.8781e-05	2.55e-06	3.605e-06	2.464e-06	8.7308e-05			Polaromonas naphthalenivorans	5.8781e-05											Tamlana carrageenivorans	7.4997e-05
Nitrosopumilus cobalaminigenes	6.41e-07	2.44e-06	5.595e-06	4.724e-06	4.524e-06	6.84e-06	0.000148625	4.5066e-05	4.1232e-05	0.000157296	0.000208008	0.000289556	0.000497871	0.000290565	0.000439267	5.7414e-05	0.00013362	0.0001545	0.000272272	0.00276006			Nitrosopumilus cobalaminigenes	5.7414e-05											Pseudomonas fluorescens	7.4356e-05
Bacillus subtilis	2.2435e-05	2.928e-05	4.6625e-05	3.0706e-05	3.8454e-05	4.104e-05	8.7125e-05	4.1958e-05	7.4733e-05	6.3104e-05	0.000109836	7.9456e-05	0.000117359	0.000246015	9.4674e-05	5.7414e-05	6.732e-05	4.5835e-05	4.4352e-05	0.00133772			Bacillus subtilis	5.7414e-05											Sphingobacterium thalpophilum	7.4356e-05
Achromobacter spanius	7.692e-06	4.88e-06	3.73e-06	7.086e-06	2.262e-06	2.28e-06	2.05e-06	1.554e-06	1.718e-06	7.888e-06	8.262e-06	3.056e-06	8.789e-06	1.0395e-05	7.635e-06	5.7414e-05	1.224e-05	1.5965e-05	9.24e-06	0.000174136			Achromobacter spanius	5.7414e-05											Polaribacter sp. KT 15	7.4356e-05
Casimicrobium huifangae	1.2179e-05	4.88e-06	5.595e-06	7.086e-06	4.524e-06	4.56e-06	2.05e-06	2.331e-06	1.718e-06	6.496e-06	6.804e-06	4.584e-06	6.204e-06	5.445e-06	4.072e-06	5.7414e-05	5.61e-06	8.755e-06	4.928e-06	0.000155235			Casimicrobium huifangae	5.7414e-05											Maribacter sp. MJ134	7.4356e-05
Phycisphaera mikurensis	3.205e-06	0	1.865e-06	2.362e-06	0	0	2.05e-06	1.554e-06	8.59e-07	6.032e-06	5.346e-06	4.584e-06	8.272e-06	8.415e-06	4.581e-06	5.7414e-05	8.16e-06	9.785e-06	8.624e-06	0.000133108			Phycisphaera mikurensis	5.7414e-05											Synechococcus virus SCBP3	7.3715e-05
Collimonas arenae	5.128e-06	2.44e-06	3.73e-06	3.543e-06	2.262e-06	2.28e-06	2.05e-06	1.554e-06	1.718e-06	4.64e-06	5.832e-06	5.348e-06	5.17e-06	5.94e-06	4.581e-06	5.7414e-05	5.61e-06	5.15e-06	6.16e-06	0.00013055			Collimonas arenae	5.7414e-05											Candidatus Puniceispirillum marinum	7.3074e-05
Thiomonas sp. Sup16B3	0	0	0	0	0	0	0	0	0	0	0	0	0	0	0	5.7414e-05	0	0	0	5.7414e-05			Thiomonas sp. Sup16B3	5.7414e-05											Nonlabens sp. MB-3u-79	7.3074e-05
Polaromonas sp. Pch-P	0	0	0	0	0	0	0	0	0	0	0	0	0	0	0	5.6047e-05	0	0	0	5.6047e-05			Polaromonas sp. Pch-P	5.6047e-05											Sulfitobacter pseudonitzschiae	7.2433e-05
Ralstonia mannitolilytica	1.1538e-05	9.76e-06	9.325e-06	2.7163e-05	9.048e-06	9.12e-06	5.125e-06	1.0101e-05	8.59e-06	2.784e-06	9.72e-06	1.7572e-05	3.102e-06	1.287e-05	2.036e-06	5.468e-05	3.06e-06	3.605e-06	2.464e-06	0.000211663			Ralstonia mannitolilytica	5.468e-05											Polaribacter sp. MED152	7.2433e-05
Synechococcus sp. HK01-R	3.6537e-05	1.708e-05	1.865e-05	1.181e-05	9.048e-06	2.736e-05	6.15e-06	3.885e-06	3.436e-06	5.104e-06	1.458e-06	2.292e-06	3.619e-06	1.485e-06	1.527e-06	5.468e-05	2.55e-06	3.09e-06	1.848e-06	0.000211609			Synechococcus sp. HK01-R	5.468e-05											Myroides odoratus	7.1792e-05
Rothia terrae	1.4102e-05	4.88e-06	1.865e-06	3.543e-06	4.524e-06	4.56e-06	2.05e-06	2.331e-06	1.718e-06	9.28e-06	5.346e-06	4.584e-06	7.755e-06	7.92e-06	6.617e-06	5.468e-05	5.1e-06	2.575e-06	4.312e-06	0.000147742			Rothia terrae	5.468e-05											Psychroflexus sp. ALD_RP9	7.1792e-05
Bordetella bronchiseptica	3.846e-06	2.44e-06	0	2.362e-06	2.262e-06	0	2.05e-06	2.331e-06	1.718e-06	4.64e-06	7.776e-06	5.348e-06	5.687e-06	9.405e-06	5.09e-06	5.468e-05	8.67e-06	7.21e-06	8.008e-06	0.000133523			Bordetella bronchiseptica	5.468e-05											Weeksella virosa	7.1151e-05
Dietzia timorensis	1.923e-05	0	0	0	0	0	1.025e-06	0	8.59e-07	4.64e-06	7.29e-06	4.584e-06	5.17e-06	5.445e-06	4.581e-06	5.468e-05	5.1e-06	4.635e-06	4.312e-06	0.000121551			Dietzia timorensis	5.468e-05											Flavobacterium nackdongense	7.1151e-05
Rhodoferax ferrireducens	3.846e-06	2.44e-06	1.865e-06	3.543e-06	2.262e-06	2.28e-06	1.025e-06	7.77e-07	8.59e-07	2.32e-06	2.43e-06	2.292e-06	2.068e-06	1.485e-06	1.527e-06	5.468e-05	2.55e-06	2.575e-06	1.848e-06	9.2672e-05			Rhodoferax ferrireducens	5.468e-05											Flavobacterium psychrophilum	7.1151e-05
Serpentinomonas mccroryi	1.923e-06	0	0	1.181e-06	0	0	1.025e-06	7.77e-07	0	9.28e-07	1.458e-06	7.64e-07	1.551e-06	2.475e-06	2.036e-06	5.468e-05	2.04e-06	4.635e-06	1.848e-06	7.7321e-05			Serpentinomonas mccroryi	5.468e-05											Flavobacterium sp. P2-65	7.1151e-05
Synechococcus sp. WH 8101	1.2179e-05	9.76e-06	1.3055e-05	4.724e-06	6.786e-06	2.052e-05	1.025e-06	1.554e-06	1.718e-06	9.28e-07	9.72e-07	1.528e-06	1.551e-06	1.485e-06	5.09e-07	5.3313e-05	1.02e-06	1.03e-06	1.232e-06	0.000134889			Synechococcus sp. WH 8101	5.3313e-05											Polaribacter sp. BM10	7.1151e-05
Comamonas thiooxydans	5.128e-06	2.44e-06	3.73e-06	3.543e-06	2.262e-06	4.56e-06	3.075e-06	2.331e-06	3.436e-06	2.784e-06	3.888e-06	2.292e-06	4.653e-06	3.465e-06	3.054e-06	5.3313e-05	2.04e-06	3.605e-06	3.08e-06	0.000112679			Comamonas thiooxydans	5.3313e-05											Sulfitobacter mediterraneus	7.051e-05
Serpentinomonas raichei	4.487e-06	2.44e-06	1.865e-06	1.181e-06	2.262e-06	0	0	0	8.59e-07	3.248e-06	2.916e-06	2.292e-06	2.585e-06	3.465e-06	1.527e-06	5.3313e-05	3.06e-06	4.12e-06	3.696e-06	9.3316e-05			Serpentinomonas raichei	5.3313e-05											Candidatus Aquiluna sp. 15G-AUS-rot	6.9869e-05
Hydrogenophaga crassostreae	2.564e-06	2.44e-06	1.865e-06	4.724e-06	0	2.28e-06	1.025e-06	1.554e-06	8.59e-07	1.856e-06	1.944e-06	1.528e-06	2.068e-06	2.475e-06	1.527e-06	5.3313e-05	2.04e-06	4.12e-06	1.848e-06	9.003e-05			Hydrogenophaga crassostreae	5.3313e-05											Staphylococcus aureus	6.9869e-05
Hylemonella gracilis	1.923e-06	0	1.865e-06	1.181e-06	0	0	0	7.77e-07	0	2.32e-06	2.43e-06	7.64e-07	2.585e-06	3.96e-06	1.527e-06	5.3313e-05	2.55e-06	2.575e-06	1.232e-06	7.9002e-05			Hylemonella gracilis	5.3313e-05											Nonlabens ponticola	6.9869e-05
Diaphorobacter polyhydroxybutyrativorans	0	0	0	0	0	0	0	0	0	5.568e-06	5.832e-06	0	0	0	2.545e-06	5.3313e-05	0	4.635e-06	0	7.1893e-05			Diaphorobacter polyhydroxybutyrativorans	5.3313e-05											Enterobacter cloacae	6.9228e-05
Nitrosopumilus ureiphilus	0	2.44e-06	5.595e-06	4.724e-06	2.262e-06	4.56e-06	0.000105575	3.2634e-05	3.1783e-05	0.000133168	0.000173502	0.000247536	0.000373274	0.00024057	0.000385313	5.1946e-05	0.0001173	0.000132355	0.000232848	0.00227738			Nitrosopumilus ureiphilus	5.1946e-05											Empedobacter falsenii	6.9228e-05
Bordetella genomosp. 13	4.487e-06	2.44e-06	3.73e-06	3.543e-06	2.262e-06	2.28e-06	1.025e-06	7.77e-07	0	8.816e-06	6.804e-06	3.82e-06	1.4476e-05	1.287e-05	1.2725e-05	5.1946e-05	7.65e-06	1.442e-05	8.008e-06	0.000162079			Bordetella genomosp. 13	5.1946e-05											Prochlorococcus virus PSSM2	6.9228e-05
Denitratisoma sp. DHT3	4.487e-06	2.44e-06	3.73e-06	3.543e-06	2.262e-06	2.28e-06	1.025e-06	0	0	6.496e-06	9.72e-06	4.584e-06	9.306e-06	1.089e-05	8.144e-06	5.1946e-05	8.67e-06	1.545e-05	9.24e-06	0.000154213			Denitratisoma sp. DHT3	5.1946e-05											Changchengzhania lutea	6.9228e-05
Janthinobacterium sp. Marseille	3.205e-06	2.44e-06	1.865e-06	3.543e-06	2.262e-06	2.28e-06	3.075e-06	7.77e-07	8.59e-07	4.64e-06	4.374e-06	3.056e-06	6.721e-06	5.94e-06	5.09e-06	5.1946e-05	7.65e-06	6.695e-06	6.16e-06	0.000122578			Janthinobacterium sp. Marseille	5.1946e-05											Tenacibaculum sp. DSM 106434	6.9228e-05
Yersinia pestis	0	4.148e-05	0	4.1335e-05	3.8454e-05	4.56e-06	0.00025625	0.000325563	0.000417474	0.00012992	0	0	8.0652e-05	0	0.000118597	5.0579e-05	0	0	0	0.00150486			Yersinia pestis	5.0579e-05											Nonlabens sediminis	6.9228e-05
Skermanella sp. TT6	8.974e-06	2.44e-05	2.0515e-05	1.8896e-05	1.3572e-05	1.824e-05	5.125e-06	7.77e-06	4.295e-06	1.9488e-05	2.2356e-05	2.2156e-05	2.2748e-05	2.9205e-05	1.9342e-05	5.0579e-05	4.59e-05	7.21e-05	4.7432e-05	0.000473093			Skermanella sp. TT6	5.0579e-05											Formosa sediminum	6.8587e-05
Rhizobium leguminosarum	1.8589e-05	2.196e-05	2.611e-05	2.362e-05	1.8096e-05	2.052e-05	1.23e-05	1.0101e-05	7.731e-06	2.2736e-05	2.3814e-05	1.6044e-05	2.3782e-05	2.475e-05	2.1887e-05	5.0579e-05	3.213e-05	3.296e-05	3.0184e-05	0.000437893			Rhizobium leguminosarum	5.0579e-05											Antarcticibacterium flavum	6.8587e-05
Azoarcus communis	7.692e-06	4.88e-06	5.595e-06	7.086e-06	4.524e-06	6.84e-06	3.075e-06	2.331e-06	2.577e-06	1.16e-05	1.1178e-05	9.932e-06	1.1891e-05	1.3365e-05	9.671e-06	5.0579e-05	1.275e-05	1.442e-05	1.232e-05	0.000202306			Azoarcus communis	5.0579e-05											Flavobacterium crassostreae	6.8587e-05
Thiomonas intermedia	3.846e-06	4.88e-06	3.73e-06	1.181e-06	2.262e-06	2.28e-06	2.05e-06	2.331e-06	1.718e-06	4.176e-06	3.888e-06	3.056e-06	7.238e-06	5.94e-06	5.09e-06	5.0579e-05	8.16e-06	7.725e-06	8.008e-06	0.000128138			Thiomonas intermedia	5.0579e-05											Maribacter dokdonensis	6.8587e-05
Polaromonas vacuolata	5.769e-06	4.88e-06	3.73e-06	3.543e-06	2.262e-06	2.28e-06	2.05e-06	1.554e-06	8.59e-07	4.176e-06	2.916e-06	2.292e-06	3.102e-06	2.97e-06	2.036e-06	5.0579e-05	3.06e-06	4.12e-06	2.464e-06	0.000104642			Polaromonas vacuolata	5.0579e-05											Flavobacterium indicum	6.7946e-05
Hydrogenophaga sp. PAMC20947	6.41e-06	0	1.865e-06	2.362e-06	0	2.28e-06	1.025e-06	7.77e-07	0	2.784e-06	1.944e-06	7.64e-07	3.619e-06	3.96e-06	3.563e-06	5.0579e-05	3.06e-06	3.605e-06	3.08e-06	9.1677e-05			Hydrogenophaga sp. PAMC20947	5.0579e-05											Tenacibaculum maritimum	6.7305e-05
Comamonas sp. NLF-7-7	1.282e-06	2.44e-06	1.865e-06	1.181e-06	2.262e-06	2.28e-06	1.025e-06	0	8.59e-07	2.32e-06	1.944e-06	7.64e-07	3.102e-06	2.97e-06	2.036e-06	5.0579e-05	3.06e-06	4.635e-06	3.08e-06	8.7684e-05			Comamonas sp. NLF-7-7	5.0579e-05											Gramella fulva	6.7305e-05
Noviherbaspirillum sp. UKPF54	1.282e-06	2.44e-06	0	1.181e-06	0	0	1.025e-06	7.77e-07	8.59e-07	2.32e-06	2.43e-06	3.056e-06	2.585e-06	4.455e-06	2.545e-06	5.0579e-05	2.55e-06	3.09e-06	3.08e-06	8.4254e-05			Noviherbaspirillum sp. UKPF54	5.0579e-05											Kineobactrum salinum	6.6664e-05
Mitsuaria sp. 7	7.692e-06	0	1.865e-06	1.181e-06	0	0	1.025e-06	7.77e-07	8.59e-07	1.856e-06	1.458e-06	7.64e-07	2.585e-06	1.485e-06	2.036e-06	5.0579e-05	1.53e-06	2.575e-06	2.464e-06	8.0731e-05			Mitsuaria sp. 7	5.0579e-05											Chryseobacterium camelliae	6.6664e-05
Acidovorax sp. HDW3	2.564e-06	0	1.865e-06	1.181e-06	0	0	0	0	0	9.28e-07	9.72e-07	7.64e-07	1.034e-06	0	5.09e-07	5.0579e-05	1.02e-06	1.545e-06	6.16e-07	6.3577e-05			Acidovorax sp. HDW3	5.0579e-05											Prochlorococcus phage P-HM2	6.6664e-05
Aminobacter sp. SR38	9.615e-06	7.32e-06	1.119e-05	9.448e-06	6.786e-06	6.84e-06	0	0	0	1.0208e-05	1.3122e-05	1.3752e-05	1.6027e-05	1.7325e-05	2.1887e-05	4.9212e-05	2.091e-05	1.5965e-05	1.1704e-05	0.000241311			Aminobacter sp. SR38	4.9212e-05											Flavobacterium sp. 140616W15	6.6023e-05
Comamonas kerstersii	5.128e-06	2.44e-06	1.865e-06	2.362e-06	2.262e-06	2.28e-06	1.025e-06	1.554e-06	8.59e-07	3.712e-06	4.86e-06	3.056e-06	4.653e-06	5.94e-06	4.581e-06	4.9212e-05	3.57e-06	3.09e-06	2.464e-06	0.000104913			Comamonas kerstersii	4.9212e-05											Lacinutrix sp. Bg11-31	6.6023e-05
Ottowia sp. 27C	2.564e-06	0	0	1.181e-06	0	0	0	7.77e-07	8.59e-07	3.248e-06	2.916e-06	3.056e-06	3.619e-06	4.455e-06	3.563e-06	4.9212e-05	4.08e-06	4.635e-06	3.696e-06	8.7861e-05			Ottowia sp. 27C	4.9212e-05											Aequorivita sp. KX20305	6.6023e-05
Rhodoferax sp. AJA081-3	2.564e-06	2.44e-06	1.865e-06	1.181e-06	0	0	0	7.77e-07	0	1.856e-06	2.43e-06	1.528e-06	1.551e-06	3.465e-06	1.527e-06	4.9212e-05	3.06e-06	3.605e-06	2.464e-06	7.9525e-05			Rhodoferax sp. AJA081-3	4.9212e-05											Tenacibaculum dicentrarchi	6.6023e-05
Hydrogenophaga pseudoflava	0	0	0	0	0	0	0	7.77e-07	0	9.28e-07	9.72e-07	7.64e-07	1.034e-06	0	5.09e-07	4.9212e-05	2.04e-06	4.12e-06	1.848e-06	6.2204e-05			Hydrogenophaga pseudoflava	4.9212e-05											Flavivirga eckloniae	6.6023e-05
Rhodoferax sp. PAMC29310	1.923e-06	4.88e-06	3.73e-06	3.543e-06	2.262e-06	4.56e-06	2.05e-06	1.554e-06	1.718e-06	5.104e-06	4.86e-06	3.82e-06	6.721e-06	5.445e-06	4.581e-06	4.7845e-05	6.63e-06	4.635e-06	4.928e-06	0.000120789			Rhodoferax sp. PAMC29310	4.7845e-05											Altibacter sp. ALE3EI	6.6023e-05
Cupriavidus pauculus	4.487e-06	2.44e-06	3.73e-06	3.543e-06	2.262e-06	2.28e-06	1.025e-06	1.554e-06	8.59e-07	3.248e-06	3.888e-06	3.056e-06	4.136e-06	3.96e-06	2.545e-06	4.7845e-05	5.1e-06	8.24e-06	4.928e-06	0.000109126			Cupriavidus pauculus	4.7845e-05											Cyanophage KBS-S-2A	6.6023e-05
Acidimicrobium ferrooxidans	3.205e-06	2.44e-06	1.865e-06	2.362e-06	2.262e-06	0	5.125e-06	3.885e-06	5.154e-06	1.3456e-05	1.3608e-05	9.168e-06	1.9646e-05	1.8315e-05	1.4252e-05	4.6478e-05	1.377e-05	1.03e-05	9.856e-06	0.000195147			Acidimicrobium ferrooxidans	4.6478e-05											Ilumatobacter coccineus	6.5382e-05
Planctomyces sp. SH-PL62	6.41e-06	0	1.865e-06	1.181e-06	0	0	4.1e-06	3.885e-06	1.718e-06	1.2528e-05	1.1664e-05	6.112e-06	1.4993e-05	1.683e-05	9.671e-06	4.6478e-05	1.326e-05	1.9055e-05	1.2936e-05	0.000182686			Planctomyces sp. SH-PL62	4.6478e-05											Polaribacter sp. SA4-10	6.5382e-05
Candidatus Aquiluna sp. 15G-AUS-rot	6.9869e-05	0	0	2.362e-06	0	0	1.025e-06	7.77e-07	8.59e-07	2.32e-06	1.458e-06	2.292e-06	2.068e-06	3.465e-06	2.545e-06	4.6478e-05	2.04e-06	1.03e-06	1.232e-06	0.00013982			Candidatus Aquiluna sp. 15G-AUS-rot	4.6478e-05											Polaribacter sp. L12M9	6.4741e-05
Cupriavidus oxalaticus	2.564e-06	2.44e-06	1.865e-06	3.543e-06	2.262e-06	2.28e-06	1.025e-06	1.554e-06	8.59e-07	5.104e-06	5.832e-06	4.584e-06	5.687e-06	6.93e-06	6.108e-06	4.6478e-05	6.63e-06	9.27e-06	6.776e-06	0.000121791			Cupriavidus oxalaticus	4.6478e-05											Flavobacterium sp. xlx-214	6.4741e-05
Curvibacter sp. AEP1-3	2.564e-06	2.44e-06	0	2.362e-06	0	0	1.025e-06	1.554e-06	8.59e-07	1.856e-06	2.43e-06	1.528e-06	1.551e-06	1.98e-06	2.036e-06	4.6478e-05	2.04e-06	3.09e-06	3.08e-06	7.6873e-05			Curvibacter sp. AEP1-3	4.6478e-05											Planktomarina temperata	6.4741e-05
Acidovorax sp. 1608163	1.923e-06	0	0	1.181e-06	0	0	1.025e-06	0	0	1.392e-06	1.458e-06	7.64e-07	1.551e-06	1.485e-06	1.018e-06	4.6478e-05	2.04e-06	3.09e-06	1.848e-06	6.5253e-05			Acidovorax sp. 1608163	4.6478e-05											Lacinutrix venerupis	6.4741e-05
Ottowia oryzae	2.564e-06	0	0	1.181e-06	0	0	0	7.77e-07	0	4.64e-07	9.72e-07	7.64e-07	5.17e-07	9.9e-07	5.09e-07	4.6478e-05	1.53e-06	2.06e-06	1.232e-06	6.0038e-05			Ottowia oryzae	4.6478e-05											Acholeplasma laidlawii	6.41e-05
Sphingobium cloacae	5.128e-06	7.32e-06	9.325e-06	4.724e-06	4.524e-06	6.84e-06	2.05e-06	0	1.718e-06	9.28e-06	1.215e-05	4.584e-06	1.3959e-05	1.3365e-05	6.617e-06	4.5111e-05	1.581e-05	2.678e-05	1.7864e-05	0.000207149			Sphingobium cloacae	4.5111e-05											Flavobacterium sangjuense	6.3459e-05
Propionibacterium freudenreichii	1.1538e-05	0	0	2.362e-06	0	0	1.025e-06	1.554e-06	8.59e-07	1.16e-05	1.215e-05	9.168e-06	9.823e-06	1.8315e-05	9.162e-06	4.5111e-05	9.18e-06	1.339e-05	8.624e-06	0.000163861			Propionibacterium freudenreichii	4.5111e-05											Flavobacterium sp. BB8	6.3459e-05
Aquisphaera giovannonii	5.769e-06	0	0	1.181e-06	0	0	2.05e-06	7.77e-07	1.718e-06	1.1136e-05	1.0692e-05	6.876e-06	1.034e-05	1.0395e-05	7.126e-06	4.5111e-05	1.275e-05	1.751e-05	1.4168e-05	0.000157599			Aquisphaera giovannonii	4.5111e-05											Prochlorococcus virus MED4-213	6.3459e-05
Glaciimonas sp. PAMC28666	5.769e-06	4.88e-06	3.73e-06	5.905e-06	4.524e-06	4.56e-06	4.1e-06	4.662e-06	3.436e-06	7.424e-06	8.262e-06	6.876e-06	8.789e-06	8.91e-06	7.635e-06	4.5111e-05	6.12e-06	6.695e-06	6.16e-06	0.000153548			Glaciimonas sp. PAMC28666	4.5111e-05											Chryseobacterium sp. NEB161	6.2818e-05
Lacunisphaera limnophila	3.846e-06	2.44e-06	1.865e-06	2.362e-06	2.262e-06	2.28e-06	1.025e-06	7.77e-07	8.59e-07	4.64e-06	4.374e-06	2.292e-06	5.17e-06	4.455e-06	3.054e-06	4.5111e-05	7.65e-06	8.755e-06	6.16e-06	0.000109377			Lacunisphaera limnophila	4.5111e-05											Algibacter sp. L1A34	6.2818e-05
Collimonas fungivorans	1.923e-06	2.44e-06	1.865e-06	2.362e-06	2.262e-06	2.28e-06	1.025e-06	7.77e-07	8.59e-07	4.176e-06	4.374e-06	3.82e-06	3.619e-06	4.455e-06	2.545e-06	4.5111e-05	4.08e-06	3.605e-06	3.08e-06	9.4658e-05			Collimonas fungivorans	4.5111e-05											Tenacibaculum mesophilum	6.2818e-05
Comamonas serinivorans	2.564e-06	0	0	1.181e-06	0	0	0	0	8.59e-07	3.712e-06	2.916e-06	2.292e-06	3.619e-06	2.97e-06	2.545e-06	4.5111e-05	3.06e-06	5.15e-06	3.08e-06	7.9059e-05			Comamonas serinivorans	4.5111e-05											Flavobacterium sp. Sr18	6.2818e-05
Rhodoferax saidenbachensis	3.846e-06	0	1.865e-06	1.181e-06	0	0	2.05e-06	1.554e-06	1.718e-06	1.856e-06	1.944e-06	1.528e-06	2.585e-06	2.475e-06	2.036e-06	4.5111e-05	2.55e-06	2.06e-06	2.464e-06	7.6823e-05			Rhodoferax saidenbachensis	4.5111e-05											Synechococcus phage ACG-2014j	6.2818e-05
Vitreoscilla filiformis	1.923e-06	0	1.865e-06	2.362e-06	0	2.28e-06	1.025e-06	0	0	1.856e-06	1.944e-06	1.528e-06	1.034e-06	1.98e-06	1.527e-06	4.5111e-05	1.53e-06	2.575e-06	1.848e-06	7.0388e-05			Vitreoscilla filiformis	4.5111e-05											Phaeobacter gallaeciensis	6.2177e-05
Alteromonas mediterranea	1.7948e-05	0.00094428	5.4085e-05	2.1258e-05	0.0012916	8.664e-05	4.8175e-05	4.8951e-05	2.9206e-05	2.2272e-05	0.00015795	0.000188708	2.585e-05	6.732e-05	3.6139e-05	4.3744e-05	0.00053499	0.000274495	0.000967736	0.00486135			Alteromonas mediterranea	4.3744e-05											Phaeobacter inhibens	6.2177e-05
Synechococcus sp. A15-28	4.0383e-05	0.00035868	0.00038419	5.0783e-05	0.000178698	0.00047652	5.125e-06	9.324e-06	2.577e-06	2.32e-06	5.832e-06	6.112e-06	2.068e-06	2.475e-06	1.527e-06	4.3744e-05	1.02e-06	1.545e-06	2.464e-06	0.00157539			Synechococcus sp. A15-28	4.3744e-05											Synechococcus virus ACG2014bSyn7803C61	6.2177e-05
Burkholderia pseudomallei	2.6922e-05	4.88e-06	5.595e-06	9.448e-06	4.524e-06	1.596e-05	6.15e-06	6.993e-06	9.449e-06	6.496e-06	6.804e-06	4.584e-06	8.272e-06	7.92e-06	5.599e-06	4.3744e-05	6.477e-05	4.5835e-05	5.1128e-05	0.000335073			Burkholderia pseudomallei	4.3744e-05											Flavobacterium anhuiense	6.1536e-05
Pirellulimonas nuda	7.051e-06	0	0	1.181e-06	2.262e-06	0	2.05e-06	2.331e-06	1.718e-06	6.032e-06	6.318e-06	4.584e-06	6.204e-06	6.93e-06	3.054e-06	4.3744e-05	7.65e-06	1.03e-05	8.008e-06	0.000119417			Pirellulimonas nuda	4.3744e-05											Synechococcus phage ACG-2014c	6.1536e-05
Opitutus sp. GAS368	5.769e-06	0	0	1.181e-06	0	0	1.025e-06	7.77e-07	8.59e-07	7.424e-06	6.804e-06	6.876e-06	7.755e-06	7.425e-06	5.09e-06	4.3744e-05	6.63e-06	7.21e-06	6.776e-06	0.000115345			Opitutus sp. GAS368	4.3744e-05											Mesoflavibacter profundi	6.0895e-05
Herminiimonas arsenitoxidans	8.974e-06	2.44e-06	3.73e-06	3.543e-06	2.262e-06	2.28e-06	2.05e-06	2.331e-06	1.718e-06	3.248e-06	4.374e-06	2.292e-06	4.653e-06	3.96e-06	4.072e-06	4.3744e-05	2.55e-06	2.575e-06	2.464e-06	0.00010326			Herminiimonas arsenitoxidans	4.3744e-05											Flavobacterium alkalisoli	6.0895e-05
Cnuibacter physcomitrellae	1.3461e-05	0	0	0	0	0	0	4.662e-06	0	0	0	0	5.687e-06	6.93e-06	0	4.3744e-05	4.59e-06	4.12e-06	0	8.3194e-05			Cnuibacter physcomitrellae	4.3744e-05											Dokdonia sp. MED134	6.0895e-05
Variovorax sp. HW608	1.282e-06	0	1.865e-06	1.181e-06	0	0	1.025e-06	7.77e-07	0	3.712e-06	2.43e-06	3.056e-06	2.068e-06	2.97e-06	1.527e-06	4.3744e-05	2.55e-06	5.665e-06	3.696e-06	7.7548e-05			Variovorax sp. HW608	4.3744e-05											Capnocytophaga sputigena	6.0895e-05
Candidatus Frankia datiscae	8.974e-06	2.44e-06	1.865e-06	3.543e-06	2.262e-06	0	3.075e-06	7.77e-06	8.59e-06	1.624e-05	2.187e-05	2.1392e-05	3.2054e-05	2.871e-05	2.7486e-05	4.2377e-05	2.193e-05	1.648e-05	2.156e-05	0.000288618			Candidatus Frankia datiscae	4.2377e-05											Bacteroides fragilis	6.0254e-05
Brevibacterium aurantiacum	8.974e-06	2.44e-06	0	2.362e-06	2.262e-06	2.28e-06	2.05e-06	1.554e-06	1.718e-06	1.1136e-05	1.2636e-05	1.2988e-05	1.1374e-05	1.188e-05	9.162e-06	4.2377e-05	9.69e-06	7.725e-06	6.776e-06	0.000159384			Brevibacterium aurantiacum	4.2377e-05											Lutibacter profundi	6.0254e-05
Achromobacter denitrificans	5.769e-06	2.44e-06	1.865e-06	2.362e-06	2.262e-06	2.28e-06	1.025e-06	1.554e-06	1.718e-06	6.032e-06	5.832e-06	3.82e-06	5.687e-06	5.445e-06	4.072e-06	4.2377e-05	7.14e-06	1.2875e-05	6.16e-06	0.000120715			Achromobacter denitrificans	4.2377e-05											Enterobacter hormaechei	5.8331e-05
Pandoraea pnomenusa	4.487e-06	2.44e-06	3.73e-06	2.362e-06	2.262e-06	2.28e-06	1.025e-06	3.108e-06	1.718e-06	1.0208e-05	8.262e-06	6.112e-06	4.653e-06	3.96e-06	3.054e-06	4.2377e-05	3.06e-06	6.18e-06	4.928e-06	0.000116206			Pandoraea pnomenusa	4.2377e-05											Robiginitalea biformata	5.8331e-05
Arcanobacterium sp. JY-X040	7.692e-06	2.44e-06	1.865e-06	2.362e-06	0	2.28e-06	1.025e-06	0	0	5.568e-06	5.832e-06	3.056e-06	7.755e-06	6.93e-06	6.108e-06	4.2377e-05	3.06e-06	4.635e-06	3.696e-06	0.000106681			Arcanobacterium sp. JY-X040	4.2377e-05											Polaribacter sp. G4M1	5.8331e-05
Tessaracoccus timonensis	7.051e-06	0	0	1.181e-06	0	0	1.025e-06	1.554e-06	0	4.64e-06	4.374e-06	4.584e-06	4.653e-06	4.95e-06	4.072e-06	4.2377e-05	3.06e-06	4.12e-06	2.464e-06	9.0105e-05			Tessaracoccus timonensis	4.2377e-05											Maribacter sp. 1_2014MBL_MicDiv	5.8331e-05
Verminephrobacter eiseniae	2.564e-06	2.44e-06	3.73e-06	2.362e-06	2.262e-06	2.28e-06	1.025e-06	7.77e-07	8.59e-07	1.856e-06	1.944e-06	7.64e-07	3.619e-06	2.97e-06	2.036e-06	4.2377e-05	5.1e-06	5.15e-06	4.928e-06	8.9043e-05			Verminephrobacter eiseniae	4.2377e-05											Synechococcus phage ACG-2014i	5.8331e-05
Thiomonas sp. X19	3.846e-06	2.44e-06	1.865e-06	1.181e-06	0	2.28e-06	1.025e-06	1.554e-06	8.59e-07	3.248e-06	2.916e-06	3.056e-06	3.619e-06	3.96e-06	3.054e-06	4.2377e-05	3.06e-06	4.635e-06	3.08e-06	8.8055e-05			Thiomonas sp. X19	4.2377e-05											Synechococcus virus SP4	5.8331e-05
Variovorax sp. PBL-E5	1.923e-06	2.44e-06	1.865e-06	2.362e-06	2.262e-06	2.28e-06	0	0	0	1.856e-06	0	1.528e-06	0	0	0	4.2377e-05	6.12e-06	8.24e-06	6.776e-06	8.0029e-05			Variovorax sp. PBL-E5	4.2377e-05											Fluviicola taffensis	5.769e-05
Variovorax sp. PAMC 28711	6.41e-07	0	0	1.181e-06	0	0	1.025e-06	0	0	2.784e-06	2.916e-06	1.528e-06	3.619e-06	3.96e-06	3.054e-06	4.2377e-05	2.55e-06	4.12e-06	2.464e-06	7.2219e-05			Variovorax sp. PAMC 28711	4.2377e-05											Marivirga tractuosa	5.769e-05
Delftia sp. KV29	0	0	0	0	0	0	0	0	0	0	0	0	0	0	0	4.2377e-05	0	0	0	4.2377e-05			Delftia sp. KV29	4.2377e-05											Chryseobacterium sp. POL2	5.769e-05
Pseudomonas syringae	3.3973e-05	1.708e-05	2.0515e-05	2.0077e-05	1.131e-05	1.368e-05	8.2e-06	9.324e-06	8.59e-06	1.9952e-05	1.944e-05	1.528e-05	1.8612e-05	1.881e-05	1.527e-05	4.101e-05	2.448e-05	2.987e-05	2.464e-05	0.000370113			Pseudomonas syringae	4.101e-05											Aequorivita sp. H23M31	5.769e-05
Corynebacterium jeikeium	2.2435e-05	2.44e-06	0	4.724e-06	2.262e-06	2.28e-06	2.05e-06	3.108e-06	1.718e-06	1.392e-05	1.215e-05	9.168e-06	2.4299e-05	1.881e-05	1.9342e-05	4.101e-05	2.04e-05	2.266e-05	1.6632e-05	0.000239408			Corynebacterium jeikeium	4.101e-05											Synechococcus phage S-CBP1	5.769e-05
Sphingobium yanoikuyae	1.4102e-05	9.76e-06	1.119e-05	1.0629e-05	6.786e-06	6.84e-06	5.125e-06	3.108e-06	4.295e-06	8.352e-06	8.748e-06	5.348e-06	1.1374e-05	9.9e-06	7.126e-06	4.101e-05	1.173e-05	2.1115e-05	1.2936e-05	0.000209474			Sphingobium yanoikuyae	4.101e-05											Myroides fluvii	5.7049e-05
Achromobacter sp. AONIH1	1.2179e-05	2.44e-06	3.73e-06	3.543e-06	2.262e-06	4.56e-06	3.075e-06	5.439e-06	3.436e-06	7.888e-06	1.0692e-05	5.348e-06	8.272e-06	7.425e-06	8.144e-06	4.101e-05	8.16e-06	9.785e-06	7.392e-06	0.00015478			Achromobacter sp. AONIH1	4.101e-05											Flavobacterium sp. KBS0721	5.7049e-05
Humisphaera borealis	3.846e-06	0	0	1.181e-06	0	0	3.075e-06	2.331e-06	8.59e-07	1.0672e-05	8.748e-06	7.64e-06	9.306e-06	1.188e-05	7.126e-06	4.101e-05	1.173e-05	1.442e-05	1.1704e-05	0.000145528			Humisphaera borealis	4.101e-05											Flavobacterium gilvum	5.6408e-05
Castellaniella defragrans	3.205e-06	4.88e-06	5.595e-06	1.181e-06	2.262e-06	4.56e-06	1.025e-06	7.77e-07	0	9.28e-06	8.262e-06	3.82e-06	1.2408e-05	1.089e-05	9.671e-06	4.101e-05	6.12e-06	1.133e-05	5.544e-06	0.00014182			Castellaniella defragrans	4.101e-05											Nonlabens sp. Ci31	5.6408e-05
Gordonia sp. YC-JH1	5.769e-06	0	0	3.543e-06	0	0	2.05e-06	2.331e-06	0	8.816e-06	9.72e-06	5.348e-06	1.3442e-05	1.2375e-05	9.162e-06	4.101e-05	8.67e-06	6.18e-06	8.624e-06	0.00013704			Gordonia sp. YC-JH1	4.101e-05											Synechococcus phage ACG-2014g	5.6408e-05
Burkholderia cepacia	6.41e-06	2.44e-06	5.595e-06	3.543e-06	2.262e-06	2.28e-06	2.05e-06	3.108e-06	1.718e-06	5.104e-06	6.804e-06	3.056e-06	5.687e-06	4.95e-06	5.599e-06	4.101e-05	9.69e-06	1.0815e-05	1.1088e-05	0.000133209			Burkholderia cepacia	4.101e-05											Synechococcus virus STIM5	5.6408e-05
Algicoccus marinus	7.051e-06	4.88e-06	3.73e-06	3.543e-06	2.262e-06	4.56e-06	3.075e-06	3.108e-06	2.577e-06	4.176e-06	6.318e-06	4.584e-06	5.687e-06	5.94e-06	3.054e-06	4.101e-05	4.59e-06	4.635e-06	3.696e-06	0.000118476			Algicoccus marinus	4.101e-05											Psychroflexus torquis	5.5767e-05
Urbifossiella limnaea	3.205e-06	0	0	1.181e-06	0	0	2.05e-06	1.554e-06	8.59e-07	6.032e-06	6.318e-06	4.584e-06	6.721e-06	8.415e-06	5.09e-06	4.101e-05	8.16e-06	1.03e-05	8.624e-06	0.000114103			Urbifossiella limnaea	4.101e-05											Riemerella anatipestifer	5.5767e-05
Herbaspirillum rubrisubalbicans	3.205e-06	2.44e-06	1.865e-06	2.362e-06	2.262e-06	2.28e-06	1.025e-06	7.77e-07	1.718e-06	3.248e-06	3.402e-06	3.82e-06	5.17e-06	4.455e-06	4.072e-06	4.101e-05	4.59e-06	5.15e-06	4.928e-06	9.7779e-05			Herbaspirillum rubrisubalbicans	4.101e-05											Flavobacterium branchiophilum	5.5767e-05
Rhodoferax antarcticus	3.846e-06	2.44e-06	1.865e-06	2.362e-06	2.262e-06	2.28e-06	1.025e-06	7.77e-07	8.59e-07	1.856e-06	2.43e-06	2.292e-06	2.585e-06	1.98e-06	1.527e-06	4.101e-05	3.06e-06	2.06e-06	3.08e-06	7.9596e-05			Rhodoferax antarcticus	4.101e-05											Flavobacterium faecale	5.5767e-05
Variovorax sp. SRS16	0	2.44e-06	1.865e-06	0	0	0	0	0	0	2.784e-06	3.888e-06	1.528e-06	4.653e-06	4.95e-06	3.054e-06	4.101e-05	2.04e-06	6.695e-06	3.08e-06	7.7987e-05			Variovorax sp. SRS16	4.101e-05											Dokdonia sp. PRO95	5.5767e-05
Xylophilus rhododendri	1.282e-06	2.44e-06	1.865e-06	1.181e-06	0	2.28e-06	0	7.77e-07	0	1.856e-06	1.458e-06	7.64e-07	2.585e-06	1.98e-06	2.036e-06	4.101e-05	3.57e-06	5.665e-06	5.544e-06	7.6293e-05			Xylophilus rhododendri	4.101e-05											Synechococcus phage S-CAM4	5.5767e-05
Acidovorax sp. JMULE5	2.564e-06	0	1.865e-06	1.181e-06	0	0	0	0	8.59e-07	9.28e-07	1.458e-06	1.528e-06	3.102e-06	1.98e-06	1.527e-06	4.101e-05	4.59e-06	4.12e-06	4.312e-06	7.1024e-05			Acidovorax sp. JMULE5	4.101e-05											Pelagibacter phage HTVC008M	5.5126e-05
Acidovorax monticola	1.923e-06	0	0	1.181e-06	0	0	0	7.77e-07	8.59e-07	2.784e-06	2.43e-06	3.056e-06	2.068e-06	2.475e-06	2.545e-06	4.101e-05	2.04e-06	3.605e-06	2.464e-06	6.9217e-05			Acidovorax monticola	4.101e-05											Muriicola sp. MMS17-SY002	5.4485e-05
Prochlorococcus marinus	0.000180762	0.0530895	0.0416977	0.0165612	0.0731983	0.0745788	0.0129827	0.0164483	0.0191566	0.000182352	0.000549666	0.000888532	0.000110121	0.00016137	0.000116561	3.9643e-05	0.00012291	0.000160165	0.000216832	0.310442			Prochlorococcus marinus	3.9643e-05											Priestia megaterium	5.3844e-05
Citrobacter freundii	0.000135892	4.148e-05	5.0355e-05	5.4326e-05	4.0716e-05	5.472e-05	3.69e-05	2.0979e-05	2.2334e-05	4.9184e-05	4.617e-05	4.2784e-05	6.2557e-05	5.247e-05	4.581e-05	3.9643e-05	4.335e-05	4.1715e-05	3.2648e-05	0.000914033			Citrobacter freundii	3.9643e-05											Dokdonia sp. 4H-3-7-5	5.3844e-05
Paludisphaera borealis	5.769e-06	0	1.865e-06	1.181e-06	0	0	3.075e-06	3.108e-06	1.718e-06	7.888e-06	8.262e-06	4.584e-06	7.755e-06	9.9e-06	3.563e-06	3.9643e-05	9.18e-06	1.5965e-05	1.0472e-05	0.000133928			Paludisphaera borealis	3.9643e-05											Vibrio cholerae	5.3203e-05
Tautonia plasticadhaerens	3.846e-06	0	0	1.181e-06	0	0	1.025e-06	7.77e-07	8.59e-07	9.744e-06	8.262e-06	6.112e-06	9.823e-06	9.405e-06	6.108e-06	3.9643e-05	1.071e-05	1.3905e-05	1.1704e-05	0.000133104			Tautonia plasticadhaerens	3.9643e-05											Halioglobus pacificus	5.3203e-05
Limnobacter sp. SAORIC-580	4.487e-06	2.44e-06	3.73e-06	4.724e-06	2.262e-06	4.56e-06	3.075e-06	2.331e-06	1.718e-06	6.496e-06	6.318e-06	4.584e-06	6.721e-06	4.95e-06	5.09e-06	3.9643e-05	4.08e-06	5.15e-06	5.544e-06	0.000117903			Limnobacter sp. SAORIC-580	3.9643e-05											Sphingobacterium lactis	5.3203e-05
Botrimarina mediterranea	6.41e-06	0	0	2.362e-06	0	0	1.025e-06	2.331e-06	1.718e-06	6.032e-06	5.832e-06	3.82e-06	5.687e-06	4.95e-06	3.054e-06	3.9643e-05	6.63e-06	8.755e-06	6.776e-06	0.000105025			Botrimarina mediterranea	3.9643e-05											Antarcticibacterium arcticum	5.2562e-05
Paraburkholderia phytofirmans	3.205e-06	2.44e-06	1.865e-06	2.362e-06	2.262e-06	2.28e-06	2.05e-06	1.554e-06	8.59e-07	3.248e-06	3.402e-06	1.528e-06	3.619e-06	2.97e-06	2.545e-06	3.9643e-05	3.57e-06	4.635e-06	4.312e-06	8.8349e-05			Paraburkholderia phytofirmans	3.9643e-05											Synechococcus sp. PROS-7-1	5.1921e-05
Azospira restricta	1.923e-06	0	1.865e-06	1.181e-06	0	0	0	0	0	3.712e-06	5.832e-06	2.292e-06	4.136e-06	5.94e-06	4.072e-06	3.9643e-05	4.08e-06	4.635e-06	3.08e-06	8.2391e-05			Azospira restricta	3.9643e-05											Nonlabens sp. MIC269	5.128e-05
Janthinobacterium sp. 17J80-10	1.923e-06	2.44e-06	1.865e-06	1.181e-06	2.262e-06	2.28e-06	0	0	8.59e-07	2.784e-06	2.43e-06	2.292e-06	1.551e-06	2.97e-06	1.527e-06	3.9643e-05	1.53e-06	2.575e-06	2.464e-06	7.2576e-05			Janthinobacterium sp. 17J80-10	3.9643e-05											Cloacibacterium normanense	5.0639e-05
Candidatus Nitrosotenuis cloacae	0	0	1.865e-06	1.181e-06	2.262e-06	2.28e-06	8.2e-06	4.662e-06	5.154e-06	5.2896e-05	9.0882e-05	0.000128352	0.000148379	0.00015048	0.000257045	3.8276e-05	6.375e-05	6.695e-05	0.000125664	0.00114828			Candidatus Nitrosotenuis cloacae	3.8276e-05											Flavobacterium sp. SLB02	5.0639e-05
Vibrio sp. THAF191d	0	0	0	0	0	0	0	0	0	0.000126672	0.000140454	7.64e-05	0.000108053	9.7515e-05	6.7188e-05	3.8276e-05	8.109e-05	0.00013081	0.000124432	0.00099089			Vibrio sp. THAF191d	3.8276e-05											Flavobacterium magnum	5.0639e-05
Xanthomonas citri	2.1153e-05	7.32e-06	7.46e-06	7.086e-06	6.786e-06	6.84e-06	5.125e-06	5.439e-06	3.436e-06	1.5312e-05	1.458e-05	1.528e-05	2.0163e-05	2.475e-05	2.2396e-05	3.8276e-05	2.295e-05	1.751e-05	2.6488e-05	0.00028835			Xanthomonas citri	3.8276e-05											Synechococcus virus AC2014fSyn7803C8	5.0639e-05
Pseudomonas chlororaphis	2.6922e-05	9.76e-06	7.46e-06	1.181e-05	6.786e-06	6.84e-06	6.15e-06	3.885e-06	5.154e-06	1.4384e-05	1.4094e-05	1.0696e-05	1.3959e-05	1.782e-05	1.1198e-05	3.8276e-05	1.734e-05	1.854e-05	1.6016e-05	0.00025709			Pseudomonas chlororaphis	3.8276e-05											Halioglobus maricola	4.9998e-05
Variovorax sp. PAMC28562	2.564e-06	2.44e-06	1.865e-06	2.362e-06	2.262e-06	2.28e-06	0	7.77e-07	0	2.32e-06	2.916e-06	2.292e-06	2.585e-06	3.465e-06	2.036e-06	3.8276e-05	1.53e-06	2.575e-06	1.848e-06	7.4393e-05			Variovorax sp. PAMC28562	3.8276e-05											Salegentibacter salegens	4.9998e-05
Herbaspirillum seropedicae	3.846e-06	0	1.865e-06	1.181e-06	0	2.28e-06	1.025e-06	7.77e-07	8.59e-07	3.248e-06	2.43e-06	1.528e-06	3.102e-06	2.97e-06	2.545e-06	3.8276e-05	2.04e-06	2.575e-06	2.464e-06	7.3011e-05			Herbaspirillum seropedicae	3.8276e-05											Flavobacterium pallidum	4.9998e-05
Variovorax sp. PAMC26660	6.41e-07	0	0	1.181e-06	0	0	0	7.77e-07	8.59e-07	1.856e-06	1.458e-06	1.528e-06	2.068e-06	1.485e-06	1.527e-06	3.8276e-05	2.04e-06	2.575e-06	1.848e-06	5.8119e-05			Variovorax sp. PAMC26660	3.8276e-05											Prochlorococcus phage P-SSM4	4.9998e-05
Synechococcus sp. A15-44	0.000376267	0.0002562	0.000244315	0.000337766	0.000165126	0.00025992	1.845e-05	7.77e-06	6.013e-06	1.3456e-05	6.318e-06	1.3752e-05	9.823e-06	4.95e-06	1.527e-06	3.6909e-05	3.06e-06	2.575e-06	2.464e-06	0.00176666			Synechococcus sp. A15-44	3.6909e-05											Verrucomicrobia phage P8625	4.9998e-05
Brevibacterium sp. JNUCC-42	0	0	2.611e-05	9.448e-06	2.7144e-05	1.824e-05	3.895e-05	1.2432e-05	3.1783e-05	3.9904e-05	3.159e-05	3.056e-05	5.7904e-05	3.366e-05	4.5301e-05	3.6909e-05	5.1e-05	3.811e-05	5.6672e-05	0.000585717			Brevibacterium sp. JNUCC-42	3.6909e-05											Chryseobacterium gleum	4.9357e-05
Aeromonas hydrophila	3.0768e-05	9.76e-06	1.119e-05	1.2991e-05	9.048e-06	1.14e-05	1.845e-05	1.8648e-05	5.154e-06	1.4848e-05	1.5552e-05	4.4312e-05	1.6544e-05	1.782e-05	1.527e-05	3.6909e-05	2.244e-05	2.884e-05	2.0944e-05	0.000360888			Aeromonas hydrophila	3.6909e-05											Polaribacter sp. SM13	4.8716e-05
Aureimonas sp. OT7	1.282e-05	1.952e-05	1.492e-05	1.181e-05	6.786e-06	1.596e-05	4.1e-06	6.216e-06	5.154e-06	8.352e-06	1.2636e-05	7.64e-06	1.3442e-05	1.2375e-05	1.1707e-05	3.6909e-05	1.836e-05	3.7595e-05	2.6488e-05	0.00028279			Aureimonas sp. OT7	3.6909e-05											Flavobacterium sp. M31R6	4.8075e-05
Synechococcus sp. BMK-MC-1	2.7563e-05	1.952e-05	2.238e-05	8.267e-06	1.131e-05	3.192e-05	4.1e-06	3.885e-06	2.577e-06	3.248e-06	1.458e-06	1.528e-06	1.551e-06	9.9e-07	1.018e-06	3.6909e-05	5.1e-07	1.545e-06	1.848e-06	0.000182127			Synechococcus sp. BMK-MC-1	3.6909e-05											Cyanophage P-RSM1	4.8075e-05
Steroidobacter denitrificans	1.0256e-05	4.88e-06	3.73e-06	7.086e-06	2.262e-06	4.56e-06	3.075e-06	1.554e-06	1.718e-06	6.032e-06	7.29e-06	5.348e-06	7.755e-06	9.9e-06	6.108e-06	3.6909e-05	9.18e-06	1.2875e-05	1.1704e-05	0.000152222			Steroidobacter denitrificans	3.6909e-05											Chryseobacterium carnipullorum	4.7434e-05
Sphingobium amiense	9.615e-06	4.88e-06	5.595e-06	4.724e-06	2.262e-06	4.56e-06	2.05e-06	4.662e-06	0	4.176e-06	5.346e-06	3.056e-06	6.204e-06	6.93e-06	4.072e-06	3.6909e-05	9.69e-06	9.785e-06	1.4168e-05	0.000138684			Sphingobium amiense	3.6909e-05											Flavobacterium sp. HYN0086	4.7434e-05
Trueperella pyogenes	4.487e-06	2.44e-06	3.73e-06	3.543e-06	2.262e-06	4.56e-06	2.05e-06	3.108e-06	1.718e-06	4.64e-06	6.318e-06	4.584e-06	6.204e-06	5.94e-06	4.581e-06	3.6909e-05	9.18e-06	1.0815e-05	9.856e-06	0.000126925			Trueperella pyogenes	3.6909e-05											Flavobacterium arcticum	4.7434e-05
Planctomyces sp. SH-PL14	6.41e-06	0	0	1.181e-06	0	0	2.05e-06	1.554e-06	8.59e-07	6.96e-06	8.748e-06	4.584e-06	8.272e-06	1.0395e-05	4.072e-06	3.6909e-05	1.071e-05	1.2875e-05	9.856e-06	0.000125435			Planctomyces sp. SH-PL14	3.6909e-05											Hyphobacterium sp. CCMP332	4.6793e-05
Bordetella trematum	8.333e-06	2.44e-06	1.865e-06	1.181e-06	2.262e-06	2.28e-06	2.05e-06	7.77e-07	8.59e-07	4.64e-06	4.374e-06	3.82e-06	5.687e-06	5.445e-06	4.581e-06	3.6909e-05	5.61e-06	8.755e-06	7.392e-06	0.00010926			Bordetella trematum	3.6909e-05											Polaribacter reichenbachii	4.6793e-05
Actinoplanes friuliensis	1.923e-06	0	0	1.181e-06	0	0	1.025e-06	1.554e-06	1.718e-06	6.96e-06	6.804e-06	4.584e-06	9.823e-06	6.435e-06	5.599e-06	3.6909e-05	6.63e-06	5.665e-06	5.544e-06	0.000102354			Actinoplanes friuliensis	3.6909e-05											Flavobacterium album	4.6793e-05
Bifidobacterium longum	6.41e-06	0	1.865e-06	2.362e-06	0	2.28e-06	3.075e-06	3.108e-06	1.718e-06	5.104e-06	4.374e-06	4.584e-06	2.585e-06	1.98e-06	2.545e-06	3.6909e-05	2.04e-06	8.24e-06	1.1704e-05	0.000100883			Bifidobacterium longum	3.6909e-05											Synechococcus phage ACG-2014e	4.6793e-05
Delftia lacustris	0	0	0	0	0	0	0	0	0	1.392e-05	6.318e-06	6.876e-06	7.755e-06	3.96e-06	7.635e-06	3.6909e-05	0	3.605e-06	7.392e-06	9.437e-05			Delftia lacustris	3.6909e-05											Pseudopedobacter saltans	4.6152e-05
Opitutus terrae	3.846e-06	0	1.865e-06	2.362e-06	0	0	2.05e-06	1.554e-06	8.59e-07	3.712e-06	2.916e-06	3.056e-06	4.653e-06	4.455e-06	4.072e-06	3.6909e-05	4.59e-06	7.21e-06	4.928e-06	8.9037e-05			Opitutus terrae	3.6909e-05											Polaribacter sp. KT25b	4.6152e-05
Pulveribacter suum	6.41e-07	0	0	1.181e-06	0	0	0	0	0	1.392e-06	9.72e-07	7.64e-07	3.619e-06	1.98e-06	2.036e-06	3.6909e-05	3.06e-06	4.12e-06	3.08e-06	5.9754e-05			Pulveribacter suum	3.6909e-05											Flavobacterium johnsoniae	4.6152e-05
Comamonas koreensis	2.564e-06	0	0	1.181e-06	0	0	1.025e-06	7.77e-07	8.59e-07	1.392e-06	1.944e-06	0	1.551e-06	1.98e-06	1.018e-06	3.6909e-05	1.53e-06	4.12e-06	2.464e-06	5.9314e-05			Comamonas koreensis	3.6909e-05											Capnocytophaga cynodegmi	4.6152e-05
Marinobacter hydrocarbonoclasticus	2.2435e-05	6.344e-05	2.984e-05	1.0629e-05	6.786e-05	6.84e-05	5.125e-06	3.6519e-05	1.6321e-05	7.2384e-05	3.402e-05	6.2648e-05	4.8598e-05	0.00011979	0.000117579	3.5542e-05	0.00021522	6.3345e-05	0.000189112	0.00127881			Marinobacter hydrocarbonoclasticus	3.5542e-05											Providencia rettgeri	4.5511e-05
Paraburkholderia aromaticivorans	4.487e-06	2.44e-06	1.865e-06	3.543e-06	2.262e-06	2.28e-06	2.05e-06	1.554e-06	2.577e-06	5.568e-06	6.318e-06	3.82e-06	6.721e-06	6.435e-06	5.09e-06	3.5542e-05	5.1e-06	6.695e-06	5.544e-06	0.000109891			Paraburkholderia aromaticivorans	3.5542e-05											Polaribacter sp. SA4-12	4.5511e-05
Cupriavidus gilardii	3.205e-06	2.44e-06	3.73e-06	2.362e-06	2.262e-06	0	0	0	0	7.888e-06	4.374e-06	7.64e-06	4.653e-06	7.425e-06	3.563e-06	3.5542e-05	3.06e-06	6.695e-06	2.464e-06	9.7303e-05			Cupriavidus gilardii	3.5542e-05											Polaribacter vadi	4.5511e-05
Lacipirellula limnantheis	6.41e-06	0	0	1.181e-06	0	0	2.05e-06	2.331e-06	8.59e-07	4.176e-06	4.86e-06	3.056e-06	4.136e-06	4.95e-06	3.054e-06	3.5542e-05	7.14e-06	8.755e-06	6.776e-06	9.5276e-05			Lacipirellula limnantheis	3.5542e-05											Capnocytophaga stomatis	4.5511e-05
Massilia putida	6.41e-06	0	0	1.181e-06	0	0	1.025e-06	7.77e-07	8.59e-07	4.64e-06	3.402e-06	3.056e-06	1.551e-06	2.475e-06	2.036e-06	3.5542e-05	2.55e-06	4.12e-06	3.08e-06	7.2704e-05			Massilia putida	3.5542e-05											Synechococcus phage S-SSM4	4.5511e-05
Lautropia mirabilis	2.564e-06	2.44e-06	1.865e-06	1.181e-06	0	2.28e-06	1.025e-06	7.77e-07	8.59e-07	1.856e-06	2.43e-06	1.528e-06	2.068e-06	2.475e-06	1.527e-06	3.5542e-05	3.57e-06	4.12e-06	3.08e-06	7.1187e-05			Lautropia mirabilis	3.5542e-05											Sphingobacterium psychroaquaticum	4.487e-05
Rhodoluna lacicola	1.2179e-05	0	1.865e-06	1.181e-06	2.262e-06	0	1.025e-06	7.77e-07	1.718e-06	9.28e-07	9.72e-07	7.64e-07	1.034e-06	1.485e-06	1.018e-06	3.5542e-05	1.53e-06	1.03e-06	1.232e-06	6.6542e-05			Rhodoluna lacicola	3.5542e-05											Altererythrobacter ishigakiensis	4.487e-05
Brevibacterium sp. PAMC23299	1.2179e-05	1.22e-05	1.3055e-05	1.6534e-05	9.048e-06	2.052e-05	1.7425e-05	2.331e-05	3.0065e-05	1.392e-05	0	1.6044e-05	0	0	1.527e-05	3.4175e-05	1.581e-05	3.193e-05	1.848e-05	0.000299965			Brevibacterium sp. PAMC23299	3.4175e-05											Polaribacter sejongensis	4.487e-05
Streptomyces venezuelae	7.692e-06	4.88e-06	3.73e-06	3.543e-06	2.262e-06	4.56e-06	4.1e-06	6.216e-06	6.013e-06	1.5312e-05	1.458e-05	1.2224e-05	1.8095e-05	2.277e-05	1.4252e-05	3.4175e-05	1.734e-05	1.957e-05	1.4784e-05	0.000226098			Streptomyces venezuelae	3.4175e-05											Klebsiella pneumoniae	4.4229e-05
Bradyrhizobium erythrophlei	7.692e-06	9.76e-06	9.325e-06	8.267e-06	6.786e-06	9.12e-06	3.075e-06	2.331e-06	2.577e-06	9.28e-06	9.234e-06	6.876e-06	9.306e-06	1.089e-05	8.144e-06	3.4175e-05	1.53e-05	2.3175e-05	1.54e-05	0.000200713			Bradyrhizobium erythrophlei	3.4175e-05											Aeromonas veronii	4.4229e-05
Akkermansia muciniphila	3.205e-06	4.88e-06	3.73e-06	4.724e-06	4.524e-06	2.28e-06	3.075e-06	3.108e-06	2.577e-06	5.104e-06	5.832e-06	6.112e-06	7.755e-06	6.93e-06	4.072e-06	3.4175e-05	6.12e-06	7.21e-06	6.16e-06	0.000121573			Akkermansia muciniphila	3.4175e-05											Synechococcus sp. A15-24	4.4229e-05
Arthrobacter crystallopoietes	7.692e-06	2.44e-06	1.865e-06	2.362e-06	0	0	1.025e-06	7.77e-07	8.59e-07	4.176e-06	4.86e-06	3.82e-06	4.653e-06	5.94e-06	5.09e-06	3.4175e-05	7.65e-06	7.725e-06	7.392e-06	0.000102501			Arthrobacter crystallopoietes	3.4175e-05											Chitinophaga pinensis	4.4229e-05
Dermabacter vaginalis	1.0256e-05	0	1.865e-06	0	0	0	1.025e-06	0	0	6.96e-06	6.804e-06	7.64e-06	5.687e-06	9.405e-06	4.072e-06	3.4175e-05	3.06e-06	3.09e-06	4.312e-06	9.8351e-05			Dermabacter vaginalis	3.4175e-05											Chryseobacterium bernardetii	4.4229e-05
Janthinobacterium agaricidamnosum	4.487e-06	2.44e-06	1.865e-06	2.362e-06	2.262e-06	2.28e-06	2.05e-06	2.331e-06	1.718e-06	5.104e-06	3.888e-06	3.82e-06	4.136e-06	3.465e-06	3.563e-06	3.4175e-05	3.57e-06	5.15e-06	3.696e-06	9.2362e-05			Janthinobacterium agaricidamnosum	3.4175e-05											Flavobacterium commune	4.4229e-05
Thauera aromatica	1.923e-06	2.44e-06	5.595e-06	2.362e-06	2.262e-06	2.28e-06	2.05e-06	0	0	1.856e-06	3.402e-06	2.292e-06	4.136e-06	3.465e-06	4.581e-06	3.4175e-05	4.59e-06	8.755e-06	6.16e-06	9.2324e-05			Thauera aromatica	3.4175e-05											Flavobacterium nitrogenifigens	4.3588e-05
Herbaspirillum sp. meg3	1.923e-06	2.44e-06	1.865e-06	2.362e-06	0	2.28e-06	1.025e-06	7.77e-07	8.59e-07	2.32e-06	1.944e-06	1.528e-06	2.585e-06	3.96e-06	2.545e-06	3.4175e-05	2.04e-06	4.12e-06	2.464e-06	7.1212e-05			Herbaspirillum sp. meg3	3.4175e-05											Capnocytophaga gingivalis	4.3588e-05
Comamonas piscis	3.846e-06	2.44e-06	1.865e-06	1.181e-06	0	0	1.025e-06	7.77e-07	0	9.28e-07	1.458e-06	1.528e-06	1.034e-06	1.98e-06	1.018e-06	3.4175e-05	1.53e-06	2.575e-06	1.848e-06	5.9208e-05			Comamonas piscis	3.4175e-05											Chryseobacterium sp. G0186	4.2947e-05
Serratia marcescens	3.7819e-05	1.22e-05	1.492e-05	1.4172e-05	1.131e-05	1.368e-05	1.435e-05	1.0101e-05	1.2885e-05	2.0416e-05	1.9926e-05	1.3752e-05	3.2571e-05	2.97e-05	2.6468e-05	3.2808e-05	3.06e-05	2.8325e-05	2.5872e-05	0.000401875			Serratia marcescens	3.2808e-05											Mucilaginibacter rubeus	4.2306e-05
Parvibaculum lavamentivorans	1.6025e-05	2.928e-05	3.5435e-05	2.7163e-05	1.5834e-05	2.964e-05	1.025e-05	6.216e-06	6.872e-06	1.1136e-05	1.5066e-05	1.0696e-05	1.2925e-05	1.386e-05	1.1707e-05	3.2808e-05	1.785e-05	2.575e-05	1.4168e-05	0.000342681			Parvibaculum lavamentivorans	3.2808e-05											Epibacterium mobile	4.2306e-05
Aeromonas veronii	4.4229e-05	1.708e-05	1.6785e-05	1.8896e-05	1.131e-05	1.14e-05	8.2e-06	6.216e-06	5.154e-06	1.2992e-05	1.458e-05	1.146e-05	2.2231e-05	1.9305e-05	1.527e-05	3.2808e-05	1.734e-05	1.957e-05	1.54e-05	0.000320226			Aeromonas veronii	3.2808e-05											Flavobacterium sp. LPB0248	4.2306e-05
Sulfuricaulis limicola	3.205e-06	7.32e-06	7.46e-06	8.267e-06	6.786e-06	6.84e-06	3.075e-06	2.331e-06	1.718e-06	8.816e-06	9.72e-06	9.168e-06	6.721e-06	8.91e-06	5.599e-06	3.2808e-05	7.14e-06	9.785e-06	8.624e-06	0.000154293			Sulfuricaulis limicola	3.2808e-05											Synechococcus phage S-CAM8	4.2306e-05
Mycolicibacterium monacense	8.974e-06	0	0	0	0	0	0	0	0	8.816e-06	1.1664e-05	1.3752e-05	1.6544e-05	1.8315e-05	1.4252e-05	3.2808e-05	1.326e-05	0	3.696e-06	0.000142081			Mycolicibacterium monacense	3.2808e-05											Pedobacter sp. CJ43	4.1665e-05
Aerosticca soli	1.1538e-05	4.88e-06	5.595e-06	8.267e-06	4.524e-06	9.12e-06	2.05e-06	0	0	4.64e-06	5.346e-06	3.056e-06	6.721e-06	5.445e-06	5.09e-06	3.2808e-05	5.1e-06	1.4935e-05	9.856e-06	0.000138971			Aerosticca soli	3.2808e-05											Flammeovirga pectinis	4.1665e-05
Minicystis rosea	2.564e-06	2.44e-06	3.73e-06	3.543e-06	2.262e-06	2.28e-06	3.075e-06	4.662e-06	3.436e-06	4.176e-06	4.86e-06	3.82e-06	6.204e-06	6.93e-06	4.581e-06	3.2808e-05	8.67e-06	1.03e-05	9.24e-06	0.000119581			Minicystis rosea	3.2808e-05											Polaribacter sp. ALD11	4.1665e-05
Roseimicrobium sp. ORNL1	3.205e-06	0	0	1.181e-06	0	0	3.075e-06	2.331e-06	1.718e-06	6.496e-06	5.832e-06	3.82e-06	7.238e-06	5.94e-06	3.563e-06	3.2808e-05	8.16e-06	9.785e-06	7.392e-06	0.000102544			Roseimicrobium sp. ORNL1	3.2808e-05											Flavobacterium sp. MDT1-60	4.1665e-05
Pandoraea apista	1.923e-06	2.44e-06	1.865e-06	3.543e-06	2.262e-06	2.28e-06	2.05e-06	1.554e-06	8.59e-07	6.96e-06	6.804e-06	3.82e-06	5.687e-06	6.93e-06	5.599e-06	3.2808e-05	4.08e-06	5.15e-06	2.464e-06	9.9078e-05			Pandoraea apista	3.2808e-05											Flavobacterium sp. CLA17	4.1665e-05
Roseococcus sp. NIBR12	3.205e-06	4.88e-06	5.595e-06	4.724e-06	4.524e-06	4.56e-06	1.025e-06	7.77e-07	8.59e-07	1.856e-06	2.43e-06	1.528e-06	2.585e-06	2.475e-06	2.036e-06	3.2808e-05	5.1e-06	1.03e-05	6.776e-06	9.8043e-05			Roseococcus sp. NIBR12	3.2808e-05											Elizabethkingia meningoseptica	4.1665e-05
Dermabacter jinjuensis	1.0897e-05	0	0	0	0	0	2.05e-06	0	8.59e-07	4.64e-06	4.374e-06	3.82e-06	4.653e-06	3.465e-06	2.545e-06	3.2808e-05	6.12e-06	8.24e-06	5.544e-06	9.0015e-05			Dermabacter jinjuensis	3.2808e-05											Flavobacterium sp. CJ74	4.1665e-05
Rothia nasimurium	5.128e-06	0	0	0	0	0	1.025e-06	0	0	5.104e-06	5.346e-06	5.348e-06	4.653e-06	5.94e-06	2.545e-06	3.2808e-05	4.59e-06	8.24e-06	5.544e-06	8.6271e-05			Rothia nasimurium	3.2808e-05											Synechococcus phage ACG-2014d	4.1665e-05
Massilia sp. WG5	1.923e-06	2.44e-06	1.865e-06	2.362e-06	2.262e-06	2.28e-06	1.025e-06	1.554e-06	8.59e-07	3.248e-06	2.916e-06	2.292e-06	2.068e-06	1.98e-06	2.036e-06	3.2808e-05	4.08e-06	6.695e-06	4.312e-06	7.9005e-05			Massilia sp. WG5	3.2808e-05											Glaciecola amylolytica	4.1024e-05
Mycobacterium sp. QIA-37	0	0	0	0	0	0	0	0	0	0	0	0	0	0	4.072e-06	3.2808e-05	1.071e-05	1.5965e-05	1.232e-05	7.5875e-05			Mycobacterium sp. QIA-37	3.2808e-05											Synechococcus sp. A15-28	4.0383e-05
Pandoraea thiooxydans	5.769e-06	2.44e-06	3.73e-06	3.543e-06	2.262e-06	2.28e-06	1.025e-06	7.77e-07	8.59e-07	2.32e-06	2.43e-06	1.528e-06	2.068e-06	1.98e-06	1.527e-06	3.2808e-05	1.53e-06	3.605e-06	2.464e-06	7.4945e-05			Pandoraea thiooxydans	3.2808e-05											Vibrio alginolyticus	4.0383e-05
Diaphorobacter ruginosibacter	1.282e-06	0	0	0	0	0	1.025e-06	0	0	9.28e-07	1.458e-06	7.64e-07	2.068e-06	1.98e-06	5.09e-07	3.2808e-05	1.53e-06	1.545e-06	1.232e-06	4.7129e-05			Diaphorobacter ruginosibacter	3.2808e-05											Runella sp. SP2	4.0383e-05
Staphylococcus aureus	6.9869e-05	0.00010248	0.0001119	9.3299e-05	9.2742e-05	0.00010488	9.84e-05	7.8477e-05	8.5041e-05	6.5888e-05	8.6994e-05	8.6332e-05	6.8761e-05	6.435e-05	7.5332e-05	3.1441e-05	5.712e-05	4.429e-05	4.6816e-05	0.00146441			Staphylococcus aureus	3.1441e-05											Capnocytophaga sp. H4358	4.0383e-05
Candidatus Nitrosotalea okcheonensis	6.41e-07	2.44e-06	3.73e-06	2.362e-06	2.262e-06	4.56e-06	1.025e-05	5.439e-06	6.872e-06	4.5008e-05	8.5536e-05	0.000117656	0.000132869	0.00013662	0.000229559	3.1441e-05	6.12e-05	7.416e-05	0.000133672	0.00108628			Candidatus Nitrosotalea okcheonensis	3.1441e-05											Candidatus Fonsibacter ubiquis	3.9742e-05
Euzebya sp. DY32-46	6.41e-06	2.44e-06	7.46e-06	1.181e-05	4.524e-06	9.12e-06	1.23e-05	1.3986e-05	9.449e-06	3.3872e-05	2.43e-05	1.91e-05	5.1183e-05	3.1185e-05	2.5959e-05	3.1441e-05	2.091e-05	1.6995e-05	1.9096e-05	0.00035154			Euzebya sp. DY32-46	3.1441e-05											Bacillus thuringiensis	3.9742e-05
Alcanivorax sp. N3-2A	2.3076e-05	9.76e-06	1.492e-05	2.5982e-05	9.048e-06	1.368e-05	6.15e-06	3.885e-06	5.154e-06	1.5776e-05	1.8468e-05	1.146e-05	3.102e-05	3.6135e-05	2.1378e-05	3.1441e-05	1.938e-05	2.266e-05	3.0184e-05	0.000349557			Alcanivorax sp. N3-2A	3.1441e-05											Elizabethkingia sp. 2-6	3.9742e-05
Sinorhizobium fredii	8.333e-06	1.708e-05	1.6785e-05	1.4172e-05	1.131e-05	1.368e-05	4.1e-06	3.108e-06	3.436e-06	1.4384e-05	1.458e-05	9.168e-06	2.0163e-05	2.0295e-05	1.4761e-05	3.1441e-05	2.652e-05	3.6565e-05	2.9568e-05	0.000309449			Sinorhizobium fredii	3.1441e-05											Proteus vulgaris	3.9101e-05
Azospirillum brasilense	1.0897e-05	1.22e-05	1.119e-05	1.181e-05	9.048e-06	1.14e-05	3.075e-06	5.439e-06	5.154e-06	9.28e-06	1.1664e-05	7.64e-06	1.1374e-05	1.4355e-05	9.162e-06	3.1441e-05	1.887e-05	3.399e-05	2.4024e-05	0.000252013			Azospirillum brasilense	3.1441e-05											Empedobacter brevis	3.9101e-05
Luteolibacter luteus	4.487e-06	2.44e-06	1.865e-06	4.724e-06	2.262e-06	2.28e-06	2.05e-06	2.331e-06	1.718e-06	9.28e-06	8.262e-06	6.112e-06	1.1374e-05	1.0395e-05	8.144e-06	3.1441e-05	1.122e-05	1.236e-05	1.0472e-05	0.000143217			Luteolibacter luteus	3.1441e-05											Chryseobacterium shandongense	3.9101e-05
Archangium violaceum	2.564e-06	2.44e-06	1.865e-06	2.362e-06	2.262e-06	2.28e-06	2.05e-06	2.331e-06	1.718e-06	8.816e-06	8.262e-06	6.112e-06	1.0857e-05	1.1385e-05	9.162e-06	3.1441e-05	1.02e-05	1.339e-05	8.624e-06	0.000138121			Archangium violaceum	3.1441e-05											Polaribacter sp. L3A8	3.9101e-05
Gardnerella vaginalis	6.41e-07	2.44e-06	3.73e-06	3.543e-06	4.524e-06	4.56e-06	7.175e-06	7.77e-06	6.872e-06	3.712e-06	3.888e-06	4.584e-06	5.687e-06	3.465e-06	6.108e-06	3.1441e-05	3.57e-06	4.635e-06	2.464e-06	0.000110809			Gardnerella vaginalis	3.1441e-05											Spongiibacter sp. IMCC21906	3.846e-05
Burkholderia multivorans	3.205e-06	2.44e-06	1.865e-06	3.543e-06	2.262e-06	2.28e-06	1.025e-06	2.331e-06	1.718e-06	5.104e-06	6.318e-06	5.348e-06	4.136e-06	5.445e-06	3.563e-06	3.1441e-05	5.1e-06	7.21e-06	4.928e-06	9.9262e-05			Burkholderia multivorans	3.1441e-05											Phaeobacter piscinae	3.846e-05
Lacipirellula parvula	1.0256e-05	2.44e-06	0	0	0	0	1.025e-06	1.554e-06	8.59e-07	5.568e-06	4.374e-06	4.584e-06	5.17e-06	5.445e-06	3.563e-06	3.1441e-05	6.63e-06	8.755e-06	4.928e-06	9.6592e-05			Lacipirellula parvula	3.1441e-05											Chryseobacterium indoltheticum	3.846e-05
Frigoriglobus tundricola	2.564e-06	0	0	0	0	0	2.05e-06	7.77e-07	8.59e-07	4.64e-06	5.346e-06	3.82e-06	5.17e-06	5.445e-06	3.054e-06	3.1441e-05	8.16e-06	1.2875e-05	8.624e-06	9.4825e-05			Frigoriglobus tundricola	3.1441e-05											Prochlorococcus virus Syn1	3.846e-05
Burkholderia gladioli	3.205e-06	2.44e-06	3.73e-06	2.362e-06	2.262e-06	2.28e-06	1.025e-06	1.554e-06	1.718e-06	4.176e-06	3.888e-06	2.292e-06	4.136e-06	4.455e-06	3.563e-06	3.1441e-05	4.59e-06	8.755e-06	4.928e-06	9.28e-05			Burkholderia gladioli	3.1441e-05											Serratia marcescens	3.7819e-05
Thauera sp. K11	3.205e-06	0	1.865e-06	1.181e-06	0	0	1.025e-06	0	8.59e-07	5.104e-06	4.86e-06	2.292e-06	8.789e-06	6.93e-06	6.108e-06	3.1441e-05	4.08e-06	6.18e-06	4.928e-06	8.8847e-05			Thauera sp. K11	3.1441e-05											Leadbetterella byssophila	3.7819e-05
Rhodoluna limnophila	1.282e-05	2.44e-06	1.865e-06	1.181e-06	2.262e-06	0	2.05e-06	1.554e-06	8.59e-07	3.248e-06	3.888e-06	2.292e-06	3.619e-06	3.96e-06	3.054e-06	3.1441e-05	2.04e-06	2.06e-06	1.848e-06	8.2481e-05			Rhodoluna limnophila	3.1441e-05											Spongiibacter sp. CSC3.9	3.7819e-05
Collimonas pratensis	1.923e-06	2.44e-06	1.865e-06	2.362e-06	2.262e-06	2.28e-06	1.025e-06	7.77e-07	8.59e-07	4.176e-06	3.402e-06	3.056e-06	2.585e-06	4.455e-06	2.036e-06	3.1441e-05	4.08e-06	5.15e-06	4.312e-06	8.0486e-05			Collimonas pratensis	3.1441e-05											Synechococcus virus SMbCM100	3.7819e-05
Sulfuritortus calidifontis	2.564e-06	0	0	1.181e-06	2.262e-06	0	1.025e-06	0	8.59e-07	3.248e-06	4.374e-06	2.292e-06	4.136e-06	3.96e-06	3.054e-06	3.1441e-05	5.61e-06	8.24e-06	4.928e-06	7.9174e-05			Sulfuritortus calidifontis	3.1441e-05											Alteromonas macleodii	3.7178e-05
Mycobacterium sp. KMS	0	0	0	0	0	0	0	3.885e-06	3.436e-06	3.248e-06	4.374e-06	0	5.17e-06	6.93e-06	0	3.1441e-05	0	5.665e-06	4.928e-06	6.9077e-05			Mycobacterium sp. KMS	3.1441e-05											Acinetobacter indicus	3.7178e-05
Pigmentiphaga sp. H8	1.282e-06	2.44e-06	1.865e-06	1.181e-06	0	0	1.025e-06	7.77e-07	0	2.32e-06	3.402e-06	1.528e-06	3.102e-06	3.465e-06	2.545e-06	3.1441e-05	2.55e-06	4.12e-06	3.696e-06	6.6739e-05			Pigmentiphaga sp. H8	3.1441e-05											Sphingobacterium sp. UDSM-2020	3.7178e-05
Ottowia sp. oral taxon 894	1.282e-06	2.44e-06	1.865e-06	2.362e-06	2.262e-06	2.28e-06	1.025e-06	7.77e-07	8.59e-07	1.392e-06	1.458e-06	1.528e-06	1.034e-06	1.485e-06	1.018e-06	3.1441e-05	1.53e-06	2.575e-06	1.848e-06	6.0461e-05			Ottowia sp. oral taxon 894	3.1441e-05											Oceanicoccus sagamiensis	3.7178e-05
Variovorax sp. 38R	6.41e-07	0	0	0	0	0	1.025e-06	1.554e-06	0	4.176e-06	2.916e-06	3.056e-06	3.102e-06	3.465e-06	2.545e-06	3.1441e-05	1.02e-06	2.575e-06	1.232e-06	5.8748e-05			Variovorax sp. 38R	3.1441e-05											Chryseobacterium sp. cx-624	3.7178e-05
Enterobacter hormaechei	5.8331e-05	0.00014152	0.0002238	0.000164159	0.000142506	0.00015732	4.51e-05	3.0303e-05	3.9514e-05	2.7376e-05	2.8674e-05	2.2156e-05	3.1537e-05	3.465e-05	2.5959e-05	3.0074e-05	4.284e-05	5.871e-05	4.3736e-05	0.00134826			Enterobacter hormaechei	3.0074e-05											Sphingobacterium hotanense	3.7178e-05
Caenibius tardaugens	2.3076e-05	1.708e-05	1.6785e-05	1.8896e-05	1.3572e-05	1.368e-05	8.2e-06	6.216e-06	6.013e-06	2.7376e-05	3.159e-05	1.7572e-05	1.7061e-05	2.673e-05	1.6797e-05	3.0074e-05	1.173e-05	1.9055e-05	1.9096e-05	0.000340599			Caenibius tardaugens	3.0074e-05											Olivibacter sp. LS-1	3.7178e-05
Conexibacter sp. SYSU D00693	2.564e-06	0	0	1.181e-06	2.262e-06	0	3.075e-06	1.554e-06	1.718e-06	1.2528e-05	1.1664e-05	9.168e-06	1.3959e-05	1.485e-05	9.671e-06	3.0074e-05	1.275e-05	1.03e-05	8.624e-06	0.000145942			Conexibacter sp. SYSU D00693	3.0074e-05											Synechococcus sp. HK01-R	3.6537e-05
Arthrobacter alpinus	1.0256e-05	0	1.865e-06	2.362e-06	2.262e-06	0	3.075e-06	2.331e-06	2.577e-06	7.888e-06	7.29e-06	6.876e-06	8.789e-06	9.405e-06	7.635e-06	3.0074e-05	8.67e-06	7.725e-06	8.008e-06	0.000127088			Arthrobacter alpinus	3.0074e-05											Pedobacter sp. PACM 27299	3.6537e-05
Mycolicibacterium boenickei	5.128e-06	2.44e-06	3.73e-06	3.543e-06	2.262e-06	2.28e-06	2.05e-06	2.331e-06	1.718e-06	7.424e-06	8.748e-06	9.168e-06	5.17e-06	5.94e-06	5.09e-06	3.0074e-05	8.16e-06	5.665e-06	7.392e-06	0.000118313			Mycolicibacterium boenickei	3.0074e-05											Chryseobacterium sp.	3.6537e-05
Labilithrix luteola	1.923e-06	2.44e-06	1.865e-06	3.543e-06	2.262e-06	2.28e-06	3.075e-06	4.662e-06	2.577e-06	5.104e-06	4.86e-06	3.82e-06	4.653e-06	6.435e-06	4.581e-06	3.0074e-05	6.12e-06	8.24e-06	5.544e-06	0.000104058			Labilithrix luteola	3.0074e-05											Prochlorococcus virus PGSP1	3.6537e-05
Acidipropionibacterium jensenii	7.692e-06	2.44e-06	1.865e-06	1.181e-06	0	2.28e-06	2.05e-06	1.554e-06	1.718e-06	4.176e-06	4.374e-06	3.82e-06	7.755e-06	6.435e-06	5.599e-06	3.0074e-05	7.14e-06	5.15e-06	4.312e-06	9.9615e-05			Acidipropionibacterium jensenii	3.0074e-05											Flammeovirga sp. MY04	3.5896e-05
Corallococcus coralloides	4.487e-06	0	1.865e-06	1.181e-06	0	0	1.025e-06	2.331e-06	1.718e-06	4.176e-06	3.888e-06	3.82e-06	6.204e-06	6.435e-06	4.581e-06	3.0074e-05	5.61e-06	9.27e-06	7.392e-06	9.4057e-05			Corallococcus coralloides	3.0074e-05											Capnocytophaga haemolytica	3.5896e-05
Rhodococcus pyridinivorans	3.205e-06	0	0	0	0	0	0	0	0	3.248e-06	3.402e-06	0	1.034e-05	4.95e-06	4.581e-06	3.0074e-05	7.65e-06	9.27e-06	8.624e-06	8.5344e-05			Rhodococcus pyridinivorans	3.0074e-05											Ashivirus S45C4	3.5896e-05
Porphyrobacter sp. YT40	3.846e-06	2.44e-06	1.865e-06	2.362e-06	2.262e-06	2.28e-06	1.025e-06	1.554e-06	8.59e-07	3.248e-06	1.944e-06	1.528e-06	5.17e-06	2.475e-06	2.036e-06	3.0074e-05	6.63e-06	6.695e-06	5.544e-06	8.3837e-05			Porphyrobacter sp. YT40	3.0074e-05											Enterococcus faecalis	3.5255e-05
Usitatibacter palustris	2.564e-06	4.88e-06	5.595e-06	4.724e-06	4.524e-06	4.56e-06	2.05e-06	2.331e-06	1.718e-06	1.392e-06	1.458e-06	1.528e-06	2.068e-06	1.98e-06	1.527e-06	3.0074e-05	2.55e-06	3.605e-06	3.696e-06	8.2824e-05			Usitatibacter palustris	3.0074e-05											Empedobacter stercoris	3.5255e-05
Sterolibacterium denitrificans	3.205e-06	2.44e-06	3.73e-06	2.362e-06	0	2.28e-06	0	0	0	3.712e-06	4.374e-06	3.82e-06	5.17e-06	5.445e-06	3.054e-06	3.0074e-05	3.57e-06	4.635e-06	3.08e-06	8.0951e-05			Sterolibacterium denitrificans	3.0074e-05											Cognatishimia activa	3.5255e-05
Duganella sp. AF9R3	1.923e-06	0	1.865e-06	1.181e-06	0	0	1.025e-06	7.77e-07	8.59e-07	5.104e-06	4.86e-06	3.056e-06	3.619e-06	5.445e-06	3.054e-06	3.0074e-05	5.61e-06	6.18e-06	5.544e-06	8.0176e-05			Duganella sp. AF9R3	3.0074e-05											Kaistella daneshvariae	3.4614e-05
Microbacterium oxydans	2.564e-06	0	1.865e-06	1.181e-06	0	0	1.025e-06	0	8.59e-07	4.64e-06	4.374e-06	3.056e-06	5.687e-06	5.445e-06	6.108e-06	3.0074e-05	3.06e-06	3.09e-06	3.08e-06	7.6108e-05			Microbacterium oxydans	3.0074e-05											Brevibacillus laterosporus	3.3973e-05
Cupriavidus campinensis	3.846e-06	2.44e-06	1.865e-06	2.362e-06	0	0	1.025e-06	7.77e-07	8.59e-07	1.856e-06	2.43e-06	7.64e-07	4.653e-06	2.97e-06	3.563e-06	3.0074e-05	3.57e-06	4.635e-06	3.696e-06	7.1385e-05			Cupriavidus campinensis	3.0074e-05											Pseudomonas syringae	3.3973e-05
Methylacidimicrobium sp. B4	0	0	1.865e-06	1.181e-06	0	0	1.025e-06	1.554e-06	1.718e-06	3.712e-06	2.43e-06	2.292e-06	3.102e-06	3.465e-06	2.545e-06	3.0074e-05	3.57e-06	5.665e-06	4.312e-06	6.851e-05			Methylacidimicrobium sp. B4	3.0074e-05											Belliella baltica	3.3973e-05
Porphyrobacter sp. CACIAM 03H1	2.564e-06	0	1.865e-06	1.181e-06	2.262e-06	2.28e-06	1.025e-06	7.77e-07	8.59e-07	2.784e-06	2.43e-06	1.528e-06	2.585e-06	1.485e-06	1.527e-06	3.0074e-05	2.55e-06	4.635e-06	3.08e-06	6.5491e-05			Porphyrobacter sp. CACIAM 03H1	3.0074e-05											Haliscomenobacter hydrossis	3.3973e-05
Tessaracoccus aquimaris	3.205e-06	0	0	1.181e-06	0	0	0	0	0	2.784e-06	2.916e-06	2.292e-06	3.619e-06	3.96e-06	3.563e-06	3.0074e-05	3.06e-06	3.605e-06	3.08e-06	6.3339e-05			Tessaracoccus aquimaris	3.0074e-05											Chryseobacterium manosquense	3.3973e-05
Methylacidimicrobium sp. AP8	1.282e-06	0	0	1.181e-06	0	0	1.025e-06	0	0	3.248e-06	2.916e-06	1.528e-06	3.102e-06	3.465e-06	2.036e-06	3.0074e-05	2.04e-06	3.605e-06	2.464e-06	5.7966e-05			Methylacidimicrobium sp. AP8	3.0074e-05											Runella sp. HYN0085	3.3973e-05
Herbaspirillum hiltneri	3.205e-06	2.44e-06	1.865e-06	1.181e-06	0	0	1.025e-06	0	0	1.392e-06	9.72e-07	7.64e-07	1.551e-06	1.485e-06	1.018e-06	3.0074e-05	2.04e-06	3.09e-06	2.464e-06	5.4566e-05			Herbaspirillum hiltneri	3.0074e-05											Octadecabacter temperatus	3.3973e-05
Variovorax sp. RKNM96	1.282e-06	0	0	1.181e-06	0	0	1.025e-06	0	8.59e-07	1.392e-06	9.72e-07	1.528e-06	2.068e-06	1.98e-06	2.036e-06	3.0074e-05	2.55e-06	3.605e-06	3.696e-06	5.4248e-05			Variovorax sp. RKNM96	3.0074e-05											Chryseobacterium sp. 6424	3.3973e-05
Diaphorobacter sp. HDW4B	1.282e-06	0	0	1.181e-06	0	0	0	7.77e-07	8.59e-07	1.856e-06	2.43e-06	7.64e-07	3.102e-06	3.465e-06	1.527e-06	3.0074e-05	1.53e-06	2.575e-06	2.464e-06	5.3886e-05			Diaphorobacter sp. HDW4B	3.0074e-05											Polynucleobacter necessarius	3.3332e-05
Herbaspirillum huttiense	2.564e-06	0	0	1.181e-06	0	0	0	0	0	2.32e-06	2.43e-06	1.528e-06	3.102e-06	3.465e-06	2.036e-06	3.0074e-05	1.53e-06	1.545e-06	1.848e-06	5.3623e-05			Herbaspirillum huttiense	3.0074e-05											Clostridium diolis	3.3332e-05
Aeromonas sp. ASNIH3	0	0	0	0	0	0	0	0	0	0	0	0	0	0	0	3.0074e-05	0	0	0	3.0074e-05			Aeromonas sp. ASNIH3	3.0074e-05											Klebsiella oxytoca	3.3332e-05
Synechococcus sp. KORDI-100	3.0768e-05	0.00027084	0.000225665	4.2516e-05	0.000187746	0.00054264	5.125e-06	9.324e-06	4.295e-06	2.32e-06	5.832e-06	3.056e-06	2.585e-06	2.97e-06	2.036e-06	2.8707e-05	3.06e-06	3.605e-06	3.08e-06	0.00137617			Synechococcus sp. KORDI-100	2.8707e-05											Sphingobacterium daejeonense	3.3332e-05
Priestia megaterium	5.3844e-05	7.808e-05	8.579e-05	9.0937e-05	7.0122e-05	8.436e-05	6.15e-05	5.8275e-05	6.0989e-05	5.9856e-05	4.2768e-05	5.4244e-05	4.4462e-05	3.0195e-05	5.2936e-05	2.8707e-05	5.151e-05	4.635e-05	5.3592e-05	0.00110852			Priestia megaterium	2.8707e-05											Elizabethkingia miricola	3.3332e-05
Synechococcus sp. PROS-U-1	0.000368575	9.272e-05	8.952e-05	8.1489e-05	7.2384e-05	0.0001254	4.1e-05	1.1655e-05	6.013e-06	1.624e-05	5.832e-06	7.64e-06	1.6027e-05	3.96e-06	1.527e-06	2.8707e-05	2.55e-06	2.575e-06	2.464e-06	0.000976278			Synechococcus sp. PROS-U-1	2.8707e-05											Prochlorococcus virus PSSM7	3.3332e-05
Arthrobacter citreus	7.692e-06	1.952e-05	2.0515e-05	2.1258e-05	1.8096e-05	2.28e-05	1.64e-05	1.4763e-05	1.718e-05	9.744e-06	1.1178e-05	1.2988e-05	7.238e-06	8.415e-06	9.671e-06	2.8707e-05	8.16e-06	5.665e-06	5.544e-06	0.000265534			Arthrobacter citreus	2.8707e-05											Synechococcus virus SShM2	3.3332e-05
Synechococcus sp. NOUM97013	2.6922e-05	2.196e-05	2.238e-05	1.4172e-05	1.5834e-05	3.648e-05	4.1e-06	4.662e-06	3.436e-06	3.248e-06	2.43e-06	2.292e-06	3.102e-06	9.9e-07	5.09e-07	2.8707e-05	2.04e-06	2.575e-06	1.848e-06	0.000197687			Synechococcus sp. NOUM97013	2.8707e-05											Chryseobacterium nakagawai	3.2691e-05
Sphingobium baderi	9.615e-06	9.76e-06	9.325e-06	1.0629e-05	6.786e-06	9.12e-06	3.075e-06	4.662e-06	1.718e-06	1.3456e-05	1.3122e-05	8.404e-06	1.2925e-05	1.1385e-05	7.635e-06	2.8707e-05	1.224e-05	1.3905e-05	1.1088e-05	0.000197557			Sphingobium baderi	2.8707e-05											Olivibacter sp. SDN3	3.2691e-05
Undibacterium parvum	3.205e-06	7.32e-06	7.46e-06	5.905e-06	6.786e-06	6.84e-06	5.125e-06	4.662e-06	4.295e-06	1.0208e-05	8.748e-06	6.876e-06	9.306e-06	9.9e-06	9.162e-06	2.8707e-05	9.69e-06	5.665e-06	6.776e-06	0.000156636			Undibacterium parvum	2.8707e-05											Sulfitobacter sp. JL08	3.2691e-05
Maioricimonas rarisocia	6.41e-06	0	1.865e-06	2.362e-06	0	0	3.075e-06	1.554e-06	1.718e-06	9.744e-06	1.2636e-05	7.64e-06	9.306e-06	1.287e-05	6.108e-06	2.8707e-05	1.377e-05	1.751e-05	1.232e-05	0.000147595			Maioricimonas rarisocia	2.8707e-05											Algoriphagus sanaruensis	3.2691e-05
Gemmatirosa kalamazoonesis	2.564e-06	0	0	1.181e-06	0	0	1.025e-06	7.77e-07	1.718e-06	6.96e-06	7.29e-06	4.584e-06	6.721e-06	9.405e-06	6.108e-06	2.8707e-05	1.02e-05	1.957e-05	1.4784e-05	0.000121594			Gemmatirosa kalamazoonesis	2.8707e-05											Octadecabacter sp. SW4	3.2691e-05
Verrucomicrobium spinosum	4.487e-06	0	1.865e-06	1.181e-06	0	0	3.075e-06	3.108e-06	1.718e-06	6.032e-06	5.346e-06	4.584e-06	6.721e-06	7.92e-06	4.072e-06	2.8707e-05	8.16e-06	8.24e-06	7.392e-06	0.000102608			Verrucomicrobium spinosum	2.8707e-05											Algoriphagus machipongonensis	3.2691e-05
Pusillimonas sp. T7-7	3.205e-06	4.88e-06	3.73e-06	4.724e-06	2.262e-06	4.56e-06	2.05e-06	2.331e-06	1.718e-06	3.248e-06	4.86e-06	3.82e-06	3.102e-06	3.96e-06	3.054e-06	2.8707e-05	3.06e-06	5.15e-06	4.928e-06	9.3349e-05			Pusillimonas sp. T7-7	2.8707e-05											Dokdonia sp. Dokd-P16	3.2691e-05
Anaeromyxobacter dehalogenans	1.282e-06	0	0	1.181e-06	0	0	2.05e-06	3.108e-06	3.436e-06	2.784e-06	4.374e-06	3.056e-06	6.204e-06	5.445e-06	4.581e-06	2.8707e-05	5.61e-06	1.236e-05	8.008e-06	9.2186e-05			Anaeromyxobacter dehalogenans	2.8707e-05											Chryseobacterium haifense	3.2691e-05
Gemmata obscuriglobus	1.282e-06	0	1.865e-06	1.181e-06	0	0	2.05e-06	1.554e-06	8.59e-07	4.176e-06	4.374e-06	3.82e-06	4.653e-06	5.445e-06	2.036e-06	2.8707e-05	6.12e-06	8.755e-06	6.776e-06	8.3653e-05			Gemmata obscuriglobus	2.8707e-05											Synechococcus phage S-CAM7	3.2691e-05
Candidatus Aquiluna sp. UB-MaderosW2red	3.0127e-05	0	0	2.362e-06	0	0	1.025e-06	7.77e-07	8.59e-07	2.784e-06	2.43e-06	3.056e-06	1.551e-06	1.485e-06	1.527e-06	2.8707e-05	1.02e-06	1.545e-06	1.232e-06	8.0487e-05			Candidatus Aquiluna sp. UB-MaderosW2red	2.8707e-05											Prochlorococcus phage P-SSM3	3.2691e-05
Azoarcus sp. DD4	4.487e-06	0	1.865e-06	2.362e-06	2.262e-06	2.28e-06	1.025e-06	7.77e-07	8.59e-07	3.712e-06	3.888e-06	3.82e-06	3.619e-06	3.96e-06	2.545e-06	2.8707e-05	4.08e-06	5.15e-06	3.696e-06	7.9094e-05			Azoarcus sp. DD4	2.8707e-05											Puniceispirillum phage HMO-2011	3.2691e-05
Herbaspirillum robiniae	1.282e-06	0	1.865e-06	1.181e-06	0	0	0	0	0	9.28e-07	1.458e-06	7.64e-07	1.551e-06	1.98e-06	1.018e-06	2.8707e-05	2.55e-06	3.09e-06	2.464e-06	4.8838e-05			Herbaspirillum robiniae	2.8707e-05											Candidatus Pelagibacter sp. IMCC9063	3.205e-05
Variovorax boronicumulans	6.41e-07	0	0	1.181e-06	0	0	0	0	0	9.28e-07	4.86e-07	0	1.551e-06	9.9e-07	5.09e-07	2.8707e-05	1.02e-06	2.06e-06	1.232e-06	3.9305e-05			Variovorax boronicumulans	2.8707e-05											Chryseobacterium lactis	3.205e-05
Pseudoalteromonas arabiensis	6.41e-06	0.00542412	4.2895e-05	5.905e-06	0.000807534	9.348e-05	5.125e-06	6.4491e-05	6.013e-05	5.104e-06	0.000136566	0.00327985	6.204e-06	1.7325e-05	1.5779e-05	2.734e-05	8.568e-05	0.000686495	0.00021868	0.0109891			Pseudoalteromonas arabiensis	2.734e-05											Yoonia vestfoldensis	3.205e-05
Synechococcus sp. KORDI-52	0.000264733	0.00013664	0.000136145	9.8023e-05	0.00012441	0.00016644	1.7425e-05	8.547e-06	5.154e-06	1.0672e-05	5.832e-06	6.876e-06	9.823e-06	5.445e-06	2.545e-06	2.734e-05	1.02e-06	2.06e-06	1.232e-06	0.00103036			Synechococcus sp. KORDI-52	2.734e-05											Roseobacter litoralis	3.205e-05
Acinetobacter nosocomialis	6.41e-06	1.952e-05	2.4245e-05	1.7715e-05	1.8096e-05	2.052e-05	1.1275e-05	2.0979e-05	1.4603e-05	1.2528e-05	6.2208e-05	2.5212e-05	1.1891e-05	8.91e-05	3.2067e-05	2.734e-05	0.0002448	9.8365e-05	0.00016324	0.000920114			Acinetobacter nosocomialis	2.734e-05											Ruegeria sp. THAF33	3.1409e-05
Qipengyuania flava	1.0256e-05	3.66e-05	1.492e-05	9.448e-06	2.7144e-05	1.368e-05	1.1275e-05	5.439e-06	8.59e-06	3.2016e-05	1.458e-05	1.4516e-05	3.2054e-05	3.4155e-05	1.8324e-05	2.734e-05	7.191e-05	5.0985e-05	9.0552e-05	0.000523784			Qipengyuania flava	2.734e-05											Roseivirga pacifica	3.1409e-05
Micrococcus luteus	3.846e-06	2.44e-06	1.865e-06	1.181e-06	0	0	2.05e-06	1.554e-06	1.718e-06	1.4848e-05	1.2636e-05	9.932e-06	2.2748e-05	1.7325e-05	1.5779e-05	2.734e-05	9.69e-06	1.0815e-05	1.0472e-05	0.000166239			Micrococcus luteus	2.734e-05											Parabacteroides distasonis	3.1409e-05
Pseudomonas monteilii	8.974e-06	4.88e-06	3.73e-06	7.086e-06	2.262e-06	2.28e-06	3.075e-06	1.554e-06	2.577e-06	6.496e-06	7.776e-06	3.056e-06	8.789e-06	1.287e-05	5.599e-06	2.734e-05	1.53e-05	1.2875e-05	2.0328e-05	0.000156847			Pseudomonas monteilii	2.734e-05											Arcticibacterium luteifluviistationis	3.1409e-05
Sinimarinibacterium sp. NLF-5-8	1.0256e-05	7.32e-06	1.3055e-05	1.4172e-05	4.524e-06	9.12e-06	5.125e-06	3.108e-06	2.577e-06	6.032e-06	7.29e-06	3.056e-06	7.238e-06	8.91e-06	5.09e-06	2.734e-05	6.12e-06	7.21e-06	6.776e-06	0.000154319			Sinimarinibacterium sp. NLF-5-8	2.734e-05											Capnocytophaga sp. H2931	3.1409e-05
Methylorubrum extorquens	3.846e-06	4.88e-06	5.595e-06	3.543e-06	2.262e-06	4.56e-06	2.05e-06	3.108e-06	3.436e-06	1.16e-05	1.1664e-05	7.64e-06	9.306e-06	1.089e-05	7.126e-06	2.734e-05	7.14e-06	1.339e-05	9.24e-06	0.000148616			Methylorubrum extorquens	2.734e-05											Prochlorococcus virus PTIM40	3.1409e-05
Nocardia brasiliensis	4.487e-06	2.44e-06	1.865e-06	2.362e-06	2.262e-06	2.28e-06	1.025e-06	7.77e-07	1.718e-06	7.888e-06	7.29e-06	6.112e-06	6.204e-06	6.93e-06	5.599e-06	2.734e-05	4.59e-06	6.18e-06	5.544e-06	0.000102893			Nocardia brasiliensis	2.734e-05											Aeromonas hydrophila	3.0768e-05
Caulifigura coniformis	5.769e-06	0	0	1.181e-06	0	0	3.075e-06	2.331e-06	1.718e-06	6.032e-06	6.318e-06	3.82e-06	5.17e-06	6.93e-06	3.054e-06	2.734e-05	7.65e-06	1.1845e-05	7.392e-06	9.9625e-05			Caulifigura coniformis	2.734e-05											Synechococcus sp. KORDI-100	3.0768e-05
Nibricoccus aquaticus	3.846e-06	2.44e-06	1.865e-06	4.724e-06	2.262e-06	2.28e-06	2.05e-06	2.331e-06	1.718e-06	4.64e-06	3.888e-06	3.056e-06	3.619e-06	3.465e-06	2.545e-06	2.734e-05	5.61e-06	6.18e-06	4.928e-06	8.8787e-05			Nibricoccus aquaticus	2.734e-05											Bernardetia litoralis	3.0768e-05
Porphyrobacter sp. LM 6	4.487e-06	2.44e-06	1.865e-06	3.543e-06	2.262e-06	2.28e-06	1.025e-06	0	0	3.248e-06	4.86e-06	2.292e-06	3.619e-06	3.96e-06	1.018e-06	2.734e-05	4.08e-06	5.15e-06	4.928e-06	7.8397e-05			Porphyrobacter sp. LM 6	2.734e-05											Pedobacter heparinus	3.0768e-05
Azoarcus pumilus	1.282e-06	2.44e-06	1.865e-06	2.362e-06	0	2.28e-06	0	7.77e-07	8.59e-07	4.176e-06	4.86e-06	3.056e-06	3.102e-06	4.455e-06	2.036e-06	2.734e-05	3.06e-06	6.18e-06	3.696e-06	7.3826e-05			Azoarcus pumilus	2.734e-05											Sulfitobacter sp. SK011	3.0768e-05
Bordetella genomosp. 9	3.846e-06	2.44e-06	1.865e-06	1.181e-06	0	2.28e-06	1.025e-06	0	8.59e-07	2.32e-06	2.916e-06	1.528e-06	2.585e-06	3.96e-06	2.545e-06	2.734e-05	4.08e-06	4.12e-06	2.464e-06	6.7354e-05			Bordetella genomosp. 9	2.734e-05											Pontibacter korlensis	3.0768e-05
Usitatibacter rugosus	1.923e-06	0	1.865e-06	1.181e-06	0	2.28e-06	2.05e-06	2.331e-06	1.718e-06	2.784e-06	2.916e-06	1.528e-06	2.068e-06	2.475e-06	2.036e-06	2.734e-05	3.06e-06	4.635e-06	3.696e-06	6.5886e-05			Usitatibacter rugosus	2.734e-05											Synechococcus virus SRIM44	3.0768e-05
Stenotrophomonas sp. CW117	0	0	0	0	0	0	0	0	0	0	0	0	0	0	0	2.734e-05	0	0	0	2.734e-05			Stenotrophomonas sp. CW117	2.734e-05											Synechococcus virus STIP37	3.0768e-05
Synechococcus sp. KORDI-49	9.3586e-05	9.516e-05	0.000296535	6.8498e-05	4.9764e-05	0.0004332	5.125e-06	3.108e-06	1.718e-06	3.712e-06	3.402e-06	2.292e-06	4.136e-06	2.97e-06	2.036e-06	2.5973e-05	1.53e-06	2.575e-06	3.08e-06	0.0010984			Synechococcus sp. KORDI-49	2.5973e-05											Candidatus Aquiluna sp. UB-MaderosW2red	3.0127e-05
Legionella pneumophila	2.0512e-05	7.32e-05	8.206e-05	6.9679e-05	7.0122e-05	7.524e-05	5.2275e-05	4.9728e-05	4.8963e-05	5.7536e-05	5.4918e-05	5.6536e-05	5.3251e-05	4.95e-05	5.3445e-05	2.5973e-05	4.488e-05	3.399e-05	4.1272e-05	0.00101308			Legionella pneumophila	2.5973e-05											Clostridium botulinum	3.0127e-05
Candidatus Nitrosotenuis sp. DW1	0	0	0	1.181e-06	0	0	7.175e-06	3.885e-06	5.154e-06	4.1296e-05	7.1442e-05	9.55e-05	0.000105985	0.000111375	0.000190875	2.5973e-05	4.998e-05	5.9225e-05	0.000112112	0.000881158			Candidatus Nitrosotenuis sp. DW1	2.5973e-05											Marivivens sp. JLT3646	3.0127e-05
Sphingobium sp. TKS	8.333e-06	1.952e-05	7.46e-06	9.448e-06	6.786e-06	1.14e-05	2.05e-06	2.331e-06	1.718e-06	1.392e-05	1.1664e-05	1.7572e-05	7.755e-06	9.405e-06	7.126e-06	2.5973e-05	1.683e-05	2.1115e-05	1.7864e-05	0.00021827			Sphingobium sp. TKS	2.5973e-05											Pseudohalocynthiibacter aestuariivivens	3.0127e-05
Komagataeibacter xylinus	7.051e-06	1.22e-05	1.3055e-05	1.0629e-05	6.786e-06	9.12e-06	3.075e-06	2.331e-06	2.577e-06	6.96e-06	5.832e-06	5.348e-06	6.721e-06	1.0395e-05	6.617e-06	2.5973e-05	1.071e-05	1.5965e-05	1.1088e-05	0.000172433			Komagataeibacter xylinus	2.5973e-05											Echinicola rosea	3.0127e-05
Mycobacterium intracellulare	1.0897e-05	7.32e-06	7.46e-06	1.0629e-05	6.786e-06	6.84e-06	5.125e-06	3.885e-06	5.154e-06	5.568e-06	6.804e-06	6.876e-06	6.721e-06	1.4355e-05	7.126e-06	2.5973e-05	8.67e-06	8.24e-06	9.24e-06	0.000163669			Mycobacterium intracellulare	2.5973e-05											Prevotella intermedia	3.0127e-05
Singulisphaera acidiphila	4.487e-06	2.44e-06	1.865e-06	2.362e-06	2.262e-06	2.28e-06	3.075e-06	1.554e-06	1.718e-06	1.2064e-05	1.3122e-05	9.932e-06	1.2925e-05	1.2375e-05	7.126e-06	2.5973e-05	1.122e-05	1.442e-05	1.1088e-05	0.000152288			Singulisphaera acidiphila	2.5973e-05											Draconibacterium orientale	3.0127e-05
Streptomyces albidoflavus	1.4102e-05	0	0	0	0	0	0	0	0	1.624e-05	8.748e-06	0	1.8612e-05	2.277e-05	1.2725e-05	2.5973e-05	8.16e-06	5.665e-06	9.856e-06	0.000142851			Streptomyces albidoflavus	2.5973e-05											Dokdonia donghaensis	3.0127e-05
Niastella koreensis	2.1153e-05	2.44e-06	1.865e-06	3.543e-06	2.262e-06	2.28e-06	3.075e-06	3.885e-06	4.295e-06	6.96e-06	6.318e-06	5.348e-06	5.17e-06	5.445e-06	5.599e-06	2.5973e-05	8.16e-06	8.755e-06	8.624e-06	0.00013115			Niastella koreensis	2.5973e-05											Synechococcus sp. CB0101	2.9486e-05
Limnoglobus roseus	2.564e-06	2.44e-06	1.865e-06	2.362e-06	0	0	2.05e-06	2.331e-06	1.718e-06	5.104e-06	5.346e-06	4.584e-06	9.823e-06	8.415e-06	5.09e-06	2.5973e-05	1.071e-05	1.1845e-05	9.24e-06	0.00011146			Limnoglobus roseus	2.5973e-05											Chryseobacterium indologenes	2.9486e-05
Nocardia cyriacigeorgica	3.205e-06	0	1.865e-06	2.362e-06	2.262e-06	2.28e-06	1.025e-06	7.77e-07	8.59e-07	7.424e-06	6.804e-06	5.348e-06	8.789e-06	8.415e-06	6.108e-06	2.5973e-05	6.63e-06	6.695e-06	4.928e-06	0.000101749			Nocardia cyriacigeorgica	2.5973e-05											Aquirufa nivalisilvae	2.9486e-05
Mycobacteroides chelonae	7.692e-06	2.44e-06	0	3.543e-06	2.262e-06	0	2.05e-06	1.554e-06	8.59e-07	6.496e-06	6.804e-06	6.112e-06	5.17e-06	7.92e-06	3.563e-06	2.5973e-05	7.14e-06	6.18e-06	5.544e-06	0.000101302			Mycobacteroides chelonae	2.5973e-05											Sulfitobacter sp. SK012	2.9486e-05
Thermomonospora curvata	4.487e-06	0	0	1.181e-06	0	0	1.025e-06	7.77e-07	8.59e-07	5.568e-06	5.832e-06	5.348e-06	8.789e-06	8.91e-06	7.126e-06	2.5973e-05	5.1e-06	6.18e-06	6.776e-06	9.3931e-05			Thermomonospora curvata	2.5973e-05											Cyanophage P-RSM6	2.9486e-05
Mycolicibacterium litorale	4.487e-06	0	0	2.362e-06	0	0	1.025e-06	7.77e-07	8.59e-07	6.032e-06	4.86e-06	4.584e-06	6.204e-06	7.92e-06	5.599e-06	2.5973e-05	6.63e-06	6.18e-06	4.928e-06	8.842e-05			Mycolicibacterium litorale	2.5973e-05											Shewanella putrefaciens	2.8845e-05
Massilia sp. LPB0304	5.128e-06	2.44e-06	1.865e-06	2.362e-06	2.262e-06	2.28e-06	1.025e-06	0	0	3.712e-06	2.43e-06	1.528e-06	3.619e-06	4.95e-06	2.545e-06	2.5973e-05	5.61e-06	8.24e-06	6.16e-06	8.2129e-05			Massilia sp. LPB0304	2.5973e-05											Synechococcus sp. MEDNS5	2.8845e-05
Actinocatenispora thailandica	3.205e-06	0	0	1.181e-06	0	0	0	0	0	5.104e-06	4.374e-06	2.292e-06	7.755e-06	8.91e-06	6.617e-06	2.5973e-05	6.12e-06	4.635e-06	4.312e-06	8.0478e-05			Actinocatenispora thailandica	2.5973e-05											Nitrincola sp. KXZD1103	2.8845e-05
Nonomuraea nitratireducens	2.564e-06	0	0	1.181e-06	0	0	1.025e-06	7.77e-07	8.59e-07	3.248e-06	3.402e-06	2.292e-06	5.687e-06	5.445e-06	4.581e-06	2.5973e-05	8.16e-06	8.24e-06	6.16e-06	7.9594e-05			Nonomuraea nitratireducens	2.5973e-05											Turicibacter sp. H121	2.8845e-05
Paraburkholderia caribensis	3.846e-06	2.44e-06	1.865e-06	3.543e-06	2.262e-06	2.28e-06	1.025e-06	7.77e-07	8.59e-07	3.248e-06	2.43e-06	2.292e-06	3.102e-06	3.465e-06	2.545e-06	2.5973e-05	4.59e-06	6.695e-06	5.544e-06	7.8781e-05			Paraburkholderia caribensis	2.5973e-05											Elizabethkingia sp. JS20170427COW	2.8845e-05
Corynebacterium ulcerans	3.205e-06	2.44e-06	1.865e-06	2.362e-06	2.262e-06	2.28e-06	2.05e-06	2.331e-06	2.577e-06	3.248e-06	2.916e-06	3.056e-06	3.619e-06	3.465e-06	2.545e-06	2.5973e-05	2.55e-06	3.605e-06	3.08e-06	7.5429e-05			Corynebacterium ulcerans	2.5973e-05											Halocynthiibacter arcticus	2.8204e-05
Rhodococcus ruber	3.846e-06	2.44e-06	1.865e-06	2.362e-06	2.262e-06	2.28e-06	1.025e-06	1.554e-06	8.59e-07	1.856e-06	2.916e-06	2.292e-06	3.102e-06	2.97e-06	3.054e-06	2.5973e-05	5.1e-06	5.665e-06	3.08e-06	7.4501e-05			Rhodococcus ruber	2.5973e-05											Cyclobacterium marinum	2.8204e-05
Thauera hydrothermalis	3.205e-06	2.44e-06	1.865e-06	4.724e-06	2.262e-06	2.28e-06	2.05e-06	7.77e-07	8.59e-07	2.784e-06	3.402e-06	2.292e-06	3.102e-06	2.97e-06	2.036e-06	2.5973e-05	2.55e-06	3.605e-06	3.08e-06	7.2256e-05			Thauera hydrothermalis	2.5973e-05											Nonlabens sp. SY33080	2.8204e-05
Bordetella hinzii	2.564e-06	2.44e-06	1.865e-06	1.181e-06	2.262e-06	2.28e-06	1.025e-06	0	8.59e-07	3.248e-06	2.43e-06	1.528e-06	4.653e-06	3.465e-06	2.545e-06	2.5973e-05	3.57e-06	6.18e-06	3.696e-06	7.1764e-05			Bordetella hinzii	2.5973e-05											Synechococcus sp. BMK-MC-1	2.7563e-05
Bordetella holmesii	3.205e-06	0	1.865e-06	1.181e-06	0	2.28e-06	1.025e-06	7.77e-07	8.59e-07	3.248e-06	4.374e-06	2.292e-06	5.17e-06	5.445e-06	3.563e-06	2.5973e-05	3.57e-06	3.605e-06	3.08e-06	7.1512e-05			Bordetella holmesii	2.5973e-05											Aeromonas caviae	2.7563e-05
Thauera humireducens	4.487e-06	2.44e-06	1.865e-06	1.181e-06	0	2.28e-06	1.025e-06	0	0	3.712e-06	2.916e-06	2.292e-06	3.102e-06	4.455e-06	3.054e-06	2.5973e-05	4.08e-06	4.635e-06	3.08e-06	7.0577e-05			Thauera humireducens	2.5973e-05											Vibrio rumoiensis	2.7563e-05
Pandoraea sp. XY-2	1.923e-06	0	0	1.181e-06	0	2.28e-06	1.025e-06	7.77e-07	8.59e-07	3.248e-06	1.944e-06	1.528e-06	4.136e-06	4.95e-06	5.09e-06	2.5973e-05	6.12e-06	4.635e-06	4.312e-06	6.9981e-05			Pandoraea sp. XY-2	2.5973e-05											Pantoea sp. PSNIH1	2.7563e-05
Nocardia mangyaensis	1.923e-06	0	0	1.181e-06	0	0	1.025e-06	7.77e-07	8.59e-07	3.248e-06	3.888e-06	2.292e-06	5.17e-06	4.95e-06	4.581e-06	2.5973e-05	4.59e-06	4.635e-06	3.696e-06	6.8788e-05			Nocardia mangyaensis	2.5973e-05											Sphingobacterium sp. CZ-2	2.7563e-05
Achromobacter insolitus	2.564e-06	2.44e-06	1.865e-06	2.362e-06	2.262e-06	2.28e-06	1.025e-06	7.77e-07	8.59e-07	1.856e-06	9.72e-07	2.292e-06	1.551e-06	1.98e-06	1.527e-06	2.5973e-05	2.55e-06	3.09e-06	3.696e-06	6.1921e-05			Achromobacter insolitus	2.5973e-05											Chryseobacterium sp. SNU WT5	2.7563e-05
Candidatus Rhodoluna planktonica	8.333e-06	0	1.865e-06	1.181e-06	0	2.28e-06	1.025e-06	7.77e-07	8.59e-07	1.392e-06	2.43e-06	2.292e-06	2.068e-06	1.98e-06	2.545e-06	2.5973e-05	1.53e-06	2.575e-06	1.848e-06	6.0953e-05			Candidatus Rhodoluna planktonica	2.5973e-05											Kaistella carnis	2.7563e-05
Alcaligenes aquatilis	1.923e-06	2.44e-06	0	0	0	0	2.05e-06	2.331e-06	8.59e-07	0	2.43e-06	1.528e-06	2.068e-06	2.475e-06	1.527e-06	2.5973e-05	1.53e-06	2.575e-06	2.464e-06	5.2173e-05			Alcaligenes aquatilis	2.5973e-05											Sphingobacterium sp. DR205	2.7563e-05
Streptococcus pasteurianus	0	0	0	0	0	0	0	0	0	0	0	0	0	0	0	2.5973e-05	0	0	0	2.5973e-05			Streptococcus pasteurianus	2.5973e-05											Prochlorococcus virus Syn33	2.7563e-05
Proteus vulgaris	3.9101e-05	6.588e-05	8.7655e-05	6.9679e-05	6.786e-05	8.436e-05	6.6625e-05	5.2059e-05	4.8963e-05	6.1712e-05	5.8806e-05	5.1188e-05	7.3414e-05	6.1875e-05	6.7697e-05	2.4606e-05	4.947e-05	3.399e-05	3.7576e-05	0.00110252			Proteus vulgaris	2.4606e-05											Stenotrophomonas maltophilia	2.6922e-05
Acinetobacter johnsonii	1.7307e-05	3.416e-05	5.7815e-05	4.1335e-05	2.9406e-05	7.068e-05	1.7425e-05	1.2432e-05	2.8347e-05	3.3872e-05	3.2562e-05	0.000186416	5.17e-05	4.059e-05	6.4643e-05	2.4606e-05	1.581e-05	1.133e-05	1.2936e-05	0.000783372			Acinetobacter johnsonii	2.4606e-05											Burkholderia pseudomallei	2.6922e-05
Sphingobacterium multivorum	0.000119867	2.684e-05	3.1705e-05	4.2516e-05	2.7144e-05	2.508e-05	2.255e-05	1.9425e-05	2.0616e-05	2.1344e-05	1.9926e-05	2.292e-05	2.5333e-05	2.0295e-05	1.8324e-05	2.4606e-05	1.938e-05	1.5965e-05	1.7864e-05	0.0005417			Sphingobacterium multivorum	2.4606e-05											Pseudomonas chlororaphis	2.6922e-05
Aeromonas caviae	2.7563e-05	9.76e-06	9.325e-06	1.7715e-05	9.048e-06	9.12e-06	6.15e-06	4.662e-06	3.436e-06	1.8096e-05	1.701e-05	7.64e-06	2.1714e-05	2.1285e-05	1.6797e-05	2.4606e-05	7.65e-06	1.442e-05	9.24e-06	0.000255237			Aeromonas caviae	2.4606e-05											Synechococcus sp. NOUM97013	2.6922e-05
Luteitalea pratensis	2.564e-06	0	0	1.181e-06	0	0	1.025e-06	1.554e-06	8.59e-07	1.1136e-05	1.3122e-05	6.876e-06	1.4993e-05	1.8315e-05	1.2725e-05	2.4606e-05	2.499e-05	5.047e-05	3.2648e-05	0.000217064			Luteitalea pratensis	2.4606e-05											Roseovarius indicus	2.6922e-05
Chitinibacter sp. 2T18	8.333e-06	7.32e-06	1.3055e-05	9.448e-06	6.786e-06	1.14e-05	4.1e-06	3.108e-06	3.436e-06	1.2528e-05	1.0206e-05	8.404e-06	1.9129e-05	1.683e-05	1.8324e-05	2.4606e-05	1.224e-05	1.0815e-05	9.24e-06	0.000209308			Chitinibacter sp. 2T18	2.4606e-05											Synechococcus sp. A18-40	2.6922e-05
Lignipirellula cremea	8.974e-06	2.44e-06	3.73e-06	3.543e-06	2.262e-06	4.56e-06	5.125e-06	3.885e-06	3.436e-06	1.2528e-05	1.215e-05	8.404e-06	1.3442e-05	1.584e-05	7.635e-06	2.4606e-05	1.632e-05	2.472e-05	1.7248e-05	0.000190848			Lignipirellula cremea	2.4606e-05											Alcanivorax pacificus	2.6922e-05
Stella humosa	2.564e-06	9.76e-06	7.46e-06	7.086e-06	6.786e-06	6.84e-06	3.075e-06	2.331e-06	1.718e-06	1.0208e-05	1.1664e-05	9.168e-06	1.0857e-05	1.2375e-05	8.144e-06	2.4606e-05	1.428e-05	2.5235e-05	1.54e-05	0.000189557			Stella humosa	2.4606e-05											Helicobacter pylori	2.6922e-05
Bradyrhizobium lablabi	1.0256e-05	1.22e-05	1.119e-05	9.448e-06	6.786e-06	9.12e-06	3.075e-06	3.108e-06	1.718e-06	7.424e-06	8.262e-06	7.64e-06	8.789e-06	9.9e-06	5.09e-06	2.4606e-05	1.224e-05	2.06e-05	1.4784e-05	0.000186236			Bradyrhizobium lablabi	2.4606e-05											Hymenobacter radiodurans	2.6922e-05
Azospirillum lipoferum	3.846e-06	1.22e-05	1.492e-05	8.267e-06	9.048e-06	9.12e-06	3.075e-06	3.108e-06	2.577e-06	6.496e-06	5.832e-06	6.112e-06	8.272e-06	9.405e-06	6.108e-06	2.4606e-05	1.275e-05	1.8025e-05	1.2936e-05	0.000176703			Azospirillum lipoferum	2.4606e-05											Ichthyobacterium seriolicida	2.6922e-05
Kiritimatiella glycovorans	2.564e-06	2.44e-06	3.73e-06	5.905e-06	2.262e-06	2.28e-06	4.1e-06	3.885e-06	2.577e-06	1.2528e-05	1.1664e-05	1.0696e-05	1.2408e-05	1.188e-05	9.671e-06	2.4606e-05	1.581e-05	1.854e-05	1.54e-05	0.000172946			Kiritimatiella glycovorans	2.4606e-05											Roseovarius sp. TM1035	2.6922e-05
Haliangium ochraceum	3.205e-06	2.44e-06	3.73e-06	5.905e-06	2.262e-06	2.28e-06	3.075e-06	3.885e-06	2.577e-06	1.0208e-05	1.1664e-05	8.404e-06	1.1891e-05	1.3365e-05	9.671e-06	2.4606e-05	9.18e-06	1.2875e-05	9.856e-06	0.000151079			Haliangium ochraceum	2.4606e-05											Capnocytophaga endodontalis	2.6922e-05
Egibacter rhizosphaerae	1.923e-06	2.44e-06	3.73e-06	4.724e-06	4.524e-06	4.56e-06	2.05e-06	2.331e-06	2.577e-06	8.352e-06	9.72e-06	7.64e-06	1.2925e-05	1.386e-05	1.0689e-05	2.4606e-05	1.071e-05	1.0815e-05	1.0472e-05	0.000148648			Egibacter rhizosphaerae	2.4606e-05											Pannonibacter phragmitetus	2.6281e-05
Streptomyces lydicus	7.692e-06	4.88e-06	1.865e-06	1.181e-06	2.262e-06	2.28e-06	3.075e-06	4.662e-06	4.295e-06	8.816e-06	8.262e-06	1.146e-05	7.755e-06	1.2375e-05	8.144e-06	2.4606e-05	1.122e-05	1.236e-05	8.624e-06	0.000145814			Streptomyces lydicus	2.4606e-05											Pseudomonas balearica	2.6281e-05
Pseudonocardia dioxanivorans	7.051e-06	0	0	1.181e-06	2.262e-06	0	1.025e-06	7.77e-07	8.59e-07	9.744e-06	1.0206e-05	6.876e-06	1.3959e-05	1.6335e-05	1.018e-05	2.4606e-05	1.122e-05	1.339e-05	1.232e-05	0.000141991			Pseudonocardia dioxanivorans	2.4606e-05											Proteus mirabilis	2.6281e-05
Rhodothermus marinus	5.128e-06	2.44e-06	1.865e-06	3.543e-06	2.262e-06	2.28e-06	1.025e-06	1.554e-06	1.718e-06	6.96e-06	4.86e-06	3.056e-06	9.823e-06	8.415e-06	8.144e-06	2.4606e-05	1.02e-05	1.648e-05	1.232e-05	0.000126679			Rhodothermus marinus	2.4606e-05											Shewanella baltica	2.6281e-05
Catenulispora acidiphila	3.846e-06	2.44e-06	0	1.181e-06	0	0	1.025e-06	1.554e-06	8.59e-07	1.0672e-05	9.234e-06	6.112e-06	1.551e-05	1.3365e-05	1.0689e-05	2.4606e-05	7.65e-06	6.695e-06	5.544e-06	0.000120982			Catenulispora acidiphila	2.4606e-05											Sulfitobacter sp. AM1-D1	2.6281e-05
Glutamicibacter protophormiae	3.846e-06	2.44e-06	1.865e-06	3.543e-06	2.262e-06	2.28e-06	0	0	0	4.176e-06	2.43e-06	2.292e-06	8.789e-06	4.95e-06	6.617e-06	2.4606e-05	1.632e-05	1.442e-05	1.7248e-05	0.000118084			Glutamicibacter protophormiae	2.4606e-05											Filimonas lacunae	2.6281e-05
Alienimonas californiensis	3.846e-06	0	0	2.362e-06	0	0	4.1e-06	3.885e-06	2.577e-06	7.424e-06	8.262e-06	6.112e-06	8.272e-06	8.415e-06	5.599e-06	2.4606e-05	8.16e-06	1.3905e-05	9.856e-06	0.000117381			Alienimonas californiensis	2.4606e-05											Zhongshania aliphaticivorans	2.6281e-05
Paraflavitalea soli	1.6025e-05	2.44e-06	3.73e-06	5.905e-06	4.524e-06	2.28e-06	3.075e-06	1.554e-06	2.577e-06	5.568e-06	4.374e-06	1.528e-06	8.789e-06	6.435e-06	5.599e-06	2.4606e-05	5.61e-06	2.575e-06	3.08e-06	0.000110274			Paraflavitalea soli	2.4606e-05											Octadecabacter arcticus	2.6281e-05
Nocardioides sp. HDW12B	4.487e-06	2.44e-06	1.865e-06	3.543e-06	2.262e-06	2.28e-06	3.075e-06	7.77e-07	8.59e-07	6.496e-06	5.346e-06	5.348e-06	8.272e-06	7.92e-06	6.617e-06	2.4606e-05	6.12e-06	5.15e-06	5.544e-06	0.000103007			Nocardioides sp. HDW12B	2.4606e-05											Chitinophaga caeni	2.6281e-05
Methylorubrum populi	1.923e-06	4.88e-06	3.73e-06	3.543e-06	2.262e-06	4.56e-06	1.025e-06	1.554e-06	1.718e-06	4.176e-06	4.374e-06	2.292e-06	4.136e-06	4.455e-06	4.072e-06	2.4606e-05	7.14e-06	1.133e-05	9.24e-06	0.000101016			Methylorubrum populi	2.4606e-05											Labilibaculum antarcticum	2.6281e-05
Rhodococcus erythropolis	3.846e-06	0	0	0	0	0	0	0	0	4.64e-06	6.318e-06	3.056e-06	1.1374e-05	1.2375e-05	9.162e-06	2.4606e-05	8.67e-06	7.725e-06	8.624e-06	0.000100396			Rhodococcus erythropolis	2.4606e-05											Celeribacter baekdonensis	2.6281e-05
Dietzia sp. oral taxon 368	0	0	0	0	0	0	1.025e-06	1.554e-06	8.59e-07	6.032e-06	5.346e-06	3.056e-06	8.789e-06	7.425e-06	6.108e-06	2.4606e-05	8.16e-06	7.21e-06	6.776e-06	8.6946e-05			Dietzia sp. oral taxon 368	2.4606e-05											Elizabethkingia anophelis	2.6281e-05
Microbacterium foliorum	5.769e-06	2.44e-06	0	2.362e-06	2.262e-06	2.28e-06	2.05e-06	3.108e-06	1.718e-06	6.032e-06	4.86e-06	4.584e-06	3.102e-06	4.455e-06	3.563e-06	2.4606e-05	3.06e-06	3.605e-06	3.08e-06	8.2936e-05			Microbacterium foliorum	2.4606e-05											Synechococcus sp. A15-127	2.564e-05
Pusillimonas thiosulfatoxidans	3.205e-06	2.44e-06	1.865e-06	3.543e-06	2.262e-06	2.28e-06	1.025e-06	7.77e-07	8.59e-07	2.784e-06	3.402e-06	2.292e-06	3.102e-06	4.455e-06	3.054e-06	2.4606e-05	5.1e-06	6.695e-06	4.928e-06	7.8674e-05			Pusillimonas thiosulfatoxidans	2.4606e-05											Photobacterium damselae	2.564e-05
Denitratisoma oestradiolicum	3.846e-06	2.44e-06	1.865e-06	2.362e-06	0	2.28e-06	1.025e-06	7.77e-07	8.59e-07	4.176e-06	2.916e-06	3.056e-06	3.619e-06	4.95e-06	3.563e-06	2.4606e-05	4.59e-06	6.18e-06	4.928e-06	7.8038e-05			Denitratisoma oestradiolicum	2.4606e-05											Parasedimentitalea marina	2.564e-05
Mycolicibacterium smegmatis	5.128e-06	0	1.865e-06	1.181e-06	0	0	1.025e-06	7.77e-07	8.59e-07	4.176e-06	3.402e-06	3.82e-06	5.17e-06	4.455e-06	3.563e-06	2.4606e-05	4.59e-06	4.12e-06	4.928e-06	7.3665e-05			Mycolicibacterium smegmatis	2.4606e-05											Celeribacter marinus	2.564e-05
Sphingobium chlorophenolicum	7.051e-06	2.44e-06	1.865e-06	5.905e-06	2.262e-06	2.28e-06	1.025e-06	1.554e-06	0	1.856e-06	1.944e-06	7.64e-07	2.585e-06	1.485e-06	2.036e-06	2.4606e-05	3.57e-06	5.665e-06	4.312e-06	7.3205e-05			Sphingobium chlorophenolicum	2.4606e-05											Flavobacterium crocinum	2.564e-05
Undibacterium sp. KW1	2.564e-06	2.44e-06	3.73e-06	3.543e-06	2.262e-06	2.28e-06	2.05e-06	1.554e-06	8.59e-07	2.784e-06	2.916e-06	3.056e-06	3.102e-06	2.97e-06	2.545e-06	2.4606e-05	2.55e-06	2.06e-06	1.848e-06	6.9719e-05			Undibacterium sp. KW1	2.4606e-05											Echinicola strongylocentroti	2.564e-05
Duganella sp. GN2-R2	4.487e-06	2.44e-06	1.865e-06	2.362e-06	0	2.28e-06	0	7.77e-07	8.59e-07	2.32e-06	1.458e-06	2.292e-06	2.585e-06	1.98e-06	1.018e-06	2.4606e-05	4.08e-06	4.635e-06	4.312e-06	6.4356e-05			Duganella sp. GN2-R2	2.4606e-05											Rufibacter sp. DG15C	2.564e-05
Sulfuritalea hydrogenivorans	3.205e-06	0	1.865e-06	1.181e-06	0	0	1.025e-06	7.77e-07	8.59e-07	2.32e-06	3.888e-06	3.82e-06	3.619e-06	3.96e-06	2.545e-06	2.4606e-05	2.55e-06	4.635e-06	3.08e-06	6.3935e-05			Sulfuritalea hydrogenivorans	2.4606e-05											Capnocytophaga ochracea	2.564e-05
Neomicrococcus aestuarii	4.487e-06	0	1.865e-06	1.181e-06	0	0	1.025e-06	7.77e-07	8.59e-07	2.784e-06	2.916e-06	3.056e-06	2.068e-06	3.465e-06	2.036e-06	2.4606e-05	2.55e-06	2.06e-06	2.464e-06	5.8199e-05			Neomicrococcus aestuarii	2.4606e-05											Synechococcus phage S-CBS3	2.564e-05
Methyloversatilis sp. RAC08	2.564e-06	0	0	1.181e-06	0	0	1.025e-06	7.77e-07	8.59e-07	2.784e-06	1.944e-06	7.64e-07	2.585e-06	3.465e-06	2.036e-06	2.4606e-05	2.55e-06	4.635e-06	3.696e-06	5.5471e-05			Methyloversatilis sp. RAC08	2.4606e-05											Chitinophaga agri	2.4999e-05
Massilia albidiflava	1.923e-06	0	1.865e-06	1.181e-06	0	0	1.025e-06	7.77e-07	0	1.856e-06	9.72e-07	1.528e-06	2.068e-06	1.485e-06	1.527e-06	2.4606e-05	3.57e-06	5.15e-06	4.928e-06	5.4461e-05			Massilia albidiflava	2.4606e-05											Candidatus Sulcia muelleri	2.4999e-05
Orrella dioscoreae	2.564e-06	0	0	2.362e-06	2.262e-06	2.28e-06	1.025e-06	7.77e-07	8.59e-07	9.28e-07	1.944e-06	7.64e-07	2.068e-06	1.485e-06	1.018e-06	2.4606e-05	2.04e-06	3.605e-06	2.464e-06	5.3051e-05			Orrella dioscoreae	2.4606e-05											Chryseobacterium joostei	2.4999e-05
Massilia oculi	1.282e-06	0	1.865e-06	1.181e-06	0	0	0	7.77e-07	8.59e-07	1.392e-06	2.43e-06	1.528e-06	1.551e-06	1.98e-06	1.527e-06	2.4606e-05	2.55e-06	3.09e-06	3.08e-06	4.9698e-05			Massilia oculi	2.4606e-05											Longibaculum sp. KGMB06250	2.4999e-05
Humibacter sp. BT305	0	0	0	0	0	0	0	0	0	0	0	6.112e-06	5.687e-06	0	0	2.4606e-05	4.08e-06	5.665e-06	0	4.615e-05			Humibacter sp. BT305	2.4606e-05											Prochlorococcus phage P-RSM4	2.4999e-05
Rhodococcus sp. WMMA185	2.564e-06	0	0	1.181e-06	0	0	1.025e-06	7.77e-07	8.59e-07	1.856e-06	1.944e-06	7.64e-07	1.551e-06	2.475e-06	1.527e-06	2.4606e-05	1.02e-06	2.06e-06	1.848e-06	4.6057e-05			Rhodococcus sp. WMMA185	2.4606e-05											Vibrio vulnificus	2.4358e-05
Pandoraea fibrosis	6.41e-06	0	0	1.181e-06	0	0	0	7.77e-07	0	1.392e-06	1.944e-06	1.528e-06	5.17e-07	1.485e-06	1.018e-06	2.4606e-05	1.53e-06	1.545e-06	1.848e-06	4.5781e-05			Pandoraea fibrosis	2.4606e-05											Lacibacter sp. S13-6-6	2.4358e-05
Herbaspirillum frisingense	1.282e-06	0	0	1.181e-06	0	0	0	7.77e-07	8.59e-07	1.856e-06	1.458e-06	7.64e-07	1.551e-06	1.98e-06	1.018e-06	2.4606e-05	1.53e-06	1.545e-06	1.848e-06	4.2255e-05			Herbaspirillum frisingense	2.4606e-05											Synechococcus sp. BOUM118	2.4358e-05
Providencia rettgeri	4.5511e-05	9.516e-05	0.00011936	9.2118e-05	7.917e-05	0.00011172	6.765e-05	4.8174e-05	4.5527e-05	7.0064e-05	5.7348e-05	5.9592e-05	6.6176e-05	6.1875e-05	6.4643e-05	2.3239e-05	5.559e-05	3.09e-05	4.6816e-05	0.00124063			Providencia rettgeri	2.3239e-05											Chryseolinea soli	2.4358e-05
Candidatus Nitrosotenuis aquarius	0	2.44e-06	1.865e-06	2.362e-06	2.262e-06	0	5.125e-06	3.108e-06	3.436e-06	2.784e-05	5.2488e-05	6.9524e-05	8.789e-05	8.118e-05	0.000148628	2.3239e-05	4.182e-05	5.253e-05	9.9176e-05	0.000704913			Candidatus Nitrosotenuis aquarius	2.3239e-05											Echinicola vietnamensis	2.4358e-05
Vibrio vulnificus	2.4358e-05	9.272e-05	2.611e-05	3.3068e-05	3.1668e-05	2.28e-05	1.845e-05	1.8648e-05	1.6321e-05	2.5056e-05	2.5758e-05	3.82e-05	2.7401e-05	2.277e-05	2.1887e-05	2.3239e-05	2.244e-05	2.163e-05	2.4024e-05	0.000536548			Vibrio vulnificus	2.3239e-05											Adhaeribacter swui	2.4358e-05
Sphingobacterium spiritivorum	0.000113457	2.684e-05	2.4245e-05	4.1335e-05	2.262e-05	2.28e-05	2.255e-05	2.331e-05	2.7488e-05	1.7632e-05	1.701e-05	1.91e-05	2.2231e-05	1.782e-05	2.0869e-05	2.3239e-05	2.295e-05	1.957e-05	2.2792e-05	0.000527858			Sphingobacterium spiritivorum	2.3239e-05											Chryseobacterium balustinum	2.4358e-05
Brucella anthropi	2.0512e-05	1.22e-05	1.865e-05	1.181e-05	9.048e-06	1.14e-05	5.125e-06	5.439e-06	4.295e-06	1.6704e-05	2.2356e-05	1.9864e-05	1.551e-05	3.366e-05	2.6977e-05	2.3239e-05	2.091e-05	3.3475e-05	3.1416e-05	0.00034259			Brucella anthropi	2.3239e-05											Pedobacter sp. G11	2.4358e-05
Fluviicola taffensis	5.769e-05	1.22e-05	1.492e-05	2.4801e-05	1.3572e-05	1.368e-05	1.3325e-05	1.7094e-05	1.4603e-05	6.032e-06	7.29e-06	8.404e-06	7.755e-06	5.94e-06	6.617e-06	2.3239e-05	5.1e-06	6.18e-06	5.544e-06	0.000263986			Fluviicola taffensis	2.3239e-05											Chryseobacterium arthrosphaerae	2.4358e-05
Thioalkalivibrio sulfidiphilus	1.4102e-05	1.464e-05	1.865e-05	2.1258e-05	1.3572e-05	1.596e-05	7.175e-06	3.885e-06	3.436e-06	8.352e-06	8.748e-06	5.348e-06	1.2925e-05	1.287e-05	8.653e-06	2.3239e-05	1.02e-05	1.545e-05	9.24e-06	0.000227703			Thioalkalivibrio sulfidiphilus	2.3239e-05											Synechococcus virus SB28	2.4358e-05
Agrobacterium vitis	1.0897e-05	1.22e-05	1.3055e-05	1.2991e-05	9.048e-06	1.368e-05	6.15e-06	4.662e-06	4.295e-06	1.2064e-05	1.1178e-05	7.64e-06	1.1374e-05	1.3365e-05	1.1707e-05	2.3239e-05	1.122e-05	1.4935e-05	1.3552e-05	0.000217252			Agrobacterium vitis	2.3239e-05											Bacillus sp. PAMC28748	2.4358e-05
Mesorhizobium loti	6.41e-06	1.22e-05	1.119e-05	9.448e-06	4.524e-06	9.12e-06	4.1e-06	3.885e-06	5.154e-06	6.96e-06	7.29e-06	6.112e-06	1.0857e-05	1.683e-05	1.1198e-05	2.3239e-05	1.275e-05	1.6995e-05	1.232e-05	0.000190582			Mesorhizobium loti	2.3239e-05											Corynebacterium casei	2.3717e-05
Lacibacter sp. S13-6-6	2.4358e-05	7.32e-06	7.46e-06	1.4172e-05	6.786e-06	6.84e-06	6.15e-06	7.77e-06	6.872e-06	8.352e-06	9.72e-06	1.0696e-05	7.755e-06	8.91e-06	8.653e-06	2.3239e-05	6.63e-06	6.18e-06	5.544e-06	0.000183407			Lacibacter sp. S13-6-6	2.3239e-05											Flavihumibacter sp. SB-02	2.3717e-05
Streptomyces hygroscopicus	1.8589e-05	2.44e-06	5.595e-06	0	4.524e-06	0	2.05e-06	3.108e-06	1.718e-06	1.1136e-05	7.776e-06	5.348e-06	1.8095e-05	1.683e-05	1.3743e-05	2.3239e-05	1.632e-05	1.339e-05	1.6016e-05	0.000179917			Streptomyces hygroscopicus	2.3239e-05											Zymomonas mobilis	2.3717e-05
Actinoplanes sp. OR16	7.051e-06	0	1.865e-06	2.362e-06	2.262e-06	0	2.05e-06	1.554e-06	1.718e-06	9.28e-06	9.72e-06	9.168e-06	1.034e-05	1.1385e-05	8.144e-06	2.3239e-05	6.63e-06	5.15e-06	5.544e-06	0.000117462			Actinoplanes sp. OR16	2.3239e-05											Chitinophaga sp. MD30	2.3717e-05
Nakamurella multipartita	1.923e-06	0	1.865e-06	1.181e-06	2.262e-06	2.28e-06	0	7.77e-07	8.59e-07	5.568e-06	6.804e-06	6.112e-06	1.1374e-05	9.9e-06	9.162e-06	2.3239e-05	9.69e-06	7.21e-06	6.776e-06	0.000106982			Nakamurella multipartita	2.3239e-05											Pedobacter sp. JBR3-12	2.3717e-05
Paraburkholderia xenovorans	7.051e-06	2.44e-06	1.865e-06	2.362e-06	2.262e-06	2.28e-06	2.05e-06	1.554e-06	1.718e-06	3.712e-06	5.346e-06	2.292e-06	8.272e-06	8.415e-06	5.599e-06	2.3239e-05	6.63e-06	1.0815e-05	6.776e-06	0.000104678			Paraburkholderia xenovorans	2.3239e-05											Synechococcus phage metaG-MbCM1	2.3717e-05
Chondromyces crocatus	1.282e-06	2.44e-06	1.865e-06	1.181e-06	2.262e-06	2.28e-06	2.05e-06	2.331e-06	1.718e-06	4.64e-06	4.374e-06	2.292e-06	7.755e-06	6.93e-06	6.617e-06	2.3239e-05	8.67e-06	9.785e-06	7.392e-06	9.9103e-05			Chondromyces crocatus	2.3239e-05											Synechococcus virus STIM4	2.3717e-05
Rugosibacter aromaticivorans	3.205e-06	2.44e-06	3.73e-06	3.543e-06	2.262e-06	4.56e-06	2.05e-06	1.554e-06	2.577e-06	5.104e-06	4.86e-06	5.348e-06	6.721e-06	5.94e-06	5.09e-06	2.3239e-05	3.57e-06	6.18e-06	5.544e-06	9.7517e-05			Rugosibacter aromaticivorans	2.3239e-05											Alcanivorax sp. N3-2A	2.3076e-05
Advenella mimigardefordensis	3.846e-06	4.88e-06	5.595e-06	3.543e-06	2.262e-06	4.56e-06	2.05e-06	1.554e-06	1.718e-06	4.176e-06	3.888e-06	2.292e-06	6.721e-06	4.95e-06	5.09e-06	2.3239e-05	4.59e-06	5.15e-06	4.312e-06	9.4416e-05			Advenella mimigardefordensis	2.3239e-05											Caenibius tardaugens	2.3076e-05
Pseudolabrys taiwanensis	2.564e-06	7.32e-06	7.46e-06	5.905e-06	4.524e-06	6.84e-06	1.025e-06	7.77e-07	8.59e-07	2.32e-06	3.402e-06	1.528e-06	3.102e-06	2.97e-06	2.545e-06	2.3239e-05	4.08e-06	8.24e-06	5.544e-06	9.4244e-05			Pseudolabrys taiwanensis	2.3239e-05											Chitinophaga sp. XS-30	2.3076e-05
Ereboglobus luteus	3.846e-06	2.44e-06	1.865e-06	3.543e-06	2.262e-06	2.28e-06	1.025e-06	1.554e-06	8.59e-07	5.568e-06	5.346e-06	4.584e-06	5.17e-06	5.445e-06	4.072e-06	2.3239e-05	7.14e-06	6.695e-06	6.16e-06	9.3093e-05			Ereboglobus luteus	2.3239e-05											Acinetobacter ursingii	2.3076e-05
Yimella sp. cx-51	5.769e-06	2.44e-06	1.865e-06	1.181e-06	2.262e-06	2.28e-06	1.025e-06	0	8.59e-07	4.64e-06	4.86e-06	3.82e-06	8.272e-06	6.435e-06	5.09e-06	2.3239e-05	5.1e-06	3.09e-06	3.08e-06	8.5307e-05			Yimella sp. cx-51	2.3239e-05											Mammaliicoccus lentus	2.3076e-05
Vulgatibacter incomptus	1.923e-06	0	0	1.181e-06	0	0	1.025e-06	1.554e-06	1.718e-06	4.64e-06	4.374e-06	3.056e-06	4.653e-06	5.94e-06	4.072e-06	2.3239e-05	6.12e-06	1.1845e-05	7.392e-06	8.2732e-05			Vulgatibacter incomptus	2.3239e-05											Sphingobacterium mizutaii	2.3076e-05
Nocardioides mesophilus	8.333e-06	0	0	1.181e-06	0	0	0	7.77e-07	0	5.568e-06	2.916e-06	2.292e-06	9.306e-06	8.415e-06	6.617e-06	2.3239e-05	3.57e-06	2.575e-06	3.696e-06	7.8485e-05			Nocardioides mesophilus	2.3239e-05											Algoriphagus sp. Y33	2.3076e-05
Fluviibacter phosphoraccumulans	4.487e-06	2.44e-06	1.865e-06	2.362e-06	2.262e-06	2.28e-06	3.075e-06	2.331e-06	3.436e-06	2.784e-06	3.402e-06	3.056e-06	3.102e-06	3.96e-06	3.563e-06	2.3239e-05	3.57e-06	3.605e-06	2.464e-06	7.7283e-05			Fluviibacter phosphoraccumulans	2.3239e-05											Eubacterium sp. NSJ-61	2.3076e-05
Kytococcus sedentarius	4.487e-06	0	0	1.181e-06	0	0	0	0	0	6.032e-06	6.804e-06	3.056e-06	7.238e-06	7.425e-06	6.108e-06	2.3239e-05	3.57e-06	4.12e-06	3.696e-06	7.6956e-05			Kytococcus sedentarius	2.3239e-05											Bacteroides coprosuis	2.3076e-05
Amycolatopsis keratiniphila	4.487e-06	0	0	1.181e-06	0	0	2.05e-06	1.554e-06	8.59e-07	5.104e-06	4.374e-06	3.056e-06	7.238e-06	7.92e-06	5.599e-06	2.3239e-05	2.55e-06	3.605e-06	2.464e-06	7.528e-05			Amycolatopsis keratiniphila	2.3239e-05											Vibrio owensii	2.3076e-05
Rhodococcus sp. X156	3.205e-06	0	0	1.181e-06	0	0	0	0	0	6.496e-06	4.374e-06	3.82e-06	6.721e-06	6.93e-06	5.09e-06	2.3239e-05	3.57e-06	4.635e-06	4.312e-06	7.3573e-05			Rhodococcus sp. X156	2.3239e-05											Echinicola sp. LN3S3	2.3076e-05
Delftia tsuruhatensis	3.846e-06	0	0	0	0	0	0	0	0	0	0	0	8.789e-06	5.445e-06	4.581e-06	2.3239e-05	1.173e-05	7.725e-06	4.928e-06	7.0283e-05			Delftia tsuruhatensis	2.3239e-05											Sulfitobacter sp. BSw21498	2.3076e-05
Acidothermus cellulolyticus	6.41e-06	0	0	1.181e-06	0	0	1.025e-06	7.77e-07	8.59e-07	3.712e-06	3.402e-06	2.292e-06	4.653e-06	4.455e-06	4.072e-06	2.3239e-05	4.59e-06	5.15e-06	4.312e-06	7.0129e-05			Acidothermus cellulolyticus	2.3239e-05											Agrobacterium tumefaciens	2.2435e-05
Tessaracoccus flavescens	2.564e-06	0	1.865e-06	1.181e-06	0	0	1.025e-06	0	0	5.104e-06	5.346e-06	3.82e-06	5.17e-06	4.95e-06	3.563e-06	2.3239e-05	3.57e-06	4.635e-06	2.464e-06	6.8496e-05			Tessaracoccus flavescens	2.3239e-05											Bacillus subtilis	2.2435e-05
Saccharomonospora azurea	1.923e-06	0	0	1.181e-06	0	0	0	0	0	6.496e-06	5.832e-06	5.348e-06	4.653e-06	5.445e-06	4.072e-06	2.3239e-05	3.57e-06	3.605e-06	3.08e-06	6.8444e-05			Saccharomonospora azurea	2.3239e-05											Corynebacterium jeikeium	2.2435e-05
Massilia lutea	2.564e-06	0	0	1.181e-06	0	0	0	0	0	4.64e-06	4.374e-06	3.056e-06	4.653e-06	3.96e-06	3.563e-06	2.3239e-05	4.59e-06	4.635e-06	5.544e-06	6.5999e-05			Massilia lutea	2.3239e-05											Marinobacter hydrocarbonoclasticus	2.2435e-05
Pseudocnuella soli	1.2179e-05	0	1.865e-06	2.362e-06	0	0	2.05e-06	2.331e-06	1.718e-06	1.856e-06	2.43e-06	3.056e-06	2.585e-06	2.475e-06	1.527e-06	2.3239e-05	2.04e-06	1.545e-06	1.232e-06	6.449e-05			Pseudocnuella soli	2.3239e-05											Pseudobacter ginsenosidimutans	2.2435e-05
Oryzomicrobium terrae	1.923e-06	0	1.865e-06	2.362e-06	2.262e-06	2.28e-06	0	7.77e-07	0	3.248e-06	2.916e-06	2.292e-06	3.102e-06	3.465e-06	2.545e-06	2.3239e-05	3.06e-06	5.15e-06	3.696e-06	6.4182e-05			Oryzomicrobium terrae	2.3239e-05											Plesiomonas shigelloides	2.2435e-05
Microlunatus phosphovorus	4.487e-06	0	0	1.181e-06	0	0	0	7.77e-07	8.59e-07	3.712e-06	2.916e-06	3.056e-06	3.619e-06	3.96e-06	3.054e-06	2.3239e-05	4.08e-06	4.12e-06	4.312e-06	6.3372e-05			Microlunatus phosphovorus	2.3239e-05											Acinetobacter sp. CS-2	2.2435e-05
Burkholderia ubonensis	1.923e-06	0	1.865e-06	2.362e-06	0	2.28e-06	1.025e-06	7.77e-07	8.59e-07	5.104e-06	1.944e-06	7.64e-07	3.619e-06	2.475e-06	2.545e-06	2.3239e-05	2.55e-06	5.665e-06	3.08e-06	6.2076e-05			Burkholderia ubonensis	2.3239e-05											Synechococcus sp. RS9915	2.2435e-05
Massilia sp. NR 4-1	2.564e-06	2.44e-06	1.865e-06	1.181e-06	0	2.28e-06	1.025e-06	1.554e-06	8.59e-07	2.32e-06	2.43e-06	1.528e-06	1.551e-06	3.465e-06	2.036e-06	2.3239e-05	3.06e-06	4.12e-06	3.08e-06	6.0597e-05			Massilia sp. NR 4-1	2.3239e-05											Methylophaga frappieri	2.2435e-05
Pigmentiphaga aceris	3.205e-06	2.44e-06	1.865e-06	2.362e-06	2.262e-06	0	1.025e-06	7.77e-07	8.59e-07	2.32e-06	2.43e-06	2.292e-06	2.068e-06	2.475e-06	1.527e-06	2.3239e-05	2.55e-06	3.605e-06	2.464e-06	5.9765e-05			Pigmentiphaga aceris	2.3239e-05											Peribacillus simplex	2.2435e-05
Lentzea guizhouensis	2.564e-06	0	0	1.181e-06	0	0	0	7.77e-07	8.59e-07	2.784e-06	3.402e-06	1.528e-06	4.653e-06	3.96e-06	3.563e-06	2.3239e-05	3.06e-06	4.12e-06	3.696e-06	5.9386e-05			Lentzea guizhouensis	2.3239e-05											Sulfitobacter sp. D7	2.2435e-05
Azoarcus olearius	1.282e-06	2.44e-06	1.865e-06	1.181e-06	0	0	1.025e-06	7.77e-07	1.718e-06	1.392e-06	1.458e-06	1.528e-06	2.068e-06	3.465e-06	1.527e-06	2.3239e-05	2.55e-06	5.665e-06	4.928e-06	5.8108e-05			Azoarcus olearius	2.3239e-05											Solitalea canadensis	2.2435e-05
Mobilicoccus sp. NJES-13	3.205e-06	0	0	0	0	0	2.05e-06	2.331e-06	2.577e-06	2.784e-06	3.402e-06	2.292e-06	3.102e-06	2.97e-06	2.036e-06	2.3239e-05	2.04e-06	3.09e-06	2.464e-06	5.7582e-05			Mobilicoccus sp. NJES-13	2.3239e-05											Dyadobacter fermentans	2.2435e-05
Kerstersia gyiorum	1.282e-06	0	0	1.181e-06	0	0	0	0	0	1.856e-06	1.458e-06	1.528e-06	1.034e-06	1.98e-06	1.018e-06	2.3239e-05	2.04e-06	3.605e-06	1.848e-06	4.2069e-05			Kerstersia gyiorum	2.3239e-05											Nibribacter ruber	2.2435e-05
Microbacterium sp. HY60	3.205e-06	0	0	0	0	0	1.025e-06	7.77e-07	8.59e-07	9.28e-07	9.72e-07	1.528e-06	1.034e-06	1.485e-06	1.018e-06	2.3239e-05	1.53e-06	1.545e-06	1.232e-06	4.0377e-05			Microbacterium sp. HY60	2.3239e-05											Agarilytica rhodophyticola	2.2435e-05
Acidovorax citrulli	0	0	0	1.181e-06	0	0	0	0	0	1.392e-06	1.458e-06	7.64e-07	2.068e-06	2.475e-06	1.527e-06	2.3239e-05	0	1.545e-06	0	3.5649e-05			Acidovorax citrulli	2.3239e-05											Cyclobacterium amurskyense	2.2435e-05
Candidatus Erwinia haradaeae	1.7948e-05	7.564e-05	8.206e-05	7.5584e-05	7.0122e-05	7.296e-05	5.74e-05	5.2836e-05	5.154e-05	5.568e-05	5.346e-05	5.5772e-05	4.9115e-05	5.148e-05	5.2427e-05	2.1872e-05	4.182e-05	3.296e-05	4.0656e-05	0.00101133			Candidatus Erwinia haradaeae	2.1872e-05											Chryseobacterium sp. G0162	2.2435e-05
Epilithonimonas vandammei	7.8202e-05	5.856e-05	6.5275e-05	9.3299e-05	5.4288e-05	4.56e-05	3.9975e-05	3.885e-05	3.6937e-05	2.4128e-05	2.2356e-05	2.674e-05	2.1197e-05	1.6335e-05	1.8324e-05	2.1872e-05	1.377e-05	1.6995e-05	1.54e-05	0.000708103			Epilithonimonas vandammei	2.1872e-05											Pseudorhodobacter turbinis	2.2435e-05
Cutibacterium acnes	5.128e-06	4.88e-06	5.595e-06	4.724e-06	2.262e-06	6.84e-06	5.125e-06	3.108e-06	4.295e-06	8.4448e-05	3.3534e-05	9.932e-06	2.0163e-05	1.683e-05	1.5779e-05	2.1872e-05	1.938e-05	3.2445e-05	7.2688e-05	0.000369028			Cutibacterium acnes	2.1872e-05											Pedobacter suwonensis	2.2435e-05
Corynebacterium diphtheriae	3.846e-06	2.44e-06	1.865e-06	3.543e-06	2.262e-06	2.28e-06	7.0725e-05	5.439e-05	0.000127991	5.104e-06	4.374e-06	3.82e-06	4.136e-06	5.94e-06	4.072e-06	2.1872e-05	2.55e-06	2.575e-06	2.464e-06	0.000326249			Corynebacterium diphtheriae	2.1872e-05											Saprospira grandis	2.2435e-05
Pseudomonas balearica	2.6281e-05	1.22e-05	1.492e-05	1.2991e-05	4.524e-06	6.84e-06	4.1e-06	1.554e-06	1.0308e-05	7.888e-06	1.0206e-05	2.2156e-05	1.3442e-05	8.8605e-05	1.1198e-05	2.1872e-05	1.377e-05	1.442e-05	9.856e-06	0.000307131			Pseudomonas balearica	2.1872e-05											Pontibacter pudoricolor	2.2435e-05
Roseovarius indicus	2.6922e-05	1.708e-05	1.865e-05	1.5353e-05	1.131e-05	1.596e-05	6.15e-06	4.662e-06	3.436e-06	2.0416e-05	1.3122e-05	1.146e-05	2.3782e-05	2.376e-05	9.162e-06	2.1872e-05	1.224e-05	1.5965e-05	1.232e-05	0.000283622			Roseovarius indicus	2.1872e-05											Pedosvirus S28C3	2.2435e-05
Pseudomonas mendocina	1.2179e-05	4.88e-06	5.595e-06	9.448e-06	4.524e-06	4.56e-06	5.125e-06	3.108e-06	2.577e-06	1.1136e-05	1.1664e-05	6.112e-06	1.7061e-05	1.3365e-05	1.3743e-05	2.1872e-05	1.734e-05	2.0085e-05	1.6016e-05	0.00020039			Pseudomonas mendocina	2.1872e-05											Diaphorobacter sp. JS3051	2.1794e-05
Cereibacter sphaeroides	8.974e-06	1.22e-05	1.3055e-05	9.448e-06	6.786e-06	1.14e-05	3.075e-06	2.331e-06	2.577e-06	6.032e-06	4.374e-06	3.82e-06	7.238e-06	6.93e-06	5.599e-06	2.1872e-05	9.69e-06	1.2875e-05	8.624e-06	0.0001569			Cereibacter sphaeroides	2.1872e-05											Flavisolibacter tropicus	2.1794e-05
Frankia inefficax	3.846e-06	0	0	2.362e-06	0	0	1.025e-06	1.554e-06	1.718e-06	1.0208e-05	1.0206e-05	9.168e-06	1.4993e-05	1.683e-05	1.2216e-05	2.1872e-05	1.428e-05	1.2875e-05	1.232e-05	0.000145473			Frankia inefficax	2.1872e-05											Synechococcus sp. A18-46.1	2.1794e-05
Frankia sp. EAN1pec	3.205e-06	0	1.865e-06	1.181e-06	0	0	0	7.77e-07	8.59e-07	1.0672e-05	1.1664e-05	9.932e-06	1.551e-05	1.683e-05	1.3234e-05	2.1872e-05	1.071e-05	1.133e-05	9.24e-06	0.000138881			Frankia sp. EAN1pec	2.1872e-05											Halomonas sp. HL-93	2.1794e-05
Rhizobium phaseoli	9.615e-06	7.32e-06	9.325e-06	7.086e-06	4.524e-06	6.84e-06	4.1e-06	3.108e-06	3.436e-06	5.568e-06	6.804e-06	3.056e-06	4.653e-06	7.92e-06	3.563e-06	2.1872e-05	7.14e-06	9.785e-06	9.856e-06	0.000135571			Rhizobium phaseoli	2.1872e-05											Lactococcus garvieae	2.1794e-05
Rhizorhabdus dicambivorans	5.769e-06	4.88e-06	5.595e-06	4.724e-06	4.524e-06	6.84e-06	2.05e-06	3.108e-06	1.718e-06	6.96e-06	6.804e-06	6.876e-06	4.136e-06	4.455e-06	4.581e-06	2.1872e-05	9.69e-06	1.4935e-05	1.2936e-05	0.000132453			Rhizorhabdus dicambivorans	2.1872e-05											Bacteroides thetaiotaomicron	2.1794e-05
Bacillus amyloliquefaciens	0	4.88e-06	5.595e-06	4.724e-06	9.048e-06	6.84e-06	6.15e-06	5.439e-06	4.295e-06	5.568e-06	6.804e-06	6.112e-06	6.204e-06	3.96e-06	5.09e-06	2.1872e-05	5.61e-06	6.695e-06	6.16e-06	0.000121046			Bacillus amyloliquefaciens	2.1872e-05											Prevotella ruminicola	2.1794e-05
Sphingomonas wittichii	3.846e-06	2.44e-06	3.73e-06	3.543e-06	2.262e-06	2.28e-06	1.025e-06	1.554e-06	8.59e-07	5.104e-06	3.888e-06	3.82e-06	6.204e-06	4.95e-06	5.09e-06	2.1872e-05	9.69e-06	1.2875e-05	1.1088e-05	0.00010612			Sphingomonas wittichii	2.1872e-05											Sphingobacterium sp. ML3W	2.1794e-05
Aeoliella mucimassa	5.769e-06	0	1.865e-06	2.362e-06	2.262e-06	0	3.075e-06	3.108e-06	1.718e-06	7.888e-06	7.776e-06	5.348e-06	9.306e-06	8.91e-06	5.599e-06	2.1872e-05	6.63e-06	6.18e-06	6.16e-06	0.000105828			Aeoliella mucimassa	2.1872e-05											Kaistella antarctica	2.1794e-05
Streptosporangium roseum	3.205e-06	0	0	1.181e-06	0	0	1.025e-06	1.554e-06	8.59e-07	6.496e-06	6.804e-06	5.348e-06	8.789e-06	6.435e-06	6.617e-06	2.1872e-05	9.18e-06	8.755e-06	9.856e-06	9.7976e-05			Streptosporangium roseum	2.1872e-05											Bergeyella cardium	2.1794e-05
Brevilactibacter sp. MC1595	2.564e-06	0	0	1.181e-06	0	0	1.025e-06	7.77e-07	8.59e-07	6.032e-06	6.318e-06	6.876e-06	8.272e-06	8.91e-06	6.617e-06	2.1872e-05	8.16e-06	7.725e-06	7.392e-06	9.458e-05			Brevilactibacter sp. MC1595	2.1872e-05											Chryseobacterium sp. 3008163	2.1794e-05
Undibacterium sp. YM2	2.564e-06	4.88e-06	3.73e-06	3.543e-06	4.524e-06	4.56e-06	2.05e-06	1.554e-06	1.718e-06	3.712e-06	3.402e-06	2.292e-06	4.136e-06	3.465e-06	3.563e-06	2.1872e-05	5.1e-06	6.18e-06	6.16e-06	8.9005e-05			Undibacterium sp. YM2	2.1872e-05											Pedobacter sp. eg	2.1794e-05
Baekduia soli	1.923e-06	0	0	1.181e-06	0	0	1.025e-06	1.554e-06	8.59e-07	3.248e-06	4.86e-06	4.584e-06	6.204e-06	7.425e-06	4.072e-06	2.1872e-05	8.67e-06	9.785e-06	8.008e-06	8.527e-05			Baekduia soli	2.1872e-05											Capnocytophaga leadbetteri	2.1794e-05
Gordonia terrae	3.205e-06	0	0	0	2.262e-06	0	1.025e-06	7.77e-07	0	5.568e-06	5.832e-06	6.876e-06	7.238e-06	8.415e-06	6.108e-06	2.1872e-05	4.59e-06	5.15e-06	3.696e-06	8.2614e-05			Gordonia terrae	2.1872e-05											Halomonas meridiana	2.1153e-05
Allochromatium vinosum	5.128e-06	2.44e-06	1.865e-06	4.724e-06	2.262e-06	2.28e-06	2.05e-06	7.77e-07	8.59e-07	4.64e-06	3.888e-06	3.056e-06	4.136e-06	6.93e-06	3.054e-06	2.1872e-05	4.59e-06	4.635e-06	3.08e-06	8.2266e-05			Allochromatium vinosum	2.1872e-05											Xanthomonas citri	2.1153e-05
Micropruina glycogenica	3.846e-06	0	0	1.181e-06	0	0	1.025e-06	7.77e-07	8.59e-07	5.568e-06	4.86e-06	4.584e-06	8.789e-06	9.9e-06	6.108e-06	2.1872e-05	3.57e-06	3.09e-06	2.464e-06	7.8493e-05			Micropruina glycogenica	2.1872e-05											Niastella koreensis	2.1153e-05
Pirellula staleyi	8.333e-06	0	0	1.181e-06	0	0	3.075e-06	1.554e-06	1.718e-06	5.104e-06	3.888e-06	3.056e-06	5.17e-06	4.95e-06	2.545e-06	2.1872e-05	4.08e-06	6.18e-06	4.928e-06	7.7634e-05			Pirellula staleyi	2.1872e-05											Celeribacter ethanolicus	2.1153e-05
Pseudopropionibacterium propionicum	5.128e-06	2.44e-06	1.865e-06	2.362e-06	2.262e-06	2.28e-06	1.025e-06	7.77e-07	8.59e-07	3.248e-06	2.916e-06	2.292e-06	3.619e-06	2.475e-06	3.054e-06	2.1872e-05	5.61e-06	6.18e-06	4.312e-06	7.4576e-05			Pseudopropionibacterium propionicum	2.1872e-05											Pedobacter steynii	2.1153e-05
Microterricola viridarii	6.41e-06	0	0	1.181e-06	0	0	1.025e-06	7.77e-07	1.718e-06	6.032e-06	5.832e-06	6.112e-06	2.068e-06	2.97e-06	2.036e-06	2.1872e-05	3.57e-06	4.12e-06	3.08e-06	6.8803e-05			Microterricola viridarii	2.1872e-05											Marinomonas arctica	2.1153e-05
Advenella kashmirensis	3.846e-06	2.44e-06	1.865e-06	3.543e-06	2.262e-06	2.28e-06	2.05e-06	2.331e-06	1.718e-06	3.712e-06	3.888e-06	3.82e-06	2.585e-06	2.97e-06	2.036e-06	2.1872e-05	1.53e-06	2.06e-06	1.232e-06	6.804e-05			Advenella kashmirensis	2.1872e-05											Sphingobacterium sp. dk4302	2.1153e-05
Achromobacter pestifer	3.205e-06	0	0	2.362e-06	0	2.28e-06	1.025e-06	0	0	2.784e-06	1.944e-06	7.64e-07	3.619e-06	3.96e-06	2.545e-06	2.1872e-05	3.57e-06	3.09e-06	3.696e-06	5.6716e-05			Achromobacter pestifer	2.1872e-05											Octadecabacter antarcticus	2.1153e-05
Microlunatus sp. KUDC0627	5.769e-06	0	0	1.181e-06	0	0	1.025e-06	0	0	2.784e-06	2.43e-06	1.528e-06	3.619e-06	3.96e-06	3.054e-06	2.1872e-05	3.06e-06	3.09e-06	2.464e-06	5.5836e-05			Microlunatus sp. KUDC0627	2.1872e-05											Ruegeria sp. AD91A	2.1153e-05
Saccharopolyspora coralli	2.564e-06	0	0	0	0	0	0	0	8.59e-07	3.712e-06	2.916e-06	2.292e-06	4.136e-06	3.96e-06	2.545e-06	2.1872e-05	3.06e-06	3.605e-06	2.464e-06	5.3985e-05			Saccharopolyspora coralli	2.1872e-05											Profundibacter amoris	2.1153e-05
Pandoraea vervacti	1.282e-06	2.44e-06	1.865e-06	2.362e-06	0	0	1.025e-06	7.77e-07	8.59e-07	1.856e-06	1.944e-06	7.64e-07	2.585e-06	3.96e-06	2.036e-06	2.1872e-05	2.04e-06	3.605e-06	2.464e-06	5.3736e-05			Pandoraea vervacti	2.1872e-05											Parashewanella tropica	2.1153e-05
Mycolicibacterium aichiense	6.41e-07	0	0	1.181e-06	0	0	0	7.77e-07	0	3.248e-06	2.916e-06	1.528e-06	3.619e-06	4.95e-06	3.054e-06	2.1872e-05	2.04e-06	2.575e-06	2.464e-06	5.0865e-05			Mycolicibacterium aichiense	2.1872e-05											Capnocytophaga sp. oral taxon 323	2.1153e-05
Rhodococcus qingshengii	3.205e-06	0	0	0	0	0	0	0	0	0	0	0	0	0	5.09e-06	2.1872e-05	5.1e-06	8.755e-06	6.776e-06	5.0798e-05			Rhodococcus qingshengii	2.1872e-05											Legionella pneumophila	2.0512e-05
Thauera chlorobenzoica	2.564e-06	2.44e-06	1.865e-06	1.181e-06	0	0	1.025e-06	0	8.59e-07	1.856e-06	1.944e-06	7.64e-07	1.551e-06	1.98e-06	1.527e-06	2.1872e-05	2.55e-06	4.12e-06	2.464e-06	5.0562e-05			Thauera chlorobenzoica	2.1872e-05											Brucella anthropi	2.0512e-05
Bordetella avium	1.923e-06	0	1.865e-06	2.362e-06	2.262e-06	2.28e-06	1.025e-06	0	8.59e-07	2.784e-06	1.944e-06	7.64e-07	1.551e-06	2.475e-06	1.527e-06	2.1872e-05	1.02e-06	2.06e-06	1.848e-06	5.0421e-05			Bordetella avium	2.1872e-05											Pasteurella multocida	2.0512e-05
Massilia violaceinigra	1.923e-06	0	1.865e-06	2.362e-06	2.262e-06	2.28e-06	0	7.77e-07	8.59e-07	1.392e-06	1.458e-06	7.64e-07	1.551e-06	1.98e-06	2.036e-06	2.1872e-05	2.04e-06	2.06e-06	1.848e-06	4.9329e-05			Massilia violaceinigra	2.1872e-05											Microbulbifer aggregans	2.0512e-05
Bordetella bronchialis	1.282e-06	0	0	1.181e-06	0	0	1.025e-06	7.77e-07	8.59e-07	1.392e-06	1.944e-06	1.528e-06	1.551e-06	1.98e-06	1.018e-06	2.1872e-05	2.55e-06	4.12e-06	2.464e-06	4.5543e-05			Bordetella bronchialis	2.1872e-05											Pseudoalteromonas phenolica	2.0512e-05
Massilia sp. CCM 8941	1.923e-06	0	0	1.181e-06	0	0	1.025e-06	1.554e-06	8.59e-07	9.28e-07	9.72e-07	2.292e-06	1.551e-06	1.98e-06	1.018e-06	2.1872e-05	2.04e-06	2.575e-06	1.848e-06	4.3618e-05			Massilia sp. CCM 8941	2.1872e-05											Cellvibrio sp. KY-YJ-3	2.0512e-05
Synechococcus sp. A15-24	4.4229e-05	0.000488	0.000829925	9.8023e-05	0.000190008	0.00097128	4.1e-06	1.0878e-05	2.577e-06	6.032e-06	1.0692e-05	5.348e-06	3.102e-06	1.485e-06	2.036e-06	2.0505e-05	1.53e-06	2.06e-06	3.08e-06	0.00269489			Synechococcus sp. A15-24	2.0505e-05											Teredinibacter haidensis	2.0512e-05
Clostridium botulinum	3.0127e-05	0.0001342	0.00015293	0.000121643	0.000128934	0.00015048	0.0001107	0.000103341	0.000113388	7.4704e-05	6.4638e-05	8.022e-05	5.8938e-05	5.544e-05	6.3625e-05	2.0505e-05	5.253e-05	4.7895e-05	4.2504e-05	0.00160674			Clostridium botulinum	2.0505e-05											Microbulbifer sp. A4B17	2.0512e-05
Campylobacter jejuni	1.4102e-05	8.784e-05	0.00010071	8.3851e-05	8.3694e-05	0.00010488	7.0725e-05	6.0606e-05	6.872e-05	5.6608e-05	5.2002e-05	4.5076e-05	6.3591e-05	4.8015e-05	7.2787e-05	2.0505e-05	6.171e-05	4.326e-05	5.2976e-05	0.00119166			Campylobacter jejuni	2.0505e-05											Candidatus Cyclonatronum proteinivorum	2.0512e-05
Bacillus velezensis	1.7948e-05	4.392e-05	5.7815e-05	6.3774e-05	4.9764e-05	6.612e-05	3.485e-05	3.4965e-05	3.9514e-05	2.2736e-05	2.0412e-05	1.91e-05	2.4299e-05	1.7325e-05	1.9851e-05	2.0505e-05	7.65e-06	1.236e-05	9.856e-06	0.000582764			Bacillus velezensis	2.0505e-05											Thalassobius gelatinovorus	2.0512e-05
Acinetobacter pittii	1.4102e-05	3.904e-05	4.476e-05	3.8973e-05	3.393e-05	4.104e-05	3.3825e-05	3.0303e-05	3.3501e-05	2.784e-05	2.9646e-05	4.1256e-05	3.619e-05	2.673e-05	3.3594e-05	2.0505e-05	2.397e-05	1.751e-05	1.4784e-05	0.000581499			Acinetobacter pittii	2.0505e-05											Chryseobacterium sp. T16E-39	2.0512e-05
Haemophilus parainfluenzae	1.5384e-05	3.172e-05	2.7975e-05	2.9525e-05	2.262e-05	2.736e-05	2.3575e-05	2.0202e-05	2.2334e-05	3.944e-05	3.5478e-05	3.056e-05	3.7224e-05	3.4155e-05	3.7157e-05	2.0505e-05	2.703e-05	2.0085e-05	2.5872e-05	0.000528201			Haemophilus parainfluenzae	2.0505e-05											Saccharophagus degradans	2.0512e-05
Shewanella putrefaciens	2.8845e-05	5.368e-05	2.984e-05	2.5982e-05	2.4882e-05	2.508e-05	1.5375e-05	9.324e-06	1.2885e-05	2.32e-05	2.4786e-05	3.2852e-05	3.3088e-05	2.8215e-05	2.3923e-05	2.0505e-05	1.479e-05	1.4935e-05	1.4784e-05	0.000456971			Shewanella putrefaciens	2.0505e-05											Phaeobacter porticola	2.0512e-05
Vibrio sp. THAF191c	0	0	0	0	0	0	0	0	0	7.0992e-05	6.5124e-05	2.9796e-05	7.3931e-05	4.257e-05	5.2427e-05	2.0505e-05	5.457e-05	0	3.2648e-05	0.000442563			Vibrio sp. THAF191c	2.0505e-05											Spirosoma aureum	2.0512e-05
Haemophilus influenzae	1.9871e-05	3.416e-05	3.73e-05	3.0706e-05	2.9406e-05	3.42e-05	1.7425e-05	1.8648e-05	1.5462e-05	2.1344e-05	2.0898e-05	1.9864e-05	2.1197e-05	2.079e-05	2.2905e-05	2.0505e-05	1.479e-05	1.339e-05	1.4784e-05	0.000427645			Haemophilus influenzae	2.0505e-05											Myroides profundi	2.0512e-05
Synechococcus sp. A15-127	2.564e-05	3.904e-05	8.952e-05	2.362e-05	2.7144e-05	0.00012996	7.175e-06	1.554e-06	1.718e-06	2.32e-06	3.402e-06	3.056e-06	3.102e-06	4.455e-06	2.036e-06	2.0505e-05	1.53e-06	2.06e-06	1.232e-06	0.000389069			Synechococcus sp. A15-127	2.0505e-05											Haemophilus influenzae	1.9871e-05
Neisseria meningitidis	1.0256e-05	7.32e-06	7.46e-06	8.267e-06	4.524e-06	4.56e-06	4.1e-06	3.108e-06	5.154e-06	1.2064e-05	1.215e-05	8.404e-06	1.551e-05	1.4355e-05	1.5779e-05	2.0505e-05	9.69e-06	1.2875e-05	9.24e-06	0.000185321			Neisseria meningitidis	2.0505e-05											Vibrio parahaemolyticus	1.9871e-05
Flavisolibacter tropicus	2.1794e-05	9.76e-06	9.325e-06	1.4172e-05	9.048e-06	6.84e-06	5.125e-06	5.439e-06	5.154e-06	5.568e-06	6.318e-06	7.64e-06	8.272e-06	7.92e-06	8.653e-06	2.0505e-05	6.63e-06	5.665e-06	6.776e-06	0.000170604			Flavisolibacter tropicus	2.0505e-05											Halomonas titanicae	1.9871e-05
Pseudomonas brassicacearum	1.7307e-05	4.88e-06	5.595e-06	1.6534e-05	4.524e-06	4.56e-06	6.15e-06	6.216e-06	5.154e-06	7.888e-06	7.29e-06	5.348e-06	7.238e-06	6.435e-06	6.617e-06	2.0505e-05	7.65e-06	6.695e-06	9.856e-06	0.000156442			Pseudomonas brassicacearum	2.0505e-05											Pseudoalteromonas atlantica	1.9871e-05
Stieleria maiorica	1.0897e-05	2.44e-06	1.865e-06	3.543e-06	2.262e-06	2.28e-06	5.125e-06	4.662e-06	3.436e-06	1.0672e-05	1.0692e-05	8.404e-06	8.272e-06	1.1385e-05	7.126e-06	2.0505e-05	1.326e-05	1.3905e-05	1.1088e-05	0.000151819			Stieleria maiorica	2.0505e-05											Teredinibacter purpureus	1.9871e-05
Candidatus Methylopumilus turicensis	5.128e-06	7.32e-06	9.325e-06	8.267e-06	6.786e-06	9.12e-06	4.1e-06	3.108e-06	3.436e-06	8.816e-06	9.234e-06	7.64e-06	9.306e-06	8.91e-06	8.144e-06	2.0505e-05	6.12e-06	6.18e-06	6.16e-06	0.000147605			Candidatus Methylopumilus turicensis	2.0505e-05											Confluentimicrobium sp. EMB200-NS6	1.9871e-05
Aminobacter sp. MSH1	1.0256e-05	7.32e-06	9.325e-06	5.905e-06	4.524e-06	9.12e-06	2.05e-06	1.554e-06	1.718e-06	5.568e-06	6.804e-06	3.82e-06	9.823e-06	1.0395e-05	7.635e-06	2.0505e-05	7.14e-06	1.03e-05	7.392e-06	0.000141154			Aminobacter sp. MSH1	2.0505e-05											Microbulbifer sp. ALW1	1.9871e-05
Ensifer adhaerens	3.846e-06	7.32e-06	7.46e-06	7.086e-06	4.524e-06	6.84e-06	3.075e-06	3.108e-06	1.718e-06	5.104e-06	6.318e-06	3.056e-06	6.204e-06	6.93e-06	5.599e-06	2.0505e-05	8.16e-06	1.2875e-05	8.624e-06	0.000128352			Ensifer adhaerens	2.0505e-05											Microbulbifer sp. YPW1	1.9871e-05
Nitrosomonas europaea	4.487e-06	7.32e-06	7.46e-06	8.267e-06	4.524e-06	6.84e-06	4.1e-06	3.885e-06	4.295e-06	6.496e-06	6.804e-06	4.584e-06	6.204e-06	7.425e-06	5.599e-06	2.0505e-05	6.12e-06	4.635e-06	4.928e-06	0.000124478			Nitrosomonas europaea	2.0505e-05											Pedobacter sp. KBS0701	1.9871e-05
Synechococcus sp. BIOS-E4-1	1.2179e-05	9.76e-06	1.3055e-05	4.724e-06	6.786e-06	1.824e-05	4.1e-06	6.993e-06	7.731e-06	1.392e-06	1.944e-06	5.348e-06	1.034e-06	1.485e-06	1.018e-06	2.0505e-05	5.1e-07	5.15e-07	6.16e-07	0.000117935			Synechococcus sp. BIOS-E4-1	2.0505e-05											Synechococcus sp. PCC 7117	1.9871e-05
Micromonospora aurantiaca	0	0	0	0	0	0	0	0	0	6.496e-06	8.748e-06	3.056e-06	1.8095e-05	1.683e-05	1.3743e-05	2.0505e-05	1.173e-05	7.725e-06	9.24e-06	0.000116168			Micromonospora aurantiaca	2.0505e-05											Apibacter raozihei	1.9871e-05
Anatilimnocola aggregata	4.487e-06	0	0	2.362e-06	0	0	3.075e-06	2.331e-06	1.718e-06	9.744e-06	8.748e-06	4.584e-06	8.789e-06	9.405e-06	5.599e-06	2.0505e-05	1.02e-05	1.236e-05	9.24e-06	0.000113147			Anatilimnocola aggregata	2.0505e-05											Rhodocytophaga rosea	1.9871e-05
Roseomonas sp. 546	1.923e-06	4.88e-06	5.595e-06	3.543e-06	2.262e-06	4.56e-06	1.025e-06	1.554e-06	1.718e-06	5.104e-06	5.346e-06	3.056e-06	8.272e-06	6.93e-06	7.126e-06	2.0505e-05	8.67e-06	1.133e-05	8.008e-06	0.000111407			Roseomonas sp. 546	2.0505e-05											Draconibacterium sp. M1	1.9871e-05
Arachidicoccus sp. BS20	1.6025e-05	4.88e-06	3.73e-06	7.086e-06	4.524e-06	2.28e-06	5.125e-06	6.993e-06	5.154e-06	4.176e-06	3.888e-06	3.056e-06	3.619e-06	2.97e-06	4.072e-06	2.0505e-05	4.59e-06	3.605e-06	3.08e-06	0.000109358			Arachidicoccus sp. BS20	2.0505e-05											Chryseobacterium piperi	1.9871e-05
Epidermidibacterium keratini	7.692e-06	0	0	1.181e-06	0	0	2.05e-06	3.885e-06	1.718e-06	6.032e-06	7.776e-06	7.64e-06	8.789e-06	9.405e-06	7.635e-06	2.0505e-05	7.14e-06	8.755e-06	6.776e-06	0.000106979			Epidermidibacterium keratini	2.0505e-05											Candidatus Izimaplasma sp. HR1	1.9871e-05
Cupriavidus nantongensis	3.205e-06	4.88e-06	7.46e-06	3.543e-06	2.262e-06	6.84e-06	0	0	0	6.032e-06	3.888e-06	3.056e-06	1.1374e-05	6.435e-06	1.2725e-05	2.0505e-05	5.61e-06	5.665e-06	3.08e-06	0.00010656			Cupriavidus nantongensis	2.0505e-05											Capnocytophaga sp. FDAARGOS_737	1.9871e-05
Synechococcus sp. A18-25c	6.41e-06	9.76e-06	7.46e-06	4.724e-06	9.048e-06	1.368e-05	2.05e-06	3.108e-06	2.577e-06	1.392e-06	0	1.528e-06	2.068e-06	0	0	2.0505e-05	6.63e-06	5.665e-06	6.16e-06	0.000102765			Synechococcus sp. A18-25c	2.0505e-05											Comamonas testosteroni	1.923e-05
Clavibacter michiganensis	7.692e-06	0	1.865e-06	2.362e-06	2.262e-06	2.28e-06	1.025e-06	1.554e-06	1.718e-06	6.032e-06	6.318e-06	3.82e-06	7.755e-06	6.93e-06	7.126e-06	2.0505e-05	8.67e-06	7.21e-06	7.392e-06	0.000102516			Clavibacter michiganensis	2.0505e-05											Dietzia timorensis	1.923e-05
Flavihumibacter sp. SB-02	2.3717e-05	2.44e-06	3.73e-06	7.086e-06	2.262e-06	2.28e-06	2.05e-06	2.331e-06	1.718e-06	4.176e-06	3.402e-06	2.292e-06	3.102e-06	3.465e-06	2.545e-06	2.0505e-05	5.1e-06	5.15e-06	4.312e-06	0.000101663			Flavihumibacter sp. SB-02	2.0505e-05											Moraxella osloensis	1.923e-05
Paenarthrobacter ureafaciens	1.5384e-05	0	0	0	0	0	0	0	0	8.352e-06	7.29e-06	4.584e-06	5.687e-06	8.91e-06	4.581e-06	2.0505e-05	8.16e-06	8.755e-06	4.312e-06	9.652e-05			Paenarthrobacter ureafaciens	2.0505e-05											Paenibacillus polymyxa	1.923e-05
Streptomyces albus	5.769e-06	0	1.865e-06	3.543e-06	2.262e-06	2.28e-06	1.025e-06	7.77e-07	8.59e-07	6.032e-06	4.86e-06	5.348e-06	7.755e-06	7.92e-06	6.108e-06	2.0505e-05	5.1e-06	7.21e-06	6.776e-06	9.5994e-05			Streptomyces albus	2.0505e-05											Aeromonas salmonicida	1.923e-05
Solimonas sp. K1W22B-7	3.846e-06	2.44e-06	1.865e-06	3.543e-06	2.262e-06	2.28e-06	2.05e-06	2.331e-06	1.718e-06	5.104e-06	5.346e-06	4.584e-06	4.136e-06	4.95e-06	3.563e-06	2.0505e-05	6.63e-06	7.725e-06	6.16e-06	9.1038e-05			Solimonas sp. K1W22B-7	2.0505e-05											Aquiflexum balticum	1.923e-05
Conexibacter woesei	1.923e-06	2.44e-06	1.865e-06	2.362e-06	2.262e-06	2.28e-06	1.025e-06	7.77e-07	8.59e-07	4.64e-06	3.888e-06	4.584e-06	5.687e-06	5.445e-06	3.563e-06	2.0505e-05	8.67e-06	8.755e-06	7.392e-06	8.8922e-05			Conexibacter woesei	2.0505e-05											Streptococcus anginosus	1.923e-05
Tsukamurella paurometabola	4.487e-06	0	0	1.181e-06	0	0	1.025e-06	7.77e-07	8.59e-07	6.96e-06	5.832e-06	5.348e-06	8.789e-06	9.405e-06	6.617e-06	2.0505e-05	4.59e-06	5.15e-06	3.696e-06	8.5221e-05			Tsukamurella paurometabola	2.0505e-05											Fulvivirga sp. S481	1.923e-05
Pusillimonas sp. DMV24BSW_D	3.205e-06	4.88e-06	5.595e-06	5.905e-06	2.262e-06	4.56e-06	2.05e-06	2.331e-06	2.577e-06	3.248e-06	2.916e-06	3.056e-06	3.619e-06	4.455e-06	3.563e-06	2.0505e-05	3.57e-06	2.575e-06	3.08e-06	8.3952e-05			Pusillimonas sp. DMV24BSW_D	2.0505e-05											Chryseobacterium gallinarum	1.923e-05
Methylobacillus flagellatus	3.846e-06	2.44e-06	3.73e-06	3.543e-06	2.262e-06	2.28e-06	2.05e-06	1.554e-06	1.718e-06	3.248e-06	4.374e-06	2.292e-06	4.136e-06	3.465e-06	4.581e-06	2.0505e-05	5.1e-06	6.18e-06	6.16e-06	8.3464e-05			Methylobacillus flagellatus	2.0505e-05											Bermanella marisrubri	1.923e-05
Saccharopolyspora erythraea	2.564e-06	0	0	1.181e-06	0	0	1.025e-06	7.77e-07	8.59e-07	5.104e-06	4.86e-06	3.056e-06	8.272e-06	7.92e-06	6.108e-06	2.0505e-05	7.65e-06	6.18e-06	4.312e-06	8.0373e-05			Saccharopolyspora erythraea	2.0505e-05											Phocaeicola dorei	1.923e-05
Candidatus Accumulibacter phosphatis	3.205e-06	2.44e-06	3.73e-06	3.543e-06	2.262e-06	2.28e-06	2.05e-06	1.554e-06	8.59e-07	3.248e-06	4.374e-06	3.82e-06	3.102e-06	3.96e-06	3.054e-06	2.0505e-05	4.59e-06	5.665e-06	4.928e-06	7.9169e-05			Candidatus Accumulibacter phosphatis	2.0505e-05											Clostridioides difficile	1.8589e-05
Roseomonas sp. 1318	1.923e-06	4.88e-06	5.595e-06	4.724e-06	2.262e-06	4.56e-06	1.025e-06	7.77e-07	1.718e-06	1.856e-06	1.458e-06	1.528e-06	2.068e-06	1.98e-06	1.527e-06	2.0505e-05	4.59e-06	8.24e-06	4.928e-06	7.6144e-05			Roseomonas sp. 1318	2.0505e-05											Rhizobium leguminosarum	1.8589e-05
Paenarthrobacter sp. YJN-D	3.846e-06	2.44e-06	0	1.181e-06	2.262e-06	2.28e-06	2.05e-06	7.77e-07	0	5.104e-06	5.832e-06	5.348e-06	2.068e-06	5.445e-06	2.036e-06	2.0505e-05	2.04e-06	4.12e-06	2.464e-06	6.9798e-05			Paenarthrobacter sp. YJN-D	2.0505e-05											Streptomyces hygroscopicus	1.8589e-05
Nocardioides sp. ZJ1313	3.846e-06	0	0	0	2.262e-06	0	1.025e-06	7.77e-07	0	4.176e-06	3.888e-06	3.82e-06	5.17e-06	4.95e-06	3.563e-06	2.0505e-05	2.55e-06	3.605e-06	4.312e-06	6.4449e-05			Nocardioides sp. ZJ1313	2.0505e-05											Rhodobacter sp. LPB0142	1.8589e-05
Ferriphaselus amnicola	3.205e-06	2.44e-06	1.865e-06	2.362e-06	2.262e-06	2.28e-06	1.025e-06	7.77e-07	8.59e-07	2.32e-06	2.43e-06	1.528e-06	3.102e-06	4.455e-06	2.545e-06	2.0505e-05	3.57e-06	3.605e-06	3.08e-06	6.4215e-05			Ferriphaselus amnicola	2.0505e-05											Staphylococcus haemolyticus	1.8589e-05
Porphyrobacter sp. HT-58-2	3.205e-06	2.44e-06	1.865e-06	1.181e-06	0	2.28e-06	1.025e-06	0	0	2.784e-06	1.944e-06	2.292e-06	4.136e-06	2.97e-06	2.036e-06	2.0505e-05	4.08e-06	5.15e-06	4.312e-06	6.2205e-05			Porphyrobacter sp. HT-58-2	2.0505e-05											Pontibacter sp. SGAir0037	1.8589e-05
Burkholderia sp. DHOD12	1.923e-06	0	1.865e-06	1.181e-06	0	0	0	7.77e-07	0	2.32e-06	2.916e-06	2.292e-06	4.653e-06	3.96e-06	2.545e-06	2.0505e-05	4.08e-06	6.18e-06	4.312e-06	5.9509e-05			Burkholderia sp. DHOD12	2.0505e-05											Simiduia agarivorans	1.8589e-05
Pyxidicoccus sp. SCPEA002	2.564e-06	0	0	1.181e-06	0	0	1.025e-06	7.77e-07	8.59e-07	2.32e-06	2.43e-06	1.528e-06	2.585e-06	2.97e-06	2.036e-06	2.0505e-05	5.1e-06	7.21e-06	4.928e-06	5.8018e-05			Pyxidicoccus sp. SCPEA002	2.0505e-05											Antarctobacter heliothermus	1.8589e-05
Azoarcus sp. CIB	1.923e-06	2.44e-06	1.865e-06	1.181e-06	0	2.28e-06	1.025e-06	7.77e-07	8.59e-07	1.856e-06	2.43e-06	1.528e-06	2.068e-06	2.97e-06	1.527e-06	2.0505e-05	3.06e-06	4.12e-06	2.464e-06	5.4878e-05			Azoarcus sp. CIB	2.0505e-05											Thalassolituus oleivorans	1.8589e-05
Azoarcus sp. M9-3-2	1.923e-06	0	0	1.181e-06	0	0	1.025e-06	7.77e-07	8.59e-07	2.32e-06	3.888e-06	2.292e-06	3.619e-06	3.96e-06	2.545e-06	2.0505e-05	2.04e-06	4.635e-06	2.464e-06	5.4033e-05			Azoarcus sp. M9-3-2	2.0505e-05											Microbulbifer thermotolerans	1.8589e-05
Burkholderia lata	1.923e-06	2.44e-06	1.865e-06	1.181e-06	2.262e-06	2.28e-06	0	0	0	1.856e-06	1.944e-06	2.292e-06	2.068e-06	2.475e-06	1.527e-06	2.0505e-05	2.04e-06	4.12e-06	3.08e-06	5.3858e-05			Burkholderia lata	2.0505e-05											Marinomonas mediterranea	1.8589e-05
Chitinimonas arctica	2.564e-06	0	1.865e-06	2.362e-06	0	0	1.025e-06	0	8.59e-07	1.856e-06	1.944e-06	2.292e-06	2.068e-06	2.475e-06	2.036e-06	2.0505e-05	3.57e-06	4.635e-06	3.696e-06	5.3752e-05			Chitinimonas arctica	2.0505e-05											Alkalitalea saponilacus	1.8589e-05
Mycetohabitans rhizoxinica	2.564e-06	0	1.865e-06	1.181e-06	0	0	1.025e-06	7.77e-07	8.59e-07	1.856e-06	1.944e-06	1.528e-06	2.585e-06	2.97e-06	3.054e-06	2.0505e-05	2.55e-06	3.09e-06	2.464e-06	5.0817e-05			Mycetohabitans rhizoxinica	2.0505e-05											Thalassococcus sp. S3	1.8589e-05
Pandoraea norimbergensis	1.282e-06	2.44e-06	1.865e-06	2.362e-06	0	2.28e-06	0	7.77e-07	8.59e-07	1.856e-06	1.458e-06	7.64e-07	2.585e-06	1.98e-06	2.036e-06	2.0505e-05	3.06e-06	2.575e-06	1.848e-06	5.0532e-05			Pandoraea norimbergensis	2.0505e-05											Lysinibacillus sp. SGAir0095	1.8589e-05
Dechloromonas sp. TW-R-39-2	3.846e-06	0	0	1.181e-06	0	0	1.025e-06	7.77e-07	8.59e-07	1.392e-06	1.944e-06	1.528e-06	2.585e-06	2.475e-06	2.036e-06	2.0505e-05	2.55e-06	3.605e-06	3.696e-06	5.0004e-05			Dechloromonas sp. TW-R-39-2	2.0505e-05											Chryseobacterium aureum	1.8589e-05
Flavobacterium sp. I3-2	0.000306398	0.00010492	0.00013055	0.000217304	0.00010179	8.664e-05	7.0725e-05	9.2463e-05	8.1605e-05	4.176e-05	3.7422e-05	4.2784e-05	3.4639e-05	3.366e-05	3.6139e-05	1.9138e-05	3.009e-05	2.1115e-05	2.6488e-05	0.00151563			Flavobacterium sp. I3-2	1.9138e-05											Candidatus Phytoplasma mali	1.8589e-05
Candidatus Thioglobus autotrophicus	7.692e-06	1.952e-05	2.238e-05	1.7715e-05	1.5834e-05	1.824e-05	1.5375e-05	1.0878e-05	1.1167e-05	8.8624e-05	7.9218e-05	6.7996e-05	0.000107019	8.7615e-05	8.6021e-05	1.9138e-05	6.171e-05	4.841e-05	5.544e-05	0.000839992			Candidatus Thioglobus autotrophicus	1.9138e-05											Acidovorax sp. T1	1.7948e-05
Pasteurella multocida	2.0512e-05	4.392e-05	5.0355e-05	3.8973e-05	4.9764e-05	5.7e-05	5.0225e-05	3.1857e-05	3.6937e-05	2.7376e-05	2.673e-05	2.674e-05	2.3265e-05	2.277e-05	1.9851e-05	1.9138e-05	1.989e-05	1.9055e-05	1.6632e-05	0.00060099			Pasteurella multocida	1.9138e-05											Alteromonas mediterranea	1.7948e-05
Rhizobium pusense	1.6025e-05	1.464e-05	2.0515e-05	2.1258e-05	1.8096e-05	2.508e-05	5.125e-06	5.439e-06	6.872e-06	1.2528e-05	1.2636e-05	9.932e-06	1.9129e-05	1.3365e-05	1.0689e-05	1.9138e-05	1.326e-05	3.0385e-05	1.848e-05	0.000292592			Rhizobium pusense	1.9138e-05											Candidatus Erwinia haradaeae	1.7948e-05
Anaerostipes hadrus	7.051e-06	9.76e-06	1.3055e-05	1.0629e-05	1.131e-05	1.596e-05	1.23e-05	1.3209e-05	1.2026e-05	2.088e-05	2.1384e-05	1.8336e-05	2.4299e-05	1.683e-05	1.7815e-05	1.9138e-05	1.632e-05	8.755e-06	1.232e-05	0.000281377			Anaerostipes hadrus	1.9138e-05											Bacillus velezensis	1.7948e-05
Sphingobacterium sp. 21	1.6025e-05	1.22e-05	1.119e-05	1.0629e-05	9.048e-06	1.14e-05	8.2e-06	6.993e-06	7.731e-06	1.2064e-05	1.458e-05	1.2988e-05	1.3442e-05	1.485e-05	1.3234e-05	1.9138e-05	1.02e-05	8.755e-06	8.008e-06	0.000220675			Sphingobacterium sp. 21	1.9138e-05											Panacibacter ginsenosidivorans	1.7948e-05
Hypericibacter adhaerens	4.487e-06	1.464e-05	1.3055e-05	1.0629e-05	9.048e-06	1.14e-05	4.1e-06	3.885e-06	2.577e-06	1.0208e-05	1.0206e-05	8.404e-06	8.272e-06	1.1385e-05	8.653e-06	1.9138e-05	1.581e-05	2.5235e-05	1.6632e-05	0.000207764			Hypericibacter adhaerens	1.9138e-05											Acinetobacter schindleri	1.7948e-05
Sphingomonas sp. MM-1	4.487e-06	1.22e-05	1.6785e-05	1.2991e-05	9.048e-06	1.368e-05	5.125e-06	3.108e-06	2.577e-06	5.104e-06	3.402e-06	3.056e-06	4.653e-06	5.445e-06	3.054e-06	1.9138e-05	8.67e-06	1.236e-05	1.0472e-05	0.000155355			Sphingomonas sp. MM-1	1.9138e-05											Pseudoalteromonas luteoviolacea	1.7948e-05
Nordella sp. HKS 07	5.769e-06	7.32e-06	5.595e-06	4.724e-06	4.524e-06	6.84e-06	4.1e-06	3.108e-06	3.436e-06	5.568e-06	7.29e-06	4.584e-06	7.755e-06	7.92e-06	6.108e-06	1.9138e-05	1.224e-05	1.5965e-05	1.2936e-05	0.00014492			Nordella sp. HKS 07	1.9138e-05											Marinovum algicola	1.7948e-05
Rhizobium etli	7.051e-06	7.32e-06	7.46e-06	7.086e-06	4.524e-06	6.84e-06	1.025e-06	1.554e-06	1.718e-06	6.96e-06	5.346e-06	5.348e-06	7.238e-06	9.405e-06	7.126e-06	1.9138e-05	1.071e-05	1.2875e-05	1.1704e-05	0.000140428			Rhizobium etli	1.9138e-05											Pelagibaca abyssi	1.7948e-05
Rhodococcus opacus	5.128e-06	2.44e-06	1.865e-06	2.362e-06	2.262e-06	2.28e-06	2.05e-06	3.885e-06	1.718e-06	1.2992e-05	1.2636e-05	1.146e-05	1.1891e-05	1.3365e-05	7.126e-06	1.9138e-05	7.65e-06	1.03e-05	8.008e-06	0.000138556			Rhodococcus opacus	1.9138e-05											Fusobacterium nucleatum	1.7948e-05
Hyphomicrobium denitrificans	3.205e-06	7.32e-06	5.595e-06	5.905e-06	4.524e-06	4.56e-06	2.05e-06	2.331e-06	2.577e-06	5.104e-06	6.804e-06	5.348e-06	8.789e-06	7.425e-06	9.162e-06	1.9138e-05	1.122e-05	1.4935e-05	1.1704e-05	0.000137696			Hyphomicrobium denitrificans	1.9138e-05											Cellvibrio japonicus	1.7948e-05
Croceicoccus naphthovorans	8.333e-06	7.32e-06	9.325e-06	5.905e-06	4.524e-06	6.84e-06	3.075e-06	2.331e-06	1.718e-06	5.104e-06	3.402e-06	3.82e-06	8.272e-06	4.455e-06	2.545e-06	1.9138e-05	8.16e-06	1.1845e-05	9.24e-06	0.000125352			Croceicoccus naphthovorans	1.9138e-05											Roseovarius mucosus	1.7948e-05
Brevibacterium casei	5.769e-06	0	1.865e-06	2.362e-06	2.262e-06	2.28e-06	2.05e-06	2.331e-06	2.577e-06	6.96e-06	5.346e-06	5.348e-06	1.0857e-05	1.089e-05	7.126e-06	1.9138e-05	9.69e-06	8.755e-06	8.008e-06	0.000113614			Brevibacterium casei	1.9138e-05											Bacterioplanes sanyensis	1.7948e-05
Sphingopyxis macrogoltabida	5.769e-06	4.88e-06	3.73e-06	4.724e-06	4.524e-06	4.56e-06	2.05e-06	1.554e-06	1.718e-06	3.248e-06	3.402e-06	3.056e-06	5.687e-06	4.95e-06	3.563e-06	1.9138e-05	1.02e-05	1.2875e-05	1.0472e-05	0.0001101			Sphingopyxis macrogoltabida	1.9138e-05											Tateyamaria omphalii	1.7948e-05
Georhizobium profundi	5.128e-06	7.32e-06	1.119e-05	5.905e-06	6.786e-06	9.12e-06	2.05e-06	2.331e-06	8.59e-07	2.784e-06	2.916e-06	7.64e-07	4.136e-06	4.455e-06	3.054e-06	1.9138e-05	6.63e-06	6.18e-06	5.544e-06	0.00010629			Georhizobium profundi	1.9138e-05											Kangiella profundi	1.7948e-05
Mesorhizobium sp. N3	3.205e-06	9.76e-06	9.325e-06	5.905e-06	6.786e-06	6.84e-06	2.05e-06	1.554e-06	8.59e-07	4.176e-06	2.43e-06	1.528e-06	5.17e-06	4.455e-06	3.054e-06	1.9138e-05	6.12e-06	7.21e-06	4.928e-06	0.000104493			Mesorhizobium sp. N3	1.9138e-05											Roseovarius faecimaris	1.7948e-05
Shinella sp. HZN7	3.205e-06	7.32e-06	7.46e-06	4.724e-06	2.262e-06	4.56e-06	1.025e-06	1.554e-06	1.718e-06	5.568e-06	5.346e-06	3.82e-06	4.136e-06	5.445e-06	2.545e-06	1.9138e-05	4.59e-06	1.03e-05	6.776e-06	0.000101492			Shinella sp. HZN7	1.9138e-05											Spirosoma endbachense	1.7948e-05
Streptosporangium sp. 'caverna'	6.41e-06	0	1.865e-06	1.181e-06	0	0	1.025e-06	7.77e-07	8.59e-07	6.496e-06	5.832e-06	4.584e-06	8.272e-06	9.405e-06	6.617e-06	1.9138e-05	8.67e-06	9.27e-06	8.008e-06	9.8409e-05			Streptosporangium sp. 'caverna'	1.9138e-05											Rheinheimera sp. D18	1.7948e-05
Niabella soli	8.974e-06	2.44e-06	3.73e-06	5.905e-06	2.262e-06	2.28e-06	3.075e-06	3.108e-06	2.577e-06	4.64e-06	3.888e-06	3.82e-06	4.653e-06	4.455e-06	3.563e-06	1.9138e-05	4.08e-06	5.15e-06	4.312e-06	9.205e-05			Niabella soli	1.9138e-05											Oleiphilus messinensis	1.7948e-05
Myxococcus xanthus	1.923e-06	2.44e-06	0	1.181e-06	2.262e-06	0	1.025e-06	1.554e-06	1.718e-06	6.496e-06	4.374e-06	4.584e-06	7.238e-06	5.445e-06	5.599e-06	1.9138e-05	8.16e-06	1.03e-05	8.008e-06	9.1445e-05			Myxococcus xanthus	1.9138e-05											Synechococcus sp. WH 8102	1.7948e-05
Rhodococcus fascians	7.051e-06	2.44e-06	1.865e-06	2.362e-06	2.262e-06	2.28e-06	1.025e-06	7.77e-07	1.718e-06	6.032e-06	4.374e-06	3.056e-06	6.721e-06	8.91e-06	5.09e-06	1.9138e-05	4.08e-06	4.12e-06	3.696e-06	8.6997e-05			Rhodococcus fascians	1.9138e-05											Kaistella flava (ex Peng et al. 2021)	1.7948e-05
Pseudobacter ginsenosidimutans	2.2435e-05	2.44e-06	1.865e-06	4.724e-06	2.262e-06	2.28e-06	2.05e-06	1.554e-06	1.718e-06	2.784e-06	2.43e-06	1.528e-06	2.585e-06	2.97e-06	2.545e-06	1.9138e-05	2.04e-06	4.12e-06	2.464e-06	8.3932e-05			Pseudobacter ginsenosidimutans	1.9138e-05											Echinicola sp. 20G	1.7948e-05
Saccharothrix sp. 6-C	1.923e-06	0	0	0	0	0	0	0	8.59e-07	5.104e-06	6.804e-06	3.056e-06	9.823e-06	8.91e-06	7.635e-06	1.9138e-05	5.61e-06	4.635e-06	4.312e-06	7.7809e-05			Saccharothrix sp. 6-C	1.9138e-05											Pedobacter sp. HDW13	1.7948e-05
Desulfuromonas soudanensis	1.923e-06	0	0	1.181e-06	0	0	1.025e-06	7.77e-07	8.59e-07	6.032e-06	4.86e-06	3.056e-06	5.687e-06	5.94e-06	6.108e-06	1.9138e-05	3.57e-06	5.15e-06	4.312e-06	6.9618e-05			Desulfuromonas soudanensis	1.9138e-05											Roseobacter denitrificans	1.7948e-05
Dermacoccus nishinomiyaensis	5.128e-06	0	0	1.181e-06	0	0	1.025e-06	1.554e-06	1.718e-06	4.64e-06	3.888e-06	4.584e-06	3.619e-06	4.455e-06	3.054e-06	1.9138e-05	4.59e-06	4.12e-06	4.312e-06	6.7006e-05			Dermacoccus nishinomiyaensis	1.9138e-05											Mucilaginibacter gossypii	1.7948e-05
Pedococcus dokdonensis	3.205e-06	0	0	1.181e-06	0	0	0	0	0	4.64e-06	2.916e-06	1.528e-06	7.755e-06	6.93e-06	3.563e-06	1.9138e-05	6.63e-06	5.15e-06	4.312e-06	6.6948e-05			Pedococcus dokdonensis	1.9138e-05											Hymenobacter sp. TS19	1.7948e-05
Paraburkholderia hospita	1.282e-06	0	1.865e-06	1.181e-06	0	2.28e-06	3.075e-06	3.108e-06	3.436e-06	3.712e-06	3.888e-06	3.82e-06	3.102e-06	2.475e-06	2.545e-06	1.9138e-05	3.57e-06	4.635e-06	3.08e-06	6.6192e-05			Paraburkholderia hospita	1.9138e-05											Bacteroides sp. CBA7301	1.7948e-05
Microbacterium sp. 1S1	7.051e-06	0	0	0	0	0	0	0	0	6.032e-06	3.888e-06	3.82e-06	6.721e-06	6.435e-06	4.581e-06	1.9138e-05	2.55e-06	2.575e-06	1.848e-06	6.4639e-05			Microbacterium sp. 1S1	1.9138e-05											Capnocytophaga sp. oral taxon 864	1.7948e-05
Streptomyces fulvissimus	2.564e-06	0	0	0	0	0	0	0	0	3.712e-06	0	0	3.102e-06	5.94e-06	3.563e-06	1.9138e-05	4.59e-06	1.2875e-05	6.16e-06	6.1644e-05			Streptomyces fulvissimus	1.9138e-05											Muribaculum gordoncarteri	1.7948e-05
Bordetella sp. H567	1.282e-06	0	1.865e-06	1.181e-06	0	0	1.025e-06	7.77e-07	0	1.856e-06	2.916e-06	1.528e-06	3.619e-06	2.97e-06	2.545e-06	1.9138e-05	5.1e-06	8.755e-06	6.16e-06	6.0717e-05			Bordetella sp. H567	1.9138e-05											Alicycliphilus denitrificans	1.7307e-05
Niveibacterium sp. HC41	2.564e-06	2.44e-06	1.865e-06	3.543e-06	0	2.28e-06	2.05e-06	1.554e-06	1.718e-06	2.784e-06	2.43e-06	2.292e-06	2.068e-06	2.475e-06	1.527e-06	1.9138e-05	2.04e-06	3.605e-06	3.08e-06	5.9453e-05			Niveibacterium sp. HC41	1.9138e-05											Alcaligenes faecalis	1.7307e-05
Mycolicibacterium nivoides	0	0	0	0	0	0	0	0	0	8.816e-06	6.804e-06	3.82e-06	4.136e-06	8.415e-06	6.617e-06	1.9138e-05	0	0	0	5.7746e-05			Mycolicibacterium nivoides	1.9138e-05											Acinetobacter johnsonii	1.7307e-05
Gemmata massiliana	1.282e-06	0	0	1.181e-06	0	0	1.025e-06	7.77e-07	8.59e-07	2.32e-06	3.402e-06	2.292e-06	2.585e-06	3.96e-06	2.545e-06	1.9138e-05	4.08e-06	5.665e-06	4.928e-06	5.6039e-05			Gemmata massiliana	1.9138e-05											Pseudomonas brassicacearum	1.7307e-05
Mycolicibacterium gilvum	5.769e-06	0	0	0	0	0	2.05e-06	0	2.577e-06	3.248e-06	2.43e-06	1.528e-06	3.619e-06	4.95e-06	3.054e-06	1.9138e-05	2.04e-06	3.09e-06	2.464e-06	5.5957e-05			Mycolicibacterium gilvum	1.9138e-05											Klebsiella michiganensis	1.7307e-05
Aurantimicrobium sp. MWH-Mo1	1.0256e-05	2.44e-06	1.865e-06	2.362e-06	2.262e-06	0	1.025e-06	7.77e-07	0	1.856e-06	1.944e-06	7.64e-07	2.068e-06	1.98e-06	2.545e-06	1.9138e-05	1.53e-06	1.545e-06	1.232e-06	5.5589e-05			Aurantimicrobium sp. MWH-Mo1	1.9138e-05											Roseivivax sp. THAF30	1.7307e-05
Achromobacter sp. B7	1.923e-06	2.44e-06	1.865e-06	1.181e-06	0	0	0	7.77e-07	8.59e-07	1.856e-06	1.944e-06	1.528e-06	2.068e-06	1.98e-06	2.036e-06	1.9138e-05	4.08e-06	4.635e-06	4.928e-06	5.3238e-05			Achromobacter sp. B7	1.9138e-05											Halomonas sp. KO116	1.7307e-05
Bordetella flabilis	1.923e-06	0	0	1.181e-06	0	0	1.025e-06	7.77e-07	8.59e-07	1.392e-06	1.458e-06	1.528e-06	2.585e-06	1.98e-06	2.036e-06	1.9138e-05	4.08e-06	7.21e-06	5.544e-06	5.2716e-05			Bordetella flabilis	1.9138e-05											Ketobacter alkanivorans	1.7307e-05
Paraburkholderia phenoliruptrix	6.41e-07	2.44e-06	1.865e-06	1.181e-06	0	2.28e-06	1.025e-06	7.77e-07	1.718e-06	1.392e-06	1.944e-06	7.64e-07	1.551e-06	1.485e-06	2.036e-06	1.9138e-05	3.57e-06	5.15e-06	3.08e-06	5.2037e-05			Paraburkholderia phenoliruptrix	1.9138e-05											Alistipes communis	1.7307e-05
Nakamurella sp. s14-144	5.769e-06	0	0	1.181e-06	0	0	1.025e-06	7.77e-07	0	2.32e-06	2.43e-06	1.528e-06	4.653e-06	2.97e-06	2.545e-06	1.9138e-05	3.06e-06	2.06e-06	1.848e-06	5.1304e-05			Nakamurella sp. s14-144	1.9138e-05											Spirosoma aerolatum	1.7307e-05
Phycicoccus sp. HDW14	5.128e-06	0	0	1.181e-06	0	0	0	7.77e-07	8.59e-07	1.856e-06	1.458e-06	7.64e-07	3.619e-06	2.475e-06	2.545e-06	1.9138e-05	4.59e-06	3.09e-06	3.696e-06	5.1176e-05			Phycicoccus sp. HDW14	1.9138e-05											Spartinivicinus ruber	1.7307e-05
Azoarcus sp. DN11	1.923e-06	0	1.865e-06	1.181e-06	0	0	1.025e-06	7.77e-07	8.59e-07	1.392e-06	2.43e-06	7.64e-07	2.585e-06	2.97e-06	1.527e-06	1.9138e-05	3.57e-06	4.12e-06	3.696e-06	4.9822e-05			Azoarcus sp. DN11	1.9138e-05											Salinimonas sediminis	1.7307e-05
Bordetella sp. N	1.282e-06	0	1.865e-06	1.181e-06	0	0	1.025e-06	7.77e-07	8.59e-07	2.32e-06	1.944e-06	7.64e-07	2.068e-06	1.98e-06	2.036e-06	1.9138e-05	3.57e-06	4.635e-06	3.696e-06	4.914e-05			Bordetella sp. N	1.9138e-05											Ruegeria sp. TM1040	1.7307e-05
Massilia umbonata	1.923e-06	0	1.865e-06	1.181e-06	0	0	1.025e-06	7.77e-07	0	1.856e-06	1.944e-06	7.64e-07	2.585e-06	3.465e-06	2.036e-06	1.9138e-05	2.55e-06	3.605e-06	2.464e-06	4.7178e-05			Massilia umbonata	1.9138e-05											Marinobacter adhaerens	1.7307e-05
Mycobacterium grossiae	1.282e-06	0	0	1.181e-06	0	0	1.025e-06	7.77e-07	8.59e-07	1.856e-06	1.458e-06	1.528e-06	3.102e-06	2.97e-06	2.036e-06	1.9138e-05	3.57e-06	2.575e-06	3.08e-06	4.6437e-05			Mycobacterium grossiae	1.9138e-05											Pseudoalteromonas viridis	1.7307e-05
Cellulosimicrobium cellulans	1.923e-06	0	0	1.181e-06	0	0	0	7.77e-07	8.59e-07	2.784e-06	0	0	3.619e-06	3.96e-06	2.545e-06	1.9138e-05	3.57e-06	3.09e-06	2.464e-06	4.591e-05			Cellulosimicrobium cellulans	1.9138e-05											Pedobacter cryoconitis	1.7307e-05
Mycolicibacillus koreensis	3.205e-06	0	0	0	0	0	0	0	8.59e-07	2.32e-06	1.458e-06	1.528e-06	2.585e-06	3.465e-06	2.036e-06	1.9138e-05	2.04e-06	3.605e-06	2.464e-06	4.4703e-05			Mycolicibacillus koreensis	1.9138e-05											Erysipelothrix rhusiopathiae	1.7307e-05
Aurantimicrobium minutum	7.051e-06	0	0	1.181e-06	2.262e-06	0	1.025e-06	7.77e-07	8.59e-07	9.28e-07	9.72e-07	2.292e-06	1.034e-06	9.9e-07	1.018e-06	1.9138e-05	1.02e-06	5.15e-07	6.16e-07	4.1678e-05			Aurantimicrobium minutum	1.9138e-05											Alteromonas sp. MB-3u-76	1.7307e-05
Variovorax sp. PDNC026	0	0	0	0	0	0	0	0	0	0	0	0	0	0	0	1.9138e-05	0	0	0	1.9138e-05			Variovorax sp. PDNC026	1.9138e-05											Psychrobacter cryohalolentis	1.7307e-05
Streptomyces sp. S1D4-23	0	0	0	0	0	0	0	0	0	0	0	0	0	0	0	1.9138e-05	0	0	0	1.9138e-05			Streptomyces sp. S1D4-23	1.9138e-05											Prevotella melaninogenica	1.7307e-05
Synechococcus sp. RS9907	0.000165378	0.00030744	0.00028721	0.000409807	0.000194532	0.00030552	1.5375e-05	7.77e-06	6.872e-06	9.28e-06	9.234e-06	1.8336e-05	1.0857e-05	5.94e-06	3.054e-06	1.7771e-05	2.04e-06	2.575e-06	1.848e-06	0.00178084			Synechococcus sp. RS9907	1.7771e-05											Powvirus S08C41	1.7307e-05
Synechococcus sp. WH 8103	1.3461e-05	0.00015372	0.00024245	4.1335e-05	6.5598e-05	0.00028044	3.075e-06	1.0878e-05	6.013e-06	0	3.888e-06	3.82e-06	0	0	0	1.7771e-05	0	0	0	0.000842449			Synechococcus sp. WH 8103	1.7771e-05											Ralstonia insidiosa	1.6666e-05
Congregibacter litoralis	0.000148712	4.88e-05	5.222e-05	7.2041e-05	3.8454e-05	4.104e-05	1.7425e-05	1.0878e-05	1.0308e-05	1.9024e-05	1.944e-05	1.528e-05	2.2748e-05	2.1285e-05	1.4761e-05	1.7771e-05	1.428e-05	1.545e-05	1.2936e-05	0.000612853			Congregibacter litoralis	1.7771e-05											Pelagibacter phage HTVC010P	1.6666e-05
Proteus mirabilis	2.6281e-05	3.172e-05	3.9165e-05	3.8973e-05	2.9406e-05	4.104e-05	3.485e-05	2.7972e-05	2.7488e-05	3.2944e-05	2.7702e-05	2.4448e-05	2.9986e-05	3.1185e-05	3.5121e-05	1.7771e-05	1.938e-05	1.6995e-05	1.54e-05	0.000547827			Proteus mirabilis	1.7771e-05											Leclercia adecarboxylata	1.6666e-05
Shewanella baltica	2.6281e-05	3.172e-05	1.492e-05	1.181e-05	1.8096e-05	1.368e-05	8.2e-06	2.1756e-05	1.2885e-05	2.32e-05	1.9926e-05	2.7504e-05	1.8095e-05	2.2275e-05	2.7486e-05	1.7771e-05	3.366e-05	2.6265e-05	2.156e-05	0.00039709			Shewanella baltica	1.7771e-05											Pseudomonas sp. C27(2019)	1.6666e-05
Phaeobacter gallaeciensis	6.2177e-05	3.416e-05	2.984e-05	2.9525e-05	2.262e-05	2.964e-05	1.23e-05	9.324e-06	1.0308e-05	1.5776e-05	1.701e-05	1.2224e-05	1.6027e-05	1.8315e-05	1.1198e-05	1.7771e-05	1.275e-05	1.133e-05	1.1704e-05	0.000383999			Phaeobacter gallaeciensis	1.7771e-05											Alistipes finegoldii	1.6666e-05
Providencia vermicola	1.1538e-05	1.708e-05	3.73e-05	3.4249e-05	2.0358e-05	3.192e-05	2.05e-05	1.3986e-05	1.5462e-05	2.4128e-05	1.7496e-05	1.2224e-05	2.6367e-05	1.881e-05	1.9342e-05	1.7771e-05	1.377e-05	1.03e-05	1.0472e-05	0.000373073			Providencia vermicola	1.7771e-05											Amedibacterium intestinale	1.6666e-05
Nitrosomonas eutropha	1.0256e-05	1.22e-05	2.0515e-05	1.2991e-05	1.3572e-05	1.824e-05	1.9475e-05	1.2432e-05	1.2885e-05	1.9488e-05	2.0898e-05	1.2224e-05	2.4299e-05	1.98e-05	2.0869e-05	1.7771e-05	1.122e-05	1.2875e-05	9.24e-06	0.00030125			Nitrosomonas eutropha	1.7771e-05											Salinivirga cyanobacteriivorans	1.6666e-05
Sphingobacterium thalpophilum	7.4356e-05	1.708e-05	1.6785e-05	2.0077e-05	1.3572e-05	1.368e-05	1.025e-05	8.547e-06	1.0308e-05	1.16e-05	1.458e-05	1.146e-05	9.306e-06	7.92e-06	8.144e-06	1.7771e-05	9.69e-06	9.785e-06	1.0472e-05	0.000295383			Sphingobacterium thalpophilum	1.7771e-05											Luteithermobacter gelatinilyticus	1.6666e-05
Acidithiobacillus thiooxidans	1.0256e-05	9.76e-06	1.3055e-05	1.4172e-05	9.048e-06	1.368e-05	1.1275e-05	8.547e-06	9.449e-06	1.5312e-05	1.9926e-05	1.6044e-05	1.6544e-05	2.2275e-05	2.036e-05	1.7771e-05	1.428e-05	2.6265e-05	2.0944e-05	0.000288963			Acidithiobacillus thiooxidans	1.7771e-05											Boseongicola sp. CCM32	1.6666e-05
Actinomadura sp. NAK00032	3.846e-06	0	0	2.362e-06	0	0	5.125e-06	6.993e-06	5.154e-06	1.7632e-05	1.7496e-05	1.6808e-05	2.2748e-05	2.0295e-05	2.0869e-05	1.7771e-05	1.632e-05	1.339e-05	1.232e-05	0.000199129			Actinomadura sp. NAK00032	1.7771e-05											Rufibacter radiotolerans	1.6666e-05
Defluviicoccus vanus	3.205e-06	7.32e-06	7.46e-06	4.724e-06	4.524e-06	4.56e-06	4.1e-06	4.662e-06	4.295e-06	9.744e-06	7.29e-06	6.876e-06	9.306e-06	1.089e-05	9.162e-06	1.7771e-05	1.632e-05	3.0385e-05	2.0944e-05	0.000183538			Defluviicoccus vanus	1.7771e-05											Pontibacter russatus	1.6666e-05
Egicoccus halophilus	2.564e-06	2.44e-06	1.865e-06	3.543e-06	2.262e-06	2.28e-06	3.075e-06	5.439e-06	4.295e-06	1.5312e-05	1.4094e-05	1.146e-05	1.7578e-05	1.9305e-05	1.4252e-05	1.7771e-05	1.326e-05	1.545e-05	1.232e-05	0.000178565			Egicoccus halophilus	1.7771e-05											Mammaliicoccus sciuri	1.6666e-05
Acetobacter aceti	8.974e-06	9.76e-06	9.325e-06	7.086e-06	6.786e-06	9.12e-06	4.1e-06	3.108e-06	3.436e-06	6.96e-06	6.804e-06	5.348e-06	7.238e-06	6.93e-06	6.617e-06	1.7771e-05	1.326e-05	1.442e-05	1.4168e-05	0.000161211			Acetobacter aceti	1.7771e-05											Alteromonas sp. RKMC-009	1.6666e-05
Aeromonas media	1.4743e-05	4.88e-06	5.595e-06	7.086e-06	4.524e-06	4.56e-06	4.1e-06	5.439e-06	3.436e-06	1.0672e-05	9.234e-06	4.584e-06	1.4476e-05	1.3365e-05	1.2725e-05	1.7771e-05	8.67e-06	7.21e-06	6.16e-06	0.00015923			Aeromonas media	1.7771e-05											Pedobacter ginsengisoli	1.6666e-05
Hypericibacter terrae	2.564e-06	7.32e-06	7.46e-06	4.724e-06	2.262e-06	4.56e-06	1.025e-06	1.554e-06	1.718e-06	6.496e-06	7.776e-06	6.112e-06	9.306e-06	1.3365e-05	8.144e-06	1.7771e-05	1.428e-05	2.3175e-05	1.7248e-05	0.00015686			Hypericibacter terrae	1.7771e-05											Caldibacillus thermoamylovorans	1.6666e-05
Sphingobium sp. MI1205	1.0897e-05	9.76e-06	7.46e-06	8.267e-06	4.524e-06	6.84e-06	3.075e-06	3.108e-06	2.577e-06	8.816e-06	5.346e-06	3.056e-06	8.272e-06	9.405e-06	1.018e-05	1.7771e-05	9.69e-06	1.3905e-05	1.2936e-05	0.000155885			Sphingobium sp. MI1205	1.7771e-05											Microbulbifer sp. THAF38	1.6666e-05
Polymorphum gilvum	2.564e-06	4.88e-06	7.46e-06	4.724e-06	2.262e-06	4.56e-06	2.05e-06	2.331e-06	2.577e-06	8.816e-06	8.262e-06	8.404e-06	1.0857e-05	1.287e-05	1.2216e-05	1.7771e-05	1.428e-05	1.442e-05	1.1088e-05	0.000152392			Polymorphum gilvum	1.7771e-05											Cellvibrio sp. KY-GH-1	1.6666e-05
Synechococcus sp. PROS-7-1	5.1921e-05	1.22e-05	1.119e-05	4.724e-06	6.786e-06	1.824e-05	2.05e-06	2.331e-06	2.577e-06	2.32e-06	4.86e-07	7.64e-07	1.551e-06	9.9e-07	1.018e-06	1.7771e-05	1.53e-06	2.06e-06	1.232e-06	0.000141741			Synechococcus sp. PROS-7-1	1.7771e-05											Cruoricaptor ignavus	1.6666e-05
Synechococcus sp. MEDNS5	2.8845e-05	1.464e-05	1.492e-05	7.086e-06	1.131e-05	2.736e-05	2.05e-06	3.108e-06	2.577e-06	1.392e-06	1.458e-06	1.528e-06	1.551e-06	9.9e-07	1.018e-06	1.7771e-05	1.02e-06	1.03e-06	1.232e-06	0.000140886			Synechococcus sp. MEDNS5	1.7771e-05											Dyadobacter sp. Q3-56	1.6666e-05
Rhodospirillum centenum	2.564e-06	9.76e-06	7.46e-06	7.086e-06	4.524e-06	6.84e-06	2.05e-06	2.331e-06	1.718e-06	4.176e-06	4.86e-06	3.056e-06	4.653e-06	5.445e-06	3.563e-06	1.7771e-05	9.69e-06	1.648e-05	1.1704e-05	0.000125731			Rhodospirillum centenum	1.7771e-05											Paludibacter propionicigenes	1.6666e-05
Novosphingobium resinovorum	3.846e-06	2.44e-06	3.73e-06	3.543e-06	2.262e-06	4.56e-06	1.025e-06	1.554e-06	8.59e-07	5.568e-06	7.29e-06	3.82e-06	9.823e-06	1.089e-05	7.635e-06	1.7771e-05	1.02e-05	1.648e-05	1.1704e-05	0.000125			Novosphingobium resinovorum	1.7771e-05											Alcanivorax sp. NBRC 101098	1.6666e-05
Bacillus altitudinis	3.846e-06	9.76e-06	9.325e-06	1.4172e-05	6.786e-06	9.12e-06	6.15e-06	3.108e-06	5.154e-06	4.176e-06	4.374e-06	6.112e-06	4.653e-06	3.96e-06	6.617e-06	1.7771e-05	3.06e-06	2.575e-06	3.08e-06	0.000123799			Bacillus altitudinis	1.7771e-05											Mycoplasma yeatsii	1.6666e-05
Nitrospirillum amazonense	4.487e-06	9.76e-06	9.325e-06	7.086e-06	6.786e-06	9.12e-06	2.05e-06	1.554e-06	8.59e-07	3.712e-06	5.346e-06	3.056e-06	3.102e-06	4.455e-06	2.545e-06	1.7771e-05	6.63e-06	1.442e-05	9.856e-06	0.00012192			Nitrospirillum amazonense	1.7771e-05											Candidatus Thioglobus sp. NP1	1.6025e-05
Sulfurifustis variabilis	5.128e-06	4.88e-06	3.73e-06	5.905e-06	4.524e-06	4.56e-06	3.075e-06	3.885e-06	2.577e-06	6.032e-06	5.346e-06	3.82e-06	5.687e-06	7.425e-06	4.581e-06	1.7771e-05	9.18e-06	1.236e-05	9.24e-06	0.000119706			Sulfurifustis variabilis	1.7771e-05											Parvibaculum lavamentivorans	1.6025e-05
Ephemeroptericola cinctiostellae	3.205e-06	4.88e-06	5.595e-06	7.086e-06	4.524e-06	6.84e-06	5.125e-06	3.885e-06	4.295e-06	7.424e-06	7.29e-06	5.348e-06	6.721e-06	4.95e-06	7.635e-06	1.7771e-05	5.1e-06	4.12e-06	4.312e-06	0.000116106			Ephemeroptericola cinctiostellae	1.7771e-05											Paraflavitalea soli	1.6025e-05
Persicimonas caeni	3.205e-06	2.44e-06	3.73e-06	3.543e-06	2.262e-06	2.28e-06	4.1e-06	3.885e-06	4.295e-06	8.816e-06	6.804e-06	5.348e-06	7.238e-06	6.435e-06	5.599e-06	1.7771e-05	7.65e-06	1.0815e-05	9.856e-06	0.000116072			Persicimonas caeni	1.7771e-05											Arachidicoccus sp. BS20	1.6025e-05
Sulfurivermis fontis	8.333e-06	2.44e-06	3.73e-06	3.543e-06	2.262e-06	2.28e-06	3.075e-06	2.331e-06	1.718e-06	6.96e-06	8.748e-06	4.584e-06	8.789e-06	6.93e-06	6.108e-06	1.7771e-05	6.63e-06	8.24e-06	7.392e-06	0.000111864			Sulfurivermis fontis	1.7771e-05											Rhizobium pusense	1.6025e-05
Stenotrophomonas acidaminiphila	6.41e-06	2.44e-06	5.595e-06	4.724e-06	2.262e-06	4.56e-06	2.05e-06	0	1.718e-06	3.712e-06	4.374e-06	2.292e-06	8.272e-06	8.415e-06	5.599e-06	1.7771e-05	7.65e-06	9.785e-06	8.008e-06	0.000105637			Stenotrophomonas acidaminiphila	1.7771e-05											Sphingobacterium sp. 21	1.6025e-05
Mycolicibacterium aurum	3.205e-06	0	1.865e-06	1.181e-06	2.262e-06	0	2.05e-06	1.554e-06	1.718e-06	6.496e-06	8.262e-06	5.348e-06	9.306e-06	9.405e-06	7.635e-06	1.7771e-05	1.02e-05	7.725e-06	8.008e-06	0.000103991			Mycolicibacterium aurum	1.7771e-05											Synechococcus sp. CC9902	1.6025e-05
Nonomuraea sp. ATCC 55076	3.846e-06	0	0	2.362e-06	0	0	1.025e-06	7.77e-07	8.59e-07	6.496e-06	6.318e-06	4.584e-06	9.306e-06	9.9e-06	9.162e-06	1.7771e-05	9.18e-06	9.785e-06	9.24e-06	0.000100611			Nonomuraea sp. ATCC 55076	1.7771e-05											Mycobacteroides abscessus	1.6025e-05
Janthinobacterium sp. B9-8	5.128e-06	4.88e-06	3.73e-06	3.543e-06	2.262e-06	4.56e-06	2.05e-06	2.331e-06	2.577e-06	7.888e-06	7.776e-06	4.584e-06	6.204e-06	4.95e-06	5.599e-06	1.7771e-05	5.61e-06	3.09e-06	4.312e-06	9.8845e-05			Janthinobacterium sp. B9-8	1.7771e-05											Clostridium beijerinckii	1.6025e-05
Deefgea sp. D17	1.0256e-05	4.88e-06	5.595e-06	4.724e-06	4.524e-06	4.56e-06	4.1e-06	2.331e-06	2.577e-06	3.248e-06	2.916e-06	2.292e-06	4.653e-06	3.96e-06	4.072e-06	1.7771e-05	5.1e-06	5.665e-06	4.928e-06	9.8152e-05			Deefgea sp. D17	1.7771e-05											Dinoroseobacter shibae	1.6025e-05
Nocardioides dokdonensis	1.923e-06	2.44e-06	0	1.181e-06	4.524e-06	0	2.05e-06	1.554e-06	8.59e-07	7.424e-06	4.86e-06	2.292e-06	1.0857e-05	5.94e-06	4.072e-06	1.7771e-05	6.63e-06	9.27e-06	9.24e-06	9.2887e-05			Nocardioides dokdonensis	1.7771e-05											Enterococcus faecium	1.6025e-05
Sulfuriferula sp. AH1	3.846e-06	2.44e-06	3.73e-06	3.543e-06	2.262e-06	4.56e-06	2.05e-06	1.554e-06	1.718e-06	5.568e-06	5.832e-06	3.82e-06	4.136e-06	5.94e-06	3.054e-06	1.7771e-05	6.12e-06	7.725e-06	6.16e-06	9.1829e-05			Sulfuriferula sp. AH1	1.7771e-05											Oblitimonas alkaliphila	1.6025e-05
Anaeromyxobacter sp. Fw109-5	1.923e-06	0	0	1.181e-06	0	0	1.025e-06	7.77e-07	8.59e-07	7.888e-06	7.29e-06	6.112e-06	8.272e-06	8.415e-06	6.617e-06	1.7771e-05	6.63e-06	9.785e-06	6.776e-06	9.1321e-05			Anaeromyxobacter sp. Fw109-5	1.7771e-05											Pseudohongiella spirulinae	1.6025e-05
Rhodococcus hoagii	3.846e-06	0	0	1.181e-06	0	0	1.025e-06	7.77e-07	8.59e-07	6.032e-06	6.318e-06	5.348e-06	8.272e-06	8.91e-06	6.617e-06	1.7771e-05	8.16e-06	7.725e-06	6.776e-06	8.9617e-05			Rhodococcus hoagii	1.7771e-05											Acinetobacter sp. ACNIH2	1.6025e-05
Corynebacterium urealyticum	5.128e-06	2.44e-06	0	1.181e-06	0	0	0	0	0	8.816e-06	1.0206e-05	8.404e-06	7.238e-06	7.425e-06	6.108e-06	1.7771e-05	5.61e-06	4.12e-06	4.928e-06	8.9375e-05			Corynebacterium urealyticum	1.7771e-05											Litoricola lipolytica	1.6025e-05
Gordonia phthalatica	3.205e-06	0	0	1.181e-06	0	0	0	0	0	6.96e-06	6.804e-06	4.584e-06	1.1374e-05	1.0395e-05	8.653e-06	1.7771e-05	6.12e-06	6.18e-06	4.928e-06	8.8155e-05			Gordonia phthalatica	1.7771e-05											Finegoldia magna	1.6025e-05
Enterobacter roggenkampii	5.128e-06	2.44e-06	0	1.181e-06	0	2.28e-06	3.075e-06	2.331e-06	1.718e-06	5.568e-06	6.804e-06	5.348e-06	6.721e-06	6.93e-06	5.09e-06	1.7771e-05	4.59e-06	4.635e-06	4.312e-06	8.5922e-05			Enterobacter roggenkampii	1.7771e-05											Celeribacter manganoxidans	1.6025e-05
Corynebacterium kutscheri	1.923e-06	4.88e-06	3.73e-06	4.724e-06	4.524e-06	4.56e-06	2.05e-06	2.331e-06	1.718e-06	6.032e-06	5.832e-06	4.584e-06	3.619e-06	3.96e-06	4.581e-06	1.7771e-05	2.55e-06	1.545e-06	1.848e-06	8.2762e-05			Corynebacterium kutscheri	1.7771e-05											Hymenobacter sp. DG01	1.6025e-05
Mycobacterium paraintracellulare	7.692e-06	0	0	0	0	0	0	0	0	8.352e-06	5.346e-06	3.056e-06	7.755e-06	5.94e-06	6.108e-06	1.7771e-05	9.69e-06	7.21e-06	3.696e-06	8.2616e-05			Mycobacterium paraintracellulare	1.7771e-05											Marinomonas algicola	1.6025e-05
Pseudonocardia broussonetiae	3.846e-06	0	0	1.181e-06	0	0	1.025e-06	7.77e-07	8.59e-07	5.568e-06	4.374e-06	3.056e-06	8.272e-06	6.93e-06	7.635e-06	1.7771e-05	6.63e-06	5.665e-06	5.544e-06	7.9133e-05			Pseudonocardia broussonetiae	1.7771e-05											Acinetobacter wuhouensis	1.6025e-05
Streptomyces bingchenggensis	1.282e-06	0	0	1.181e-06	0	0	1.025e-06	1.554e-06	1.718e-06	6.032e-06	4.86e-06	3.82e-06	7.755e-06	6.435e-06	5.599e-06	1.7771e-05	6.63e-06	6.695e-06	4.928e-06	7.7285e-05			Streptomyces bingchenggensis	1.7771e-05											Faecalitalea cylindroides	1.6025e-05
Lysobacter enzymogenes	2.564e-06	2.44e-06	1.865e-06	2.362e-06	2.262e-06	2.28e-06	1.025e-06	1.554e-06	8.59e-07	3.248e-06	3.402e-06	3.056e-06	3.619e-06	2.97e-06	2.036e-06	1.7771e-05	6.12e-06	7.725e-06	6.16e-06	7.3318e-05			Lysobacter enzymogenes	1.7771e-05											Tenuifilum thalassicum	1.6025e-05
Rhodococcus rhodochrous	3.205e-06	2.44e-06	0	2.362e-06	2.262e-06	0	1.025e-06	0	8.59e-07	3.712e-06	3.402e-06	2.292e-06	5.687e-06	5.94e-06	4.072e-06	1.7771e-05	5.61e-06	6.695e-06	4.928e-06	7.2262e-05			Rhodococcus rhodochrous	1.7771e-05											Teredinibacter turnerae	1.6025e-05
Mycolicibacterium fallax	2.564e-06	0	0	1.181e-06	0	0	0	0	0	6.96e-06	5.832e-06	4.584e-06	7.238e-06	7.425e-06	6.108e-06	1.7771e-05	4.08e-06	4.12e-06	3.08e-06	7.0943e-05			Mycolicibacterium fallax	1.7771e-05											Pedobacter roseus	1.6025e-05
Streptomyces seoulensis	1.923e-06	0	1.865e-06	0	0	0	1.025e-06	2.331e-06	1.718e-06	3.248e-06	3.888e-06	2.292e-06	4.136e-06	5.445e-06	4.581e-06	1.7771e-05	6.12e-06	8.24e-06	5.544e-06	7.0127e-05			Streptomyces seoulensis	1.7771e-05											Chryseobacterium sp. IHB B 17019	1.6025e-05
Phytohabitans flavus	5.128e-06	0	0	1.181e-06	0	0	0	0	8.59e-07	3.712e-06	3.402e-06	3.056e-06	5.687e-06	6.435e-06	4.581e-06	1.7771e-05	5.1e-06	5.665e-06	4.312e-06	6.6889e-05			Phytohabitans flavus	1.7771e-05											Phocaeicola coprophilus	1.6025e-05
Paraburkholderia fungorum	1.923e-06	2.44e-06	1.865e-06	2.362e-06	2.262e-06	2.28e-06	1.025e-06	7.77e-07	8.59e-07	3.712e-06	2.916e-06	3.056e-06	4.136e-06	4.95e-06	4.072e-06	1.7771e-05	2.55e-06	3.09e-06	1.848e-06	6.3894e-05			Paraburkholderia fungorum	1.7771e-05											Barnesiella viscericola	1.6025e-05
Pseudogulbenkiania sp. NH8B	2.564e-06	2.44e-06	1.865e-06	2.362e-06	0	2.28e-06	1.025e-06	7.77e-07	8.59e-07	3.712e-06	2.916e-06	3.056e-06	4.136e-06	3.465e-06	3.054e-06	1.7771e-05	3.57e-06	3.605e-06	3.696e-06	6.3153e-05			Pseudogulbenkiania sp. NH8B	1.7771e-05											Aggregatibacter actinomycetemcomitans	1.6025e-05
Sulfurimicrobium lacus	1.923e-06	2.44e-06	1.865e-06	2.362e-06	2.262e-06	2.28e-06	1.025e-06	7.77e-07	8.59e-07	2.784e-06	2.43e-06	2.292e-06	2.068e-06	2.97e-06	2.545e-06	1.7771e-05	4.08e-06	5.665e-06	4.312e-06	6.271e-05			Sulfurimicrobium lacus	1.7771e-05											Haemophilus parainfluenzae	1.5384e-05
Corynebacterium propinquum	3.846e-06	2.44e-06	1.865e-06	1.181e-06	0	0	1.025e-06	1.554e-06	8.59e-07	3.248e-06	3.888e-06	2.292e-06	5.17e-06	4.455e-06	2.545e-06	1.7771e-05	4.08e-06	3.09e-06	3.08e-06	6.2389e-05			Corynebacterium propinquum	1.7771e-05											Paenarthrobacter ureafaciens	1.5384e-05
Actinoplanes missouriensis	1.282e-06	0	0	0	0	0	0	7.77e-07	8.59e-07	3.712e-06	3.888e-06	2.292e-06	5.17e-06	5.445e-06	4.072e-06	1.7771e-05	5.61e-06	6.18e-06	4.928e-06	6.1986e-05			Actinoplanes missouriensis	1.7771e-05											Acinetobacter lwoffii	1.5384e-05
Azoarcus sp. KH32C	8.333e-06	2.44e-06	1.865e-06	2.362e-06	2.262e-06	2.28e-06	1.025e-06	7.77e-07	8.59e-07	1.856e-06	1.944e-06	2.292e-06	2.068e-06	2.475e-06	1.527e-06	1.7771e-05	2.04e-06	4.635e-06	3.08e-06	6.1891e-05			Azoarcus sp. KH32C	1.7771e-05											Halomonas hydrothermalis	1.5384e-05
Azorhizobium caulinodans	1.923e-06	2.44e-06	1.865e-06	2.362e-06	2.262e-06	2.28e-06	1.025e-06	7.77e-07	8.59e-07	2.784e-06	2.916e-06	1.528e-06	2.585e-06	2.97e-06	2.036e-06	1.7771e-05	3.57e-06	5.15e-06	4.312e-06	6.1415e-05			Azorhizobium caulinodans	1.7771e-05											Hydrogenovibrio crunogenus	1.5384e-05
Paraburkholderia phymatum	1.282e-06	2.44e-06	0	2.362e-06	0	0	1.025e-06	7.77e-07	0	4.64e-06	3.888e-06	3.056e-06	3.619e-06	4.455e-06	3.563e-06	1.7771e-05	3.57e-06	4.635e-06	3.696e-06	6.0779e-05			Paraburkholderia phymatum	1.7771e-05											Microbulbifer sp. SH-1	1.5384e-05
Bosea sp. Tri-49	1.282e-06	2.44e-06	1.865e-06	2.362e-06	2.262e-06	2.28e-06	1.025e-06	7.77e-07	8.59e-07	1.856e-06	1.458e-06	1.528e-06	1.551e-06	1.98e-06	1.527e-06	1.7771e-05	3.57e-06	8.755e-06	5.544e-06	6.0692e-05			Bosea sp. Tri-49	1.7771e-05											Marinobacter sp. JH2	1.5384e-05
Thiobacillus denitrificans	2.564e-06	2.44e-06	1.865e-06	1.181e-06	0	2.28e-06	1.025e-06	7.77e-07	8.59e-07	3.248e-06	3.402e-06	3.056e-06	2.068e-06	4.95e-06	1.527e-06	1.7771e-05	3.06e-06	4.12e-06	3.08e-06	5.9273e-05			Thiobacillus denitrificans	1.7771e-05											Pseudomonas salegens	1.5384e-05
Amycolatopsis sp. FDAARGOS 1241	3.205e-06	0	1.865e-06	1.181e-06	0	0	0	7.77e-07	0	2.784e-06	2.916e-06	1.528e-06	4.136e-06	3.96e-06	2.545e-06	1.7771e-05	4.59e-06	6.695e-06	4.928e-06	5.8881e-05			Amycolatopsis sp. FDAARGOS 1241	1.7771e-05											Oceanobacillus iheyensis	1.5384e-05
Haloactinobacterium sp. HY164	3.205e-06	0	0	1.181e-06	0	0	0	0	0	3.248e-06	3.888e-06	3.82e-06	5.17e-06	5.445e-06	4.072e-06	1.7771e-05	4.08e-06	3.605e-06	3.08e-06	5.8565e-05			Haloactinobacterium sp. HY164	1.7771e-05											Paraglaciecola psychrophila	1.5384e-05
Sulfuriferula plumbiphila	3.205e-06	0	0	1.181e-06	0	0	2.05e-06	1.554e-06	8.59e-07	3.248e-06	3.402e-06	3.056e-06	3.102e-06	4.455e-06	3.054e-06	1.7771e-05	3.57e-06	3.09e-06	3.696e-06	5.7293e-05			Sulfuriferula plumbiphila	1.7771e-05											Microbulbifer sp. GL-2	1.5384e-05
Stigmatella aurantiaca	1.282e-06	0	0	1.181e-06	0	0	1.025e-06	1.554e-06	8.59e-07	2.784e-06	2.916e-06	1.528e-06	3.102e-06	3.96e-06	2.545e-06	1.7771e-05	4.08e-06	7.21e-06	4.312e-06	5.6109e-05			Stigmatella aurantiaca	1.7771e-05											Microbulbifer agarilyticus	1.5384e-05
Mycolicibacterium mageritense	3.205e-06	0	0	1.181e-06	0	0	0	0	8.59e-07	3.712e-06	2.916e-06	3.056e-06	4.136e-06	4.455e-06	3.054e-06	1.7771e-05	3.57e-06	4.12e-06	3.696e-06	5.5731e-05			Mycolicibacterium mageritense	1.7771e-05											Pontibacter actiniarum	1.5384e-05
Paraburkholderia sp. 7MH5	3.205e-06	2.44e-06	0	1.181e-06	0	0	1.025e-06	7.77e-07	0	1.856e-06	2.43e-06	2.292e-06	2.068e-06	3.465e-06	2.036e-06	1.7771e-05	3.57e-06	6.18e-06	4.928e-06	5.5224e-05			Paraburkholderia sp. 7MH5	1.7771e-05											Glaciecola nitratireducens	1.5384e-05
Aquaspirillum sp. LM1	1.923e-06	0	1.865e-06	2.362e-06	2.262e-06	0	1.025e-06	7.77e-07	0	2.784e-06	2.916e-06	2.292e-06	2.585e-06	3.96e-06	2.545e-06	1.7771e-05	2.55e-06	3.605e-06	3.696e-06	5.4918e-05			Aquaspirillum sp. LM1	1.7771e-05											Hydrocarboniclastica marina	1.5384e-05
Corynebacterium kroppenstedtii	2.564e-06	0	0	1.181e-06	0	0	2.05e-06	3.108e-06	2.577e-06	2.784e-06	2.916e-06	3.056e-06	2.585e-06	3.465e-06	2.545e-06	1.7771e-05	3.06e-06	2.06e-06	3.08e-06	5.4802e-05			Corynebacterium kroppenstedtii	1.7771e-05											Ruegeria pomeroyi	1.5384e-05
Jonesia denitrificans	5.769e-06	2.44e-06	1.865e-06	1.181e-06	2.262e-06	0	1.025e-06	1.554e-06	1.718e-06	3.248e-06	3.888e-06	3.056e-06	2.068e-06	2.97e-06	1.018e-06	1.7771e-05	1.02e-06	5.15e-07	6.16e-07	5.3984e-05			Jonesia denitrificans	1.7771e-05											Pedobacter sp. SW-16	1.5384e-05
Bradyrhizobium ottawaense	0	0	3.73e-06	0	0	0	0	0	0	3.248e-06	4.374e-06	0	0	0	0	1.7771e-05	5.1e-06	9.785e-06	8.624e-06	5.2632e-05			Bradyrhizobium ottawaense	1.7771e-05											Proteiniphilum saccharofermentans	1.5384e-05
Salinibacterium sp. UTAS2018	6.41e-06	0	0	1.181e-06	0	0	2.05e-06	7.77e-07	8.59e-07	2.784e-06	1.944e-06	3.056e-06	2.068e-06	1.98e-06	1.527e-06	1.7771e-05	1.02e-06	2.06e-06	1.232e-06	4.6719e-05			Salinibacterium sp. UTAS2018	1.7771e-05											Pseudomonas frederiksbergensis	1.5384e-05
Chitinolyticbacter meiyuanensis	2.564e-06	2.44e-06	1.865e-06	1.181e-06	0	2.28e-06	0	0	0	2.32e-06	2.43e-06	1.528e-06	1.551e-06	2.475e-06	1.527e-06	1.7771e-05	1.53e-06	2.575e-06	1.848e-06	4.5885e-05			Chitinolyticbacter meiyuanensis	1.7771e-05											Mucilaginibacter mallensis	1.5384e-05
Burkholderia sp. THE68	1.282e-06	2.44e-06	1.865e-06	1.181e-06	2.262e-06	0	1.025e-06	7.77e-07	8.59e-07	1.392e-06	1.944e-06	1.528e-06	1.551e-06	1.485e-06	5.09e-07	1.7771e-05	1.53e-06	3.09e-06	2.464e-06	4.4955e-05			Burkholderia sp. THE68	1.7771e-05											Rufibacter tibetensis	1.5384e-05
Pandoraea sputorum	1.923e-06	0	1.865e-06	1.181e-06	0	0	1.025e-06	0	0	2.784e-06	2.43e-06	2.292e-06	2.585e-06	2.475e-06	1.527e-06	1.7771e-05	2.55e-06	2.06e-06	1.848e-06	4.4316e-05			Pandoraea sputorum	1.7771e-05											Prevotella oris	1.5384e-05
Leucobacter insecticola	2.564e-06	2.44e-06	0	1.181e-06	0	0	1.025e-06	1.554e-06	1.718e-06	1.856e-06	1.458e-06	1.528e-06	1.551e-06	1.485e-06	2.036e-06	1.7771e-05	1.53e-06	1.545e-06	1.232e-06	4.2474e-05			Leucobacter insecticola	1.7771e-05											Synechococcus phage S-CBS2	1.5384e-05
Microbacterium sediminis	3.846e-06	0	0	1.181e-06	0	0	0	0	8.59e-07	1.856e-06	2.43e-06	0	2.068e-06	0	1.527e-06	1.7771e-05	3.57e-06	3.605e-06	3.08e-06	4.1793e-05			Microbacterium sediminis	1.7771e-05											Rothia amarae	1.4743e-05
Gordonia sp. 135	0	0	0	2.362e-06	0	0	0	0	0	4.176e-06	4.86e-06	6.876e-06	0	2.97e-06	0	1.7771e-05	0	0	2.464e-06	4.1479e-05			Gordonia sp. 135	1.7771e-05											Burkholderia cenocepacia	1.4743e-05
Paraburkholderia sp. SOS3	1.923e-06	0	0	1.181e-06	0	0	1.025e-06	1.554e-06	8.59e-07	1.392e-06	1.944e-06	1.528e-06	1.551e-06	1.98e-06	1.527e-06	1.7771e-05	2.04e-06	2.575e-06	2.464e-06	4.1314e-05			Paraburkholderia sp. SOS3	1.7771e-05											Aeromonas media	1.4743e-05
Paraburkholderia sp. Msb3	3.846e-06	0	0	0	0	0	0	7.77e-07	8.59e-07	1.392e-06	1.458e-06	7.64e-07	1.551e-06	2.475e-06	5.09e-07	1.7771e-05	2.04e-06	3.605e-06	2.464e-06	3.9511e-05			Paraburkholderia sp. Msb3	1.7771e-05											Clostridium perfringens	1.4743e-05
Burkholderia stabilis	2.564e-06	0	0	1.181e-06	0	0	1.025e-06	7.77e-07	8.59e-07	1.392e-06	9.72e-07	7.64e-07	1.551e-06	1.485e-06	1.527e-06	1.7771e-05	1.53e-06	3.605e-06	1.232e-06	3.8235e-05			Burkholderia stabilis	1.7771e-05											Alkalilimnicola ehrlichii	1.4743e-05
Microbacterium sp. CBA3102	4.487e-06	2.44e-06	0	0	0	0	0	7.77e-07	0	9.28e-07	0	7.64e-07	1.034e-06	0	5.09e-07	1.7771e-05	2.04e-06	2.06e-06	1.232e-06	3.4042e-05			Microbacterium sp. CBA3102	1.7771e-05											Raoultella ornithinolytica	1.4743e-05
Variovorax sp. PMC12	5.769e-06	0	0	0	0	0	0	0	0	0	0	0	0	0	0	1.7771e-05	0	0	0	2.354e-05			Variovorax sp. PMC12	1.7771e-05											Pontimonas salivibrio	1.4743e-05
Caballeronia sp. SBC1	0	0	0	0	0	0	0	0	0	0	0	0	0	0	0	1.7771e-05	0	0	0	1.7771e-05			Caballeronia sp. SBC1	1.7771e-05											Streptococcus suis	1.4743e-05
Synechococcus sp. TAK9802	0.000135251	0.00028792	0.000240585	0.000583414	0.000167388	0.00023712	1.7425e-05	9.324e-06	1.2026e-05	6.96e-06	6.804e-06	2.1392e-05	7.238e-06	2.475e-06	1.018e-06	1.6404e-05	1.53e-06	2.575e-06	1.848e-06	0.0017587			Synechococcus sp. TAK9802	1.6404e-05											Aliarcobacter cryaerophilus	1.4743e-05
Synechococcus virus SSKS1	0.000335243	6.588e-05	7.087e-05	4.2516e-05	7.4646e-05	4.788e-05	7.175e-05	8.3916e-05	7.1297e-05	1.856e-06	4.86e-07	3.056e-06	5.17e-07	0	5.09e-07	1.6404e-05	5.1e-07	5.15e-07	6.16e-07	0.000888467			Synechococcus virus SSKS1	1.6404e-05											Endozoicomonas montiporae	1.4743e-05
Listeria monocytogenes	5.769e-06	2.684e-05	3.1705e-05	2.1258e-05	2.7144e-05	2.736e-05	1.5375e-05	3.4188e-05	5.5835e-05	2.2736e-05	4.617e-05	1.6044e-05	2.3782e-05	5.049e-05	2.1378e-05	1.6404e-05	1.122e-05	4.0685e-05	8.624e-06	0.000503007			Listeria monocytogenes	1.6404e-05											Marinobacterium georgiense	1.4743e-05
Vibrio cholerae	5.3203e-05	5.124e-05	2.0515e-05	2.4801e-05	2.0358e-05	1.824e-05	1.435e-05	2.1756e-05	1.5462e-05	1.7168e-05	2.187e-05	3.5908e-05	1.8612e-05	1.6335e-05	1.6797e-05	1.6404e-05	1.785e-05	1.3905e-05	1.848e-05	0.000433254			Vibrio cholerae	1.6404e-05											Microbulbifer hydrolyticus	1.4743e-05
[Brevibacterium] frigoritolerans	0	1.708e-05	2.984e-05	2.5982e-05	1.5834e-05	2.964e-05	2.255e-05	3.8073e-05	3.6937e-05	1.0672e-05	1.2636e-05	1.0696e-05	9.306e-06	0	1.2216e-05	1.6404e-05	1.989e-05	4.944e-05	2.8952e-05	0.000386148			[Brevibacterium] frigoritolerans	1.6404e-05											Mucilaginibacter celer	1.4743e-05
Bacillus anthracis	2.564e-06	0	0	0	5.4288e-05	2.28e-06	3.075e-06	4.662e-06	2.577e-06	5.9856e-05	3.2076e-05	6.112e-06	4.6013e-05	3.069e-05	1.7815e-05	1.6404e-05	2.091e-05	3.811e-05	1.6632e-05	0.000354064			Bacillus anthracis	1.6404e-05											Ferrimonas balearica	1.4743e-05
Moraxella osloensis	1.923e-05	2.196e-05	2.4245e-05	2.2439e-05	1.8096e-05	2.052e-05	1.23e-05	1.1655e-05	1.0308e-05	1.4848e-05	1.3122e-05	1.2224e-05	1.3442e-05	1.485e-05	1.4252e-05	1.6404e-05	1.479e-05	1.3905e-05	1.4168e-05	0.000302758			Moraxella osloensis	1.6404e-05											Coprobacter sp. 2CBH44	1.4743e-05
Acinetobacter lwoffii	1.5384e-05	1.22e-05	2.0515e-05	2.2439e-05	1.3572e-05	1.824e-05	9.225e-06	8.547e-06	1.2026e-05	1.4848e-05	1.215e-05	2.292e-05	1.6544e-05	1.3365e-05	1.6288e-05	1.6404e-05	1.836e-05	1.133e-05	1.54e-05	0.000289757			Acinetobacter lwoffii	1.6404e-05											Chryseobacterium sp. G0201	1.4743e-05
Sulfitobacter pseudonitzschiae	7.2433e-05	1.708e-05	1.6785e-05	1.7715e-05	1.3572e-05	1.368e-05	8.2e-06	6.993e-06	6.013e-06	1.0672e-05	8.262e-06	6.112e-06	1.034e-05	1.188e-05	9.162e-06	1.6404e-05	9.18e-06	1.2875e-05	9.24e-06	0.000276598			Sulfitobacter pseudonitzschiae	1.6404e-05											Pseudoalteromonas piratica	1.4743e-05
Sulfitobacter sp. AM1-D1	2.6281e-05	2.928e-05	2.611e-05	2.1258e-05	2.0358e-05	2.28e-05	1.025e-05	1.1655e-05	5.154e-06	6.496e-06	6.804e-06	3.056e-06	8.789e-06	9.405e-06	8.144e-06	1.6404e-05	7.65e-06	1.1845e-05	7.392e-06	0.000259131			Sulfitobacter sp. AM1-D1	1.6404e-05											Prevotella copri	1.4743e-05
Desulfarculus baarsii	5.128e-06	2.44e-06	1.865e-06	3.543e-06	2.262e-06	2.28e-06	5.125e-06	5.439e-06	5.154e-06	1.3456e-05	1.3122e-05	7.64e-06	2.068e-05	2.0295e-05	1.6288e-05	1.6404e-05	1.683e-05	2.1115e-05	1.7864e-05	0.00019693			Desulfarculus baarsii	1.6404e-05											Rothia terrae	1.4102e-05
Panacibacter ginsenosidivorans	1.7948e-05	9.76e-06	9.325e-06	1.181e-05	9.048e-06	9.12e-06	9.225e-06	1.1655e-05	1.2026e-05	8.352e-06	7.776e-06	9.168e-06	7.755e-06	7.92e-06	6.617e-06	1.6404e-05	5.61e-06	6.18e-06	6.16e-06	0.000181859			Panacibacter ginsenosidivorans	1.6404e-05											Sphingobium yanoikuyae	1.4102e-05
Plesiomonas shigelloides	2.2435e-05	1.22e-05	7.46e-06	9.448e-06	6.786e-06	6.84e-06	5.125e-06	4.662e-06	6.013e-06	8.352e-06	7.776e-06	5.348e-06	9.306e-06	9.405e-06	1.0689e-05	1.6404e-05	1.02e-05	9.785e-06	1.1088e-05	0.000179322			Plesiomonas shigelloides	1.6404e-05											Streptomyces albidoflavus	1.4102e-05
Glaciecola amylolytica	4.1024e-05	7.32e-06	7.46e-06	1.0629e-05	6.786e-06	4.56e-06	4.1e-06	5.439e-06	4.295e-06	6.96e-06	5.346e-06	5.348e-06	8.272e-06	5.94e-06	7.126e-06	1.6404e-05	8.67e-06	6.18e-06	7.392e-06	0.000169251			Glaciecola amylolytica	1.6404e-05											Thioalkalivibrio sulfidiphilus	1.4102e-05
Sphingopyxis granuli	3.846e-06	4.88e-06	5.595e-06	4.724e-06	6.786e-06	4.56e-06	0	0	0	6.496e-06	7.29e-06	7.64e-06	1.2408e-05	1.2375e-05	9.162e-06	1.6404e-05	1.989e-05	2.06e-05	1.848e-05	0.000161136			Sphingopyxis granuli	1.6404e-05											Campylobacter jejuni	1.4102e-05
Faecalibacterium prausnitzii	8.333e-06	2.44e-06	3.73e-06	4.724e-06	2.262e-06	2.28e-06	5.125e-06	4.662e-06	2.577e-06	1.392e-05	1.2636e-05	1.146e-05	1.3959e-05	1.1385e-05	8.144e-06	1.6404e-05	1.02e-05	1.4935e-05	1.0472e-05	0.000159648			Faecalibacterium prausnitzii	1.6404e-05											Acinetobacter pittii	1.4102e-05
Martelella sp. AD-3	8.974e-06	1.22e-05	1.492e-05	9.448e-06	6.786e-06	1.14e-05	4.1e-06	2.331e-06	3.436e-06	5.104e-06	5.832e-06	5.348e-06	5.17e-06	6.93e-06	5.09e-06	1.6404e-05	7.65e-06	1.1845e-05	9.856e-06	0.000152824			Martelella sp. AD-3	1.6404e-05											Morganella morganii	1.4102e-05
Nocardioides marinisabuli	4.487e-06	4.88e-06	0	2.362e-06	1.5834e-05	2.28e-06	4.1e-06	2.331e-06	8.59e-07	1.392e-05	1.0206e-05	3.056e-06	2.3782e-05	4.95e-06	2.545e-06	1.6404e-05	1.173e-05	1.1845e-05	1.4784e-05	0.000150355			Nocardioides marinisabuli	1.6404e-05											Microbacterium schleiferi	1.4102e-05
Geobacter sulfurreducens	3.205e-06	4.88e-06	3.73e-06	4.724e-06	4.524e-06	4.56e-06	4.1e-06	3.885e-06	3.436e-06	8.816e-06	1.0692e-05	6.876e-06	8.272e-06	8.415e-06	1.1198e-05	1.6404e-05	1.071e-05	1.442e-05	1.1704e-05	0.000144551			Geobacter sulfurreducens	1.6404e-05											Mameliella alba	1.4102e-05
Skermanella pratensis	2.564e-06	7.32e-06	9.325e-06	7.086e-06	6.786e-06	6.84e-06	2.05e-06	1.554e-06	1.718e-06	5.104e-06	6.318e-06	3.056e-06	7.755e-06	6.93e-06	6.108e-06	1.6404e-05	1.071e-05	1.9055e-05	1.1704e-05	0.000138387			Skermanella pratensis	1.6404e-05											Sagittula sp. P11	1.4102e-05
Celeribacter indicus	9.615e-06	9.76e-06	9.325e-06	9.448e-06	6.786e-06	6.84e-06	1.025e-06	3.108e-06	3.436e-06	6.496e-06	4.374e-06	6.112e-06	5.687e-06	4.455e-06	3.563e-06	1.6404e-05	7.14e-06	9.785e-06	6.776e-06	0.000130135			Celeribacter indicus	1.6404e-05											Piscirickettsia salmonis	1.4102e-05
Acidithiobacillus ferrivorans	4.487e-06	2.44e-06	1.865e-06	2.362e-06	2.262e-06	2.28e-06	2.05e-06	1.554e-06	1.718e-06	9.28e-06	9.234e-06	6.112e-06	1.0857e-05	1.0395e-05	1.018e-05	1.6404e-05	1.377e-05	9.27e-06	1.1704e-05	0.000128224			Acidithiobacillus ferrivorans	1.6404e-05											Marinobacter sp. LQ44	1.4102e-05
Ferrovibrio terrae	3.205e-06	9.76e-06	1.119e-05	8.267e-06	6.786e-06	9.12e-06	3.075e-06	2.331e-06	1.718e-06	3.248e-06	3.888e-06	2.292e-06	4.653e-06	4.455e-06	3.054e-06	1.6404e-05	9.18e-06	1.442e-05	1.1088e-05	0.000128134			Ferrovibrio terrae	1.6404e-05											Colwellia sp. Arc7-635	1.4102e-05
Tepidiforma bonchosmolovskayae	1.923e-06	0	0	1.181e-06	0	0	1.025e-06	7.77e-07	8.59e-07	6.496e-06	7.29e-06	6.112e-06	7.238e-06	8.91e-06	6.108e-06	1.6404e-05	1.275e-05	2.884e-05	1.848e-05	0.000124393			Tepidiforma bonchosmolovskayae	1.6404e-05											Marinomonas primoryensis	1.4102e-05
Crateriforma conspicua	5.128e-06	2.44e-06	3.73e-06	3.543e-06	2.262e-06	2.28e-06	4.1e-06	3.108e-06	1.718e-06	1.0672e-05	9.234e-06	6.876e-06	9.306e-06	1.089e-05	6.108e-06	1.6404e-05	1.071e-05	7.725e-06	7.392e-06	0.000123626			Crateriforma conspicua	1.6404e-05											Glaesserella parasuis	1.4102e-05
Stieleria neptunia	5.128e-06	2.44e-06	0	2.362e-06	0	2.28e-06	4.1e-06	3.108e-06	1.718e-06	9.28e-06	7.29e-06	6.112e-06	8.789e-06	1.0395e-05	6.617e-06	1.6404e-05	1.02e-05	1.1845e-05	1.0472e-05	0.00011854			Stieleria neptunia	1.6404e-05											Adhaeribacter radiodurans	1.4102e-05
Rubrobacter xylanophilus	1.923e-06	2.44e-06	0	1.181e-06	0	0	1.025e-06	7.77e-07	1.718e-06	8.816e-06	7.776e-06	8.404e-06	8.789e-06	9.9e-06	7.126e-06	1.6404e-05	1.122e-05	1.339e-05	1.1088e-05	0.000111977			Rubrobacter xylanophilus	1.6404e-05											Cellvibrio sp. PSBB006	1.4102e-05
Pseudomonas sp. gcc21	1.282e-05	4.88e-06	5.595e-06	7.086e-06	2.262e-06	4.56e-06	2.05e-06	7.77e-07	2.577e-06	6.032e-06	6.318e-06	4.584e-06	8.789e-06	7.92e-06	5.599e-06	1.6404e-05	4.08e-06	3.605e-06	3.696e-06	0.000109634			Pseudomonas sp. gcc21	1.6404e-05											Clostridium pasteurianum	1.4102e-05
Azospirillum thermophilum	3.205e-06	4.88e-06	5.595e-06	4.724e-06	4.524e-06	4.56e-06	2.05e-06	1.554e-06	1.718e-06	2.784e-06	3.402e-06	2.292e-06	4.653e-06	4.95e-06	4.072e-06	1.6404e-05	8.16e-06	1.751e-05	1.232e-05	0.000109357			Azospirillum thermophilum	1.6404e-05											Runella slithyformis	1.4102e-05
Flavisolibacter ginsenosidimutans	1.282e-05	4.88e-06	3.73e-06	5.905e-06	2.262e-06	2.28e-06	1.025e-06	2.331e-06	1.718e-06	4.64e-06	3.888e-06	5.348e-06	7.238e-06	6.435e-06	6.617e-06	1.6404e-05	7.65e-06	6.18e-06	6.776e-06	0.000108127			Flavisolibacter ginsenosidimutans	1.6404e-05											Jannaschia sp. CCS1	1.4102e-05
Berryella intestinalis	4.487e-06	0	0	3.543e-06	0	0	0	0	0	6.496e-06	0	0	1.6544e-05	0	1.3743e-05	1.6404e-05	1.173e-05	1.9055e-05	1.2936e-05	0.000104938			Berryella intestinalis	1.6404e-05											Cycloclasticus zancles	1.4102e-05
Caulobacter vibrioides	3.846e-06	4.88e-06	5.595e-06	3.543e-06	2.262e-06	4.56e-06	4.1e-06	1.554e-06	8.59e-07	6.032e-06	4.86e-06	3.056e-06	6.721e-06	7.92e-06	5.599e-06	1.6404e-05	6.63e-06	8.755e-06	6.776e-06	0.000103952			Caulobacter vibrioides	1.6404e-05											Vibrio azureus	1.4102e-05
Azospirillum sp. TSA2s	1.923e-06	7.32e-06	7.46e-06	5.905e-06	4.524e-06	6.84e-06	2.05e-06	1.554e-06	8.59e-07	2.32e-06	1.944e-06	2.292e-06	3.102e-06	4.455e-06	3.054e-06	1.6404e-05	6.12e-06	1.339e-05	1.1704e-05	0.00010322			Azospirillum sp. TSA2s	1.6404e-05											Spirosoma pollinicola	1.4102e-05
Bremerella volcania	7.692e-06	2.44e-06	1.865e-06	3.543e-06	2.262e-06	2.28e-06	4.1e-06	3.885e-06	2.577e-06	6.96e-06	7.29e-06	3.82e-06	6.204e-06	7.92e-06	4.581e-06	1.6404e-05	6.63e-06	7.21e-06	5.544e-06	0.000103207			Bremerella volcania	1.6404e-05											Chryseobacterium glaciei	1.4102e-05
Rothia kristinae	2.564e-06	0	0	0	0	0	1.025e-06	0	0	1.0672e-05	9.234e-06	9.168e-06	9.823e-06	1.386e-05	9.671e-06	1.6404e-05	6.12e-06	6.695e-06	5.544e-06	0.00010078			Rothia kristinae	1.6404e-05											Bacteroides sp. HF-5287	1.4102e-05
Pseudoxanthomonas mexicana	6.41e-06	2.44e-06	3.73e-06	2.362e-06	2.262e-06	4.56e-06	2.05e-06	1.554e-06	1.718e-06	7.424e-06	7.776e-06	3.82e-06	7.238e-06	7.92e-06	4.072e-06	1.6404e-05	4.59e-06	8.755e-06	5.544e-06	0.000100629			Pseudoxanthomonas mexicana	1.6404e-05											Alistipes indistinctus	1.4102e-05
Xanthobacter sp. YN2	2.564e-06	4.88e-06	5.595e-06	3.543e-06	2.262e-06	4.56e-06	2.05e-06	1.554e-06	1.718e-06	3.248e-06	4.374e-06	3.056e-06	4.653e-06	4.95e-06	4.581e-06	1.6404e-05	6.63e-06	1.133e-05	7.392e-06	9.5344e-05			Xanthobacter sp. YN2	1.6404e-05											Apibacter sp. B2966	1.4102e-05
Actinomyces sp. zg-332	5.128e-06	4.88e-06	3.73e-06	3.543e-06	4.524e-06	4.56e-06	5.125e-06	6.216e-06	6.013e-06	2.784e-06	4.374e-06	4.584e-06	4.136e-06	4.95e-06	5.599e-06	1.6404e-05	2.55e-06	1.545e-06	3.08e-06	9.3725e-05			Actinomyces sp. zg-332	1.6404e-05											Vagococcus carniphilus	1.4102e-05
Jiangella alkaliphila	7.051e-06	0	0	1.181e-06	0	0	1.025e-06	1.554e-06	8.59e-07	6.496e-06	6.804e-06	6.112e-06	9.306e-06	9.405e-06	6.617e-06	1.6404e-05	6.12e-06	6.695e-06	5.544e-06	9.1173e-05			Jiangella alkaliphila	1.6404e-05											Escherichia sp. E4742	1.4102e-05
Actinomadura verrucosospora	5.128e-06	0	0	1.181e-06	0	0	1.025e-06	7.77e-07	8.59e-07	4.176e-06	5.346e-06	3.82e-06	7.755e-06	7.92e-06	8.144e-06	1.6404e-05	9.18e-06	1.0815e-05	8.624e-06	9.1154e-05			Actinomadura verrucosospora	1.6404e-05											Candidatus Methylopumilus universalis	1.3461e-05
Actinopolymorpha singaporensis	7.051e-06	0	0	1.181e-06	0	0	2.05e-06	1.554e-06	1.718e-06	6.496e-06	5.346e-06	3.056e-06	1.034e-05	1.0395e-05	6.617e-06	1.6404e-05	6.12e-06	6.695e-06	5.544e-06	9.0567e-05			Actinopolymorpha singaporensis	1.6404e-05											Achromobacter xylosoxidans	1.3461e-05
Bosea sp. F3-2	1.923e-06	4.88e-06	5.595e-06	4.724e-06	4.524e-06	4.56e-06	1.025e-06	7.77e-07	8.59e-07	4.176e-06	2.43e-06	2.292e-06	6.721e-06	6.435e-06	3.563e-06	1.6404e-05	4.59e-06	8.24e-06	4.928e-06	8.8646e-05			Bosea sp. F3-2	1.6404e-05											Rhodopseudomonas palustris	1.3461e-05
Thioflavicoccus mobilis	3.846e-06	2.44e-06	1.865e-06	2.362e-06	2.262e-06	2.28e-06	1.025e-06	7.77e-07	8.59e-07	3.712e-06	5.832e-06	3.056e-06	4.653e-06	6.435e-06	3.563e-06	1.6404e-05	7.14e-06	1.133e-05	8.624e-06	8.8465e-05			Thioflavicoccus mobilis	1.6404e-05											Corynebacterium glutamicum	1.3461e-05
Rhizobium favelukesii	3.205e-06	4.88e-06	3.73e-06	3.543e-06	2.262e-06	4.56e-06	2.05e-06	1.554e-06	1.718e-06	5.568e-06	6.318e-06	3.82e-06	4.653e-06	5.94e-06	5.09e-06	1.6404e-05	2.55e-06	4.12e-06	3.08e-06	8.5045e-05			Rhizobium favelukesii	1.6404e-05											Bradyrhizobium diazoefficiens	1.3461e-05
Actinomadura sp. WMMB 499	3.205e-06	0	0	1.181e-06	0	0	1.025e-06	7.77e-07	8.59e-07	6.496e-06	6.318e-06	5.348e-06	8.272e-06	7.92e-06	6.617e-06	1.6404e-05	7.14e-06	6.695e-06	6.16e-06	8.4417e-05			Actinomadura sp. WMMB 499	1.6404e-05											Cnuibacter physcomitrellae	1.3461e-05
Phenylobacterium zucineum	2.564e-06	2.44e-06	1.865e-06	1.181e-06	0	2.28e-06	1.025e-06	7.77e-07	8.59e-07	4.64e-06	3.402e-06	2.292e-06	7.755e-06	5.94e-06	4.072e-06	1.6404e-05	7.14e-06	1.0815e-05	8.624e-06	8.4075e-05			Phenylobacterium zucineum	1.6404e-05											Synechococcus sp. WH 8103	1.3461e-05
Corynebacterium doosanense	6.41e-07	0	0	1.181e-06	0	0	0	0	0	9.28e-06	7.776e-06	5.348e-06	9.306e-06	1.0395e-05	8.653e-06	1.6404e-05	4.59e-06	5.15e-06	4.928e-06	8.3652e-05			Corynebacterium doosanense	1.6404e-05											Pseudomonas knackmussii	1.3461e-05
Agrobacterium rubi	3.846e-06	4.88e-06	5.595e-06	5.905e-06	4.524e-06	4.56e-06	2.05e-06	1.554e-06	1.718e-06	3.248e-06	3.888e-06	3.056e-06	3.619e-06	3.465e-06	3.054e-06	1.6404e-05	3.57e-06	3.605e-06	4.312e-06	8.2853e-05			Agrobacterium rubi	1.6404e-05											Marinobacter salarius	1.3461e-05
Mycobacterium gordonae	4.487e-06	0	1.865e-06	1.181e-06	0	0	1.025e-06	7.77e-07	8.59e-07	6.96e-06	5.832e-06	4.584e-06	8.272e-06	8.91e-06	6.617e-06	1.6404e-05	4.08e-06	5.665e-06	4.312e-06	8.183e-05			Mycobacterium gordonae	1.6404e-05											Pseudomonas orientalis	1.3461e-05
Xanthomonas campestris	2.564e-06	2.44e-06	3.73e-06	3.543e-06	2.262e-06	2.28e-06	2.05e-06	7.77e-07	3.436e-06	3.248e-06	3.888e-06	3.056e-06	5.17e-06	4.95e-06	3.054e-06	1.6404e-05	5.1e-06	7.21e-06	4.312e-06	7.9474e-05			Xanthomonas campestris	1.6404e-05											Streptomyces californicus	1.3461e-05
Corynebacterium striatum	5.769e-06	2.44e-06	1.865e-06	1.181e-06	2.262e-06	2.28e-06	1.025e-06	7.77e-07	0	5.104e-06	5.832e-06	6.112e-06	2.585e-06	3.96e-06	4.072e-06	1.6404e-05	5.61e-06	6.695e-06	4.928e-06	7.8901e-05			Corynebacterium striatum	1.6404e-05											Acinetobacter haemolyticus	1.3461e-05
Methylocystis rosea	5.128e-06	4.88e-06	1.865e-06	3.543e-06	2.262e-06	2.28e-06	1.025e-06	1.554e-06	8.59e-07	2.32e-06	3.402e-06	1.528e-06	3.102e-06	2.97e-06	2.545e-06	1.6404e-05	4.08e-06	7.21e-06	5.544e-06	7.2501e-05			Methylocystis rosea	1.6404e-05											Sulfitobacter sp. THAF37	1.3461e-05
Miniimonas sp. S16	7.051e-06	2.44e-06	0	1.181e-06	0	0	1.025e-06	1.554e-06	1.718e-06	2.784e-06	2.43e-06	1.528e-06	6.204e-06	5.445e-06	3.563e-06	1.6404e-05	6.63e-06	5.15e-06	6.776e-06	7.1883e-05			Miniimonas sp. S16	1.6404e-05											Bacillus sp. Y1	1.3461e-05
Tardiphaga robiniae	4.487e-06	4.88e-06	5.595e-06	3.543e-06	4.524e-06	4.56e-06	1.025e-06	7.77e-07	8.59e-07	2.32e-06	3.402e-06	2.292e-06	2.068e-06	2.97e-06	1.527e-06	1.6404e-05	2.55e-06	4.12e-06	3.08e-06	7.0983e-05			Tardiphaga robiniae	1.6404e-05											Acinetobacter sp. WCHAc010034	1.3461e-05
Afipia sp. GAS231	4.487e-06	2.44e-06	1.865e-06	3.543e-06	2.262e-06	2.28e-06	2.05e-06	1.554e-06	8.59e-07	1.856e-06	2.916e-06	1.528e-06	3.102e-06	3.465e-06	2.036e-06	1.6404e-05	4.59e-06	8.24e-06	4.928e-06	7.0405e-05			Afipia sp. GAS231	1.6404e-05											Anseongella ginsenosidimutans	1.3461e-05
Mycobacterium sp. THAF192	0	0	0	0	0	0	0	0	0	8.816e-06	5.832e-06	5.348e-06	7.238e-06	7.425e-06	4.581e-06	1.6404e-05	4.59e-06	5.15e-06	4.312e-06	6.9696e-05			Mycobacterium sp. THAF192	1.6404e-05											Marinobacter fonticola	1.3461e-05
Turneriella parva	4.487e-06	2.44e-06	3.73e-06	3.543e-06	2.262e-06	2.28e-06	1.025e-06	7.77e-07	1.718e-06	4.176e-06	2.43e-06	3.056e-06	3.102e-06	2.475e-06	3.054e-06	1.6404e-05	3.57e-06	4.12e-06	3.08e-06	6.7729e-05			Turneriella parva	1.6404e-05											Qingshengfaniella alkalisoli	1.3461e-05
Aromatoleum petrolei	3.205e-06	2.44e-06	1.865e-06	1.181e-06	0	0	1.025e-06	0	0	4.64e-06	5.346e-06	3.056e-06	4.136e-06	6.435e-06	3.563e-06	1.6404e-05	3.06e-06	5.665e-06	3.696e-06	6.5717e-05			Aromatoleum petrolei	1.6404e-05											Thalassotalea sp. PS06	1.3461e-05
Bosea sp. RAC05	1.923e-06	4.88e-06	3.73e-06	3.543e-06	2.262e-06	2.28e-06	1.025e-06	7.77e-07	8.59e-07	2.32e-06	1.944e-06	7.64e-07	3.619e-06	3.465e-06	2.036e-06	1.6404e-05	2.55e-06	6.18e-06	4.312e-06	6.4873e-05			Bosea sp. RAC05	1.6404e-05											Acinetobacter sp. ACNIH1	1.3461e-05
Mycolicibacterium sediminis	3.205e-06	0	0	1.181e-06	0	0	0	7.77e-07	8.59e-07	4.176e-06	4.374e-06	3.82e-06	5.17e-06	5.94e-06	4.072e-06	1.6404e-05	4.08e-06	5.15e-06	5.544e-06	6.4752e-05			Mycolicibacterium sediminis	1.6404e-05											Chitinophaga alhagiae	1.3461e-05
Bradyrhizobium sp. CCBAU 53351	1.923e-06	2.44e-06	1.865e-06	2.362e-06	2.262e-06	2.28e-06	1.025e-06	1.554e-06	1.718e-06	1.856e-06	1.944e-06	3.056e-06	2.585e-06	4.455e-06	1.527e-06	1.6404e-05	3.06e-06	4.635e-06	4.312e-06	6.1263e-05			Bradyrhizobium sp. CCBAU 53351	1.6404e-05											Yersinia kristensenii	1.3461e-05
Gemmata sp. SH-PL17	2.564e-06	0	0	0	0	0	1.025e-06	7.77e-07	0	4.64e-06	3.402e-06	2.292e-06	4.136e-06	3.96e-06	3.563e-06	1.6404e-05	6.12e-06	6.695e-06	4.928e-06	6.0506e-05			Gemmata sp. SH-PL17	1.6404e-05											Leisingera sp. NJS201	1.3461e-05
Leifsonia xyli	7.692e-06	0	0	1.181e-06	0	0	1.025e-06	1.554e-06	1.718e-06	3.248e-06	3.888e-06	3.82e-06	3.102e-06	3.465e-06	2.036e-06	1.6404e-05	2.04e-06	4.12e-06	3.696e-06	5.8989e-05			Leifsonia xyli	1.6404e-05											Veillonella parvula	1.3461e-05
Amycolatopsis albispora	3.846e-06	0	0	1.181e-06	0	0	0	7.77e-07	8.59e-07	3.712e-06	3.888e-06	3.82e-06	4.136e-06	5.445e-06	3.054e-06	1.6404e-05	3.57e-06	4.12e-06	3.696e-06	5.8508e-05			Amycolatopsis albispora	1.6404e-05											Staphylococcus schleiferi	1.3461e-05
Mycobacterium sp. JS623	1.923e-06	0	0	1.181e-06	2.262e-06	0	0	0	0	3.248e-06	3.888e-06	2.292e-06	5.17e-06	5.445e-06	4.072e-06	1.6404e-05	4.08e-06	4.12e-06	4.312e-06	5.8397e-05			Mycobacterium sp. JS623	1.6404e-05											Listeria sp. PSOL-1	1.3461e-05
Novosphingobium aromaticivorans	1.282e-06	2.44e-06	1.865e-06	2.362e-06	2.262e-06	0	1.025e-06	7.77e-07	8.59e-07	1.856e-06	1.944e-06	1.528e-06	3.619e-06	2.475e-06	2.036e-06	1.6404e-05	4.08e-06	5.665e-06	3.696e-06	5.6175e-05			Novosphingobium aromaticivorans	1.6404e-05											Candidatus Methylopumilus rimovensis	1.282e-05
Bosea sp. ANAM02	1.282e-06	2.44e-06	1.865e-06	2.362e-06	2.262e-06	2.28e-06	0	7.77e-07	0	3.248e-06	1.944e-06	2.292e-06	3.619e-06	2.97e-06	2.036e-06	1.6404e-05	2.04e-06	4.635e-06	3.696e-06	5.6152e-05			Bosea sp. ANAM02	1.6404e-05											Actinomarinicola tropica	1.282e-05
Aeromicrobium sp. A1-2	2.564e-06	0	0	1.181e-06	0	0	2.05e-06	1.554e-06	8.59e-07	3.248e-06	2.43e-06	2.292e-06	3.619e-06	3.96e-06	3.054e-06	1.6404e-05	5.1e-06	3.605e-06	3.696e-06	5.5616e-05			Aeromicrobium sp. A1-2	1.6404e-05											Polynucleobacter asymbioticus	1.282e-05
Mycolicibacterium duvalii	1.923e-06	0	0	1.181e-06	0	0	0	7.77e-07	0	2.784e-06	2.43e-06	2.292e-06	3.619e-06	4.455e-06	3.054e-06	1.6404e-05	6.12e-06	5.15e-06	4.928e-06	5.5117e-05			Mycolicibacterium duvalii	1.6404e-05											Aureimonas sp. OT7	1.282e-05
Caballeronia insecticola	1.923e-06	0	1.865e-06	1.181e-06	0	0	0	7.77e-07	8.59e-07	1.856e-06	1.944e-06	1.528e-06	3.102e-06	2.97e-06	3.054e-06	1.6404e-05	4.59e-06	6.18e-06	5.544e-06	5.3777e-05			Caballeronia insecticola	1.6404e-05											Rhodoluna limnophila	1.282e-05
Bordetella pseudohinzii	5.128e-06	0	1.865e-06	1.181e-06	0	0	1.025e-06	0	0	3.248e-06	1.944e-06	1.528e-06	3.102e-06	3.465e-06	2.036e-06	1.6404e-05	3.57e-06	3.605e-06	2.464e-06	5.0565e-05			Bordetella pseudohinzii	1.6404e-05											Pseudomonas sp. gcc21	1.282e-05
Leifsonia sp. 21MFCrub1.1	1.923e-06	0	0	1.181e-06	0	0	0	0	0	2.784e-06	1.944e-06	2.292e-06	4.653e-06	4.95e-06	4.072e-06	1.6404e-05	2.55e-06	3.09e-06	3.08e-06	4.8923e-05			Leifsonia sp. 21MFCrub1.1	1.6404e-05											Flavisolibacter ginsenosidimutans	1.282e-05
Massilia sp. YMA4	0	0	0	0	0	0	0	0	0	3.712e-06	3.888e-06	3.056e-06	2.585e-06	3.96e-06	3.054e-06	1.6404e-05	3.06e-06	4.635e-06	4.312e-06	4.8666e-05			Massilia sp. YMA4	1.6404e-05											Granulosicoccus antarcticus	1.282e-05
Massilia armeniaca	2.564e-06	0	0	0	0	0	0	7.77e-07	8.59e-07	2.784e-06	2.916e-06	2.292e-06	2.585e-06	2.475e-06	1.527e-06	1.6404e-05	3.57e-06	5.665e-06	3.696e-06	4.8114e-05			Massilia armeniaca	1.6404e-05											Defluviimonas alba	1.282e-05
Gordonia bronchialis	3.846e-06	0	1.865e-06	1.181e-06	0	0	0	7.77e-07	0	1.856e-06	2.43e-06	2.292e-06	2.585e-06	3.465e-06	2.545e-06	1.6404e-05	3.06e-06	3.09e-06	2.464e-06	4.786e-05			Gordonia bronchialis	1.6404e-05											Brevirhabdus pacifica	1.282e-05
Frankia casuarinae	2.564e-06	0	1.865e-06	1.181e-06	0	0	0	7.77e-07	8.59e-07	2.32e-06	2.43e-06	7.64e-07	2.585e-06	2.475e-06	2.545e-06	1.6404e-05	3.06e-06	4.12e-06	3.696e-06	4.7645e-05			Frankia casuarinae	1.6404e-05											Bacillus circulans	1.282e-05
Kocuria palustris	3.205e-06	0	0	0	0	0	0	0	0	2.32e-06	2.43e-06	2.292e-06	3.102e-06	3.465e-06	2.036e-06	1.6404e-05	2.55e-06	4.12e-06	3.08e-06	4.5004e-05			Kocuria palustris	1.6404e-05											Marinobacterium aestuarii	1.282e-05
Mycobacteroides immunogenum	1.923e-06	0	0	1.181e-06	0	0	0	0	0	3.248e-06	2.43e-06	3.056e-06	3.102e-06	4.455e-06	2.545e-06	1.6404e-05	2.04e-06	2.06e-06	1.848e-06	4.4292e-05			Mycobacteroides immunogenum	1.6404e-05											Vibrio casei	1.282e-05
Paraburkholderia megapolitana	1.282e-06	0	0	1.181e-06	0	0	0	7.77e-07	0	2.32e-06	3.402e-06	3.056e-06	2.068e-06	2.475e-06	1.527e-06	1.6404e-05	2.55e-06	3.605e-06	3.08e-06	4.3727e-05			Paraburkholderia megapolitana	1.6404e-05											Roseobacter ponti	1.282e-05
Aromatoleum aromaticum	1.923e-06	0	1.865e-06	1.181e-06	0	2.28e-06	0	7.77e-07	0	1.392e-06	9.72e-07	7.64e-07	2.068e-06	1.485e-06	1.527e-06	1.6404e-05	4.08e-06	3.605e-06	3.08e-06	4.3403e-05			Aromatoleum aromaticum	1.6404e-05											Mesoplasma florum	1.282e-05
Aromatoleum bremense	1.282e-06	0	1.865e-06	1.181e-06	0	2.28e-06	0	0	0	2.32e-06	1.944e-06	7.64e-07	1.551e-06	1.98e-06	1.527e-06	1.6404e-05	2.04e-06	4.635e-06	2.464e-06	4.2237e-05			Aromatoleum bremense	1.6404e-05											Cytophaga hutchinsonii	1.282e-05
Kitasatospora sp. NA04385	1.923e-06	0	0	0	0	0	0	7.77e-07	0	1.856e-06	1.458e-06	7.64e-07	2.585e-06	2.475e-06	2.545e-06	1.6404e-05	4.08e-06	3.605e-06	3.08e-06	4.1552e-05			Kitasatospora sp. NA04385	1.6404e-05											Spirosoma sp. PL0136	1.282e-05
Pauljensenia hongkongensis	1.282e-06	0	0	0	0	0	0	0	0	2.32e-06	1.458e-06	0	3.102e-06	2.475e-06	3.054e-06	1.6404e-05	3.57e-06	3.605e-06	3.696e-06	4.0966e-05			Pauljensenia hongkongensis	1.6404e-05											Anaerococcus mediterraneensis	1.282e-05
Raineyella sp. CBA3103	3.205e-06	0	0	0	0	0	1.025e-06	7.77e-07	0	1.392e-06	1.458e-06	1.528e-06	1.551e-06	2.475e-06	1.018e-06	1.6404e-05	3.06e-06	3.09e-06	2.464e-06	3.9447e-05			Raineyella sp. CBA3103	1.6404e-05											Halobacteriovorax sp. BALOs_7	1.282e-05
Nocardia sp. CS682	2.564e-06	0	0	1.181e-06	0	0	0	7.77e-07	0	2.32e-06	1.458e-06	2.292e-06	1.551e-06	1.98e-06	1.018e-06	1.6404e-05	2.04e-06	2.575e-06	2.464e-06	3.8624e-05			Nocardia sp. CS682	1.6404e-05											Chryseobacterium sp. NBC 122	1.282e-05
Paraburkholderia atlantica	1.282e-06	2.44e-06	0	1.181e-06	0	2.28e-06	1.025e-06	2.331e-06	8.59e-07	1.392e-06	9.72e-07	7.64e-07	1.034e-06	9.9e-07	1.018e-06	1.6404e-05	1.53e-06	1.545e-06	1.232e-06	3.8279e-05			Paraburkholderia atlantica	1.6404e-05											Staphylococcus cohnii	1.282e-05
Pandoraea pulmonicola	6.41e-07	0	1.865e-06	2.362e-06	0	0	2.05e-06	7.77e-07	8.59e-07	9.28e-07	1.458e-06	7.64e-07	1.034e-06	1.485e-06	1.018e-06	1.6404e-05	2.04e-06	2.06e-06	1.848e-06	3.7593e-05			Pandoraea pulmonicola	1.6404e-05											Vibrio metoecus	1.282e-05
Mycolicibacterium sarraceniae	2.564e-06	0	0	1.181e-06	0	0	0	7.77e-07	8.59e-07	1.392e-06	9.72e-07	7.64e-07	2.068e-06	1.485e-06	1.527e-06	1.6404e-05	2.04e-06	3.09e-06	2.464e-06	3.7587e-05			Mycolicibacterium sarraceniae	1.6404e-05											Dysgonomonas sp. HDW5A	1.282e-05
Pandoraea faecigallinarum	1.923e-06	0	0	1.181e-06	0	0	1.025e-06	7.77e-07	8.59e-07	9.28e-07	1.458e-06	1.528e-06	1.034e-06	1.485e-06	1.018e-06	1.6404e-05	1.53e-06	3.605e-06	2.464e-06	3.7219e-05			Pandoraea faecigallinarum	1.6404e-05											Prevotella fusca	1.282e-05
Salinibacterium sp. ZJ450	4.487e-06	0	0	1.181e-06	0	0	0	0	0	1.392e-06	1.458e-06	1.528e-06	2.068e-06	1.485e-06	1.527e-06	1.6404e-05	1.53e-06	1.545e-06	2.464e-06	3.7069e-05			Salinibacterium sp. ZJ450	1.6404e-05											Synechococcus phage S-CBS4	1.282e-05
Massilia plicata	1.282e-06	0	0	1.181e-06	0	0	1.025e-06	1.554e-06	8.59e-07	1.392e-06	4.86e-07	7.64e-07	1.034e-06	1.485e-06	1.018e-06	1.6404e-05	1.53e-06	3.605e-06	2.464e-06	3.6083e-05			Massilia plicata	1.6404e-05											Cupriavidus basilensis	1.2179e-05
Mycobacterium marinum	0	0	0	0	0	0	0	0	0	0	2.43e-06	0	2.068e-06	1.98e-06	2.036e-06	1.6404e-05	3.57e-06	4.12e-06	3.08e-06	3.5688e-05			Mycobacterium marinum	1.6404e-05											Casimicrobium huifangae	1.2179e-05
Massilia flava	1.282e-06	0	1.865e-06	1.181e-06	0	0	0	7.77e-07	8.59e-07	9.28e-07	9.72e-07	7.64e-07	1.034e-06	1.98e-06	5.09e-07	1.6404e-05	1.53e-06	3.09e-06	1.848e-06	3.5023e-05			Massilia flava	1.6404e-05											Synechococcus sp. WH 8101	1.2179e-05
Candidatus Symbiobacter mobilis	1.923e-06	0	1.865e-06	1.181e-06	0	0	1.025e-06	7.77e-07	8.59e-07	1.392e-06	1.458e-06	7.64e-07	5.17e-07	1.98e-06	5.09e-07	1.6404e-05	1.02e-06	2.06e-06	1.232e-06	3.4966e-05			Candidatus Symbiobacter mobilis	1.6404e-05											Achromobacter sp. AONIH1	1.2179e-05
Azospira oryzae	1.282e-06	0	0	2.362e-06	0	0	0	0	0	0	0	0	3.619e-06	0	0	1.6404e-05	0	3.09e-06	4.312e-06	3.1069e-05			Azospira oryzae	1.6404e-05											Rhodoluna lacicola	1.2179e-05
Paraburkholderia terricola	6.41e-07	0	0	1.181e-06	0	0	1.025e-06	0	8.59e-07	9.28e-07	1.458e-06	1.528e-06	5.17e-07	9.9e-07	5.09e-07	1.6404e-05	1.02e-06	2.06e-06	1.848e-06	3.0968e-05			Paraburkholderia terricola	1.6404e-05											Brevibacterium sp. PAMC23299	1.2179e-05
Cupriavidus neocaledonicus	6.41e-07	0	0	1.181e-06	0	0	0	0	0	0	9.72e-07	0	1.551e-06	9.9e-07	1.018e-06	1.6404e-05	1.53e-06	1.545e-06	1.232e-06	2.7064e-05			Cupriavidus neocaledonicus	1.6404e-05											Pseudocnuella soli	1.2179e-05
Acidovorax cattleyae	6.41e-07	0	0	0	0	0	0	0	0	1.856e-06	4.86e-07	1.528e-06	1.034e-06	9.9e-07	0	1.6404e-05	5.1e-07	1.545e-06	1.232e-06	2.6226e-05			Acidovorax cattleyae	1.6404e-05											Pseudomonas mendocina	1.2179e-05
Burkholderia mallei	0	0	0	0	0	0	0	0	0	0	0	0	0	0	0	1.6404e-05	0	0	0	1.6404e-05			Burkholderia mallei	1.6404e-05											Synechococcus sp. BIOS-E4-1	1.2179e-05
Streptomyces coelicolor	0	0	0	0	0	0	0	0	0	0	0	0	0	0	0	1.6404e-05	0	0	0	1.6404e-05			Streptomyces coelicolor	1.6404e-05											Arachidicoccus ginsenosidivorans	1.2179e-05
Vibrio chagasii	2.564e-06	0.00777628	5.595e-06	5.905e-06	0.00162638	4.56e-06	5.125e-06	9.1686e-05	6.013e-06	8.816e-06	0.000786348	1.4516e-05	1.4993e-05	1.8315e-05	6.617e-06	1.5037e-05	0.00011781	0.000481525	0.000787248	0.0117753			Vibrio chagasii	1.5037e-05											Hahella chejuensis	1.2179e-05
Synechococcus sp. A18-40	2.6922e-05	0.00056364	0.00122904	0.000138177	0.00016965	0.00091884	4.1e-06	1.8648e-05	4.295e-06	5.104e-06	1.1178e-05	6.876e-06	4.653e-06	2.97e-06	7.126e-06	1.5037e-05	2.04e-06	3.605e-06	4.312e-06	0.00313621			Synechococcus sp. A18-40	1.5037e-05											Cellvibrio sp. PSBB023	1.2179e-05
Synechococcus sp. RS9902	0.000160891	0.00029524	0.00027975	0.000355481	0.000196794	0.00028956	1.5375e-05	9.324e-06	6.872e-06	7.424e-06	6.804e-06	1.6044e-05	5.687e-06	3.96e-06	1.018e-06	1.5037e-05	2.04e-06	1.545e-06	1.848e-06	0.00167069			Synechococcus sp. RS9902	1.5037e-05											Pseudomonas sp. OIL-1	1.2179e-05
Bathymodiolus thermophilus thioautotrophic gill symbiont	7.051e-06	1.464e-05	1.492e-05	1.6534e-05	1.3572e-05	1.368e-05	1.1275e-05	1.1655e-05	1.1167e-05	6.9136e-05	6.3666e-05	5.0424e-05	8.9441e-05	7.425e-05	7.4823e-05	1.5037e-05	5.304e-05	2.4205e-05	4.004e-05	0.000668556			Bathymodiolus thermophilus thioautotrophic gill symbiont	1.5037e-05											Pseudoalteromonas rubra	1.2179e-05
Paenibacillus polymyxa	1.923e-05	2.44e-05	2.7975e-05	2.8344e-05	2.4882e-05	2.736e-05	2.5625e-05	2.4087e-05	2.4911e-05	2.784e-05	3.0132e-05	2.4448e-05	3.0503e-05	2.9205e-05	2.7486e-05	1.5037e-05	3.111e-05	3.09e-05	3.2032e-05	0.000505507			Paenibacillus polymyxa	1.5037e-05											Arachidicoccus sp. B3-10	1.2179e-05
Acinetobacter indicus	3.7178e-05	2.684e-05	3.5435e-05	3.0706e-05	2.7144e-05	3.42e-05	2.05e-05	1.6317e-05	1.9757e-05	1.6704e-05	1.701e-05	2.674e-05	2.3265e-05	1.6335e-05	1.8324e-05	1.5037e-05	1.734e-05	1.545e-05	1.232e-05	0.000426602			Acinetobacter indicus	1.5037e-05											Marinobacterium sp. LSUCC0821	1.2179e-05
Nitrosomonas stercoris	7.692e-06	2.44e-05	3.5435e-05	2.5982e-05	2.4882e-05	2.964e-05	1.7425e-05	1.1655e-05	1.3744e-05	2.4592e-05	2.3328e-05	2.2156e-05	1.9646e-05	2.2275e-05	2.1887e-05	1.5037e-05	1.734e-05	1.648e-05	1.848e-05	0.000392076			Nitrosomonas stercoris	1.5037e-05											Candidatus Nucleicultrix amoebiphila	1.2179e-05
Acinetobacter schindleri	1.7948e-05	1.464e-05	2.238e-05	2.2439e-05	1.3572e-05	1.824e-05	1.3325e-05	1.1655e-05	1.2885e-05	2.32e-05	2.2842e-05	1.9864e-05	3.102e-05	1.9305e-05	2.3414e-05	1.5037e-05	1.173e-05	1.236e-05	1.2936e-05	0.000338792			Acinetobacter schindleri	1.5037e-05											Marinobacter sp. NP-4(2019)	1.2179e-05
Belliella baltica	3.3973e-05	2.196e-05	2.238e-05	4.0154e-05	2.0358e-05	2.052e-05	2.1525e-05	2.2533e-05	2.2334e-05	1.0208e-05	9.72e-06	1.146e-05	9.823e-06	8.91e-06	9.671e-06	1.5037e-05	8.67e-06	8.755e-06	8.008e-06	0.000325999			Belliella baltica	1.5037e-05											Pseudomonas sp. M30-35	1.2179e-05
Klebsiella michiganensis	1.7307e-05	1.464e-05	1.119e-05	2.0077e-05	1.131e-05	1.14e-05	1.1275e-05	6.993e-06	7.731e-06	1.4848e-05	1.6524e-05	1.6808e-05	1.8612e-05	1.6335e-05	1.4761e-05	1.5037e-05	2.244e-05	1.545e-05	1.6016e-05	0.000278754			Klebsiella michiganensis	1.5037e-05											Spirosoma montaniterrae	1.2179e-05
Shewanella sp. YLB-08	0	0	0	0	0	0	1.3325e-05	1.3209e-05	1.0308e-05	3.1088e-05	2.2842e-05	2.4448e-05	2.4299e-05	2.277e-05	1.9851e-05	1.5037e-05	2.193e-05	2.575e-05	2.156e-05	0.000266417			Shewanella sp. YLB-08	1.5037e-05											Mucilaginibacter mali	1.2179e-05
Mucilaginibacter rubeus	4.2306e-05	1.22e-05	1.3055e-05	2.0077e-05	1.131e-05	1.14e-05	1.1275e-05	1.0101e-05	1.0308e-05	1.16e-05	1.215e-05	1.2988e-05	1.3442e-05	1.2375e-05	1.0689e-05	1.5037e-05	9.69e-06	1.1845e-05	9.856e-06	0.000261704			Mucilaginibacter rubeus	1.5037e-05											Alistipes megaguti	1.2179e-05
Paracoccus yeei	9.615e-06	1.708e-05	1.492e-05	1.181e-05	1.131e-05	1.368e-05	4.1e-06	3.108e-06	1.718e-06	1.2064e-05	1.215e-05	7.64e-06	1.6544e-05	1.881e-05	1.2216e-05	1.5037e-05	1.53e-05	2.369e-05	1.7864e-05	0.000238656			Paracoccus yeei	1.5037e-05											Neptunomonas japonica	1.2179e-05
Magnetospirillum gryphiswaldense	3.846e-06	7.32e-06	7.46e-06	7.086e-06	4.524e-06	6.84e-06	3.075e-06	5.439e-06	4.295e-06	8.816e-06	8.262e-06	6.876e-06	6.204e-06	9.405e-06	6.108e-06	1.5037e-05	1.632e-05	3.5535e-05	2.4024e-05	0.000186472			Magnetospirillum gryphiswaldense	1.5037e-05											Kushneria konosiri	1.2179e-05
Aeromonas salmonicida	1.923e-05	4.88e-06	9.325e-06	8.267e-06	4.524e-06	6.84e-06	3.075e-06	4.662e-06	6.013e-06	6.496e-06	1.6038e-05	6.112e-06	8.789e-06	1.2375e-05	9.671e-06	1.5037e-05	1.071e-05	1.2875e-05	7.392e-06	0.000172311			Aeromonas salmonicida	1.5037e-05											Streptomyces sp. FR-008	1.2179e-05
Niveispirillum cyanobacteriorum	5.128e-06	1.22e-05	1.119e-05	1.0629e-05	9.048e-06	9.12e-06	3.075e-06	3.885e-06	3.436e-06	6.032e-06	6.804e-06	6.112e-06	7.238e-06	1.0395e-05	5.599e-06	1.5037e-05	1.02e-05	1.339e-05	1.0472e-05	0.00015899			Niveispirillum cyanobacteriorum	1.5037e-05											Pseudomonas sp. R2-60-08W	1.2179e-05
Synechococcus sp. CC9902	1.6025e-05	1.708e-05	1.6785e-05	8.267e-06	1.131e-05	2.964e-05	4.1e-06	8.547e-06	1.0308e-05	1.856e-06	1.944e-06	3.056e-06	2.068e-06	1.98e-06	1.018e-06	1.5037e-05	1.02e-06	1.545e-06	1.232e-06	0.000152818			Synechococcus sp. CC9902	1.5037e-05											Gemella morbillorum	1.2179e-05
Chitinophaga pinensis	4.4229e-05	4.88e-06	3.73e-06	7.086e-06	4.524e-06	2.28e-06	5.125e-06	4.662e-06	6.013e-06	6.496e-06	4.86e-06	6.112e-06	4.653e-06	3.96e-06	5.09e-06	1.5037e-05	6.12e-06	7.21e-06	6.16e-06	0.000148227			Chitinophaga pinensis	1.5037e-05											Salinimonas sp. KX18D6	1.2179e-05
Immundisolibacter cernigliae	2.564e-06	4.88e-06	7.46e-06	7.086e-06	6.786e-06	4.56e-06	3.075e-06	3.108e-06	1.718e-06	5.568e-06	8.262e-06	6.112e-06	9.306e-06	9.9e-06	6.108e-06	1.5037e-05	9.18e-06	1.03e-05	8.008e-06	0.000129018			Immundisolibacter cernigliae	1.5037e-05											Marinomonas sp. FW-1	1.2179e-05
Tardibacter chloracetimidivorans	7.051e-06	7.32e-06	7.46e-06	8.267e-06	4.524e-06	6.84e-06	2.05e-06	0	8.59e-07	6.496e-06	5.832e-06	5.348e-06	6.204e-06	7.425e-06	4.581e-06	1.5037e-05	1.224e-05	1.1845e-05	9.24e-06	0.000128619			Tardibacter chloracetimidivorans	1.5037e-05											Amphritea japonica	1.2179e-05
Candidatus Thiodictyon syntrophicum	5.128e-06	2.44e-06	1.865e-06	3.543e-06	2.262e-06	2.28e-06	2.05e-06	1.554e-06	8.59e-07	7.424e-06	7.776e-06	4.584e-06	1.0857e-05	1.188e-05	8.653e-06	1.5037e-05	1.071e-05	1.4935e-05	1.3552e-05	0.000127389			Candidatus Thiodictyon syntrophicum	1.5037e-05											Carnobacterium divergens	1.2179e-05
Acidibrevibacterium fodinaquatile	2.564e-06	7.32e-06	9.325e-06	5.905e-06	4.524e-06	6.84e-06	2.05e-06	2.331e-06	2.577e-06	6.032e-06	6.804e-06	5.348e-06	6.721e-06	8.415e-06	5.599e-06	1.5037e-05	8.67e-06	1.133e-05	8.008e-06	0.0001254			Acidibrevibacterium fodinaquatile	1.5037e-05											Salinimonas lutimaris	1.2179e-05
Mycobacteroides abscessus	1.6025e-05	2.44e-06	3.73e-06	3.543e-06	4.524e-06	2.28e-06	1.025e-06	1.554e-06	1.718e-06	6.496e-06	7.29e-06	6.112e-06	8.272e-06	8.415e-06	6.617e-06	1.5037e-05	9.18e-06	1.0815e-05	8.008e-06	0.000123081			Mycobacteroides abscessus	1.5037e-05											Mucilaginibacter gotjawali	1.2179e-05
Martelella mediterranea	5.128e-06	9.76e-06	9.325e-06	8.267e-06	4.524e-06	6.84e-06	2.05e-06	2.331e-06	2.577e-06	5.104e-06	4.374e-06	3.82e-06	3.102e-06	6.435e-06	4.072e-06	1.5037e-05	6.12e-06	8.755e-06	5.544e-06	0.000113165			Martelella mediterranea	1.5037e-05											Spirosoma sp. KCTC 42546	1.2179e-05
Geodermatophilus obscurus	3.205e-06	0	0	1.181e-06	0	0	1.025e-06	1.554e-06	8.59e-07	1.0672e-05	1.1664e-05	6.876e-06	1.4476e-05	1.287e-05	1.1198e-05	1.5037e-05	8.67e-06	6.695e-06	6.776e-06	0.000112758			Geodermatophilus obscurus	1.5037e-05											Fibrella sp. ES10-3-2-2	1.2179e-05
Rhodoplanes sp. Z2-YC6860	1.923e-06	4.88e-06	5.595e-06	7.086e-06	6.786e-06	6.84e-06	2.05e-06	1.554e-06	1.718e-06	3.712e-06	3.402e-06	3.82e-06	3.619e-06	4.455e-06	3.054e-06	1.5037e-05	8.67e-06	1.648e-05	1.1704e-05	0.000112385			Rhodoplanes sp. Z2-YC6860	1.5037e-05											Spirosoma rigui	1.2179e-05
Marichromatium purpuratum	4.487e-06	2.44e-06	1.865e-06	3.543e-06	2.262e-06	2.28e-06	3.075e-06	3.885e-06	3.436e-06	6.96e-06	7.29e-06	6.112e-06	9.306e-06	8.91e-06	5.599e-06	1.5037e-05	7.65e-06	7.725e-06	6.16e-06	0.000108022			Marichromatium purpuratum	1.5037e-05											Spirosoma sp. KUDC1026	1.2179e-05
Acidihalobacter ferrooxydans	7.051e-06	2.44e-06	3.73e-06	3.543e-06	2.262e-06	4.56e-06	3.075e-06	2.331e-06	1.718e-06	5.568e-06	6.804e-06	3.82e-06	7.238e-06	7.92e-06	6.108e-06	1.5037e-05	6.63e-06	8.24e-06	6.776e-06	0.000104851			Acidihalobacter ferrooxydans	1.5037e-05											Herbinix luporum	1.2179e-05
Synechococcus elongatus	5.128e-06	4.88e-06	3.73e-06	3.543e-06	4.524e-06	4.56e-06	5.125e-06	6.993e-06	6.872e-06	4.176e-06	5.346e-06	4.584e-06	4.653e-06	4.95e-06	4.072e-06	1.5037e-05	5.1e-06	5.665e-06	4.928e-06	0.000103866			Synechococcus elongatus	1.5037e-05											Chryseobacterium sp. StRB126	1.2179e-05
Thermobispora bispora	7.051e-06	0	0	1.181e-06	0	0	2.05e-06	1.554e-06	1.718e-06	9.744e-06	7.776e-06	6.112e-06	1.034e-05	1.089e-05	7.635e-06	1.5037e-05	6.63e-06	7.21e-06	8.008e-06	0.000102936			Thermobispora bispora	1.5037e-05											Anaerobutyricum hallii	1.2179e-05
Pseudonocardia autotrophica	3.205e-06	0	1.865e-06	1.181e-06	2.262e-06	2.28e-06	1.025e-06	1.554e-06	8.59e-07	6.96e-06	6.318e-06	6.112e-06	1.0857e-05	1.0395e-05	8.653e-06	1.5037e-05	7.65e-06	7.21e-06	7.392e-06	0.000100815			Pseudonocardia autotrophica	1.5037e-05											Candidatus Phytoplasma luffae	1.2179e-05
Pseudomonas knackmussii	1.3461e-05	2.44e-06	1.865e-06	4.724e-06	2.262e-06	2.28e-06	1.025e-06	0	0	5.568e-06	3.888e-06	2.292e-06	8.272e-06	6.435e-06	6.617e-06	1.5037e-05	1.02e-05	6.18e-06	7.392e-06	9.9938e-05			Pseudomonas knackmussii	1.5037e-05											Butyricimonas virosa	1.2179e-05
Pseudomonas alcaligenes	7.051e-06	2.44e-06	3.73e-06	3.543e-06	2.262e-06	2.28e-06	1.025e-06	7.77e-07	8.59e-07	7.424e-06	7.776e-06	3.056e-06	7.755e-06	8.91e-06	5.09e-06	1.5037e-05	7.65e-06	6.695e-06	4.928e-06	9.8288e-05			Pseudomonas alcaligenes	1.5037e-05											Staphylococcus simiae	1.2179e-05
Rosistilla oblonga	4.487e-06	0	1.865e-06	2.362e-06	2.262e-06	2.28e-06	2.05e-06	2.331e-06	2.577e-06	6.96e-06	6.318e-06	4.584e-06	6.721e-06	6.435e-06	4.581e-06	1.5037e-05	9.18e-06	9.785e-06	8.008e-06	9.7823e-05			Rosistilla oblonga	1.5037e-05											Candidatus Phytoplasma australiense	1.2179e-05
Streptomyces alfalfae	0	0	0	0	0	0	0	0	0	1.3456e-05	0	0	1.6027e-05	1.584e-05	9.162e-06	1.5037e-05	1.785e-05	0	8.624e-06	9.5996e-05			Streptomyces alfalfae	1.5037e-05											Synechococcus phage S-CRM01	1.2179e-05
Phreatobacter stygius	2.564e-06	4.88e-06	5.595e-06	3.543e-06	4.524e-06	4.56e-06	1.025e-06	7.77e-07	8.59e-07	4.64e-06	4.86e-06	3.82e-06	6.204e-06	6.93e-06	4.581e-06	1.5037e-05	5.61e-06	8.24e-06	6.16e-06	9.4409e-05			Phreatobacter stygius	1.5037e-05											Candidatus Planktophila vernalis	1.1538e-05
Acidihalobacter aeolianus	7.051e-06	2.44e-06	3.73e-06	4.724e-06	2.262e-06	2.28e-06	2.05e-06	1.554e-06	8.59e-07	6.032e-06	5.832e-06	4.584e-06	5.687e-06	5.94e-06	4.072e-06	1.5037e-05	6.12e-06	6.18e-06	6.16e-06	9.2594e-05			Acidihalobacter aeolianus	1.5037e-05											Ralstonia mannitolilytica	1.1538e-05
Nocardioides sp. JS614	5.769e-06	0	0	1.181e-06	2.262e-06	0	1.025e-06	7.77e-07	8.59e-07	7.888e-06	7.29e-06	6.112e-06	7.755e-06	6.435e-06	5.09e-06	1.5037e-05	7.65e-06	8.24e-06	8.008e-06	9.1378e-05			Nocardioides sp. JS614	1.5037e-05											Propionibacterium freudenreichii	1.1538e-05
Sphingomonas sanxanigenens	3.205e-06	4.88e-06	5.595e-06	4.724e-06	2.262e-06	4.56e-06	2.05e-06	2.331e-06	8.59e-07	4.176e-06	5.346e-06	1.528e-06	4.653e-06	4.455e-06	3.563e-06	1.5037e-05	6.63e-06	9.27e-06	6.16e-06	9.1284e-05			Sphingomonas sanxanigenens	1.5037e-05											Aerosticca soli	1.1538e-05
Phytohabitans suffuscus	1.923e-06	0	1.865e-06	1.181e-06	0	0	0	7.77e-07	8.59e-07	6.032e-06	4.86e-06	6.112e-06	1.034e-05	9.405e-06	7.635e-06	1.5037e-05	7.14e-06	8.755e-06	8.624e-06	9.0545e-05			Phytohabitans suffuscus	1.5037e-05											Providencia vermicola	1.1538e-05
Microvirga sp. VF16	3.205e-06	2.44e-06	3.73e-06	3.543e-06	2.262e-06	4.56e-06	1.025e-06	1.554e-06	8.59e-07	4.176e-06	4.86e-06	3.82e-06	5.17e-06	5.94e-06	4.072e-06	1.5037e-05	4.59e-06	8.755e-06	6.16e-06	8.5758e-05			Microvirga sp. VF16	1.5037e-05											Haematobacter massiliensis	1.1538e-05
Actinoplanes sp. N902-109	5.128e-06	2.44e-06	0	1.181e-06	0	0	0	7.77e-07	8.59e-07	5.104e-06	5.832e-06	4.584e-06	8.789e-06	9.405e-06	6.617e-06	1.5037e-05	6.63e-06	7.725e-06	5.544e-06	8.5652e-05			Actinoplanes sp. N902-109	1.5037e-05											Bartonella apis	1.1538e-05
Acidithiobacillus ferrooxidans	3.846e-06	2.44e-06	1.865e-06	2.362e-06	2.262e-06	2.28e-06	2.05e-06	1.554e-06	1.718e-06	8.352e-06	7.29e-06	6.876e-06	4.136e-06	4.95e-06	3.054e-06	1.5037e-05	4.08e-06	5.15e-06	4.928e-06	8.423e-05			Acidithiobacillus ferrooxidans	1.5037e-05											Synechococcus sp. BIOS-U3-1	1.1538e-05
Niabella ginsenosidivorans	7.051e-06	2.44e-06	3.73e-06	5.905e-06	2.262e-06	2.28e-06	3.075e-06	2.331e-06	3.436e-06	3.712e-06	4.374e-06	3.82e-06	3.619e-06	4.455e-06	3.563e-06	1.5037e-05	3.57e-06	4.635e-06	4.312e-06	8.3607e-05			Niabella ginsenosidivorans	1.5037e-05											Thiothrix sp. Ku-5	1.1538e-05
Bradyrhizobium sp. PSBB068	1.282e-06	2.44e-06	1.865e-06	1.181e-06	2.262e-06	2.28e-06	1.025e-06	7.77e-07	0	2.784e-06	3.402e-06	1.528e-06	2.585e-06	1.881e-05	2.036e-06	1.5037e-05	1.428e-05	4.12e-06	4.312e-06	8.2006e-05			Bradyrhizobium sp. PSBB068	1.5037e-05											Poseidonibacter parvus	1.1538e-05
Gordonia polyisoprenivorans	3.205e-06	2.44e-06	1.865e-06	2.362e-06	2.262e-06	2.28e-06	1.025e-06	7.77e-07	8.59e-07	5.104e-06	4.86e-06	4.584e-06	5.687e-06	6.435e-06	5.09e-06	1.5037e-05	5.1e-06	6.18e-06	4.928e-06	8.008e-05			Gordonia polyisoprenivorans	1.5037e-05											Vibrio coralliilyticus	1.1538e-05
Methylococcus capsulatus	2.564e-06	2.44e-06	1.865e-06	3.543e-06	2.262e-06	0	1.025e-06	7.77e-07	8.59e-07	3.248e-06	3.402e-06	3.82e-06	6.204e-06	4.95e-06	4.581e-06	1.5037e-05	6.63e-06	7.21e-06	9.24e-06	7.9657e-05			Methylococcus capsulatus	1.5037e-05											Thiosulfativibrio zosterae	1.1538e-05
Methylophilus sp. TWE2	4.487e-06	2.44e-06	1.865e-06	3.543e-06	2.262e-06	2.28e-06	3.075e-06	2.331e-06	1.718e-06	4.176e-06	3.888e-06	3.056e-06	4.136e-06	3.96e-06	4.072e-06	1.5037e-05	5.1e-06	6.18e-06	5.544e-06	7.915e-05			Methylophilus sp. TWE2	1.5037e-05											Shewanella algae	1.1538e-05
Roseomonas gilardii	3.846e-06	4.88e-06	7.46e-06	2.362e-06	4.524e-06	4.56e-06	2.05e-06	2.331e-06	0	1.856e-06	1.458e-06	2.292e-06	4.653e-06	4.95e-06	3.563e-06	1.5037e-05	4.08e-06	3.605e-06	4.312e-06	7.7819e-05			Roseomonas gilardii	1.5037e-05											Kaistella jeonii	1.1538e-05
Alicyclobacillus acidocaldarius	1.282e-06	0	0	3.543e-06	0	0	3.075e-06	1.554e-06	1.718e-06	5.568e-06	4.374e-06	3.056e-06	6.204e-06	6.435e-06	5.09e-06	1.5037e-05	6.63e-06	7.21e-06	6.776e-06	7.7552e-05			Alicyclobacillus acidocaldarius	1.5037e-05											Mucilaginibacter xinganensis	1.1538e-05
Synechococcus sp. A15-60	1.0256e-05	7.32e-06	9.325e-06	5.905e-06	6.786e-06	1.368e-05	0	2.331e-06	2.577e-06	2.32e-06	0	1.528e-06	0	0	0	1.5037e-05	0	0	0	7.7065e-05			Synechococcus sp. A15-60	1.5037e-05											Pseudopuniceibacterium antarcticum	1.1538e-05
Pelagibacter phage HTVC010P	1.6666e-05	7.32e-06	7.46e-06	4.724e-06	4.524e-06	4.56e-06	4.1e-06	3.108e-06	4.295e-06	4.64e-07	1.458e-06	7.64e-07	0	4.95e-07	5.09e-07	1.5037e-05	5.1e-07	0	0	7.5994e-05			Pelagibacter phage HTVC010P	1.5037e-05											Thalassotalea sp. LPB0316	1.1538e-05
Micromonospora zamorensis	4.487e-06	2.44e-06	1.865e-06	1.181e-06	0	0	0	0	0	5.568e-06	6.318e-06	3.82e-06	9.823e-06	9.405e-06	6.108e-06	1.5037e-05	4.08e-06	2.575e-06	3.08e-06	7.5787e-05			Micromonospora zamorensis	1.5037e-05											Marinomonas posidonica	1.1538e-05
Ensifer sojae	3.205e-06	4.88e-06	5.595e-06	4.724e-06	4.524e-06	6.84e-06	1.025e-06	1.554e-06	8.59e-07	2.32e-06	2.916e-06	1.528e-06	2.068e-06	1.485e-06	2.036e-06	1.5037e-05	4.08e-06	5.665e-06	3.696e-06	7.4037e-05			Ensifer sojae	1.5037e-05											Pseudomonas litoralis	1.1538e-05
Chelatococcus sp. CO-6	1.282e-06	2.44e-06	1.865e-06	2.362e-06	2.262e-06	2.28e-06	1.025e-06	7.77e-07	8.59e-07	3.248e-06	2.43e-06	1.528e-06	5.17e-06	4.95e-06	3.563e-06	1.5037e-05	4.08e-06	8.755e-06	6.16e-06	7.0073e-05			Chelatococcus sp. CO-6	1.5037e-05											Rhodobaca barguzinensis	1.1538e-05
Nitrospira moscoviensis	1.923e-06	2.44e-06	1.865e-06	1.181e-06	0	0	2.05e-06	1.554e-06	1.718e-06	4.176e-06	4.374e-06	3.056e-06	4.653e-06	3.96e-06	2.545e-06	1.5037e-05	4.59e-06	7.725e-06	4.928e-06	6.7775e-05			Nitrospira moscoviensis	1.5037e-05											Ketogulonicigenium vulgare	1.1538e-05
Brevibacterium linens	6.41e-06	0	0	1.181e-06	0	0	2.05e-06	2.331e-06	1.718e-06	3.248e-06	3.888e-06	2.292e-06	4.653e-06	7.425e-06	3.563e-06	1.5037e-05	3.57e-06	5.15e-06	3.08e-06	6.5596e-05			Brevibacterium linens	1.5037e-05											Synechococcus sp. SYN20	1.1538e-05
Verrucosispora sp. NA02020	4.487e-06	0	0	1.181e-06	0	0	0	0	0	5.104e-06	3.888e-06	3.056e-06	6.204e-06	6.435e-06	4.581e-06	1.5037e-05	5.1e-06	4.635e-06	5.544e-06	6.5252e-05			Verrucosispora sp. NA02020	1.5037e-05											Campylobacter lari	1.1538e-05
Gemmatimonas phototrophica	3.846e-06	0	0	1.181e-06	0	0	1.025e-06	7.77e-07	8.59e-07	2.784e-06	4.86e-06	3.056e-06	4.136e-06	5.94e-06	4.072e-06	1.5037e-05	4.08e-06	7.725e-06	5.544e-06	6.4922e-05			Gemmatimonas phototrophica	1.5037e-05											Clostridium butyricum	1.1538e-05
Microbacterium hominis	5.128e-06	0	0	1.181e-06	0	0	0	7.77e-07	8.59e-07	4.176e-06	2.43e-06	1.528e-06	3.619e-06	3.96e-06	3.054e-06	1.5037e-05	6.63e-06	8.24e-06	6.776e-06	6.3395e-05			Microbacterium hominis	1.5037e-05											Acinetobacter sp. WCHA55	1.1538e-05
Mycolicibacterium madagascariense	1.282e-06	0	0	2.362e-06	0	0	1.025e-06	7.77e-07	1.718e-06	4.64e-06	4.374e-06	2.292e-06	6.204e-06	6.435e-06	6.108e-06	1.5037e-05	2.55e-06	4.12e-06	4.312e-06	6.3236e-05			Mycolicibacterium madagascariense	1.5037e-05											Neptunomonas phycophila	1.1538e-05
Pimelobacter simplex	3.205e-06	0	0	0	0	0	1.025e-06	7.77e-07	8.59e-07	3.248e-06	3.402e-06	2.292e-06	5.687e-06	5.445e-06	3.054e-06	1.5037e-05	5.61e-06	6.695e-06	6.16e-06	6.2496e-05			Pimelobacter simplex	1.5037e-05											Metabacillus sp. cB07	1.1538e-05
Kibdelosporangium phytohabitans	5.128e-06	0	0	1.181e-06	0	0	1.025e-06	7.77e-07	8.59e-07	2.32e-06	2.916e-06	3.056e-06	2.585e-06	2.97e-06	2.545e-06	1.5037e-05	6.12e-06	8.24e-06	6.776e-06	6.1535e-05			Kibdelosporangium phytohabitans	1.5037e-05											Mucilaginibacter ginsenosidivorax	1.1538e-05
Pseudoxanthomonas suwonensis	2.564e-06	0	1.865e-06	2.362e-06	0	0	1.025e-06	0	8.59e-07	5.104e-06	5.346e-06	4.584e-06	2.585e-06	3.96e-06	3.054e-06	1.5037e-05	3.57e-06	4.635e-06	3.696e-06	6.0246e-05			Pseudoxanthomonas suwonensis	1.5037e-05											Odoribacter splanchnicus	1.1538e-05
Mycolicibacterium chitae	3.205e-06	0	0	1.181e-06	0	0	0	0	0	6.032e-06	4.374e-06	3.056e-06	4.653e-06	5.94e-06	4.072e-06	1.5037e-05	3.57e-06	4.635e-06	3.696e-06	5.9451e-05			Mycolicibacterium chitae	1.5037e-05											Pectobacterium polaris	1.1538e-05
Cystobacter fuscus	2.564e-06	2.44e-06	0	1.181e-06	2.262e-06	0	2.05e-06	3.108e-06	3.436e-06	2.784e-06	1.944e-06	1.528e-06	3.102e-06	1.485e-06	2.036e-06	1.5037e-05	3.57e-06	6.18e-06	3.696e-06	5.8403e-05			Cystobacter fuscus	1.5037e-05											Streptococcus pseudoporcinus	1.1538e-05
Mycolicibacterium fluoranthenivorans	3.205e-06	0	0	0	0	0	0	7.77e-07	8.59e-07	4.64e-06	5.346e-06	6.112e-06	5.17e-06	4.95e-06	3.054e-06	1.5037e-05	3.06e-06	3.605e-06	2.464e-06	5.8279e-05			Mycolicibacterium fluoranthenivorans	1.5037e-05											Phocaeicola salanitronis	1.1538e-05
Mycolicibacterium chubuense	3.205e-06	0	0	1.181e-06	0	0	1.025e-06	0	8.59e-07	3.248e-06	2.916e-06	2.292e-06	5.17e-06	4.95e-06	5.09e-06	1.5037e-05	4.59e-06	4.12e-06	4.312e-06	5.7995e-05			Mycolicibacterium chubuense	1.5037e-05											Shewanella sp. FJAT-52962	1.1538e-05
Nocardioides sp. HY056	1.282e-06	0	0	1.181e-06	0	0	0	7.77e-07	0	4.64e-06	4.374e-06	2.292e-06	5.17e-06	4.95e-06	4.072e-06	1.5037e-05	4.08e-06	4.12e-06	4.312e-06	5.6287e-05			Nocardioides sp. HY056	1.5037e-05											Parageobacillus thermoglucosidasius	1.1538e-05
Rhodococcus triatomae	4.487e-06	0	1.865e-06	1.181e-06	0	0	0	7.77e-07	8.59e-07	1.856e-06	3.402e-06	1.528e-06	5.687e-06	3.96e-06	3.054e-06	1.5037e-05	3.57e-06	4.12e-06	3.696e-06	5.5079e-05			Rhodococcus triatomae	1.5037e-05											Erysipelothrix inopinata	1.1538e-05
Archangium gephyra	6.41e-07	0	0	1.181e-06	0	0	1.025e-06	1.554e-06	8.59e-07	3.712e-06	3.888e-06	2.292e-06	3.102e-06	3.96e-06	1.527e-06	1.5037e-05	4.59e-06	6.695e-06	4.928e-06	5.4991e-05			Archangium gephyra	1.5037e-05											Bacteroides caccae	1.1538e-05
Melittangium boletus	1.923e-06	0	1.865e-06	1.181e-06	0	0	1.025e-06	1.554e-06	1.718e-06	3.248e-06	3.402e-06	2.292e-06	2.585e-06	3.465e-06	2.036e-06	1.5037e-05	4.08e-06	4.635e-06	4.928e-06	5.4974e-05			Melittangium boletus	1.5037e-05											Bacteroides intestinalis	1.1538e-05
Azospira sp. I09	6.41e-06	2.44e-06	0	3.543e-06	0	0	0	0	0	4.176e-06	0	2.292e-06	0	5.94e-06	4.072e-06	1.5037e-05	5.1e-06	5.15e-06	0	5.416e-05			Azospira sp. I09	1.5037e-05											Erysipelothrix piscisicarius	1.1538e-05
Streptomyces sp. CRXT-G-22	2.564e-06	0	0	1.181e-06	0	0	0	0	8.59e-07	3.712e-06	3.402e-06	3.056e-06	4.653e-06	4.455e-06	3.563e-06	1.5037e-05	3.06e-06	4.12e-06	3.696e-06	5.3358e-05			Streptomyces sp. CRXT-G-22	1.5037e-05											Bacillus siamensis	1.1538e-05
Corynebacterium simulans	1.282e-06	0	1.865e-06	1.181e-06	0	2.28e-06	0	0	0	3.248e-06	2.916e-06	2.292e-06	4.653e-06	5.94e-06	4.072e-06	1.5037e-05	2.04e-06	2.575e-06	2.464e-06	5.1845e-05			Corynebacterium simulans	1.5037e-05											Aster yellows witches'-broom phytoplasma	1.1538e-05
Nocardioides daphniae	1.923e-06	0	0	0	0	0	1.025e-06	0	0	4.64e-06	4.86e-06	3.82e-06	4.136e-06	4.455e-06	2.545e-06	1.5037e-05	2.04e-06	2.575e-06	3.696e-06	5.0752e-05			Nocardioides daphniae	1.5037e-05											Synechococcus sp. CBW1002	1.0897e-05
Nakamurella panacisegetis	6.41e-06	0	0	0	0	0	0	0	0	2.32e-06	1.944e-06	1.528e-06	3.102e-06	3.465e-06	3.054e-06	1.5037e-05	4.08e-06	5.15e-06	3.696e-06	4.9786e-05			Nakamurella panacisegetis	1.5037e-05											Synechococcus sp. RSCCF101	1.0897e-05
Micromonospora purpureochromogenes	1.923e-06	0	0	1.181e-06	0	0	1.025e-06	0	8.59e-07	2.784e-06	2.916e-06	1.528e-06	4.136e-06	3.96e-06	3.054e-06	1.5037e-05	4.08e-06	3.605e-06	3.08e-06	4.9168e-05			Micromonospora purpureochromogenes	1.5037e-05											Synechococcus sp. RS9909	1.0897e-05
Chromobacterium vaccinii	3.205e-06	0	1.865e-06	2.362e-06	0	2.28e-06	1.025e-06	7.77e-07	8.59e-07	1.392e-06	1.458e-06	1.528e-06	1.551e-06	2.475e-06	1.018e-06	1.5037e-05	3.57e-06	3.605e-06	3.696e-06	4.7703e-05			Chromobacterium vaccinii	1.5037e-05											Dermabacter jinjuensis	1.0897e-05
Streptomyces hundungensis	2.564e-06	0	0	0	0	0	1.025e-06	7.77e-07	8.59e-07	2.784e-06	3.888e-06	1.528e-06	3.102e-06	3.465e-06	2.545e-06	1.5037e-05	3.06e-06	2.575e-06	3.08e-06	4.6289e-05			Streptomyces hundungensis	1.5037e-05											Azospirillum brasilense	1.0897e-05
Gardnerella leopoldii	3.205e-06	2.44e-06	0	1.181e-06	2.262e-06	2.28e-06	0	0	0	2.32e-06	3.888e-06	2.292e-06	2.068e-06	3.96e-06	1.527e-06	1.5037e-05	1.53e-06	0	0	4.399e-05			Gardnerella leopoldii	1.5037e-05											Mycobacterium intracellulare	1.0897e-05
Mycobacterium xenopi	3.205e-06	0	0	1.181e-06	0	0	0	7.77e-07	8.59e-07	2.32e-06	2.916e-06	2.292e-06	2.068e-06	2.97e-06	2.036e-06	1.5037e-05	2.55e-06	2.06e-06	3.08e-06	4.3351e-05			Mycobacterium xenopi	1.5037e-05											Agrobacterium vitis	1.0897e-05
Mycobacterium kubicae	1.923e-06	0	0	1.181e-06	0	0	0	0	0	2.32e-06	1.944e-06	1.528e-06	3.102e-06	3.96e-06	2.036e-06	1.5037e-05	3.57e-06	3.09e-06	3.08e-06	4.2771e-05			Mycobacterium kubicae	1.5037e-05											Stieleria maiorica	1.0897e-05
Paraburkholderia caffeinilytica	6.41e-07	2.44e-06	1.865e-06	1.181e-06	2.262e-06	0	1.025e-06	7.77e-07	8.59e-07	1.392e-06	9.72e-07	1.528e-06	2.068e-06	1.98e-06	2.036e-06	1.5037e-05	2.04e-06	2.575e-06	1.848e-06	4.2526e-05			Paraburkholderia caffeinilytica	1.5037e-05											Sphingobium sp. MI1205	1.0897e-05
Bordetella genomosp. 8	1.282e-06	0	1.865e-06	1.181e-06	0	0	0	0	0	1.856e-06	1.944e-06	7.64e-07	2.068e-06	2.475e-06	2.036e-06	1.5037e-05	3.06e-06	5.665e-06	3.08e-06	4.2313e-05			Bordetella genomosp. 8	1.5037e-05											Erythrobacter sp. A30-3	1.0897e-05
Burkholderia anthina	1.923e-06	2.44e-06	1.865e-06	2.362e-06	2.262e-06	2.28e-06	0	0	0	1.856e-06	9.72e-07	1.528e-06	0	1.98e-06	1.018e-06	1.5037e-05	1.53e-06	2.575e-06	1.848e-06	4.1476e-05			Burkholderia anthina	1.5037e-05											Parvimonas micra	1.0897e-05
Crenobacter cavernae	1.923e-06	2.44e-06	1.865e-06	2.362e-06	0	2.28e-06	0	7.77e-07	8.59e-07	9.28e-07	1.944e-06	7.64e-07	1.034e-06	1.485e-06	5.09e-07	1.5037e-05	1.53e-06	3.09e-06	2.464e-06	4.1291e-05			Crenobacter cavernae	1.5037e-05											Granulibacter bethesdensis	1.0897e-05
Mycolicibacter minnesotensis	2.564e-06	0	0	0	0	0	0	0	0	2.32e-06	2.43e-06	3.056e-06	2.585e-06	2.475e-06	2.036e-06	1.5037e-05	3.57e-06	2.06e-06	2.464e-06	4.0597e-05			Mycolicibacter minnesotensis	1.5037e-05											Erythrobacter litoralis	1.0897e-05
Burkholderia glumae	3.205e-06	2.44e-06	1.865e-06	2.362e-06	0	0	1.025e-06	7.77e-07	8.59e-07	1.392e-06	1.458e-06	7.64e-07	1.034e-06	1.98e-06	5.09e-07	1.5037e-05	1.02e-06	2.06e-06	1.848e-06	3.9635e-05			Burkholderia glumae	1.5037e-05											Klebsiella quasipneumoniae	1.0897e-05
Dermatophilus congolensis	2.564e-06	0	0	1.181e-06	0	0	1.025e-06	1.554e-06	8.59e-07	1.856e-06	2.43e-06	2.292e-06	2.585e-06	2.475e-06	2.545e-06	1.5037e-05	5.1e-07	1.545e-06	6.16e-07	3.9074e-05			Dermatophilus congolensis	1.5037e-05											Labrenzia alexandrii	1.0897e-05
Methylobacterium radiotolerans	0	0	0	0	0	0	0	0	0	6.032e-06	0	0	4.136e-06	0	0	1.5037e-05	4.59e-06	5.665e-06	3.08e-06	3.854e-05			Methylobacterium radiotolerans	1.5037e-05											Lactiplantibacillus plantarum	1.0897e-05
Agromyces sp. LHK192	1.282e-06	0	0	1.181e-06	0	0	1.025e-06	0	8.59e-07	2.32e-06	2.43e-06	3.056e-06	2.068e-06	2.475e-06	1.527e-06	1.5037e-05	5.1e-07	2.06e-06	1.232e-06	3.7062e-05			Agromyces sp. LHK192	1.5037e-05											Ureibacillus thermosphaericus	1.0897e-05
Pandoraea oxalativorans	3.205e-06	2.44e-06	1.865e-06	1.181e-06	0	0	0	7.77e-07	8.59e-07	1.392e-06	1.458e-06	7.64e-07	1.034e-06	1.485e-06	1.018e-06	1.5037e-05	1.53e-06	1.03e-06	1.232e-06	3.6307e-05			Pandoraea oxalativorans	1.5037e-05											Arachidicoccus soli	1.0897e-05
Aurantimicrobium sp. MWH-Uga1	6.41e-06	0	0	1.181e-06	0	0	1.025e-06	7.77e-07	8.59e-07	9.28e-07	1.458e-06	7.64e-07	1.551e-06	9.9e-07	2.036e-06	1.5037e-05	1.02e-06	1.03e-06	1.232e-06	3.6298e-05			Aurantimicrobium sp. MWH-Uga1	1.5037e-05											Enterobacter asburiae	1.0897e-05
Corynebacterium choanis	1.923e-06	0	0	1.181e-06	2.262e-06	0	1.025e-06	7.77e-07	8.59e-07	1.392e-06	1.458e-06	1.528e-06	1.034e-06	9.9e-07	1.018e-06	1.5037e-05	1.53e-06	1.545e-06	1.848e-06	3.5407e-05			Corynebacterium choanis	1.5037e-05											Acinetobacter seifertii	1.0897e-05
Zhihengliuella sp. ISTPL4	6.41e-06	0	0	0	0	0	0	0	0	0	0	0	4.136e-06	0	2.036e-06	1.5037e-05	2.04e-06	3.09e-06	2.464e-06	3.5213e-05			Zhihengliuella sp. ISTPL4	1.5037e-05											Vibrio harveyi	1.0897e-05
Roseomonas sp. FDAARGOS_362	0	0	0	4.724e-06	0	0	0	0	0	0	0	0	0	0	0	1.5037e-05	3.06e-06	6.695e-06	4.928e-06	3.4444e-05			Roseomonas sp. FDAARGOS_362	1.5037e-05											Pectobacterium carotovorum	1.0897e-05
Schaalia cardiffensis	1.923e-06	0	0	1.181e-06	0	0	1.025e-06	0	0	1.856e-06	1.458e-06	7.64e-07	2.068e-06	2.475e-06	1.527e-06	1.5037e-05	1.02e-06	1.03e-06	1.232e-06	3.2596e-05			Schaalia cardiffensis	1.5037e-05											Pseudomonas sp. S-6-2	1.0897e-05
Agromyces flavus	1.923e-06	0	0	0	0	0	1.025e-06	7.77e-07	8.59e-07	1.856e-06	1.944e-06	7.64e-07	1.551e-06	2.475e-06	1.527e-06	1.5037e-05	1.02e-06	1.03e-06	6.16e-07	3.2404e-05			Agromyces flavus	1.5037e-05											Staphylococcus hominis	1.0897e-05
Paraburkholderia acidiphila	6.41e-07	0	1.865e-06	1.181e-06	0	0	1.025e-06	7.77e-07	8.59e-07	9.28e-07	9.72e-07	7.64e-07	1.034e-06	9.9e-07	1.018e-06	1.5037e-05	1.53e-06	2.06e-06	1.232e-06	3.1913e-05			Paraburkholderia acidiphila	1.5037e-05											Halobacteriovorax marinus	1.0897e-05
Burkholderia sp. KK1	6.41e-07	0	0	1.181e-06	0	2.28e-06	1.025e-06	0	0	1.392e-06	0	7.64e-07	1.034e-06	1.485e-06	0	1.5037e-05	5.1e-07	1.545e-06	1.232e-06	2.8126e-05			Burkholderia sp. KK1	1.5037e-05											Gynuella sunshinyii	1.0897e-05
Paraburkholderia ginsengisoli	6.41e-07	0	0	1.181e-06	0	0	0	0	0	4.64e-07	9.72e-07	7.64e-07	1.034e-06	9.9e-07	5.09e-07	1.5037e-05	1.53e-06	2.06e-06	1.848e-06	2.703e-05			Paraburkholderia ginsengisoli	1.5037e-05											Leisingera methylohalidivorans	1.0897e-05
Cupriavidus sp. USMAA2-4	5.769e-06	0	0	0	0	0	0	0	0	0	0	0	0	0	0	1.5037e-05	0	0	0	2.0806e-05			Cupriavidus sp. USMAA2-4	1.5037e-05											Pontibacter akesuensis	1.0897e-05
Curtobacterium sp. Csp1	0	0	0	0	0	0	0	0	0	0	0	0	0	0	4.072e-06	1.5037e-05	0	0	0	1.9109e-05			Curtobacterium sp. Csp1	1.5037e-05											Hymenobacter jejuensis	1.0897e-05
Pseudomonas sp. XWY-1	0	0	0	0	0	0	0	0	0	0	0	0	0	0	0	1.5037e-05	0	0	0	1.5037e-05			Pseudomonas sp. XWY-1	1.5037e-05											Acinetobacter piscicola	1.0897e-05
Pseudoalteromonas donghaensis	0	0.00118828	3.5435e-05	0	0.000228462	6.156e-05	0	2.5641e-05	3.6078e-05	0	7.7274e-05	0.00148751	0	1.089e-05	1.8833e-05	1.367e-05	3.621e-05	0.000194155	0.000130592	0.00354459			Pseudoalteromonas donghaensis	1.367e-05											Taylorella asinigenitalis	1.0897e-05
Synechococcus sp. A15-62	0.000221145	0.00027328	0.000233125	0.000181874	0.000275964	0.00029868	1.64e-05	6.993e-06	3.436e-06	8.816e-06	7.776e-06	1.2224e-05	1.034e-05	3.96e-06	1.527e-06	1.367e-05	5.61e-06	5.665e-06	4.312e-06	0.0015848			Synechococcus sp. A15-62	1.367e-05											Tetragenococcus halophilus	1.0897e-05
Synechococcus sp. A18-46.1	2.1794e-05	0.00023912	0.000359945	5.0783e-05	0.000106314	0.00038532	6.15e-06	9.324e-06	5.154e-06	3.248e-06	2.916e-06	3.056e-06	0	0	0	1.367e-05	0	0	0	0.00120679			Synechococcus sp. A18-46.1	1.367e-05											Kangiella geojedonensis	1.0897e-05
Zunongwangia profunda	0.00021794	7.076e-05	8.579e-05	0.000148806	6.786e-05	5.7e-05	5.6375e-05	6.8376e-05	5.5835e-05	2.4128e-05	2.4786e-05	2.5212e-05	2.4816e-05	1.8315e-05	1.7815e-05	1.367e-05	2.04e-05	1.339e-05	1.4168e-05	0.00102544			Zunongwangia profunda	1.367e-05											Mucilaginibacter paludis	1.0897e-05
Flavobacterium sediminis	0.000201915	7.32e-05	8.206e-05	0.000144082	6.786e-05	5.472e-05	4.6125e-05	6.216e-05	4.8963e-05	2.3664e-05	2.1384e-05	2.4448e-05	2.585e-05	1.6335e-05	1.8833e-05	1.367e-05	1.632e-05	1.545e-05	1.7248e-05	0.000974287			Flavobacterium sediminis	1.367e-05											Pseudoalteromonas spongiae	1.0897e-05
Flavobacterium columnare	0.00015384	5.612e-05	7.087e-05	0.000107471	5.655e-05	4.788e-05	4.6125e-05	5.5944e-05	4.8104e-05	2.32e-05	2.3814e-05	2.8268e-05	2.2231e-05	1.6335e-05	1.9342e-05	1.367e-05	1.632e-05	1.442e-05	1.54e-05	0.000835904			Flavobacterium columnare	1.367e-05											Aliivibrio salmonicida	1.0897e-05
Clostridium perfringens	1.4743e-05	6.344e-05	7.833e-05	6.4955e-05	6.1074e-05	7.524e-05	5.535e-05	5.1282e-05	5.4976e-05	3.016e-05	3.159e-05	3.6672e-05	2.8952e-05	2.8215e-05	3.2576e-05	1.367e-05	2.754e-05	1.9055e-05	2.464e-05	0.00079246			Clostridium perfringens	1.367e-05											Lysinibacillus sphaericus	1.0897e-05
Bathymodiolus septemdierum thioautotrophic gill symbiont	6.41e-06	2.196e-05	2.611e-05	2.4801e-05	2.0358e-05	2.28e-05	1.23e-05	9.324e-06	1.2026e-05	6.9136e-05	6.6582e-05	5.6536e-05	9.2543e-05	7.425e-05	6.9733e-05	1.367e-05	5.253e-05	2.7295e-05	4.004e-05	0.000718404			Bathymodiolus septemdierum thioautotrophic gill symbiont	1.367e-05											Idiomarina andamanensis	1.0897e-05
Erythrobacter sp. A30-3	1.0897e-05	3.172e-05	9.325e-06	9.448e-06	8.1432e-05	1.368e-05	3.69e-05	9.324e-06	4.295e-06	9.9296e-05	3.645e-05	2.2156e-05	5.9972e-05	1.881e-05	1.018e-05	1.367e-05	4.845e-05	9.9395e-05	7.6384e-05	0.000691784			Erythrobacter sp. A30-3	1.367e-05											Marinobacter sp. es.042	1.0897e-05
Clostridium beijerinckii	1.6025e-05	4.148e-05	5.222e-05	4.4878e-05	4.0716e-05	5.244e-05	3.895e-05	3.7296e-05	3.6937e-05	2.1344e-05	2.5758e-05	2.4448e-05	2.1714e-05	2.673e-05	3.1049e-05	1.367e-05	2.805e-05	3.09e-05	3.388e-05	0.000618485			Clostridium beijerinckii	1.367e-05											Roseibacterium elongatum	1.0897e-05
Parvimonas micra	1.0897e-05	3.904e-05	5.4085e-05	4.4878e-05	3.8454e-05	4.788e-05	4.2025e-05	3.885e-05	4.0373e-05	2.9696e-05	3.3534e-05	3.8964e-05	3.102e-05	2.4255e-05	3.1558e-05	1.367e-05	2.244e-05	1.6995e-05	1.9096e-05	0.00061771			Parvimonas micra	1.367e-05											Neisseria gonorrhoeae	1.0897e-05
Vibrio parahaemolyticus	1.9871e-05	0.00016104	1.865e-05	2.362e-05	6.5598e-05	1.824e-05	1.7425e-05	1.3986e-05	1.3744e-05	1.9024e-05	2.8674e-05	4.2784e-05	1.7578e-05	1.881e-05	1.8833e-05	1.367e-05	1.938e-05	2.2145e-05	2.464e-05	0.000577712			Vibrio parahaemolyticus	1.367e-05											Hymenobacter qilianensis	1.0897e-05
Phaeobacter inhibens	6.2177e-05	3.66e-05	4.849e-05	3.0706e-05	2.0358e-05	3.42e-05	1.3325e-05	1.0101e-05	7.731e-06	8.816e-06	9.234e-06	7.64e-06	8.789e-06	1.1385e-05	6.617e-06	1.367e-05	1.326e-05	1.6995e-05	1.6632e-05	0.000376726			Phaeobacter inhibens	1.367e-05											Catenovulum sp. CCB-QB4	1.0897e-05
Spongiibacter sp. IMCC21906	3.846e-05	2.196e-05	2.7975e-05	2.9525e-05	1.5834e-05	1.824e-05	1.025e-05	6.993e-06	7.731e-06	1.2992e-05	1.0206e-05	7.64e-06	1.8095e-05	1.485e-05	1.5779e-05	1.367e-05	1.683e-05	1.236e-05	1.4784e-05	0.000314174			Spongiibacter sp. IMCC21906	1.367e-05											Providencia sneebia	1.0897e-05
Woeseia oceani	8.333e-06	4.88e-06	5.595e-06	7.086e-06	4.524e-06	4.56e-06	1.9475e-05	2.0202e-05	1.4603e-05	3.1552e-05	2.7216e-05	2.1392e-05	2.2231e-05	2.277e-05	1.7306e-05	1.367e-05	1.989e-05	2.266e-05	2.156e-05	0.000309505			Woeseia oceani	1.367e-05											Vibrio sp. SM1977	1.0897e-05
Bdellovibrio bacteriovorus	9.615e-06	9.76e-06	9.325e-06	1.0629e-05	6.786e-06	6.84e-06	1.025e-05	1.0101e-05	1.1167e-05	1.7632e-05	1.7496e-05	1.6808e-05	1.9646e-05	1.881e-05	2.1378e-05	1.367e-05	1.836e-05	1.4935e-05	1.9096e-05	0.000262304			Bdellovibrio bacteriovorus	1.367e-05											Enterococcus gallinarum	1.0897e-05
Nitrosomonas ureae	7.051e-06	1.464e-05	1.492e-05	1.7715e-05	1.3572e-05	1.596e-05	1.025e-05	1.0101e-05	8.59e-06	1.6704e-05	1.6038e-05	1.528e-05	1.551e-05	1.584e-05	1.527e-05	1.367e-05	1.071e-05	9.785e-06	1.0472e-05	0.000252078			Nitrosomonas ureae	1.367e-05											Mycoplasma iowae	1.0897e-05
Thiothrix sp.	9.615e-06	9.76e-06	1.119e-05	1.181e-05	9.048e-06	9.12e-06	8.2e-06	6.993e-06	6.872e-06	1.0208e-05	1.215e-05	1.146e-05	1.3959e-05	1.4355e-05	1.0689e-05	1.367e-05	1.173e-05	1.0815e-05	1.232e-05	0.000203964			Thiothrix sp.	1.367e-05											Erysipelothrix larvae	1.0897e-05
Leclercia adecarboxylata	1.6666e-05	9.76e-06	9.325e-06	1.0629e-05	4.524e-06	6.84e-06	6.15e-06	5.439e-06	5.154e-06	7.888e-06	1.0206e-05	9.168e-06	1.1374e-05	1.5345e-05	1.1198e-05	1.367e-05	1.224e-05	9.785e-06	8.624e-06	0.000183985			Leclercia adecarboxylata	1.367e-05											Chryseobacterium sp. JV274	1.0897e-05
Marinobacter sp. CP1	6.41e-06	4.88e-06	7.46e-06	9.448e-06	6.786e-06	1.14e-05	7.175e-06	2.331e-06	2.577e-06	1.1136e-05	8.748e-06	6.876e-06	1.034e-05	1.782e-05	1.2725e-05	1.367e-05	1.836e-05	1.236e-05	1.232e-05	0.000182822			Marinobacter sp. CP1	1.367e-05											Elizabethkingia ursingii	1.0897e-05
Eremothecium gossypii	4.487e-06	7.32e-06	9.325e-06	1.5353e-05	9.048e-06	4.56e-06	1.23e-05	2.0979e-05	2.577e-05	4.176e-06	5.346e-06	6.876e-06	0	6.93e-06	7.126e-06	1.367e-05	5.61e-06	9.785e-06	4.312e-06	0.000172973			Eremothecium gossypii	1.367e-05											Lactobacillus apis	1.0897e-05
Dinoroseobacter shibae	1.6025e-05	1.22e-05	1.3055e-05	1.6534e-05	1.131e-05	1.368e-05	4.1e-06	1.554e-06	2.577e-06	6.96e-06	6.804e-06	4.584e-06	7.755e-06	8.91e-06	7.126e-06	1.367e-05	7.65e-06	1.03e-05	6.776e-06	0.00017157			Dinoroseobacter shibae	1.367e-05											Prevotella jejuni	1.0897e-05
Halomonas hydrothermalis	1.5384e-05	1.22e-05	5.595e-06	8.267e-06	4.524e-06	4.56e-06	4.1e-06	3.108e-06	3.436e-06	7.888e-06	7.776e-06	9.168e-06	7.238e-06	1.683e-05	6.108e-06	1.367e-05	8.67e-06	1.0815e-05	1.232e-05	0.000161657			Halomonas hydrothermalis	1.367e-05											Candidatus Methylopumilus planktonicus	1.0256e-05
Haematobacter massiliensis	1.1538e-05	7.32e-06	7.46e-06	5.905e-06	4.524e-06	6.84e-06	2.05e-06	3.108e-06	2.577e-06	1.2992e-05	9.72e-06	9.932e-06	1.1374e-05	1.287e-05	9.671e-06	1.367e-05	8.16e-06	1.133e-05	9.856e-06	0.000160897			Haematobacter massiliensis	1.367e-05											Synechococcus sp. CBW1004	1.0256e-05
Halomonas sp. HL-93	2.1794e-05	1.22e-05	1.119e-05	1.2991e-05	9.048e-06	1.14e-05	0	0	0	9.744e-06	0	0	1.2408e-05	0	1.018e-05	1.367e-05	1.275e-05	7.21e-06	1.4168e-05	0.000158753			Halomonas sp. HL-93	1.367e-05											Synechococcus sp. CBW1108	1.0256e-05
Anoxybacter fermentans	1.923e-06	9.76e-06	1.119e-05	1.0629e-05	9.048e-06	9.12e-06	8.2e-06	6.993e-06	6.872e-06	7.424e-06	6.318e-06	7.64e-06	6.721e-06	5.445e-06	7.635e-06	1.367e-05	6.63e-06	6.695e-06	4.928e-06	0.000146841			Anoxybacter fermentans	1.367e-05											Synechococcus sp. CBW1107	1.0256e-05
Granulibacter bethesdensis	1.0897e-05	9.76e-06	7.46e-06	8.267e-06	6.786e-06	6.84e-06	4.1e-06	3.108e-06	2.577e-06	6.032e-06	6.318e-06	5.348e-06	6.204e-06	7.425e-06	6.108e-06	1.367e-05	1.02e-05	1.236e-05	1.0472e-05	0.000143932			Granulibacter bethesdensis	1.367e-05											Candidatus Thioglobus singularis	1.0256e-05
Erythrobacter litoralis	1.0897e-05	4.88e-06	5.595e-06	4.724e-06	4.524e-06	4.56e-06	5.125e-06	3.108e-06	2.577e-06	8.352e-06	7.29e-06	3.82e-06	1.3959e-05	6.93e-06	4.072e-06	1.367e-05	1.122e-05	1.4935e-05	1.2936e-05	0.000143174			Erythrobacter litoralis	1.367e-05											Rhodoferax sediminis	1.0256e-05
Desulfosarcina alkanivorans	3.846e-06	2.44e-06	1.865e-06	2.362e-06	2.262e-06	2.28e-06	2.05e-06	2.331e-06	1.718e-06	1.0208e-05	8.748e-06	6.876e-06	1.1374e-05	1.0395e-05	8.653e-06	1.367e-05	1.377e-05	1.5965e-05	1.2936e-05	0.000133749			Desulfosarcina alkanivorans	1.367e-05											Cupriavidus metallidurans	1.0256e-05
Actinobacillus pleuropneumoniae	3.205e-06	7.32e-06	7.46e-06	7.086e-06	6.786e-06	4.56e-06	8.2e-06	4.662e-06	6.872e-06	6.032e-06	8.262e-06	1.0696e-05	9.306e-06	5.445e-06	7.635e-06	1.367e-05	5.1e-06	5.15e-06	3.696e-06	0.000131143			Actinobacillus pleuropneumoniae	1.367e-05											Steroidobacter denitrificans	1.0256e-05
Klebsiella aerogenes	6.41e-06	7.32e-06	1.6785e-05	4.724e-06	4.524e-06	4.56e-06	3.075e-06	2.331e-06	3.436e-06	6.496e-06	5.346e-06	4.584e-06	8.272e-06	6.435e-06	1.0689e-05	1.367e-05	6.63e-06	6.695e-06	7.392e-06	0.000129374			Klebsiella aerogenes	1.367e-05											Dermabacter vaginalis	1.0256e-05
Oligella urethralis	3.846e-06	1.22e-05	1.3055e-05	1.181e-05	9.048e-06	9.12e-06	4.1e-06	3.108e-06	3.436e-06	5.104e-06	4.374e-06	5.348e-06	5.17e-06	5.445e-06	4.072e-06	1.367e-05	3.57e-06	4.635e-06	4.312e-06	0.000125423			Oligella urethralis	1.367e-05											Lacipirellula parvula	1.0256e-05
Alkalilimnicola ehrlichii	1.4743e-05	2.44e-06	3.73e-06	3.543e-06	2.262e-06	2.28e-06	2.05e-06	7.77e-07	8.59e-07	7.424e-06	1.215e-05	6.876e-06	6.721e-06	1.188e-05	5.599e-06	1.367e-05	6.63e-06	1.133e-05	8.624e-06	0.000123588			Alkalilimnicola ehrlichii	1.367e-05											Arthrobacter alpinus	1.0256e-05
Mycolicibacterium austroafricanum	0	0	0	0	0	0	0	0	0	1.0672e-05	8.748e-06	9.932e-06	1.3442e-05	1.2375e-05	1.1198e-05	1.367e-05	1.173e-05	1.4935e-05	1.232e-05	0.000119022			Mycolicibacterium austroafricanum	1.367e-05											Qipengyuania flava	1.0256e-05
Nitratireductor sp. SY7	2.564e-06	7.32e-06	7.46e-06	7.086e-06	4.524e-06	6.84e-06	4.1e-06	3.108e-06	2.577e-06	3.248e-06	4.86e-06	3.82e-06	4.653e-06	7.92e-06	4.581e-06	1.367e-05	7.14e-06	1.133e-05	8.008e-06	0.000114809			Nitratireductor sp. SY7	1.367e-05											Sinimarinibacterium sp. NLF-5-8	1.0256e-05
Afipia carboxidovorans	0	1.464e-05	0	0	0	0	0	0	0	5.104e-06	5.346e-06	0	7.755e-06	1.0395e-05	5.09e-06	1.367e-05	1.071e-05	2.1115e-05	1.232e-05	0.000106145			Afipia carboxidovorans	1.367e-05											Bradyrhizobium lablabi	1.0256e-05
Mycoavidus cysteinexigens	3.205e-06	7.32e-06	7.46e-06	8.267e-06	4.524e-06	6.84e-06	2.05e-06	2.331e-06	2.577e-06	5.568e-06	5.832e-06	4.584e-06	6.204e-06	7.425e-06	6.108e-06	1.367e-05	3.06e-06	2.575e-06	2.464e-06	0.000102064			Mycoavidus cysteinexigens	1.367e-05											Neisseria meningitidis	1.0256e-05
Rhizobium rosettiformans	3.205e-06	4.88e-06	5.595e-06	4.724e-06	4.524e-06	4.56e-06	1.025e-06	1.554e-06	1.718e-06	8.352e-06	7.776e-06	6.112e-06	3.102e-06	5.94e-06	3.563e-06	1.367e-05	5.61e-06	7.21e-06	4.928e-06	9.8048e-05			Rhizobium rosettiformans	1.367e-05											Aminobacter sp. MSH1	1.0256e-05
Nocardioides sp. S5	5.128e-06	2.44e-06	1.865e-06	1.181e-06	2.262e-06	0	2.05e-06	7.77e-07	8.59e-07	9.28e-06	6.318e-06	3.82e-06	1.1374e-05	9.9e-06	8.144e-06	1.367e-05	5.61e-06	6.695e-06	5.544e-06	9.6917e-05			Nocardioides sp. S5	1.367e-05											Aurantimicrobium sp. MWH-Mo1	1.0256e-05
Burkholderia ambifaria	6.41e-07	0	0	1.181e-06	0	0	0	7.77e-07	1.2885e-05	0	1.944e-06	1.528e-06	1.551e-06	1.98e-06	1.527e-06	1.367e-05	2.703e-05	1.5965e-05	1.3552e-05	9.4231e-05			Burkholderia ambifaria	1.367e-05											Nitrosomonas eutropha	1.0256e-05
Starkeya sp. ORNL1	2.564e-06	7.32e-06	7.46e-06	5.905e-06	4.524e-06	6.84e-06	2.05e-06	7.77e-07	1.718e-06	2.32e-06	2.43e-06	2.292e-06	5.687e-06	4.455e-06	4.581e-06	1.367e-05	5.1e-06	7.725e-06	6.776e-06	9.4194e-05			Starkeya sp. ORNL1	1.367e-05											Acidithiobacillus thiooxidans	1.0256e-05
Stackebrandtia nassauensis	2.564e-06	2.44e-06	0	2.362e-06	2.262e-06	2.28e-06	1.025e-06	7.77e-07	8.59e-07	5.104e-06	4.374e-06	3.82e-06	7.755e-06	7.92e-06	7.635e-06	1.367e-05	1.122e-05	8.24e-06	9.856e-06	9.4163e-05			Stackebrandtia nassauensis	1.367e-05											Deefgea sp. D17	1.0256e-05
Wenzhouxiangella marina	6.41e-06	4.88e-06	5.595e-06	4.724e-06	4.524e-06	4.56e-06	3.075e-06	3.108e-06	2.577e-06	4.176e-06	4.86e-06	3.056e-06	5.17e-06	6.435e-06	3.563e-06	1.367e-05	3.57e-06	5.15e-06	4.928e-06	9.4031e-05			Wenzhouxiangella marina	1.367e-05											Synechococcus sp. A15-60	1.0256e-05
Sphaerobacter thermophilus	1.282e-06	0	0	1.181e-06	0	0	1.025e-06	7.77e-07	8.59e-07	5.104e-06	4.86e-06	3.82e-06	8.272e-06	7.92e-06	5.599e-06	1.367e-05	8.67e-06	1.751e-05	1.0472e-05	9.1021e-05			Sphaerobacter thermophilus	1.367e-05											Rhodobacter capsulatus	1.0256e-05
Aeromicrobium marinum	3.205e-06	2.44e-06	1.865e-06	2.362e-06	2.262e-06	2.28e-06	3.075e-06	3.108e-06	3.436e-06	5.104e-06	5.346e-06	5.348e-06	7.755e-06	7.425e-06	6.108e-06	1.367e-05	5.61e-06	4.12e-06	4.928e-06	8.9447e-05			Aeromicrobium marinum	1.367e-05											Edwardsiella tarda	1.0256e-05
Methylobacterium aquaticum	1.923e-06	2.44e-06	1.865e-06	3.543e-06	2.262e-06	2.28e-06	1.025e-06	1.554e-06	8.59e-07	4.64e-06	6.318e-06	3.056e-06	6.204e-06	9.405e-06	6.617e-06	1.367e-05	5.61e-06	8.755e-06	6.16e-06	8.8186e-05			Methylobacterium aquaticum	1.367e-05											Lysobacter sp. HDW10	1.0256e-05
Agrobacterium rhizogenes	7.051e-06	4.88e-06	3.73e-06	4.724e-06	4.524e-06	4.56e-06	2.05e-06	3.108e-06	3.436e-06	3.712e-06	2.43e-06	1.528e-06	3.619e-06	2.475e-06	2.545e-06	1.367e-05	6.12e-06	6.18e-06	6.16e-06	8.6502e-05			Agrobacterium rhizogenes	1.367e-05											Sulfuriferula nivalis	1.0256e-05
Glutamicibacter creatinolyticus	4.487e-06	0	0	0	0	0	1.025e-06	1.554e-06	8.59e-07	5.104e-06	5.346e-06	4.584e-06	8.789e-06	7.92e-06	7.126e-06	1.367e-05	9.69e-06	7.725e-06	8.008e-06	8.5887e-05			Glutamicibacter creatinolyticus	1.367e-05											Paraphotobacterium marinum	1.0256e-05
Gemmatimonas sp. TET16	3.205e-06	0	0	2.362e-06	2.262e-06	0	2.05e-06	1.554e-06	1.718e-06	4.64e-06	5.346e-06	3.82e-06	6.204e-06	6.435e-06	4.581e-06	1.367e-05	7.65e-06	1.133e-05	7.392e-06	8.4219e-05			Gemmatimonas sp. TET16	1.367e-05											Candidatus Endolissoclinum faulkneri	1.0256e-05
Pseudomonas psychrotolerans	7.051e-06	2.44e-06	1.865e-06	4.724e-06	2.262e-06	2.28e-06	2.05e-06	1.554e-06	8.59e-07	5.568e-06	4.374e-06	3.056e-06	4.653e-06	6.435e-06	3.563e-06	1.367e-05	5.1e-06	5.665e-06	6.16e-06	8.3329e-05			Pseudomonas psychrotolerans	1.367e-05											Gemmobacter sp. HYN0069	1.0256e-05
Mycoavidus sp. B2-EB	3.205e-06	2.44e-06	3.73e-06	3.543e-06	2.262e-06	4.56e-06	4.1e-06	2.331e-06	2.577e-06	4.64e-06	4.374e-06	4.584e-06	4.136e-06	4.455e-06	4.581e-06	1.367e-05	4.08e-06	4.635e-06	4.312e-06	8.2215e-05			Mycoavidus sp. B2-EB	1.367e-05											Halotalea alkalilenta	1.0256e-05
Actinomyces oris	0	0	0	0	0	0	3.075e-06	0	3.436e-06	1.0208e-05	7.29e-06	0	1.1374e-05	8.91e-06	8.653e-06	1.367e-05	8.16e-06	0	7.392e-06	8.2168e-05			Actinomyces oris	1.367e-05											Leucobacter denitrificans	1.0256e-05
Thioalkalivibrio paradoxus	5.769e-06	2.44e-06	3.73e-06	3.543e-06	2.262e-06	2.28e-06	2.05e-06	1.554e-06	8.59e-07	4.64e-06	5.346e-06	4.584e-06	4.653e-06	6.435e-06	2.545e-06	1.367e-05	4.59e-06	6.695e-06	4.312e-06	8.1957e-05			Thioalkalivibrio paradoxus	1.367e-05											Maritalea myrionectae	1.0256e-05
Acidithiobacillus caldus	4.487e-06	0	0	1.181e-06	0	0	1.025e-06	7.77e-07	8.59e-07	6.496e-06	7.29e-06	6.112e-06	7.238e-06	7.92e-06	5.09e-06	1.367e-05	5.61e-06	6.695e-06	6.16e-06	8.061e-05			Acidithiobacillus caldus	1.367e-05											Alcanivorax xenomutans	1.0256e-05
Rhodobacter capsulatus	1.0256e-05	4.88e-06	5.595e-06	5.905e-06	4.524e-06	4.56e-06	2.05e-06	1.554e-06	8.59e-07	2.32e-06	2.43e-06	2.292e-06	1.551e-06	2.475e-06	1.527e-06	1.367e-05	3.57e-06	6.18e-06	3.696e-06	7.9894e-05			Rhodobacter capsulatus	1.367e-05											Moraxella cuniculi	1.0256e-05
Mycobacterium sp. YC-RL4	6.41e-07	0	0	1.181e-06	0	0	1.025e-06	0	0	7.424e-06	7.29e-06	7.64e-06	7.755e-06	1.0395e-05	5.599e-06	1.367e-05	6.12e-06	6.18e-06	4.928e-06	7.9848e-05			Mycobacterium sp. YC-RL4	1.367e-05											Rhodococcus aetherivorans	1.0256e-05
Brachybacterium sp. SGAir0954	6.41e-07	0	1.865e-06	1.181e-06	2.262e-06	0	3.075e-06	3.108e-06	3.436e-06	6.496e-06	6.318e-06	7.64e-06	6.204e-06	5.445e-06	5.09e-06	1.367e-05	4.59e-06	4.12e-06	4.312e-06	7.9453e-05			Brachybacterium sp. SGAir0954	1.367e-05											Frischella perrara	1.0256e-05
Caldichromatium japonicum	2.564e-06	2.44e-06	1.865e-06	3.543e-06	2.262e-06	2.28e-06	3.075e-06	1.554e-06	1.718e-06	5.104e-06	6.804e-06	4.584e-06	4.136e-06	5.94e-06	2.545e-06	1.367e-05	4.59e-06	5.15e-06	4.928e-06	7.8752e-05			Caldichromatium japonicum	1.367e-05											Colwellia psychrerythraea	1.0256e-05
Saccharothrix syringae	1.282e-06	0	0	1.181e-06	0	0	1.025e-06	1.554e-06	8.59e-07	4.64e-06	6.804e-06	5.348e-06	6.721e-06	8.415e-06	5.09e-06	1.367e-05	7.14e-06	8.24e-06	6.16e-06	7.8129e-05			Saccharothrix syringae	1.367e-05											Serratia symbiotica	1.0256e-05
Collinsella aerofaciens	1.923e-06	2.44e-06	1.865e-06	2.362e-06	2.262e-06	2.28e-06	1.025e-06	0	1.718e-06	5.104e-06	4.86e-06	3.056e-06	6.204e-06	6.435e-06	4.072e-06	1.367e-05	7.14e-06	6.18e-06	4.312e-06	7.6908e-05			Collinsella aerofaciens	1.367e-05											Agarivorans gilvus	1.0256e-05
Shewanella sp. W3-18-1	0	9.76e-06	0	1.0629e-05	1.131e-05	6.84e-06	0	0	0	0	0	4.584e-06	0	0	0	1.367e-05	6.63e-06	6.695e-06	6.16e-06	7.6278e-05			Shewanella sp. W3-18-1	1.367e-05											Vibrio mimicus	1.0256e-05
Bradymonas sediminis	3.205e-06	2.44e-06	3.73e-06	3.543e-06	2.262e-06	4.56e-06	1.025e-06	1.554e-06	1.718e-06	3.248e-06	2.916e-06	3.82e-06	3.102e-06	3.465e-06	3.563e-06	1.367e-05	5.1e-06	6.18e-06	6.16e-06	7.5261e-05			Bradymonas sediminis	1.367e-05											Reinekea forsetii	1.0256e-05
Sphingomonas koreensis	2.564e-06	4.88e-06	5.595e-06	3.543e-06	2.262e-06	4.56e-06	1.025e-06	0	0	3.712e-06	3.888e-06	3.82e-06	6.204e-06	3.96e-06	4.072e-06	1.367e-05	3.57e-06	4.12e-06	3.696e-06	7.5141e-05			Sphingomonas koreensis	1.367e-05											Aeromonas sp. ASNIH1	1.0256e-05
Prauserella marina	2.564e-06	2.44e-06	0	1.181e-06	0	0	2.05e-06	2.331e-06	1.718e-06	5.104e-06	5.346e-06	4.584e-06	6.204e-06	7.425e-06	5.09e-06	1.367e-05	4.59e-06	5.15e-06	4.312e-06	7.3759e-05			Prauserella marina	1.367e-05											Permianibacter aggregans	1.0256e-05
Cutibacterium avidum	8.333e-06	0	0	2.362e-06	0	0	1.025e-06	7.77e-07	8.59e-07	5.568e-06	5.832e-06	4.584e-06	6.204e-06	6.435e-06	5.09e-06	1.367e-05	3.57e-06	4.635e-06	3.696e-06	7.264e-05			Cutibacterium avidum	1.367e-05											Halomonas sp. A40-4	1.0256e-05
Ectothiorhodospira sp. BSL-9	9.615e-06	2.44e-06	1.865e-06	2.362e-06	2.262e-06	2.28e-06	1.025e-06	1.554e-06	0	4.64e-06	4.374e-06	3.82e-06	3.102e-06	2.97e-06	2.545e-06	1.367e-05	4.59e-06	5.15e-06	4.312e-06	7.2576e-05			Ectothiorhodospira sp. BSL-9	1.367e-05											Halomonas chromatireducens	1.0256e-05
Arsenicicoccus sp. oral taxon 190	8.974e-06	0	0	1.181e-06	0	0	1.025e-06	0	8.59e-07	4.176e-06	3.402e-06	2.292e-06	7.755e-06	5.94e-06	5.599e-06	1.367e-05	6.12e-06	6.18e-06	4.928e-06	7.2101e-05			Arsenicicoccus sp. oral taxon 190	1.367e-05											Kushneria phosphatilytica	1.0256e-05
Bradyrhizobium sp.	1.923e-06	2.44e-06	3.73e-06	2.362e-06	2.262e-06	2.28e-06	2.05e-06	1.554e-06	8.59e-07	2.32e-06	3.402e-06	2.292e-06	4.136e-06	3.465e-06	2.545e-06	1.367e-05	4.59e-06	9.785e-06	6.16e-06	7.1825e-05			Bradyrhizobium sp.	1.367e-05											Clostridium sporogenes	1.0256e-05
Rhizobium gallicum	1.282e-06	2.44e-06	3.73e-06	3.543e-06	2.262e-06	2.28e-06	2.05e-06	1.554e-06	1.718e-06	5.104e-06	4.374e-06	6.876e-06	2.585e-06	3.465e-06	3.054e-06	1.367e-05	3.06e-06	4.635e-06	3.696e-06	7.1378e-05			Rhizobium gallicum	1.367e-05											Ignavibacterium album	1.0256e-05
Paenarthrobacter sp. YJN-5	3.205e-06	0	0	0	0	0	2.05e-06	2.331e-06	0	4.64e-06	5.832e-06	6.112e-06	8.789e-06	6.93e-06	5.09e-06	1.367e-05	3.06e-06	3.09e-06	3.08e-06	6.7879e-05			Paenarthrobacter sp. YJN-5	1.367e-05											Vibrio mediterranei	1.0256e-05
Variibacter gotjawalensis	1.923e-06	4.88e-06	3.73e-06	3.543e-06	4.524e-06	4.56e-06	2.05e-06	1.554e-06	8.59e-07	2.32e-06	2.916e-06	3.056e-06	2.068e-06	2.475e-06	1.527e-06	1.367e-05	3.06e-06	4.12e-06	4.312e-06	6.7147e-05			Variibacter gotjawalensis	1.367e-05											Marinomonas sp. MWYL1	1.0256e-05
Corynebacterium tuberculostearicum	3.846e-06	0	0	1.181e-06	0	2.28e-06	2.05e-06	2.331e-06	8.59e-07	7.424e-06	4.86e-06	5.348e-06	3.619e-06	4.95e-06	3.054e-06	1.367e-05	2.55e-06	4.12e-06	4.312e-06	6.6454e-05			Corynebacterium tuberculostearicum	1.367e-05											Lactobacillus iners	1.0256e-05
Brevibacterium sp. CS2	2.564e-06	0	1.865e-06	1.181e-06	0	0	0	7.77e-07	8.59e-07	5.104e-06	7.29e-06	3.82e-06	7.238e-06	6.435e-06	4.581e-06	1.367e-05	3.06e-06	4.12e-06	3.696e-06	6.626e-05			Brevibacterium sp. CS2	1.367e-05											Vibrio diabolicus	1.0256e-05
Kribbella qitaiheensis	4.487e-06	0	1.865e-06	1.181e-06	0	0	0	7.77e-07	8.59e-07	4.64e-06	3.888e-06	3.056e-06	5.687e-06	5.94e-06	5.09e-06	1.367e-05	4.59e-06	5.15e-06	4.312e-06	6.5192e-05			Kribbella qitaiheensis	1.367e-05											Vibrio metschnikovii	1.0256e-05
Tessaracoccus defluvii	3.205e-06	0	0	1.181e-06	0	0	1.025e-06	1.554e-06	8.59e-07	3.712e-06	3.888e-06	2.292e-06	7.238e-06	8.415e-06	4.072e-06	1.367e-05	4.59e-06	5.665e-06	3.696e-06	6.5062e-05			Tessaracoccus defluvii	1.367e-05											Marinobacter sp. LV10R510-11A	1.0256e-05
Propionibacterium sp. oral taxon 193	6.41e-06	0	0	0	0	0	0	1.554e-06	0	2.32e-06	4.374e-06	3.056e-06	7.238e-06	7.92e-06	5.599e-06	1.367e-05	4.08e-06	3.09e-06	3.08e-06	6.2391e-05			Propionibacterium sp. oral taxon 193	1.367e-05											Aerococcus christensenii	1.0256e-05
Nocardioides sp. HDW12A	1.923e-06	0	0	0	0	0	1.025e-06	7.77e-07	8.59e-07	5.104e-06	4.374e-06	3.82e-06	6.204e-06	6.435e-06	5.09e-06	1.367e-05	5.61e-06	3.605e-06	3.696e-06	6.2192e-05			Nocardioides sp. HDW12A	1.367e-05											Halomonas huangheensis	1.0256e-05
Streptomonospora sp. M2	4.487e-06	0	0	2.362e-06	0	2.28e-06	1.025e-06	7.77e-07	8.59e-07	2.784e-06	3.402e-06	3.056e-06	3.619e-06	4.455e-06	2.545e-06	1.367e-05	5.61e-06	6.695e-06	4.312e-06	6.1938e-05			Streptomonospora sp. M2	1.367e-05											Entomomonas sp. F2A	1.0256e-05
Amycolatopsis methanolica	1.923e-06	0	0	0	0	0	0	7.77e-07	8.59e-07	6.496e-06	7.29e-06	5.348e-06	4.136e-06	5.445e-06	3.054e-06	1.367e-05	4.59e-06	4.635e-06	3.696e-06	6.1919e-05			Amycolatopsis methanolica	1.367e-05											Lactococcus cremoris	1.0256e-05
Tessaracoccus flavus	5.769e-06	0	1.865e-06	1.181e-06	0	0	0	0	8.59e-07	3.712e-06	2.916e-06	3.82e-06	5.17e-06	5.94e-06	3.563e-06	1.367e-05	5.1e-06	4.635e-06	3.696e-06	6.1896e-05			Tessaracoccus flavus	1.367e-05											Acinetobacter variabilis	1.0256e-05
Gemmatimonas aurantiaca	3.205e-06	0	0	1.181e-06	0	0	0	7.77e-07	0	3.712e-06	3.888e-06	2.292e-06	5.17e-06	6.435e-06	4.072e-06	1.367e-05	4.08e-06	8.24e-06	4.928e-06	6.165e-05			Gemmatimonas aurantiaca	1.367e-05											Jeotgalibaca ciconiae	1.0256e-05
Streptacidiphilus sp. P02-A3a	1.923e-06	0	0	1.181e-06	0	0	0	7.77e-07	8.59e-07	3.712e-06	4.374e-06	3.82e-06	5.687e-06	5.94e-06	5.09e-06	1.367e-05	4.59e-06	5.15e-06	3.696e-06	6.0469e-05			Streptacidiphilus sp. P02-A3a	1.367e-05											Chrysochromulina ericina virus	1.0256e-05
Oxalobacter formigenes	1.923e-06	2.44e-06	1.865e-06	2.362e-06	2.262e-06	2.28e-06	1.025e-06	7.77e-07	8.59e-07	3.712e-06	2.916e-06	2.292e-06	2.585e-06	3.465e-06	2.545e-06	1.367e-05	3.57e-06	4.12e-06	3.696e-06	5.8364e-05			Oxalobacter formigenes	1.367e-05											Pseudooceanicola algae	1.0256e-05
Janibacter melonis	5.128e-06	0	0	0	0	0	0	7.77e-07	8.59e-07	4.176e-06	4.374e-06	5.348e-06	2.068e-06	4.95e-06	4.072e-06	1.367e-05	3.57e-06	5.665e-06	3.696e-06	5.8353e-05			Janibacter melonis	1.367e-05											Mucilaginibacter ginkgonis	1.0256e-05
Methylosinus sp. C49	5.128e-06	2.44e-06	3.73e-06	3.543e-06	2.262e-06	2.28e-06	0	7.77e-07	1.718e-06	1.392e-06	2.43e-06	1.528e-06	2.068e-06	2.97e-06	2.036e-06	1.367e-05	2.55e-06	4.635e-06	3.08e-06	5.8237e-05			Methylosinus sp. C49	1.367e-05											Spirosoma radiotolerans	1.0256e-05
Methylovorus sp. MP688	1.282e-06	2.44e-06	0	0	0	0	1.025e-06	7.77e-07	8.59e-07	2.32e-06	1.944e-06	2.292e-06	3.619e-06	3.465e-06	3.563e-06	1.367e-05	5.61e-06	7.21e-06	8.008e-06	5.8084e-05			Methylovorus sp. MP688	1.367e-05											Bacteroides uniformis	1.0256e-05
Erythrobacter neustonensis	1.923e-06	2.44e-06	1.865e-06	1.181e-06	0	2.28e-06	1.025e-06	7.77e-07	8.59e-07	2.784e-06	2.916e-06	2.292e-06	5.17e-06	2.475e-06	2.036e-06	1.367e-05	4.08e-06	5.15e-06	4.928e-06	5.7851e-05			Erythrobacter neustonensis	1.367e-05											Vibrio taketomensis	1.0256e-05
Ancylobacter sp. TS-1	1.282e-06	2.44e-06	3.73e-06	3.543e-06	2.262e-06	4.56e-06	1.025e-06	7.77e-07	8.59e-07	1.392e-06	1.944e-06	7.64e-07	2.068e-06	1.98e-06	1.018e-06	1.367e-05	3.57e-06	7.21e-06	3.696e-06	5.779e-05			Ancylobacter sp. TS-1	1.367e-05											Limosilactobacillus reuteri	1.0256e-05
Brevibacterium sandarakinum	1.923e-06	0	0	1.181e-06	0	2.28e-06	0	7.77e-07	0	4.64e-06	4.86e-06	4.584e-06	5.687e-06	6.435e-06	5.09e-06	1.367e-05	2.04e-06	2.06e-06	1.848e-06	5.7075e-05			Brevibacterium sandarakinum	1.367e-05											Apibacter sp. B3706	1.0256e-05
Sphingosinicella microcystinivorans	3.846e-06	2.44e-06	1.865e-06	3.543e-06	2.262e-06	2.28e-06	1.025e-06	7.77e-07	8.59e-07	1.856e-06	2.43e-06	1.528e-06	2.068e-06	2.475e-06	2.036e-06	1.367e-05	3.06e-06	4.12e-06	4.312e-06	5.6452e-05			Sphingosinicella microcystinivorans	1.367e-05											Vibrio rotiferianus	1.0256e-05
Streptomyces sp. NHF165	1.923e-06	0	0	1.181e-06	0	0	1.025e-06	1.554e-06	8.59e-07	4.64e-06	4.86e-06	3.056e-06	4.653e-06	5.94e-06	4.072e-06	1.367e-05	2.55e-06	3.605e-06	2.464e-06	5.6052e-05			Streptomyces sp. NHF165	1.367e-05											[Clostridium] innocuum	1.0256e-05
Dechloromonas aromatica	3.846e-06	2.44e-06	1.865e-06	2.362e-06	2.262e-06	2.28e-06	1.025e-06	7.77e-07	8.59e-07	2.32e-06	2.43e-06	3.056e-06	3.102e-06	2.475e-06	3.054e-06	1.367e-05	2.55e-06	3.09e-06	2.464e-06	5.5927e-05			Dechloromonas aromatica	1.367e-05											Mucilaginibacter sp. F39-2	1.0256e-05
Amycolatopsis sp. Hca4	2.564e-06	0	0	1.181e-06	0	0	0	7.77e-07	8.59e-07	5.104e-06	3.888e-06	2.292e-06	5.17e-06	5.445e-06	4.072e-06	1.367e-05	4.08e-06	3.605e-06	3.08e-06	5.5787e-05			Amycolatopsis sp. Hca4	1.367e-05											Lactococcus raffinolactis	1.0256e-05
Arthrobacter sp. NEB 688	6.41e-06	0	0	1.181e-06	0	0	0	1.554e-06	8.59e-07	4.176e-06	2.916e-06	7.64e-07	4.136e-06	5.445e-06	3.563e-06	1.367e-05	4.08e-06	3.605e-06	3.08e-06	5.5439e-05			Arthrobacter sp. NEB 688	1.367e-05											Bacteroides eggerthii	1.0256e-05
Janibacter limosus	3.205e-06	0	1.865e-06	1.181e-06	0	0	0	0	8.59e-07	3.712e-06	4.374e-06	3.056e-06	3.102e-06	3.465e-06	3.054e-06	1.367e-05	4.59e-06	4.12e-06	3.696e-06	5.3949e-05			Janibacter limosus	1.367e-05											Sulfitobacter sp. SK025	1.0256e-05
Lysobacter solisilvae	2.564e-06	2.44e-06	1.865e-06	1.181e-06	2.262e-06	2.28e-06	1.025e-06	7.77e-07	8.59e-07	2.32e-06	1.944e-06	1.528e-06	2.068e-06	2.97e-06	1.527e-06	1.367e-05	3.57e-06	4.635e-06	4.312e-06	5.3797e-05			Lysobacter solisilvae	1.367e-05											Acetoanaerobium sticklandii	1.0256e-05
Chromobacterium sp. Rain0013	5.769e-06	2.44e-06	1.865e-06	2.362e-06	0	0	0	0	0	3.712e-06	2.916e-06	1.528e-06	3.102e-06	3.465e-06	0	1.367e-05	0	7.725e-06	4.312e-06	5.2866e-05			Chromobacterium sp. Rain0013	1.367e-05											Chryseobacterium cucumeris	1.0256e-05
Candidatus Xiphinematobacter sp. Idaho Grape	5.128e-06	2.44e-06	1.865e-06	1.181e-06	2.262e-06	2.28e-06	2.05e-06	2.331e-06	2.577e-06	1.856e-06	1.944e-06	1.528e-06	2.068e-06	1.485e-06	2.036e-06	1.367e-05	2.04e-06	2.06e-06	1.848e-06	5.2649e-05			Candidatus Xiphinematobacter sp. Idaho Grape	1.367e-05											Shewanella sp. FJAT-53726	1.0256e-05
Novosphingobium sp. ES2-1	1.923e-06	4.88e-06	1.865e-06	2.362e-06	2.262e-06	2.28e-06	1.025e-06	7.77e-07	0	2.32e-06	1.944e-06	1.528e-06	2.585e-06	9.9e-07	1.018e-06	1.367e-05	2.55e-06	5.15e-06	3.08e-06	5.2209e-05			Novosphingobium sp. ES2-1	1.367e-05											Capnocytophaga sp. oral taxon 902	1.0256e-05
Nocardioides baekrokdamisoli	5.128e-06	0	0	0	0	0	1.025e-06	7.77e-07	0	3.712e-06	2.916e-06	3.056e-06	4.653e-06	5.445e-06	2.545e-06	1.367e-05	3.06e-06	3.09e-06	3.08e-06	5.2157e-05			Nocardioides baekrokdamisoli	1.367e-05											Virgibacillus sp. 6R	1.0256e-05
Paraburkholderia tropica	1.282e-06	2.44e-06	1.865e-06	1.181e-06	0	2.28e-06	1.025e-06	7.77e-07	8.59e-07	1.856e-06	2.43e-06	1.528e-06	2.068e-06	2.475e-06	2.036e-06	1.367e-05	4.08e-06	5.15e-06	4.928e-06	5.193e-05			Paraburkholderia tropica	1.367e-05											Synechococcus phage S-CBS1	1.0256e-05
Nocardia nova	3.846e-06	0	0	0	0	0	0	0	0	3.712e-06	2.43e-06	2.292e-06	4.653e-06	5.445e-06	4.072e-06	1.367e-05	3.57e-06	4.12e-06	3.08e-06	5.089e-05			Nocardia nova	1.367e-05											Cupriavidus taiwanensis	9.615e-06
Mycolicibacterium moriokaense	1.282e-06	0	0	1.181e-06	0	0	0	0	0	3.248e-06	3.402e-06	2.292e-06	4.653e-06	6.435e-06	4.072e-06	1.367e-05	3.06e-06	3.605e-06	3.08e-06	4.998e-05			Mycolicibacterium moriokaense	1.367e-05											Aminobacter sp. SR38	9.615e-06
Chromobacterium violaceum	1.923e-06	2.44e-06	1.865e-06	1.181e-06	2.262e-06	0	1.025e-06	7.77e-07	8.59e-07	2.32e-06	2.43e-06	7.64e-07	3.619e-06	2.97e-06	1.527e-06	1.367e-05	3.06e-06	4.12e-06	3.08e-06	4.9892e-05			Chromobacterium violaceum	1.367e-05											Sphingobium amiense	9.615e-06
Mumia sp. ZJ1417	4.487e-06	0	0	0	0	0	0	7.77e-07	0	2.784e-06	2.916e-06	2.292e-06	5.17e-06	3.96e-06	3.563e-06	1.367e-05	3.57e-06	3.605e-06	3.08e-06	4.9874e-05			Mumia sp. ZJ1417	1.367e-05											Sphingobium baderi	9.615e-06
Cellulomonas fimi	1.923e-06	0	0	0	0	0	0	7.77e-07	8.59e-07	3.248e-06	1.458e-06	7.64e-07	4.136e-06	3.96e-06	3.563e-06	1.367e-05	3.06e-06	8.24e-06	3.08e-06	4.8738e-05			Cellulomonas fimi	1.367e-05											Rhizobium phaseoli	9.615e-06
Rhodospirillum rubrum	0	0	1.119e-05	9.448e-06	6.786e-06	0	3.075e-06	0	0	0	4.374e-06	0	0	0	0	1.367e-05	0	0	0	4.8543e-05			Rhodospirillum rubrum	1.367e-05											Celeribacter indicus	9.615e-06
Streptomyces viridifaciens	0	0	0	0	0	0	0	2.331e-06	2.577e-06	0	0	0	0	0	0	1.367e-05	5.61e-06	1.1845e-05	1.1704e-05	4.7737e-05			Streptomyces viridifaciens	1.367e-05											Paracoccus yeei	9.615e-06
Gordonia insulae	1.282e-06	0	1.865e-06	1.181e-06	0	0	0	7.77e-07	0	2.32e-06	2.916e-06	1.528e-06	4.136e-06	3.96e-06	3.054e-06	1.367e-05	3.06e-06	3.605e-06	3.696e-06	4.705e-05			Gordonia insulae	1.367e-05											Bdellovibrio bacteriovorus	9.615e-06
Intrasporangium calvum	2.564e-06	0	0	1.181e-06	0	0	0	7.77e-07	8.59e-07	2.784e-06	3.402e-06	1.528e-06	2.585e-06	3.96e-06	2.545e-06	1.367e-05	3.57e-06	3.605e-06	3.08e-06	4.611e-05			Intrasporangium calvum	1.367e-05											Thiothrix sp.	9.615e-06
Streptomyces coeruleorubidus	1.282e-06	0	0	0	0	2.28e-06	0	7.77e-07	0	2.32e-06	3.402e-06	3.056e-06	2.585e-06	3.465e-06	2.545e-06	1.367e-05	5.1e-06	2.575e-06	2.464e-06	4.5521e-05			Streptomyces coeruleorubidus	1.367e-05											Ectothiorhodospira sp. BSL-9	9.615e-06
Humibacter sp. WJ7-1	3.205e-06	0	0	0	0	0	1.025e-06	1.554e-06	1.718e-06	3.712e-06	4.374e-06	2.292e-06	2.585e-06	2.475e-06	2.545e-06	1.367e-05	1.53e-06	2.575e-06	1.848e-06	4.5108e-05			Humibacter sp. WJ7-1	1.367e-05											Chloroherpeton thalassium	9.615e-06
Nocardia sp. WCH-YHL-001	5.128e-06	0	0	1.181e-06	0	0	1.025e-06	7.77e-07	8.59e-07	1.392e-06	1.458e-06	1.528e-06	2.585e-06	1.98e-06	2.036e-06	1.367e-05	3.57e-06	3.605e-06	3.696e-06	4.449e-05			Nocardia sp. WCH-YHL-001	1.367e-05											Paracoccus sp. H4-D09	9.615e-06
Lysobacter capsici	2.564e-06	0	1.865e-06	2.362e-06	0	0	1.025e-06	1.554e-06	1.718e-06	1.856e-06	1.944e-06	1.528e-06	2.068e-06	1.98e-06	1.527e-06	1.367e-05	2.55e-06	3.605e-06	2.464e-06	4.428e-05			Lysobacter capsici	1.367e-05											Bartonella sp. HY038	9.615e-06
Tetrasphaera sp. HKS02	6.41e-06	0	0	1.181e-06	0	0	0	0	0	1.856e-06	2.916e-06	1.528e-06	2.068e-06	1.98e-06	1.527e-06	1.367e-05	3.57e-06	3.605e-06	3.696e-06	4.4007e-05			Tetrasphaera sp. HKS02	1.367e-05											Vibrio fluvialis	9.615e-06
Rhodococcus sp. PBTS 1	2.564e-06	0	0	0	0	0	1.025e-06	7.77e-07	8.59e-07	3.712e-06	1.458e-06	7.64e-07	3.102e-06	3.465e-06	2.036e-06	1.367e-05	3.06e-06	3.605e-06	3.08e-06	4.3177e-05			Rhodococcus sp. PBTS 1	1.367e-05											Candidatus Reidiella endopervernicosa	9.615e-06
Burkholderia sp. CCGE1003	4.487e-06	0	0	1.181e-06	0	0	0	7.77e-07	0	2.32e-06	1.458e-06	1.528e-06	3.102e-06	3.465e-06	2.036e-06	1.367e-05	3.06e-06	2.575e-06	2.464e-06	4.2123e-05			Burkholderia sp. CCGE1003	1.367e-05											Oligella ureolytica	9.615e-06
Streptomyces sp. RLB1-33	1.282e-06	2.44e-06	1.865e-06	0	2.262e-06	0	0	1.554e-06	1.718e-06	9.28e-07	1.944e-06	7.64e-07	1.551e-06	2.475e-06	1.018e-06	1.367e-05	3.57e-06	3.09e-06	1.848e-06	4.1979e-05			Streptomyces sp. RLB1-33	1.367e-05											Synechococcus sp. ROS8604	9.615e-06
Aeromicrobium erythreum	4.487e-06	0	0	1.181e-06	0	0	0	0	0	2.32e-06	2.916e-06	2.292e-06	2.068e-06	2.475e-06	2.036e-06	1.367e-05	2.55e-06	3.09e-06	2.464e-06	4.1549e-05			Aeromicrobium erythreum	1.367e-05											Dickeya zeae	9.615e-06
Xanthomonas hortorum	2.564e-06	2.44e-06	0	1.181e-06	0	0	1.025e-06	7.77e-07	8.59e-07	1.392e-06	1.944e-06	7.64e-07	2.068e-06	2.97e-06	1.018e-06	1.367e-05	3.06e-06	3.09e-06	2.464e-06	4.1286e-05			Xanthomonas hortorum	1.367e-05											Pseudoalteromonas sp. JSTW	9.615e-06
Flaviflexus salsibiostraticola	3.846e-06	0	0	0	0	0	0	7.77e-07	8.59e-07	1.392e-06	1.944e-06	0	3.619e-06	2.97e-06	1.527e-06	1.367e-05	4.08e-06	3.605e-06	2.464e-06	4.0753e-05			Flaviflexus salsibiostraticola	1.367e-05											Lentilitoribacter sp. Alg239-R112	9.615e-06
Salinispora arenicola	1.282e-06	0	0	1.181e-06	0	0	0	0	0	1.856e-06	2.43e-06	1.528e-06	3.102e-06	4.455e-06	3.054e-06	1.367e-05	3.06e-06	2.575e-06	2.464e-06	4.0657e-05			Salinispora arenicola	1.367e-05											Shewanella aestuarii	9.615e-06
Dechloromonas sp. HYN0024	3.846e-06	0	0	1.181e-06	0	0	0	7.77e-07	8.59e-07	1.392e-06	1.944e-06	2.292e-06	1.551e-06	1.98e-06	1.527e-06	1.367e-05	2.55e-06	3.605e-06	3.08e-06	4.0254e-05			Dechloromonas sp. HYN0024	1.367e-05											Halomonas piezotolerans	9.615e-06
Dermacoccus sp. PAMC28757	4.487e-06	0	0	1.181e-06	0	0	0	7.77e-07	0	2.32e-06	2.43e-06	3.056e-06	1.551e-06	2.475e-06	1.527e-06	1.367e-05	2.04e-06	2.06e-06	1.848e-06	3.9422e-05			Dermacoccus sp. PAMC28757	1.367e-05											Pseudovibrio sp. FO-BEG1	9.615e-06
Glaciihabitans sp. INWT7	4.487e-06	0	0	0	0	0	1.025e-06	7.77e-07	8.59e-07	1.856e-06	1.944e-06	1.528e-06	2.585e-06	2.97e-06	1.527e-06	1.367e-05	2.04e-06	2.575e-06	1.232e-06	3.9075e-05			Glaciihabitans sp. INWT7	1.367e-05											Sedimenticola thiotaurini	9.615e-06
Paraburkholderia caledonica	2.564e-06	0	0	1.181e-06	0	0	1.025e-06	7.77e-07	8.59e-07	1.856e-06	2.43e-06	1.528e-06	2.068e-06	1.485e-06	1.527e-06	1.367e-05	2.55e-06	2.575e-06	2.464e-06	3.8559e-05			Paraburkholderia caledonica	1.367e-05											Vibrio furnissii	9.615e-06
Arthrobacter sp. QXT-31	3.205e-06	0	0	0	0	0	0	0	0	2.784e-06	2.916e-06	3.82e-06	2.585e-06	2.97e-06	2.036e-06	1.367e-05	1.53e-06	2.06e-06	6.16e-07	3.8192e-05			Arthrobacter sp. QXT-31	1.367e-05											Leptolyngbya boryana	9.615e-06
Chryseoglobus sp. 28M-23	3.846e-06	0	0	2.362e-06	0	0	1.025e-06	0	0	2.32e-06	2.43e-06	1.528e-06	2.585e-06	2.475e-06	1.527e-06	1.367e-05	1.02e-06	1.545e-06	1.232e-06	3.7565e-05			Chryseoglobus sp. 28M-23	1.367e-05											Vibrio anguillarum	9.615e-06
Bradyrhizobium betae	1.282e-06	2.44e-06	1.865e-06	1.181e-06	0	0	0	0	0	1.392e-06	1.458e-06	1.528e-06	1.034e-06	1.98e-06	1.018e-06	1.367e-05	1.53e-06	3.09e-06	2.464e-06	3.5932e-05			Bradyrhizobium betae	1.367e-05											Marinobacter salsuginis	9.615e-06
Rathayibacter iranicus	3.205e-06	0	0	1.181e-06	0	0	0	0	0	1.392e-06	1.458e-06	7.64e-07	2.585e-06	1.98e-06	2.545e-06	1.367e-05	1.53e-06	2.06e-06	1.848e-06	3.4218e-05			Rathayibacter iranicus	1.367e-05											Erysipelatoclostridium ramosum	9.615e-06
Jeongeupia sp. USM3	2.564e-06	0	0	1.181e-06	0	0	0	0	0	9.28e-07	9.72e-07	1.528e-06	1.034e-06	1.485e-06	1.018e-06	1.367e-05	2.04e-06	4.635e-06	2.464e-06	3.3519e-05			Jeongeupia sp. USM3	1.367e-05											Vibrio cincinnatiensis	9.615e-06
Paraburkholderia acidisoli	1.923e-06	0	0	1.181e-06	0	0	0	0	0	1.856e-06	1.458e-06	7.64e-07	1.551e-06	1.485e-06	1.018e-06	1.367e-05	1.53e-06	2.575e-06	1.232e-06	3.0243e-05			Paraburkholderia acidisoli	1.367e-05											Pseudomonas marincola	9.615e-06
Janthinobacterium lividum	1.282e-06	0	0	1.181e-06	0	0	0	0	0	0	1.944e-06	1.528e-06	1.034e-06	1.485e-06	1.527e-06	1.367e-05	1.53e-06	2.06e-06	1.848e-06	2.9089e-05			Janthinobacterium lividum	1.367e-05											Lacimicrobium alkaliphilum	9.615e-06
Micromonospora chokoriensis	1.282e-06	0	0	0	0	0	0	0	0	1.392e-06	1.458e-06	7.64e-07	2.068e-06	1.98e-06	1.527e-06	1.367e-05	2.04e-06	1.545e-06	1.232e-06	2.8958e-05			Micromonospora chokoriensis	1.367e-05											Marinobacter sp. LPB0319	9.615e-06
Janthinobacterium svalbardensis	2.564e-06	0	0	1.181e-06	0	0	0	0	0	9.28e-07	1.944e-06	7.64e-07	2.068e-06	1.98e-06	1.527e-06	1.367e-05	5.1e-07	1.03e-06	6.16e-07	2.8782e-05			Janthinobacterium svalbardensis	1.367e-05											Pseudoalteromonas translucida	9.615e-06
Burkholderia plantarii	6.41e-07	0	0	0	0	0	0	1.554e-06	8.59e-07	9.28e-07	9.72e-07	7.64e-07	1.034e-06	0	5.09e-07	1.367e-05	2.04e-06	3.09e-06	2.464e-06	2.8525e-05			Burkholderia plantarii	1.367e-05											Clostridium intestinale	9.615e-06
Paraburkholderia terrae	6.41e-07	0	1.865e-06	1.181e-06	0	0	0	0	0	0	9.72e-07	7.64e-07	1.034e-06	9.9e-07	5.09e-07	1.367e-05	1.02e-06	2.575e-06	1.232e-06	2.6453e-05			Paraburkholderia terrae	1.367e-05											Paraglaciecola sp. L1A13	9.615e-06
Bifidobacterium choerinum	6.41e-07	0	0	0	0	0	0	0	0	0	9.72e-07	0	1.551e-06	0	1.018e-06	1.367e-05	2.55e-06	2.575e-06	1.848e-06	2.4825e-05			Bifidobacterium choerinum	1.367e-05											Shewanella woodyi	9.615e-06
Gryllotalpicola protaetiae	1.282e-06	0	0	0	0	0	0	0	0	4.64e-07	9.72e-07	7.64e-07	5.17e-07	9.9e-07	1.018e-06	1.367e-05	1.02e-06	2.06e-06	1.232e-06	2.3989e-05			Gryllotalpicola protaetiae	1.367e-05											Thalassospira sp. B30-1	9.615e-06
Janthinobacterium sp. 1_2014MBL_MicDiv	1.923e-06	0	0	1.181e-06	0	0	0	0	0	4.64e-07	0	7.64e-07	1.034e-06	9.9e-07	0	1.367e-05	0	1.545e-06	1.232e-06	2.2803e-05			Janthinobacterium sp. 1_2014MBL_MicDiv	1.367e-05											Lacrimispora saccharolytica	9.615e-06
Chryseoglobus indicus	0	0	0	0	0	0	1.025e-06	0	0	0	1.458e-06	0	2.068e-06	0	0	1.367e-05	1.53e-06	0	1.848e-06	2.1599e-05			Chryseoglobus indicus	1.367e-05											Halomonas sp. MCCC 1A13718	9.615e-06
Mycolicibacterium vanbaalenii	0	0	0	0	0	0	0	0	0	0	0	0	3.102e-06	0	0	1.367e-05	0	0	0	1.6772e-05			Mycolicibacterium vanbaalenii	1.367e-05											Hymenobacter sp. PAMC 26628	9.615e-06
Bordetella pertussis	0	0	0	0	0	0	0	0	0	0	0	0	0	0	0	1.367e-05	0	3.09e-06	0	1.676e-05			Bordetella pertussis	1.367e-05											Pseudoalteromonas sp. A25	9.615e-06
Idiomarina loihiensis	0	0	0	0	0	0	0	0	0	0	0	0	0	0	0	1.367e-05	0	0	0	1.367e-05			Idiomarina loihiensis	1.367e-05											Crassaminicella sp. SY095	9.615e-06
Mycolicibacter sinensis	0	0	0	0	0	0	0	0	0	0	0	0	0	0	0	1.367e-05	0	0	0	1.367e-05			Mycolicibacter sinensis	1.367e-05											Thalassotalea sp. HSM 43	9.615e-06
Streptomyces sp. CC0208	0	0	0	0	0	0	0	0	0	0	0	0	0	0	0	1.367e-05	0	0	0	1.367e-05			Streptomyces sp. CC0208	1.367e-05											Marinomonas foliarum	9.615e-06
Synechococcus sp. M16.1	0.000171788	0.0003294	0.000266695	0.000623568	0.000178698	0.00025764	1.845e-05	9.324e-06	1.3744e-05	9.744e-06	7.776e-06	3.1324e-05	8.272e-06	4.455e-06	1.018e-06	1.2303e-05	1.53e-06	3.09e-06	2.464e-06	0.00195128			Synechococcus sp. M16.1	1.2303e-05											Neptunomonas concharum	9.615e-06
Synechococcus sp. BOUM118	2.4358e-05	0.00031964	0.000542715	8.1489e-05	0.000110838	0.00053352	2.05e-06	9.324e-06	0	0	6.804e-06	3.056e-06	0	0	2.545e-06	1.2303e-05	0	0	0	0.00164864			Synechococcus sp. BOUM118	1.2303e-05											Carnobacterium maltaromaticum	9.615e-06
Idiomarina sp. OT37-5b	8.974e-06	4.636e-05	1.865e-05	8.267e-06	4.0716e-05	5.244e-05	1.845e-05	2.2533e-05	2.9206e-05	3.8976e-05	6.4152e-05	2.4448e-05	4.2911e-05	0.000139095	4.4792e-05	1.2303e-05	0.00038658	0.000123085	0.000274736	0.00139667			Idiomarina sp. OT37-5b	1.2303e-05											Photobacterium profundum	9.615e-06
Maribacter cobaltidurans	0.000182685	4.636e-05	6.1545e-05	9.8023e-05	4.2978e-05	4.788e-05	2.665e-05	3.4188e-05	2.577e-05	1.6704e-05	1.7496e-05	1.8336e-05	1.4993e-05	9.405e-06	1.2725e-05	1.2303e-05	1.428e-05	1.339e-05	1.4784e-05	0.000710495			Maribacter cobaltidurans	1.2303e-05											Viridibacillus sp. JNUCC-6	9.615e-06
Pseudoalteromonas luteoviolacea	1.7948e-05	0.000183	2.0515e-05	2.362e-05	4.7502e-05	2.052e-05	1.64e-05	1.6317e-05	1.5462e-05	1.856e-05	1.9926e-05	0.00011078	1.9646e-05	1.782e-05	1.7815e-05	1.2303e-05	2.142e-05	3.399e-05	2.9568e-05	0.000663112			Pseudoalteromonas luteoviolacea	1.2303e-05											Thiomicrorhabdus sediminis	9.615e-06
Gilliamella apicola	7.692e-06	3.904e-05	4.476e-05	3.7792e-05	3.6192e-05	4.104e-05	2.05e-05	1.8648e-05	1.8898e-05	2.2736e-05	2.0898e-05	2.0628e-05	1.9129e-05	1.9305e-05	2.1887e-05	1.2303e-05	1.581e-05	1.339e-05	1.4784e-05	0.000445432			Gilliamella apicola	1.2303e-05											Rheinheimera sp. LHK132	9.615e-06
Ornithobacterium rhinotracheale	0.000127559	2.196e-05	2.611e-05	4.6059e-05	2.0358e-05	1.824e-05	1.9475e-05	2.8749e-05	1.9757e-05	8.352e-06	8.748e-06	8.404e-06	1.6544e-05	8.415e-06	8.653e-06	1.2303e-05	8.16e-06	1.1845e-05	7.392e-06	0.000427083			Ornithobacterium rhinotracheale	1.2303e-05											Acinetobacter soli	9.615e-06
Hyphobacterium sp. CCMP332	4.6793e-05	2.684e-05	2.984e-05	3.6611e-05	2.262e-05	2.28e-05	1.7425e-05	1.6317e-05	1.8039e-05	1.6704e-05	1.5552e-05	1.4516e-05	1.6544e-05	1.6335e-05	1.4761e-05	1.2303e-05	1.428e-05	1.1845e-05	1.2936e-05	0.000383061			Hyphobacterium sp. CCMP332	1.2303e-05											Mucilaginibacter sp. 14171R-50	9.615e-06
Bartonella apis	1.1538e-05	2.684e-05	3.1705e-05	2.362e-05	2.262e-05	2.964e-05	1.64e-05	1.554e-05	1.3744e-05	1.7168e-05	1.701e-05	1.8336e-05	1.8612e-05	2.079e-05	2.0869e-05	1.2303e-05	2.04e-05	1.339e-05	1.6016e-05	0.000366541			Bartonella apis	1.2303e-05											Mucilaginibacter ginsenosidivorans	9.615e-06
Hydrogenovibrio crunogenus	1.5384e-05	1.952e-05	2.238e-05	1.8896e-05	1.8096e-05	2.052e-05	1.435e-05	1.4763e-05	1.2885e-05	1.9024e-05	1.8468e-05	1.3752e-05	2.1714e-05	1.9305e-05	1.6797e-05	1.2303e-05	1.122e-05	1.03e-05	9.24e-06	0.000308917			Hydrogenovibrio crunogenus	1.2303e-05											Vibrio sp. Scap24	9.615e-06
Halioglobus japonicus	7.6279e-05	1.952e-05	2.238e-05	3.0706e-05	1.5834e-05	1.368e-05	6.15e-06	4.662e-06	4.295e-06	1.2528e-05	1.5066e-05	9.932e-06	1.3959e-05	1.2375e-05	6.617e-06	1.2303e-05	6.12e-06	4.635e-06	4.312e-06	0.000291353			Halioglobus japonicus	1.2303e-05											Peptoniphilus harei	9.615e-06
Bacillus pumilus	8.333e-06	1.952e-05	2.0515e-05	2.4801e-05	1.5834e-05	1.824e-05	1.1275e-05	1.3209e-05	1.2885e-05	1.2064e-05	1.2636e-05	1.2224e-05	1.4993e-05	1.188e-05	1.3743e-05	1.2303e-05	1.377e-05	1.3905e-05	1.4168e-05	0.000276298			Bacillus pumilus	1.2303e-05											Colwellia sp. PAMC 21821	9.615e-06
Legionella israelensis	6.41e-06	1.464e-05	1.492e-05	1.4172e-05	1.5834e-05	1.368e-05	1.1275e-05	1.1655e-05	1.2026e-05	1.4384e-05	1.8468e-05	1.8336e-05	1.7061e-05	1.584e-05	1.4252e-05	1.2303e-05	1.326e-05	8.24e-06	8.624e-06	0.00025538			Legionella israelensis	1.2303e-05											Priestia flexa	9.615e-06
Halomonas sp. A3H3	0	1.952e-05	1.119e-05	0	6.786e-06	1.368e-05	0	1.0878e-05	1.1167e-05	0	1.1178e-05	1.6044e-05	0	2.97e-05	7.126e-06	1.2303e-05	1.836e-05	4.3775e-05	3.9424e-05	0.000251131			Halomonas sp. A3H3	1.2303e-05											Enterococcus hirae	9.615e-06
Enterococcus faecium	1.6025e-05	9.76e-06	1.865e-05	1.6534e-05	1.8096e-05	2.052e-05	1.64e-05	1.7871e-05	1.718e-05	9.28e-06	1.1178e-05	1.2988e-05	1.1891e-05	6.93e-06	1.018e-05	1.2303e-05	9.18e-06	5.665e-06	6.776e-06	0.000247407			Enterococcus faecium	1.2303e-05											Vibrio tritonius	9.615e-06
Morganella morganii	1.4102e-05	1.22e-05	1.119e-05	1.8896e-05	1.131e-05	9.12e-06	9.225e-06	5.439e-06	5.154e-06	1.2992e-05	1.6524e-05	1.4516e-05	1.1891e-05	1.287e-05	1.018e-05	1.2303e-05	9.18e-06	1.339e-05	8.008e-06	0.00021849			Morganella morganii	1.2303e-05											Vibrio navarrensis	9.615e-06
Phaeobacter piscinae	3.846e-05	1.22e-05	1.119e-05	1.0629e-05	9.048e-06	1.14e-05	6.15e-06	8.547e-06	4.295e-06	1.0672e-05	8.262e-06	6.112e-06	1.1891e-05	1.089e-05	8.144e-06	1.2303e-05	1.173e-05	1.0815e-05	1.1704e-05	0.000214442			Phaeobacter piscinae	1.2303e-05											Anoxybacillus flavithermus	9.615e-06
Nitrincola sp. KXZD1103	2.8845e-05	9.76e-06	9.325e-06	1.2991e-05	6.786e-06	9.12e-06	6.15e-06	7.77e-06	6.872e-06	1.2992e-05	9.72e-06	6.876e-06	1.1891e-05	1.485e-05	9.671e-06	1.2303e-05	7.65e-06	7.21e-06	6.16e-06	0.000196942			Nitrincola sp. KXZD1103	1.2303e-05											Bacillus licheniformis	9.615e-06
Xylella fastidiosa	8.333e-06	1.464e-05	1.865e-05	1.181e-05	9.048e-06	2.052e-05	6.15e-06	5.439e-06	5.154e-06	7.424e-06	8.262e-06	6.876e-06	8.789e-06	9.405e-06	8.653e-06	1.2303e-05	1.275e-05	8.24e-06	9.24e-06	0.000191686			Xylella fastidiosa	1.2303e-05											Alteromonas sp. 76-1	9.615e-06
Klebsiella quasipneumoniae	1.0897e-05	1.22e-05	1.492e-05	1.8896e-05	1.131e-05	1.368e-05	1.025e-05	8.547e-06	8.59e-06	9.744e-06	7.776e-06	7.64e-06	3.619e-06	9.405e-06	6.617e-06	1.2303e-05	6.63e-06	1.133e-05	6.776e-06	0.00019113			Klebsiella quasipneumoniae	1.2303e-05											Sinorhizobium sp. CCBAU 05631	9.615e-06
Halomonas titanicae	1.9871e-05	7.32e-06	7.46e-06	9.448e-06	9.048e-06	2.28e-06	7.175e-06	4.662e-06	4.295e-06	1.0672e-05	9.234e-06	7.64e-06	1.4476e-05	8.91e-06	1.0689e-05	1.2303e-05	1.428e-05	9.785e-06	1.1704e-05	0.000181252			Halomonas titanicae	1.2303e-05											Spiroplasma floricola	9.615e-06
Methylotenera versatilis	5.769e-06	9.76e-06	1.119e-05	1.0629e-05	9.048e-06	9.12e-06	8.2e-06	6.993e-06	7.731e-06	7.888e-06	7.29e-06	6.112e-06	9.823e-06	9.405e-06	9.162e-06	1.2303e-05	1.071e-05	1.133e-05	1.1704e-05	0.000174167			Methylotenera versatilis	1.2303e-05											Synechococcus sp. SynAce01	8.974e-06
Edwardsiella tarda	1.0256e-05	4.88e-06	5.595e-06	8.267e-06	2.262e-06	2.28e-06	3.075e-06	3.108e-06	2.577e-06	9.744e-06	9.234e-06	4.584e-06	7.755e-06	6.8805e-05	8.144e-06	1.2303e-05	3.57e-06	3.09e-06	3.08e-06	0.000172609			Edwardsiella tarda	1.2303e-05											Diaphorobacter aerolatus	8.974e-06
Alcanivorax pacificus	2.6922e-05	7.32e-06	9.325e-06	1.181e-05	4.524e-06	6.84e-06	5.125e-06	5.439e-06	3.436e-06	6.032e-06	7.29e-06	4.584e-06	6.721e-06	9.405e-06	5.09e-06	1.2303e-05	5.1e-06	8.755e-06	8.624e-06	0.000154645			Alcanivorax pacificus	1.2303e-05											Skermanella sp. TT6	8.974e-06
Clostridium diolis	3.3332e-05	9.76e-06	1.3055e-05	1.0629e-05	9.048e-06	6.84e-06	1.025e-05	1.7871e-05	9.449e-06	0	0	0	1.034e-05	0	8.653e-06	1.2303e-05	0	0	0	0.00015153			Clostridium diolis	1.2303e-05											Herminiimonas arsenitoxidans	8.974e-06
Bacillus sp. X1(2014)	6.41e-06	7.32e-06	7.46e-06	5.905e-06	6.786e-06	6.84e-06	8.2e-06	8.547e-06	8.59e-06	6.96e-06	6.318e-06	6.876e-06	9.306e-06	9.405e-06	1.018e-05	1.2303e-05	8.16e-06	4.635e-06	6.776e-06	0.000146977			Bacillus sp. X1(2014)	1.2303e-05											Candidatus Frankia datiscae	8.974e-06
Arachidicoccus ginsenosidivorans	1.2179e-05	4.88e-06	3.73e-06	7.086e-06	4.524e-06	4.56e-06	6.15e-06	6.993e-06	6.013e-06	7.888e-06	6.804e-06	4.584e-06	1.034e-05	8.415e-06	9.162e-06	1.2303e-05	9.69e-06	8.755e-06	1.0472e-05	0.000144528			Arachidicoccus ginsenosidivorans	1.2303e-05											Brevibacterium aurantiacum	8.974e-06
Enterobacteriaceae endosymbiont of Donacia clavipes	1.282e-06	1.464e-05	1.492e-05	1.2991e-05	1.131e-05	1.368e-05	9.225e-06	6.993e-06	9.449e-06	3.712e-06	4.86e-06	6.112e-06	4.653e-06	4.455e-06	6.617e-06	1.2303e-05	2.04e-06	1.03e-06	3.696e-06	0.000143968			Enterobacteriaceae endosymbiont of Donacia clavipes	1.2303e-05											Mycolicibacterium monacense	8.974e-06
Aminobacter sp. MDW-2	7.051e-06	7.32e-06	7.46e-06	0	0	0	0	0	0	0	1.1178e-05	1.4516e-05	0	9.405e-06	0	1.2303e-05	1.683e-05	3.399e-05	2.3408e-05	0.000143461			Aminobacter sp. MDW-2	1.2303e-05											Pseudomonas monteilii	8.974e-06
Desulfovibrio desulfuricans	1.923e-06	4.88e-06	3.73e-06	4.724e-06	4.524e-06	4.56e-06	3.075e-06	1.554e-06	1.718e-06	1.2528e-05	1.1178e-05	1.2224e-05	1.2925e-05	1.3365e-05	1.1198e-05	1.2303e-05	1.122e-05	7.725e-06	6.776e-06	0.00014213			Desulfovibrio desulfuricans	1.2303e-05											Lignipirellula cremea	8.974e-06
Acinetobacter sp. CS-2	2.2435e-05	7.32e-06	1.119e-05	1.0629e-05	6.786e-06	6.84e-06	6.15e-06	5.439e-06	5.154e-06	7.424e-06	6.318e-06	8.404e-06	5.17e-06	4.455e-06	6.108e-06	1.2303e-05	4.08e-06	3.09e-06	2.464e-06	0.000141759			Acinetobacter sp. CS-2	1.2303e-05											Cereibacter sphaeroides	8.974e-06
Nitratireductor sp. OM-1	3.846e-06	7.32e-06	7.46e-06	5.905e-06	4.524e-06	4.56e-06	1.025e-06	7.77e-07	8.59e-07	1.16e-05	8.262e-06	7.64e-06	1.3442e-05	1.089e-05	8.653e-06	1.2303e-05	8.67e-06	1.0815e-05	8.624e-06	0.000137175			Nitratireductor sp. OM-1	1.2303e-05											Niabella soli	8.974e-06
Breoghania sp. L-A4	2.564e-06	9.76e-06	1.119e-05	9.448e-06	6.786e-06	9.12e-06	5.125e-06	5.439e-06	4.295e-06	4.64e-06	5.346e-06	3.056e-06	6.204e-06	6.93e-06	5.599e-06	1.2303e-05	7.14e-06	1.236e-05	9.24e-06	0.000136545			Breoghania sp. L-A4	1.2303e-05											Acetobacter aceti	8.974e-06
Microbacterium schleiferi	1.4102e-05	0	0	4.724e-06	2.262e-06	2.28e-06	6.15e-06	1.554e-06	8.59e-07	1.392e-05	7.776e-06	3.056e-06	2.4816e-05	8.91e-06	7.126e-06	1.2303e-05	1.071e-05	6.18e-06	9.24e-06	0.000135968			Microbacterium schleiferi	1.2303e-05											Martelella sp. AD-3	8.974e-06
Streptococcus pneumoniae	4.487e-06	2.44e-06	5.595e-06	4.724e-06	4.524e-06	4.56e-06	4.1e-06	3.885e-06	4.295e-06	5.104e-06	4.374e-06	3.82e-06	4.136e-06	2.277e-05	3.563e-06	1.2303e-05	3.57e-06	2.678e-05	4.312e-06	0.000129342			Streptococcus pneumoniae	1.2303e-05											Arsenicicoccus sp. oral taxon 190	8.974e-06
Hoeflea phototrophica	7.051e-06	9.76e-06	9.325e-06	7.086e-06	4.524e-06	9.12e-06	2.05e-06	2.331e-06	1.718e-06	5.104e-06	5.346e-06	3.82e-06	6.204e-06	5.94e-06	6.108e-06	1.2303e-05	9.69e-06	1.03e-05	9.856e-06	0.000127636			Hoeflea phototrophica	1.2303e-05											Idiomarina sp. OT37-5b	8.974e-06
Wenzhouxiangella sp. AB-CW3	4.487e-06	4.88e-06	5.595e-06	7.086e-06	4.524e-06	4.56e-06	2.05e-06	3.108e-06	1.718e-06	7.888e-06	9.234e-06	7.64e-06	7.755e-06	1.0395e-05	5.599e-06	1.2303e-05	6.12e-06	8.755e-06	8.624e-06	0.000122321			Wenzhouxiangella sp. AB-CW3	1.2303e-05											Synechococcus sp. MIT S9220	8.974e-06
Desulfatibacillum aliphaticivorans	3.846e-06	2.44e-06	1.865e-06	3.543e-06	2.262e-06	2.28e-06	4.1e-06	3.885e-06	4.295e-06	7.888e-06	6.318e-06	6.112e-06	8.789e-06	8.415e-06	7.635e-06	1.2303e-05	1.122e-05	1.2875e-05	1.1088e-05	0.000121159			Desulfatibacillum aliphaticivorans	1.2303e-05											Pseudomonas synxantha	8.974e-06
Paraoceanicella profunda	4.487e-06	7.32e-06	9.325e-06	9.448e-06	6.786e-06	9.12e-06	4.1e-06	4.662e-06	5.154e-06	5.104e-06	3.888e-06	3.056e-06	4.653e-06	4.95e-06	2.545e-06	1.2303e-05	5.1e-06	8.24e-06	6.16e-06	0.000116401			Paraoceanicella profunda	1.2303e-05											Hymenobacter sp. APR13	8.974e-06
Salinisphaera sp. LB1	5.769e-06	9.76e-06	9.325e-06	1.0629e-05	6.786e-06	6.84e-06	4.1e-06	2.331e-06	1.718e-06	5.104e-06	5.832e-06	3.056e-06	4.136e-06	6.435e-06	2.545e-06	1.2303e-05	6.63e-06	5.15e-06	6.16e-06	0.000114609			Salinisphaera sp. LB1	1.2303e-05											Sulfuriflexus mobilis	8.974e-06
Symmachiella dynata	5.769e-06	2.44e-06	1.865e-06	2.362e-06	2.262e-06	2.28e-06	3.075e-06	2.331e-06	1.718e-06	8.816e-06	1.0206e-05	6.876e-06	7.755e-06	1.0395e-05	4.581e-06	1.2303e-05	1.02e-05	1.133e-05	8.008e-06	0.000114572			Symmachiella dynata	1.2303e-05											Enterococcus saigonensis	8.974e-06
Sinorhizobium meliloti	5.128e-06	4.88e-06	5.595e-06	4.724e-06	2.262e-06	4.56e-06	3.075e-06	3.108e-06	2.577e-06	6.032e-06	1.0206e-05	6.112e-06	6.721e-06	7.92e-06	6.617e-06	1.2303e-05	5.1e-06	8.755e-06	6.16e-06	0.000111835			Sinorhizobium meliloti	1.2303e-05											Shewanella sp. SNU WT4	8.974e-06
Labrenzia alexandrii	1.0897e-05	7.32e-06	7.46e-06	5.905e-06	4.524e-06	6.84e-06	2.05e-06	2.331e-06	1.718e-06	5.104e-06	4.86e-06	4.584e-06	4.136e-06	5.94e-06	5.09e-06	1.2303e-05	6.12e-06	7.725e-06	6.776e-06	0.000111683			Labrenzia alexandrii	1.2303e-05											Pseudomonas pohangensis	8.974e-06
Chloroherpeton thalassium	9.615e-06	2.44e-06	3.73e-06	3.543e-06	2.262e-06	4.56e-06	4.1e-06	3.108e-06	2.577e-06	6.032e-06	5.832e-06	5.348e-06	7.238e-06	5.94e-06	6.617e-06	1.2303e-05	8.16e-06	8.755e-06	9.24e-06	0.0001114			Chloroherpeton thalassium	1.2303e-05											Bacillus sp. DSL-17	8.974e-06
Iodobacter sp. H11R3	8.333e-06	4.88e-06	5.595e-06	3.543e-06	4.524e-06	4.56e-06	3.075e-06	3.108e-06	2.577e-06	7.888e-06	8.262e-06	7.64e-06	6.721e-06	7.425e-06	6.108e-06	1.2303e-05	5.61e-06	4.12e-06	4.928e-06	0.0001112			Iodobacter sp. H11R3	1.2303e-05											Paracoccus zhejiangensis	8.974e-06
Planktothrix agardhii	3.205e-06	4.88e-06	3.73e-06	7.086e-06	6.786e-06	4.56e-06	4.1e-06	4.662e-06	6.872e-06	4.176e-06	4.374e-06	5.348e-06	6.721e-06	5.94e-06	6.617e-06	1.2303e-05	7.65e-06	3.605e-06	5.544e-06	0.000108159			Planktothrix agardhii	1.2303e-05											Pseudomonas protegens	8.974e-06
Magnetococcus marinus	5.128e-06	4.88e-06	1.865e-06	4.724e-06	4.524e-06	2.28e-06	4.1e-06	2.331e-06	2.577e-06	6.496e-06	5.832e-06	5.348e-06	6.204e-06	6.93e-06	5.09e-06	1.2303e-05	7.14e-06	1.03e-05	8.624e-06	0.000106676			Magnetococcus marinus	1.2303e-05											Terriglobus roseus	8.974e-06
Filimonas lacunae	2.6281e-05	2.44e-06	5.595e-06	7.086e-06	2.262e-06	2.28e-06	3.075e-06	3.885e-06	3.436e-06	3.248e-06	4.374e-06	3.82e-06	4.136e-06	3.465e-06	3.563e-06	1.2303e-05	4.59e-06	5.15e-06	4.928e-06	0.000105917			Filimonas lacunae	1.2303e-05											Mycobacterium riyadhense	8.974e-06
Iodobacter fluviatilis	3.846e-06	4.88e-06	5.595e-06	4.724e-06	4.524e-06	4.56e-06	6.15e-06	6.216e-06	5.154e-06	5.104e-06	5.832e-06	4.584e-06	4.136e-06	5.94e-06	4.581e-06	1.2303e-05	4.59e-06	5.665e-06	6.776e-06	0.00010516			Iodobacter fluviatilis	1.2303e-05											Vibrio nigripulchritudo	8.974e-06
Methylocaldum marinum	4.487e-06	2.44e-06	1.865e-06	2.362e-06	2.262e-06	2.28e-06	1.025e-06	1.554e-06	8.59e-07	6.032e-06	6.318e-06	5.348e-06	6.204e-06	7.92e-06	6.108e-06	1.2303e-05	9.69e-06	1.1845e-05	1.2936e-05	0.000103838			Methylocaldum marinum	1.2303e-05											Saccharospirillum mangrovi	8.974e-06
Hahella chejuensis	1.2179e-05	4.88e-06	5.595e-06	7.086e-06	4.524e-06	4.56e-06	2.05e-06	1.554e-06	1.718e-06	6.496e-06	5.832e-06	3.82e-06	4.653e-06	4.95e-06	4.581e-06	1.2303e-05	5.1e-06	5.665e-06	4.312e-06	0.000101858			Hahella chejuensis	1.2303e-05											Altererythrobacter sp. BO-6	8.974e-06
Bifidobacterium breve	4.487e-06	4.88e-06	0	2.362e-06	2.262e-06	0	2.05e-06	3.885e-06	1.718e-06	4.64e-06	3.888e-06	6.112e-06	1.2408e-05	1.089e-05	6.617e-06	1.2303e-05	1.173e-05	5.665e-06	4.928e-06	0.000100825			Bifidobacterium breve	1.2303e-05											Agrococcus carbonis	8.974e-06
Synechococcus sp. MIT S9220	8.974e-06	9.76e-06	1.119e-05	5.905e-06	9.048e-06	1.824e-05	2.05e-06	4.662e-06	5.154e-06	1.856e-06	1.944e-06	2.292e-06	1.551e-06	1.98e-06	1.018e-06	1.2303e-05	5.1e-07	5.15e-07	6.16e-07	9.9568e-05			Synechococcus sp. MIT S9220	1.2303e-05											Aliarcobacter butzleri	8.974e-06
Phyllobacterium zundukense	3.846e-06	4.88e-06	5.595e-06	4.724e-06	4.524e-06	4.56e-06	2.05e-06	2.331e-06	1.718e-06	6.496e-06	5.832e-06	4.584e-06	5.687e-06	6.93e-06	4.581e-06	1.2303e-05	4.08e-06	7.21e-06	4.928e-06	9.6859e-05			Phyllobacterium zundukense	1.2303e-05											Campylobacter coli	8.974e-06
Roseimaritima ulvae	3.846e-06	0	1.865e-06	3.543e-06	2.262e-06	2.28e-06	3.075e-06	3.108e-06	1.718e-06	6.496e-06	6.318e-06	5.348e-06	7.238e-06	6.93e-06	4.581e-06	1.2303e-05	7.65e-06	9.785e-06	7.392e-06	9.5738e-05			Roseimaritima ulvae	1.2303e-05											Chlorobium phaeobacteroides	8.974e-06
Streptomyces tsukubensis	5.128e-06	0	1.865e-06	1.181e-06	0	0	1.025e-06	1.554e-06	8.59e-07	8.816e-06	1.1178e-05	8.404e-06	7.755e-06	1.0395e-05	6.617e-06	1.2303e-05	6.12e-06	4.635e-06	5.544e-06	9.3379e-05			Streptomyces tsukubensis	1.2303e-05											Labrenzia sp. THAF82	8.974e-06
Acidipropionibacterium acidipropionici	2.564e-06	0	0	1.181e-06	0	0	1.025e-06	7.77e-07	0	9.28e-06	8.262e-06	6.876e-06	8.272e-06	1.089e-05	8.144e-06	1.2303e-05	6.12e-06	9.27e-06	6.776e-06	9.174e-05			Acidipropionibacterium acidipropionici	1.2303e-05											Pseudomonas pelagia	8.974e-06
Paracoccus sp. H4-D09	9.615e-06	2.44e-06	3.73e-06	3.543e-06	2.262e-06	2.28e-06	2.05e-06	1.554e-06	1.718e-06	4.64e-06	3.888e-06	3.82e-06	5.17e-06	3.465e-06	4.581e-06	1.2303e-05	7.65e-06	9.27e-06	6.776e-06	9.0755e-05			Paracoccus sp. H4-D09	1.2303e-05											Pseudoalteromonas sp. SM1988	8.974e-06
Rhizobium sp. Khangiran2	8.333e-06	2.44e-06	3.73e-06	4.724e-06	2.262e-06	2.28e-06	1.025e-06	0	1.718e-06	4.176e-06	6.318e-06	2.292e-06	7.755e-06	6.435e-06	6.108e-06	1.2303e-05	7.65e-06	6.18e-06	4.312e-06	9.0041e-05			Rhizobium sp. Khangiran2	1.2303e-05											Bacillus sp. HD4P25	8.974e-06
Shinella sp. PSBB067	3.205e-06	7.32e-06	7.46e-06	5.905e-06	4.524e-06	4.56e-06	1.025e-06	0	0	3.712e-06	4.374e-06	3.056e-06	3.619e-06	4.95e-06	2.545e-06	1.2303e-05	6.63e-06	8.24e-06	6.16e-06	8.9588e-05			Shinella sp. PSBB067	1.2303e-05											Kangiella sediminilitoris	8.974e-06
Methylophilus medardicus	3.846e-06	4.88e-06	3.73e-06	3.543e-06	4.524e-06	2.28e-06	2.05e-06	1.554e-06	1.718e-06	5.568e-06	4.86e-06	3.056e-06	6.721e-06	5.94e-06	6.108e-06	1.2303e-05	6.63e-06	3.605e-06	6.16e-06	8.9076e-05			Methylophilus medardicus	1.2303e-05											Alkaliphilus metalliredigens	8.974e-06
Alloactinosynnema sp. L-07	3.205e-06	0	0	1.181e-06	0	0	2.05e-06	1.554e-06	1.718e-06	8.352e-06	6.804e-06	6.112e-06	1.034e-05	1.0395e-05	8.144e-06	1.2303e-05	5.1e-06	6.18e-06	4.928e-06	8.8366e-05			Alloactinosynnema sp. L-07	1.2303e-05											Mariprofundus aestuarium	8.974e-06
Lysobacter sp. HDW10	1.0256e-05	2.44e-06	1.865e-06	4.724e-06	2.262e-06	2.28e-06	3.075e-06	3.108e-06	2.577e-06	3.712e-06	4.374e-06	3.056e-06	4.136e-06	4.455e-06	3.563e-06	1.2303e-05	4.59e-06	8.24e-06	6.776e-06	8.7792e-05			Lysobacter sp. HDW10	1.2303e-05											Streptococcus sanguinis	8.974e-06
Candidatus Solibacter usitatus	2.564e-06	2.44e-06	1.865e-06	1.181e-06	0	2.28e-06	1.025e-06	1.554e-06	8.59e-07	5.104e-06	6.318e-06	4.584e-06	6.204e-06	6.93e-06	4.072e-06	1.2303e-05	7.65e-06	1.133e-05	8.624e-06	8.6887e-05			Candidatus Solibacter usitatus	1.2303e-05											Butyricimonas faecalis	8.974e-06
Novosphingobium sp. ABRDHK2	3.846e-06	2.44e-06	3.73e-06	5.905e-06	2.262e-06	4.56e-06	2.05e-06	7.77e-07	8.59e-07	3.248e-06	3.888e-06	1.528e-06	7.755e-06	4.455e-06	2.545e-06	1.2303e-05	6.63e-06	1.133e-05	6.776e-06	8.6887e-05			Novosphingobium sp. ABRDHK2	1.2303e-05											Cronobacter sakazakii	8.974e-06
Nocardioides euryhalodurans	3.205e-06	0	1.865e-06	1.181e-06	0	0	1.025e-06	7.77e-07	8.59e-07	9.744e-06	6.318e-06	5.348e-06	1.0857e-05	9.9e-06	6.617e-06	1.2303e-05	5.61e-06	5.665e-06	4.928e-06	8.6202e-05			Nocardioides euryhalodurans	1.2303e-05											Alistipes sp. dk3624	8.974e-06
Nocardiopsis dassonvillei	1.923e-06	0	0	1.181e-06	0	0	1.025e-06	7.77e-07	8.59e-07	6.032e-06	6.804e-06	4.584e-06	9.306e-06	9.9e-06	7.126e-06	1.2303e-05	7.65e-06	6.695e-06	9.856e-06	8.6021e-05			Nocardiopsis dassonvillei	1.2303e-05											Hymenobacter sp. NBH84	8.974e-06
Neorhizobium sp. NCHU2750	1.923e-06	4.88e-06	3.73e-06	3.543e-06	2.262e-06	4.56e-06	1.025e-06	1.554e-06	8.59e-07	4.176e-06	3.402e-06	1.528e-06	6.721e-06	6.93e-06	4.581e-06	1.2303e-05	7.14e-06	8.24e-06	6.16e-06	8.5517e-05			Neorhizobium sp. NCHU2750	1.2303e-05											Halomonas alkaliphila	8.974e-06
Pseudonocardia sp. CGMCC 4.1532	1.282e-06	0	0	1.181e-06	0	0	1.025e-06	1.554e-06	1.718e-06	6.496e-06	5.346e-06	3.82e-06	1.034e-05	9.405e-06	9.671e-06	1.2303e-05	5.61e-06	8.755e-06	6.16e-06	8.4666e-05			Pseudonocardia sp. CGMCC 4.1532	1.2303e-05											Staphylococcus epidermidis	8.974e-06
Labrys sp. KNU-23	1.923e-06	4.88e-06	5.595e-06	4.724e-06	4.524e-06	4.56e-06	1.025e-06	7.77e-07	8.59e-07	4.176e-06	4.86e-06	4.584e-06	3.619e-06	5.445e-06	3.563e-06	1.2303e-05	4.08e-06	6.695e-06	6.16e-06	8.4352e-05			Labrys sp. KNU-23	1.2303e-05											Clostridium saccharoperbutylacetonicum	8.974e-06
Syntrophobacter fumaroxidans	1.282e-06	2.44e-06	1.865e-06	1.181e-06	2.262e-06	0	3.075e-06	1.554e-06	1.718e-06	5.104e-06	4.86e-06	3.82e-06	4.653e-06	4.95e-06	4.072e-06	1.2303e-05	7.14e-06	1.2875e-05	8.008e-06	8.3162e-05			Syntrophobacter fumaroxidans	1.2303e-05											Catenovulum sediminis	8.974e-06
Thiocystis violascens	3.846e-06	2.44e-06	1.865e-06	2.362e-06	2.262e-06	2.28e-06	2.05e-06	2.331e-06	1.718e-06	5.104e-06	6.804e-06	3.82e-06	5.17e-06	6.435e-06	4.581e-06	1.2303e-05	4.08e-06	7.21e-06	6.16e-06	8.2821e-05			Thiocystis violascens	1.2303e-05											Bacillus cellulosilyticus	8.974e-06
Pseudonocardia sp. HH130630-07	3.846e-06	0	0	1.181e-06	0	0	0	1.554e-06	0	7.888e-06	5.832e-06	5.348e-06	8.272e-06	8.91e-06	8.653e-06	1.2303e-05	5.61e-06	7.21e-06	6.16e-06	8.2767e-05			Pseudonocardia sp. HH130630-07	1.2303e-05											Saliniradius amylolyticus	8.974e-06
Pseudomonas oryzihabitans	6.41e-06	2.44e-06	1.865e-06	2.362e-06	2.262e-06	2.28e-06	1.025e-06	7.77e-07	8.59e-07	5.568e-06	4.374e-06	3.056e-06	6.204e-06	5.445e-06	4.581e-06	1.2303e-05	6.12e-06	7.21e-06	6.776e-06	8.1917e-05			Pseudomonas oryzihabitans	1.2303e-05											Marinobacter salinus	8.974e-06
Streptomyces buecherae	2.564e-06	0	1.865e-06	1.181e-06	2.262e-06	2.28e-06	1.025e-06	1.554e-06	8.59e-07	6.96e-06	6.318e-06	6.112e-06	7.238e-06	6.435e-06	5.599e-06	1.2303e-05	5.61e-06	5.15e-06	4.928e-06	8.0243e-05			Streptomyces buecherae	1.2303e-05											Paracoccus sp. BM15	8.974e-06
Streptacidiphilus bronchialis	1.923e-06	2.44e-06	1.865e-06	2.362e-06	2.262e-06	2.28e-06	1.025e-06	7.77e-07	8.59e-07	7.424e-06	5.346e-06	3.82e-06	8.789e-06	8.91e-06	7.126e-06	1.2303e-05	4.08e-06	3.605e-06	2.464e-06	7.966e-05			Streptacidiphilus bronchialis	1.2303e-05											Paraglaciecola sp. L3A3	8.974e-06
Pseudolysobacter antarcticus	3.205e-06	2.44e-06	3.73e-06	3.543e-06	2.262e-06	2.28e-06	4.1e-06	3.885e-06	3.436e-06	4.64e-06	5.346e-06	4.584e-06	3.619e-06	4.455e-06	3.054e-06	1.2303e-05	3.57e-06	4.635e-06	3.696e-06	7.8783e-05			Pseudolysobacter antarcticus	1.2303e-05											Alteromonas australica	8.974e-06
Kitasatospora aureofaciens	0	0	0	0	0	0	0	0	0	0	1.215e-05	0	1.4993e-05	1.683e-05	1.0689e-05	1.2303e-05	1.122e-05	0	0	7.8185e-05			Kitasatospora aureofaciens	1.2303e-05											Paraglaciecola mesophila	8.974e-06
Pseudomonas synxantha	8.974e-06	2.44e-06	1.865e-06	4.724e-06	2.262e-06	2.28e-06	1.025e-06	1.554e-06	1.718e-06	3.712e-06	4.86e-06	5.348e-06	4.136e-06	4.455e-06	3.563e-06	1.2303e-05	3.06e-06	3.09e-06	2.464e-06	7.3833e-05			Pseudomonas synxantha	1.2303e-05											Thalassotalea crassostreae	8.974e-06
Gordonia iterans	4.487e-06	0	0	1.181e-06	0	0	1.025e-06	1.554e-06	8.59e-07	5.568e-06	3.888e-06	2.292e-06	7.238e-06	9.405e-06	6.108e-06	1.2303e-05	6.63e-06	6.18e-06	4.312e-06	7.303e-05			Gordonia iterans	1.2303e-05											Paraliobacillus zengyii	8.974e-06
Chitinophaga sp. XS-30	2.3076e-05	2.44e-06	3.73e-06	3.543e-06	2.262e-06	2.28e-06	1.025e-06	7.77e-07	8.59e-07	2.32e-06	1.944e-06	1.528e-06	3.102e-06	1.98e-06	1.527e-06	1.2303e-05	2.04e-06	3.605e-06	2.464e-06	7.2805e-05			Chitinophaga sp. XS-30	1.2303e-05											Bacillus pseudomycoides	8.974e-06
Mesorhizobium sp. L-8-3	0	2.44e-06	5.595e-06	3.543e-06	2.262e-06	6.84e-06	2.05e-06	0	0	2.784e-06	3.888e-06	2.292e-06	3.619e-06	6.435e-06	3.054e-06	1.2303e-05	2.55e-06	7.725e-06	4.312e-06	7.1692e-05			Mesorhizobium sp. L-8-3	1.2303e-05											Paraprevotella xylaniphila	8.974e-06
Methylococcus sp. EFPC2	5.769e-06	2.44e-06	3.73e-06	3.543e-06	2.262e-06	2.28e-06	1.025e-06	1.554e-06	8.59e-07	3.248e-06	2.916e-06	2.292e-06	3.102e-06	3.96e-06	2.545e-06	1.2303e-05	4.08e-06	6.18e-06	6.776e-06	7.0864e-05			Methylococcus sp. EFPC2	1.2303e-05											Bacillus paranthracis	8.974e-06
Pantoea dispersa	3.846e-06	4.88e-06	3.73e-06	3.543e-06	4.524e-06	2.28e-06	3.075e-06	1.554e-06	1.718e-06	2.784e-06	4.374e-06	3.056e-06	2.068e-06	2.97e-06	2.036e-06	1.2303e-05	3.57e-06	4.12e-06	3.696e-06	7.0127e-05			Pantoea dispersa	1.2303e-05											Enterococcus thailandicus	8.974e-06
Sphingorhabdus lacus	5.769e-06	4.88e-06	5.595e-06	4.724e-06	4.524e-06	4.56e-06	2.05e-06	1.554e-06	2.577e-06	1.856e-06	2.43e-06	2.292e-06	2.068e-06	2.475e-06	2.036e-06	1.2303e-05	2.55e-06	3.09e-06	2.464e-06	6.9797e-05			Sphingorhabdus lacus	1.2303e-05											Blattabacterium sp. (Blaberus giganteus)	8.974e-06
Bosea sp. AS-1	1.923e-06	4.88e-06	7.46e-06	3.543e-06	4.524e-06	4.56e-06	2.05e-06	1.554e-06	1.718e-06	1.392e-06	1.458e-06	2.292e-06	2.068e-06	2.475e-06	2.036e-06	1.2303e-05	3.57e-06	5.665e-06	3.696e-06	6.9167e-05			Bosea sp. AS-1	1.2303e-05											Solibacillus silvestris	8.974e-06
Kaistia sp. 32K	1.923e-06	4.88e-06	3.73e-06	3.543e-06	2.262e-06	4.56e-06	1.025e-06	1.554e-06	8.59e-07	2.784e-06	1.944e-06	7.64e-07	2.585e-06	3.465e-06	2.036e-06	1.2303e-05	5.1e-06	7.725e-06	4.928e-06	6.797e-05			Kaistia sp. 32K	1.2303e-05											Bacteroides xylanisolvens	8.974e-06
Sulfuricella denitrificans	1.923e-06	2.44e-06	3.73e-06	3.543e-06	2.262e-06	2.28e-06	2.05e-06	2.331e-06	1.718e-06	3.248e-06	3.402e-06	3.82e-06	3.102e-06	3.465e-06	3.054e-06	1.2303e-05	5.1e-06	4.12e-06	3.696e-06	6.7587e-05			Sulfuricella denitrificans	1.2303e-05											Sphingobacterium sp. B29	8.974e-06
Bosea vaviloviae	1.923e-06	4.88e-06	3.73e-06	3.543e-06	2.262e-06	4.56e-06	1.025e-06	7.77e-07	8.59e-07	2.784e-06	2.916e-06	1.528e-06	3.102e-06	3.465e-06	2.545e-06	1.2303e-05	4.08e-06	6.695e-06	4.312e-06	6.7289e-05			Bosea vaviloviae	1.2303e-05											Sulfitobacter sp. B30-2	8.974e-06
Methylococcus sp. IM1	5.128e-06	2.44e-06	1.865e-06	3.543e-06	2.262e-06	2.28e-06	0	0	0	3.712e-06	3.888e-06	1.528e-06	3.619e-06	4.455e-06	2.545e-06	1.2303e-05	5.1e-06	6.18e-06	6.16e-06	6.7008e-05			Methylococcus sp. IM1	1.2303e-05											Variovorax paradoxus	8.333e-06
Kribbella flavida	3.205e-06	0	0	1.181e-06	0	0	0	7.77e-07	8.59e-07	6.96e-06	6.318e-06	3.82e-06	6.721e-06	8.415e-06	5.599e-06	1.2303e-05	3.06e-06	4.12e-06	3.08e-06	6.6418e-05			Kribbella flavida	1.2303e-05											Ralstonia solanacearum	8.333e-06
Thermochromatium tepidum	4.487e-06	2.44e-06	1.865e-06	2.362e-06	0	2.28e-06	1.025e-06	7.77e-07	8.59e-07	1.856e-06	2.916e-06	3.056e-06	2.585e-06	3.465e-06	2.036e-06	1.2303e-05	5.61e-06	8.24e-06	8.008e-06	6.617e-05			Thermochromatium tepidum	1.2303e-05											Sorangium cellulosum	8.333e-06
Nocardioides sp. 603	5.769e-06	0	0	1.181e-06	0	0	1.025e-06	7.77e-07	8.59e-07	6.496e-06	3.402e-06	3.056e-06	6.204e-06	5.94e-06	5.09e-06	1.2303e-05	4.59e-06	4.635e-06	4.312e-06	6.5639e-05			Nocardioides sp. 603	1.2303e-05											Diaphorobacter sp. HDW4A	8.333e-06
Microbacterium sp. No. 7	3.846e-06	2.44e-06	1.865e-06	1.181e-06	2.262e-06	0	2.05e-06	2.331e-06	1.718e-06	5.568e-06	6.804e-06	5.348e-06	3.102e-06	3.465e-06	2.036e-06	1.2303e-05	3.06e-06	3.09e-06	2.464e-06	6.4933e-05			Microbacterium sp. No. 7	1.2303e-05											Tistrella mobilis	8.333e-06
Bradyrhizobium sp. CCBAU 51753	3.205e-06	2.44e-06	3.73e-06	3.543e-06	2.262e-06	2.28e-06	1.025e-06	7.77e-07	0	2.32e-06	1.944e-06	1.528e-06	4.136e-06	2.97e-06	3.054e-06	1.2303e-05	6.12e-06	5.15e-06	5.544e-06	6.4331e-05			Bradyrhizobium sp. CCBAU 51753	1.2303e-05											Bordetella trematum	8.333e-06
Nocardia farcinica	3.205e-06	0	0	1.181e-06	0	0	0	7.77e-07	8.59e-07	4.176e-06	4.374e-06	3.056e-06	7.755e-06	7.425e-06	6.108e-06	1.2303e-05	4.59e-06	4.635e-06	3.696e-06	6.414e-05			Nocardia farcinica	1.2303e-05											Sinorhizobium fredii	8.333e-06
Bradyrhizobium icense	1.923e-06	2.44e-06	3.73e-06	3.543e-06	2.262e-06	2.28e-06	1.025e-06	7.77e-07	8.59e-07	2.32e-06	2.916e-06	1.528e-06	2.585e-06	2.97e-06	2.036e-06	1.2303e-05	5.1e-06	7.725e-06	5.544e-06	6.3866e-05			Bradyrhizobium icense	1.2303e-05											Sphingobium sp. TKS	8.333e-06
Beutenbergia cavernae	4.487e-06	0	0	1.181e-06	0	0	0	7.77e-07	8.59e-07	4.64e-06	3.402e-06	3.82e-06	7.755e-06	6.435e-06	5.09e-06	1.2303e-05	4.08e-06	4.635e-06	4.312e-06	6.3776e-05			Beutenbergia cavernae	1.2303e-05											Candidatus Rhodoluna planktonica	8.333e-06
Cupriavidus malaysiensis	4.487e-06	2.44e-06	1.865e-06	3.543e-06	2.262e-06	0	4.1e-06	2.331e-06	4.295e-06	0	3.888e-06	0	0	4.455e-06	2.036e-06	1.2303e-05	4.08e-06	6.695e-06	4.928e-06	6.3708e-05			Cupriavidus malaysiensis	1.2303e-05											Chitinibacter sp. 2T18	8.333e-06
Allokutzneria albata	3.205e-06	0	1.865e-06	1.181e-06	0	0	0	7.77e-07	8.59e-07	4.176e-06	3.402e-06	3.056e-06	6.204e-06	6.435e-06	4.072e-06	1.2303e-05	6.63e-06	5.15e-06	4.312e-06	6.3627e-05			Allokutzneria albata	1.2303e-05											Nocardioides mesophilus	8.333e-06
Ancylobacter pratisalsi	2.564e-06	2.44e-06	3.73e-06	2.362e-06	2.262e-06	2.28e-06	1.025e-06	1.554e-06	8.59e-07	2.784e-06	3.888e-06	3.82e-06	3.102e-06	3.465e-06	1.527e-06	1.2303e-05	3.57e-06	5.665e-06	4.312e-06	6.3512e-05			Ancylobacter pratisalsi	1.2303e-05											Pirellula staleyi	8.333e-06
Phreatobacter cathodiphilus	6.41e-07	2.44e-06	3.73e-06	2.362e-06	2.262e-06	2.28e-06	2.05e-06	2.331e-06	2.577e-06	3.248e-06	2.916e-06	2.292e-06	3.102e-06	3.96e-06	2.545e-06	1.2303e-05	3.57e-06	5.15e-06	3.696e-06	6.3455e-05			Phreatobacter cathodiphilus	1.2303e-05											Croceicoccus naphthovorans	8.333e-06
Actinoplanes teichomyceticus	4.487e-06	0	0	1.181e-06	0	2.28e-06	0	7.77e-07	8.59e-07	3.712e-06	3.402e-06	2.292e-06	5.687e-06	4.95e-06	4.072e-06	1.2303e-05	4.59e-06	7.21e-06	5.544e-06	6.3346e-05			Actinoplanes teichomyceticus	1.2303e-05											Sulfurivermis fontis	8.333e-06
Pirellula sp. SH-Sr6A	4.487e-06	0	0	1.181e-06	0	0	2.05e-06	1.554e-06	1.718e-06	5.104e-06	5.346e-06	3.82e-06	4.136e-06	5.445e-06	2.545e-06	1.2303e-05	4.08e-06	4.12e-06	4.312e-06	6.2201e-05			Pirellula sp. SH-Sr6A	1.2303e-05											Azoarcus sp. KH32C	8.333e-06
Modestobacter marinus	5.128e-06	0	0	1.181e-06	0	0	1.025e-06	7.77e-07	0	4.176e-06	3.402e-06	3.82e-06	4.653e-06	5.94e-06	4.072e-06	1.2303e-05	5.1e-06	5.665e-06	4.928e-06	6.217e-05			Modestobacter marinus	1.2303e-05											Faecalibacterium prausnitzii	8.333e-06
Microlunatus soli	4.487e-06	0	0	1.181e-06	0	0	0	7.77e-07	0	5.104e-06	3.888e-06	2.292e-06	6.721e-06	5.445e-06	5.09e-06	1.2303e-05	5.1e-06	5.15e-06	4.312e-06	6.185e-05			Microlunatus soli	1.2303e-05											Woeseia oceani	8.333e-06
Ammonifex degensii	6.41e-07	0	1.865e-06	1.181e-06	0	0	1.025e-06	1.554e-06	8.59e-07	3.712e-06	3.888e-06	4.584e-06	3.102e-06	2.97e-06	3.054e-06	1.2303e-05	5.61e-06	8.755e-06	6.16e-06	6.1263e-05			Ammonifex degensii	1.2303e-05											Cutibacterium avidum	8.333e-06
Phreatobacter sp. NMCR1094	1.282e-06	2.44e-06	3.73e-06	3.543e-06	2.262e-06	4.56e-06	1.025e-06	7.77e-07	8.59e-07	1.856e-06	3.402e-06	2.292e-06	2.585e-06	3.96e-06	1.527e-06	1.2303e-05	3.57e-06	5.15e-06	3.08e-06	6.0203e-05			Phreatobacter sp. NMCR1094	1.2303e-05											Bacillus pumilus	8.333e-06
Sphingobium sp. SYK-6	2.564e-06	2.44e-06	1.865e-06	2.362e-06	2.262e-06	2.28e-06	1.025e-06	7.77e-07	8.59e-07	2.32e-06	3.402e-06	1.528e-06	3.619e-06	3.465e-06	2.545e-06	1.2303e-05	4.59e-06	5.665e-06	4.312e-06	6.0183e-05			Sphingobium sp. SYK-6	1.2303e-05											Xylella fastidiosa	8.333e-06
Frankia sp. QA3	3.846e-06	0	0	1.181e-06	0	0	1.025e-06	1.554e-06	1.718e-06	3.248e-06	3.402e-06	3.056e-06	4.653e-06	5.94e-06	3.054e-06	1.2303e-05	5.1e-06	5.665e-06	4.312e-06	6.0057e-05			Frankia sp. QA3	1.2303e-05											Iodobacter sp. H11R3	8.333e-06
Conchiformibius steedae	1.923e-06	2.44e-06	1.865e-06	2.362e-06	2.262e-06	2.28e-06	3.075e-06	2.331e-06	8.59e-07	2.32e-06	2.916e-06	2.292e-06	3.102e-06	2.97e-06	3.054e-06	1.2303e-05	4.59e-06	3.09e-06	3.696e-06	5.973e-05			Conchiformibius steedae	1.2303e-05											Rhizobium sp. Khangiran2	8.333e-06
Sphingomonas sp. C8-2	1.282e-06	2.44e-06	3.73e-06	3.543e-06	2.262e-06	2.28e-06	1.025e-06	7.77e-07	8.59e-07	2.784e-06	2.916e-06	1.528e-06	2.585e-06	3.465e-06	1.018e-06	1.2303e-05	4.59e-06	5.665e-06	4.312e-06	5.9364e-05			Sphingomonas sp. C8-2	1.2303e-05											Pseudomonas sabulinigri	8.333e-06
Mycobacterium sp. MS1601	1.923e-06	0	0	1.181e-06	0	0	1.025e-06	0	0	4.176e-06	3.888e-06	2.292e-06	6.721e-06	5.445e-06	4.072e-06	1.2303e-05	6.12e-06	4.12e-06	5.544e-06	5.881e-05			Mycobacterium sp. MS1601	1.2303e-05											Spiribacter sp. 2438	8.333e-06
Leucobacter sp. CX169	5.128e-06	0	0	1.181e-06	2.262e-06	0	2.05e-06	2.331e-06	1.718e-06	2.784e-06	2.43e-06	2.292e-06	4.136e-06	3.96e-06	3.054e-06	1.2303e-05	4.08e-06	4.12e-06	3.696e-06	5.7525e-05			Leucobacter sp. CX169	1.2303e-05											Enterobacter sp. E76	8.333e-06
Mycolicibacterium tokaiense	3.205e-06	2.44e-06	1.865e-06	1.181e-06	0	0	0	7.77e-07	8.59e-07	4.176e-06	4.374e-06	3.056e-06	5.687e-06	4.455e-06	3.563e-06	1.2303e-05	2.55e-06	3.605e-06	3.08e-06	5.7176e-05			Mycolicibacterium tokaiense	1.2303e-05											Shewanella chilikensis	8.333e-06
Mycolicibacterium goodii	1.282e-06	0	0	0	0	0	1.025e-06	7.77e-07	8.59e-07	4.176e-06	3.402e-06	4.584e-06	6.204e-06	5.445e-06	5.09e-06	1.2303e-05	3.06e-06	4.635e-06	4.312e-06	5.7154e-05			Mycolicibacterium goodii	1.2303e-05											Cohaesibacter sp. ES.047	8.333e-06
Nocardioides humi	3.205e-06	0	0	1.181e-06	0	0	1.025e-06	7.77e-07	8.59e-07	2.784e-06	3.402e-06	3.056e-06	4.653e-06	5.445e-06	3.054e-06	1.2303e-05	5.61e-06	5.15e-06	4.312e-06	5.6816e-05			Nocardioides humi	1.2303e-05											Bradyrhizobium sp. ORS 285	8.333e-06
Terriglobus albidus	1.282e-06	2.44e-06	1.865e-06	1.181e-06	0	0	2.05e-06	7.77e-07	8.59e-07	3.248e-06	2.43e-06	1.528e-06	3.619e-06	4.455e-06	2.545e-06	1.2303e-05	4.59e-06	6.18e-06	4.928e-06	5.628e-05			Terriglobus albidus	1.2303e-05											Beggiatoa leptomitoformis	8.333e-06
Corallococcus macrosporus	6.41e-07	0	0	1.181e-06	0	0	1.025e-06	2.331e-06	8.59e-07	2.32e-06	3.888e-06	2.292e-06	3.102e-06	3.96e-06	2.036e-06	1.2303e-05	4.59e-06	8.24e-06	7.392e-06	5.616e-05			Corallococcus macrosporus	1.2303e-05											Kordiimonas pumila	8.333e-06
Sideroxydans lithotrophicus	3.846e-06	2.44e-06	0	1.181e-06	2.262e-06	2.28e-06	1.025e-06	7.77e-07	8.59e-07	2.32e-06	2.916e-06	1.528e-06	3.619e-06	5.94e-06	2.545e-06	1.2303e-05	3.57e-06	3.605e-06	3.08e-06	5.6096e-05			Sideroxydans lithotrophicus	1.2303e-05											Enterococcus cecorum	8.333e-06
Saccharothrix espanaensis	3.205e-06	0	0	1.181e-06	0	0	0	1.554e-06	8.59e-07	4.176e-06	2.916e-06	3.056e-06	5.687e-06	3.96e-06	4.581e-06	1.2303e-05	4.59e-06	4.12e-06	3.696e-06	5.5884e-05			Saccharothrix espanaensis	1.2303e-05											Psychromonas ingrahamii	8.333e-06
Jatrophihabitans sp. GAS493	6.41e-06	0	0	1.181e-06	0	0	1.025e-06	0	0	3.248e-06	4.374e-06	4.584e-06	5.17e-06	4.95e-06	3.054e-06	1.2303e-05	3.57e-06	2.575e-06	3.08e-06	5.5524e-05			Jatrophihabitans sp. GAS493	1.2303e-05											Alcanivorax dieselolei	8.333e-06
Microvirga thermotolerans	6.41e-07	2.44e-06	1.865e-06	2.362e-06	2.262e-06	2.28e-06	1.025e-06	7.77e-07	0	2.784e-06	1.944e-06	1.528e-06	3.619e-06	3.465e-06	2.545e-06	1.2303e-05	4.08e-06	5.665e-06	3.696e-06	5.5281e-05			Microvirga thermotolerans	1.2303e-05											Desulfosarcina ovata	8.333e-06
Saccharomonospora viridis	3.205e-06	0	0	0	0	0	1.025e-06	7.77e-07	8.59e-07	6.032e-06	5.832e-06	4.584e-06	4.136e-06	5.94e-06	4.072e-06	1.2303e-05	2.55e-06	2.06e-06	1.848e-06	5.5223e-05			Saccharomonospora viridis	1.2303e-05											Labrenzia sp. PHM005	8.333e-06
Nocardia arthritidis	2.564e-06	0	0	1.181e-06	0	0	0	7.77e-07	0	4.64e-06	3.888e-06	2.292e-06	6.204e-06	5.94e-06	5.599e-06	1.2303e-05	3.57e-06	3.09e-06	3.08e-06	5.5128e-05			Nocardia arthritidis	1.2303e-05											Salinimonas sp. G2-b	8.333e-06
Zobellella denitrificans	3.846e-06	2.44e-06	1.865e-06	3.543e-06	2.262e-06	2.28e-06	1.025e-06	7.77e-07	8.59e-07	2.32e-06	2.43e-06	2.292e-06	2.585e-06	2.97e-06	1.527e-06	1.2303e-05	3.06e-06	3.605e-06	3.08e-06	5.5069e-05			Zobellella denitrificans	1.2303e-05											Azotobacter chroococcum	8.333e-06
Methylobacterium currus	1.282e-06	2.44e-06	1.865e-06	2.362e-06	2.262e-06	0	0	0	8.59e-07	3.712e-06	4.374e-06	3.056e-06	3.619e-06	4.455e-06	2.036e-06	1.2303e-05	2.55e-06	4.12e-06	3.696e-06	5.4991e-05			Methylobacterium currus	1.2303e-05											Rhodococcus sp. ZPP	8.333e-06
Mycobacterium avium	6.41e-07	0	0	1.181e-06	0	0	1.025e-06	0	0	4.176e-06	5.346e-06	4.584e-06	6.204e-06	5.94e-06	3.563e-06	1.2303e-05	2.55e-06	4.12e-06	3.08e-06	5.4713e-05			Mycobacterium avium	1.2303e-05											Pseudoalteromonas tunicata	8.333e-06
Actinomadura sp. WMMA1423	2.564e-06	0	0	1.181e-06	0	0	1.025e-06	7.77e-07	8.59e-07	3.712e-06	2.916e-06	3.056e-06	4.653e-06	4.95e-06	2.545e-06	1.2303e-05	4.59e-06	5.15e-06	4.312e-06	5.4593e-05			Actinomadura sp. WMMA1423	1.2303e-05											Taylorella equigenitalis	8.333e-06
Burkholderia vietnamiensis	0	2.44e-06	0	0	0	0	0	0	0	0	3.402e-06	2.292e-06	0	0	2.545e-06	1.2303e-05	3.06e-06	2.575e-05	2.464e-06	5.4256e-05			Burkholderia vietnamiensis	1.2303e-05											Roseovarius sp. THAF9	8.333e-06
Stenotrophomonas rhizophila	4.487e-06	2.44e-06	1.865e-06	1.181e-06	2.262e-06	0	1.025e-06	1.554e-06	8.59e-07	1.856e-06	2.916e-06	7.64e-07	3.102e-06	2.97e-06	1.527e-06	1.2303e-05	4.08e-06	4.635e-06	4.312e-06	5.4138e-05			Stenotrophomonas rhizophila	1.2303e-05											Candidatus Methylospira mobilis	8.333e-06
Mycolicibacterium phlei	1.282e-06	0	0	0	0	0	0	0	0	4.64e-06	3.402e-06	2.292e-06	7.238e-06	7.92e-06	6.108e-06	1.2303e-05	2.55e-06	3.605e-06	2.464e-06	5.3804e-05			Mycolicibacterium phlei	1.2303e-05											Rhodovulum sulfidophilum	8.333e-06
Methylocella silvestris	3.205e-06	2.44e-06	3.73e-06	3.543e-06	2.262e-06	2.28e-06	1.025e-06	1.554e-06	8.59e-07	9.28e-07	1.458e-06	7.64e-07	1.034e-06	1.98e-06	1.018e-06	1.2303e-05	3.57e-06	6.18e-06	3.08e-06	5.3213e-05			Methylocella silvestris	1.2303e-05											Oceanimonas sp. GK1	8.333e-06
Arcanobacterium haemolyticum	2.564e-06	0	1.865e-06	2.362e-06	0	0	3.075e-06	2.331e-06	1.718e-06	3.248e-06	3.402e-06	1.528e-06	2.585e-06	4.455e-06	2.545e-06	1.2303e-05	2.55e-06	3.09e-06	3.08e-06	5.2701e-05			Arcanobacterium haemolyticum	1.2303e-05											Pseudomonas parafulva	8.333e-06
Actinoalloteichus hymeniacidonis	7.051e-06	0	0	0	0	0	1.025e-06	7.77e-07	8.59e-07	3.248e-06	2.43e-06	1.528e-06	4.653e-06	4.95e-06	5.09e-06	1.2303e-05	3.57e-06	2.575e-06	2.464e-06	5.2523e-05			Actinoalloteichus hymeniacidonis	1.2303e-05											Halomonas subglaciescola	8.333e-06
Dokdonella koreensis	1.282e-06	2.44e-06	1.865e-06	2.362e-06	2.262e-06	0	1.025e-06	1.554e-06	8.59e-07	2.32e-06	1.944e-06	7.64e-07	2.585e-06	2.97e-06	2.036e-06	1.2303e-05	4.08e-06	5.15e-06	4.312e-06	5.2113e-05			Dokdonella koreensis	1.2303e-05											Corynebacterium amycolatum	8.333e-06
Actinosynnema pretiosum	3.205e-06	0	0	0	0	0	1.025e-06	0	8.59e-07	3.712e-06	3.888e-06	2.292e-06	5.687e-06	5.445e-06	4.072e-06	1.2303e-05	4.59e-06	3.09e-06	1.848e-06	5.2016e-05			Actinosynnema pretiosum	1.2303e-05											Clostridium baratii	8.333e-06
Saccharopolyspora sp. ASAGF58	3.205e-06	0	0	0	0	0	0	0	0	4.176e-06	3.888e-06	1.528e-06	5.687e-06	5.445e-06	3.563e-06	1.2303e-05	4.59e-06	3.605e-06	3.696e-06	5.1686e-05			Saccharopolyspora sp. ASAGF58	1.2303e-05											Acinetobacter sp. TTH0-4	8.333e-06
Rhodococcus coprophilus	5.128e-06	0	0	1.181e-06	0	0	0	7.77e-07	0	3.248e-06	2.916e-06	3.056e-06	5.687e-06	3.96e-06	3.054e-06	1.2303e-05	3.57e-06	3.09e-06	3.696e-06	5.1666e-05			Rhodococcus coprophilus	1.2303e-05											Lysinibacillus fusiformis	8.333e-06
Glutamicibacter halophytocola	3.205e-06	0	0	1.181e-06	0	0	0	0	0	2.784e-06	2.43e-06	1.528e-06	5.687e-06	5.445e-06	5.09e-06	1.2303e-05	4.08e-06	3.605e-06	4.312e-06	5.165e-05			Glutamicibacter halophytocola	1.2303e-05											Terasakiella sp. SH-1	8.333e-06
Lysobacter sp. CW239	5.128e-06	0	1.865e-06	3.543e-06	2.262e-06	2.28e-06	0	0	0	1.856e-06	1.944e-06	2.292e-06	2.585e-06	1.98e-06	1.527e-06	1.2303e-05	2.55e-06	5.15e-06	4.312e-06	5.1577e-05			Lysobacter sp. CW239	1.2303e-05											Succinivibrio dextrinosolvens	8.333e-06
Nocardioides sp. WS12	1.923e-06	0	0	1.181e-06	0	0	0	7.77e-07	0	3.712e-06	3.888e-06	3.056e-06	6.204e-06	5.445e-06	3.563e-06	1.2303e-05	3.06e-06	3.605e-06	2.464e-06	5.1181e-05			Nocardioides sp. WS12	1.2303e-05											Kangiella koreensis	8.333e-06
Micromonospora maris	4.487e-06	0	0	0	0	0	1.025e-06	7.77e-07	0	3.248e-06	3.402e-06	1.528e-06	4.653e-06	5.445e-06	4.581e-06	1.2303e-05	4.59e-06	2.575e-06	2.464e-06	5.1078e-05			Micromonospora maris	1.2303e-05											Aeribacillus pallidus	8.333e-06
Streptomyces sp. SCUT-3	1.923e-06	0	0	1.181e-06	0	0	0	0	0	5.104e-06	3.402e-06	3.056e-06	4.136e-06	4.95e-06	3.563e-06	1.2303e-05	3.06e-06	4.635e-06	3.08e-06	5.0393e-05			Streptomyces sp. SCUT-3	1.2303e-05											Liquorilactobacillus hordei	8.333e-06
Caballeronia sp. M1242	1.282e-06	2.44e-06	1.865e-06	2.362e-06	2.262e-06	2.28e-06	1.025e-06	1.554e-06	8.59e-07	9.28e-07	4.86e-07	7.64e-07	1.551e-06	2.475e-06	1.527e-06	1.2303e-05	3.06e-06	6.695e-06	4.312e-06	5.003e-05			Caballeronia sp. M1242	1.2303e-05											Shewanella marisflavi	8.333e-06
Dietzia psychralcaliphila	3.846e-06	0	0	1.181e-06	0	0	0	0	0	4.176e-06	3.402e-06	4.584e-06	4.136e-06	5.445e-06	3.054e-06	1.2303e-05	2.55e-06	3.09e-06	1.848e-06	4.9615e-05			Dietzia psychralcaliphila	1.2303e-05											Weizmannia coagulans	8.333e-06
Trueperella sp. 19M2397	7.051e-06	0	0	1.181e-06	0	0	0	0	0	4.176e-06	5.346e-06	3.82e-06	3.619e-06	0	3.054e-06	1.2303e-05	3.06e-06	2.575e-06	3.08e-06	4.9265e-05			Trueperella sp. 19M2397	1.2303e-05											Pseudomonas xinjiangensis	8.333e-06
Streptomyces griseorubiginosus	6.41e-07	0	0	1.181e-06	0	0	1.025e-06	7.77e-07	8.59e-07	2.784e-06	3.888e-06	3.82e-06	2.585e-06	3.465e-06	2.036e-06	1.2303e-05	4.59e-06	4.635e-06	4.312e-06	4.8901e-05			Streptomyces griseorubiginosus	1.2303e-05											Roseicitreum antarcticum	8.333e-06
Burkholderia contaminans	1.282e-06	2.44e-06	1.865e-06	1.181e-06	0	2.28e-06	1.025e-06	7.77e-07	8.59e-07	3.712e-06	4.374e-06	3.82e-06	2.068e-06	2.475e-06	1.018e-06	1.2303e-05	2.04e-06	2.575e-06	1.848e-06	4.7942e-05			Burkholderia contaminans	1.2303e-05											Maribius sp. THAF1	8.333e-06
Luteibacter rhizovicinus	3.205e-06	0	1.865e-06	1.181e-06	0	0	1.025e-06	7.77e-07	8.59e-07	2.784e-06	2.43e-06	3.82e-06	3.102e-06	3.465e-06	2.036e-06	1.2303e-05	2.55e-06	3.09e-06	3.08e-06	4.7572e-05			Luteibacter rhizovicinus	1.2303e-05											Pseudoalteromonas ulvae	8.333e-06
Luteimicrobium xylanilyticum	2.564e-06	0	0	1.181e-06	0	0	0	0	8.59e-07	4.176e-06	2.916e-06	3.82e-06	4.653e-06	3.96e-06	3.054e-06	1.2303e-05	2.04e-06	2.06e-06	3.696e-06	4.7282e-05			Luteimicrobium xylanilyticum	1.2303e-05											Campylobacter ureolyticus	8.333e-06
Jeongeupia sp. HS-3	1.923e-06	0	1.865e-06	1.181e-06	0	2.28e-06	0	7.77e-07	8.59e-07	2.32e-06	2.916e-06	1.528e-06	3.619e-06	3.96e-06	3.054e-06	1.2303e-05	2.04e-06	3.605e-06	2.464e-06	4.6694e-05			Jeongeupia sp. HS-3	1.2303e-05											Bartonella elizabethae	8.333e-06
Methylobacterium sp. 4-46	1.282e-06	2.44e-06	1.865e-06	1.181e-06	0	2.28e-06	1.025e-06	7.77e-07	8.59e-07	1.392e-06	1.458e-06	7.64e-07	2.068e-06	1.485e-06	1.527e-06	1.2303e-05	3.57e-06	6.695e-06	3.696e-06	4.6667e-05			Methylobacterium sp. 4-46	1.2303e-05											Francisella philomiragia	8.333e-06
Xanthomonas translucens	2.564e-06	0	1.865e-06	1.181e-06	0	0	1.025e-06	7.77e-07	8.59e-07	2.784e-06	2.43e-06	1.528e-06	2.068e-06	2.97e-06	1.527e-06	1.2303e-05	3.06e-06	4.635e-06	4.312e-06	4.5888e-05			Xanthomonas translucens	1.2303e-05											Romboutsia sp. CE17	8.333e-06
Nocardia seriolae	3.846e-06	0	1.865e-06	1.181e-06	0	0	1.025e-06	7.77e-07	0	1.856e-06	2.43e-06	2.292e-06	2.585e-06	3.465e-06	2.545e-06	1.2303e-05	2.55e-06	4.12e-06	2.464e-06	4.5304e-05			Nocardia seriolae	1.2303e-05											Ruminiclostridium herbifermentans	8.333e-06
Sphingopyxis sp. PAMC25046	2.564e-06	2.44e-06	3.73e-06	2.362e-06	2.262e-06	2.28e-06	1.025e-06	7.77e-07	8.59e-07	9.28e-07	9.72e-07	1.528e-06	2.068e-06	9.9e-07	1.018e-06	1.2303e-05	2.04e-06	3.09e-06	1.848e-06	4.5084e-05			Sphingopyxis sp. PAMC25046	1.2303e-05											Ligilactobacillus salivarius	8.333e-06
Marmoricola scoriae	3.205e-06	0	0	0	0	0	1.025e-06	7.77e-07	8.59e-07	2.784e-06	1.944e-06	7.64e-07	3.102e-06	2.97e-06	2.036e-06	1.2303e-05	4.08e-06	4.635e-06	4.312e-06	4.4796e-05			Marmoricola scoriae	1.2303e-05											Anaerobacillus isosaccharinicus	8.333e-06
Bradyrhizobium oligotrophicum	1.282e-06	2.44e-06	1.865e-06	2.362e-06	0	2.28e-06	1.025e-06	7.77e-07	8.59e-07	1.856e-06	1.944e-06	7.64e-07	2.068e-06	1.98e-06	1.527e-06	1.2303e-05	2.04e-06	4.12e-06	3.08e-06	4.4572e-05			Bradyrhizobium oligotrophicum	1.2303e-05											Staphylococcus arlettae	8.333e-06
Sphingomonas sp. NBWT7	1.282e-06	2.44e-06	1.865e-06	2.362e-06	2.262e-06	2.28e-06	1.025e-06	7.77e-07	8.59e-07	9.28e-07	9.72e-07	7.64e-07	1.551e-06	1.485e-06	1.018e-06	1.2303e-05	2.55e-06	4.12e-06	3.08e-06	4.3923e-05			Sphingomonas sp. NBWT7	1.2303e-05											Dichelobacter nodosus	8.333e-06
Rhodococcus sp. ABRD24	3.846e-06	0	1.865e-06	1.181e-06	0	0	1.025e-06	7.77e-07	8.59e-07	2.32e-06	2.43e-06	1.528e-06	2.585e-06	2.475e-06	2.036e-06	1.2303e-05	2.55e-06	3.605e-06	2.464e-06	4.3849e-05			Rhodococcus sp. ABRD24	1.2303e-05											Bacillus vini	8.333e-06
Kocuria sp. TGY1120_3	5.128e-06	0	0	1.181e-06	0	0	0	7.77e-07	8.59e-07	3.248e-06	2.43e-06	3.056e-06	3.619e-06	2.97e-06	2.036e-06	1.2303e-05	1.53e-06	1.545e-06	2.464e-06	4.3146e-05			Kocuria sp. TGY1120_3	1.2303e-05											Streptococcus uberis	8.333e-06
Hymenobacter sp. APR13	8.974e-06	0	0	1.181e-06	0	0	0	7.77e-07	0	2.784e-06	2.916e-06	2.292e-06	1.551e-06	1.485e-06	1.018e-06	1.2303e-05	2.04e-06	3.09e-06	2.464e-06	4.2875e-05			Hymenobacter sp. APR13	1.2303e-05											Pectobacterium brasiliense	8.333e-06
Leucobacter triazinivorans	1.923e-06	0	0	0	0	0	0	0	8.59e-07	2.784e-06	3.402e-06	2.292e-06	3.102e-06	2.97e-06	2.545e-06	1.2303e-05	3.57e-06	2.575e-06	3.08e-06	4.1405e-05			Leucobacter triazinivorans	1.2303e-05											Alloprevotella sp. E39	8.333e-06
Kocuria rhizophila	2.564e-06	0	0	0	0	0	0	1.554e-06	0	2.32e-06	0	2.292e-06	3.619e-06	2.97e-06	3.054e-06	1.2303e-05	3.06e-06	4.12e-06	3.08e-06	4.0936e-05			Kocuria rhizophila	1.2303e-05											Roseovarius sp. THAF8	8.333e-06
Mycetocola zhujimingii	2.564e-06	0	0	1.181e-06	0	0	0	0	0	2.32e-06	3.402e-06	2.292e-06	3.619e-06	3.96e-06	2.545e-06	1.2303e-05	2.55e-06	1.545e-06	2.464e-06	4.0745e-05			Mycetocola zhujimingii	1.2303e-05											Acetobacter oryzifermentans	8.333e-06
Actinomyces radicidentis	6.41e-07	0	0	0	0	0	0	7.77e-07	8.59e-07	2.32e-06	2.43e-06	1.528e-06	2.585e-06	3.96e-06	2.036e-06	1.2303e-05	4.59e-06	3.605e-06	3.08e-06	4.0714e-05			Actinomyces radicidentis	1.2303e-05											Pseudoalteromonas carrageenovora	8.333e-06
Corynebacterium glucuronolyticum	1.923e-06	0	1.865e-06	1.181e-06	0	0	1.025e-06	1.554e-06	1.718e-06	2.32e-06	1.944e-06	1.528e-06	2.068e-06	1.485e-06	2.036e-06	1.2303e-05	2.04e-06	3.09e-06	2.464e-06	4.0544e-05			Corynebacterium glucuronolyticum	1.2303e-05											Arcobacter defluvii	8.333e-06
Pseudomonas sp. K2W31S-8	3.205e-06	2.44e-06	1.865e-06	2.362e-06	0	0	1.025e-06	7.77e-07	8.59e-07	9.28e-07	1.458e-06	7.64e-07	1.551e-06	1.98e-06	1.018e-06	1.2303e-05	2.04e-06	3.09e-06	1.848e-06	3.9513e-05			Pseudomonas sp. K2W31S-8	1.2303e-05											Litorilituus sediminis	8.333e-06
Rubrobacter indicoceani	1.923e-06	0	1.865e-06	1.181e-06	0	0	1.025e-06	0	0	1.856e-06	2.916e-06	1.528e-06	2.068e-06	1.98e-06	1.527e-06	1.2303e-05	1.53e-06	5.15e-06	2.464e-06	3.9316e-05			Rubrobacter indicoceani	1.2303e-05											Halobacteroides halobius	8.333e-06
Rhodococcus sp. MTM3W5.2	2.564e-06	0	0	0	0	0	0	0	0	1.856e-06	1.458e-06	1.528e-06	2.068e-06	2.475e-06	1.527e-06	1.2303e-05	5.1e-06	4.12e-06	4.312e-06	3.9311e-05			Rhodococcus sp. MTM3W5.2	1.2303e-05											Leptotrichia wadei	8.333e-06
Corynebacterium crudilactis	2.564e-06	0	1.865e-06	2.362e-06	0	0	1.025e-06	1.554e-06	8.59e-07	1.392e-06	1.458e-06	1.528e-06	1.551e-06	1.98e-06	2.036e-06	1.2303e-05	2.55e-06	2.06e-06	1.848e-06	3.8935e-05			Corynebacterium crudilactis	1.2303e-05											Elizabethkingia bruuniana	8.333e-06
Streptomyces peucetius	5.128e-06	0	0	1.181e-06	0	0	1.025e-06	7.77e-07	8.59e-07	9.28e-07	1.944e-06	1.528e-06	2.068e-06	2.475e-06	1.527e-06	1.2303e-05	2.04e-06	3.09e-06	1.848e-06	3.8721e-05			Streptomyces peucetius	1.2303e-05											Acinetobacter lanii	8.333e-06
Myxococcus sp. SCHIC003	6.41e-07	0	0	1.181e-06	0	0	0	7.77e-07	8.59e-07	9.28e-07	1.944e-06	1.528e-06	2.068e-06	2.97e-06	1.527e-06	1.2303e-05	3.06e-06	5.665e-06	3.08e-06	3.8531e-05			Myxococcus sp. SCHIC003	1.2303e-05											Lysinibacillus varians	8.333e-06
Methylobacterium durans	1.923e-06	0	1.865e-06	1.181e-06	0	0	0	7.77e-07	0	1.856e-06	1.458e-06	1.528e-06	1.551e-06	1.485e-06	1.018e-06	1.2303e-05	3.06e-06	4.635e-06	3.696e-06	3.8336e-05			Methylobacterium durans	1.2303e-05											Shewanella amazonensis	8.333e-06
Akkermansia glycaniphila	1.282e-06	0	0	1.181e-06	0	0	1.025e-06	7.77e-07	8.59e-07	2.32e-06	2.43e-06	1.528e-06	3.102e-06	2.97e-06	1.527e-06	1.2303e-05	2.04e-06	2.06e-06	2.464e-06	3.7868e-05			Akkermansia glycaniphila	1.2303e-05											Sulfitobacter pontiacus	8.333e-06
Microvirgula aerodenitrificans	6.41e-07	0	0	1.181e-06	0	0	1.025e-06	7.77e-07	0	2.32e-06	1.944e-06	7.64e-07	2.068e-06	2.97e-06	2.036e-06	1.2303e-05	2.04e-06	4.635e-06	3.08e-06	3.7784e-05			Microvirgula aerodenitrificans	1.2303e-05											Paenibacillus yonginensis	8.333e-06
Corynebacterium genitalium	1.923e-06	0	0	0	0	0	0	0	0	2.32e-06	3.402e-06	2.292e-06	3.619e-06	3.465e-06	3.054e-06	1.2303e-05	2.55e-06	1.03e-06	1.232e-06	3.719e-05			Corynebacterium genitalium	1.2303e-05											Paenibacillus sp. M-152	8.333e-06
Microbacterium sp. 10M-3C3	3.205e-06	0	0	0	0	0	1.025e-06	7.77e-07	8.59e-07	1.856e-06	9.72e-07	1.528e-06	3.619e-06	3.465e-06	1.527e-06	1.2303e-05	2.04e-06	1.545e-06	1.232e-06	3.5953e-05			Microbacterium sp. 10M-3C3	1.2303e-05											Pseudomonas sp. phDV1	8.333e-06
Streptomyces chromofuscus	3.205e-06	0	0	0	0	0	1.025e-06	1.554e-06	8.59e-07	2.32e-06	1.944e-06	1.528e-06	1.551e-06	1.98e-06	1.527e-06	1.2303e-05	1.53e-06	1.545e-06	3.08e-06	3.5951e-05			Streptomyces chromofuscus	1.2303e-05											Mesorhizobium sp. 131-2-5	8.333e-06
Rhodococcus sp. P1Y	3.205e-06	0	1.865e-06	1.181e-06	0	0	1.025e-06	0	0	2.32e-06	1.458e-06	7.64e-07	2.585e-06	1.98e-06	2.036e-06	1.2303e-05	1.53e-06	2.06e-06	1.232e-06	3.5544e-05			Rhodococcus sp. P1Y	1.2303e-05											Francisella adeliensis	8.333e-06
Glutamicibacter arilaitensis	6.41e-07	0	0	0	0	0	0	0	0	1.856e-06	2.916e-06	3.056e-06	2.585e-06	2.97e-06	2.545e-06	1.2303e-05	2.04e-06	3.09e-06	1.232e-06	3.5234e-05			Glutamicibacter arilaitensis	1.2303e-05											Campylobacter corcagiensis	8.333e-06
Roseomonas mucosa	0	0	0	0	0	0	0	0	0	5.568e-06	4.374e-06	0	0	0	0	1.2303e-05	3.57e-06	6.18e-06	3.08e-06	3.5075e-05			Roseomonas mucosa	1.2303e-05											Mycoplasma sp. Mirounga ES2806-NAS	8.333e-06
Xylanimonas allomyrinae	3.205e-06	0	0	1.181e-06	0	0	0	7.77e-07	8.59e-07	1.856e-06	2.43e-06	2.292e-06	3.102e-06	1.98e-06	1.527e-06	1.2303e-05	5.1e-07	1.545e-06	1.232e-06	3.4799e-05			Xylanimonas allomyrinae	1.2303e-05											Bacillus sp. M4U3P1	8.333e-06
Amycolatopsis sp. BJA-103	1.923e-06	0	0	0	0	0	0	0	0	1.856e-06	1.458e-06	7.64e-07	1.551e-06	2.475e-06	1.527e-06	1.2303e-05	3.57e-06	4.12e-06	3.08e-06	3.4627e-05			Amycolatopsis sp. BJA-103	1.2303e-05											Aerococcus viridans	8.333e-06
Mycolicibacterium sp. LJ126	3.205e-06	0	0	1.181e-06	0	0	0	7.77e-07	0	1.392e-06	1.944e-06	1.528e-06	1.551e-06	1.98e-06	1.527e-06	1.2303e-05	2.04e-06	2.575e-06	1.848e-06	3.3851e-05			Mycolicibacterium sp. LJ126	1.2303e-05											Weissella confusa	8.333e-06
Sutterella megalosphaeroides	6.41e-07	0	0	1.181e-06	0	0	1.025e-06	7.77e-07	8.59e-07	1.392e-06	1.458e-06	7.64e-07	2.585e-06	1.98e-06	1.527e-06	1.2303e-05	2.55e-06	2.06e-06	1.848e-06	3.295e-05			Sutterella megalosphaeroides	1.2303e-05											Streptomyces griseofuscus	8.333e-06
Paraburkholderia sprentiae	1.923e-06	0	0	1.181e-06	0	0	1.025e-06	7.77e-07	8.59e-07	1.392e-06	1.458e-06	7.64e-07	1.034e-06	1.98e-06	1.018e-06	1.2303e-05	2.04e-06	2.06e-06	2.464e-06	3.2278e-05			Paraburkholderia sprentiae	1.2303e-05											Yersinia pseudotuberculosis	7.692e-06
Streptomyces katrae	2.564e-06	0	0	0	0	0	0	0	0	1.392e-06	9.72e-07	1.528e-06	1.551e-06	1.485e-06	1.527e-06	1.2303e-05	2.04e-06	3.09e-06	2.464e-06	3.0916e-05			Streptomyces katrae	1.2303e-05											Hydrogenophaga sp. BPS33	7.692e-06
Janthinobacterium sp. HH102	0	0	0	1.181e-06	0	0	0	0	0	2.32e-06	1.944e-06	0	3.619e-06	2.475e-06	2.545e-06	1.2303e-05	2.55e-06	0	1.232e-06	3.0169e-05			Janthinobacterium sp. HH102	1.2303e-05											Acidovorax avenae	7.692e-06
Achromobacter deleyi	0	0	0	0	0	0	0	0	0	0	2.43e-06	1.528e-06	0	2.97e-06	1.527e-06	1.2303e-05	1.53e-06	4.635e-06	3.08e-06	3.0003e-05			Achromobacter deleyi	1.2303e-05											Achromobacter spanius	7.692e-06
Pseudomonas veronii	4.487e-06	2.44e-06	0	3.543e-06	2.262e-06	0	1.025e-06	1.554e-06	0	0	0	0	0	0	0	1.2303e-05	0	2.06e-06	0	2.9674e-05			Pseudomonas veronii	1.2303e-05											Azoarcus communis	7.692e-06
Achromobacter sp. MFA1 R4	6.41e-07	0	0	1.181e-06	0	0	1.025e-06	0	0	1.392e-06	9.72e-07	1.528e-06	1.551e-06	9.9e-07	5.09e-07	1.2303e-05	2.04e-06	2.575e-06	1.848e-06	2.8555e-05			Achromobacter sp. MFA1 R4	1.2303e-05											Mitsuaria sp. 7	7.692e-06
Gordonia alkanivorans	3.205e-06	0	0	0	0	0	0	0	0	0	0	0	0	0	0	1.2303e-05	3.57e-06	4.12e-06	4.312e-06	2.751e-05			Gordonia alkanivorans	1.2303e-05											Arcanobacterium sp. JY-X040	7.692e-06
Burkholderia sp. PAMC 26561	1.282e-06	0	0	0	0	0	0	0	0	9.28e-07	1.458e-06	0	1.034e-06	2.475e-06	1.018e-06	1.2303e-05	1.53e-06	2.06e-06	1.848e-06	2.5936e-05			Burkholderia sp. PAMC 26561	1.2303e-05											Streptomyces venezuelae	7.692e-06
Agromyces sp. HY052	1.923e-06	0	0	1.181e-06	0	0	1.025e-06	7.77e-07	0	0	9.72e-07	7.64e-07	1.034e-06	9.9e-07	5.09e-07	1.2303e-05	1.53e-06	1.545e-06	1.232e-06	2.5785e-05			Agromyces sp. HY052	1.2303e-05											Bradyrhizobium erythrophlei	7.692e-06
Microbacterium chocolatum	2.564e-06	0	0	0	0	0	0	0	8.59e-07	9.28e-07	9.72e-07	7.64e-07	1.034e-06	1.485e-06	1.018e-06	1.2303e-05	5.1e-07	2.06e-06	1.232e-06	2.5729e-05			Microbacterium chocolatum	1.2303e-05											Arthrobacter crystallopoietes	7.692e-06
Kocuria turfanensis	0	0	0	0	0	0	1.025e-06	0	0	9.28e-07	9.72e-07	7.64e-07	1.551e-06	1.485e-06	5.09e-07	1.2303e-05	2.04e-06	2.06e-06	1.848e-06	2.5485e-05			Kocuria turfanensis	1.2303e-05											Acidipropionibacterium jensenii	7.692e-06
Streptomyces incarnatus	0	0	0	0	0	0	0	7.77e-07	8.59e-07	9.28e-07	9.72e-07	7.64e-07	1.034e-06	1.485e-06	5.09e-07	1.2303e-05	1.02e-06	2.06e-06	1.232e-06	2.3943e-05			Streptomyces incarnatus	1.2303e-05											Arthrobacter citreus	7.692e-06
Janthinobacterium tructae	1.282e-06	0	0	0	0	0	0	0	0	9.28e-07	9.72e-07	7.64e-07	1.034e-06	1.485e-06	5.09e-07	1.2303e-05	1.02e-06	1.03e-06	1.232e-06	2.2559e-05			Janthinobacterium tructae	1.2303e-05											Mycobacteroides chelonae	7.692e-06
Chromobacterium rhizoryzae	3.205e-06	0	0	0	0	0	0	0	0	0	0	0	0	0	5.599e-06	1.2303e-05	0	0	0	2.1107e-05			Chromobacterium rhizoryzae	1.2303e-05											Streptomyces lydicus	7.692e-06
Vibrio sp. THAF190c	4.487e-06	0.00778604	5.595e-06	5.905e-06	0.000710268	4.56e-06	5.125e-06	4.5066e-05	4.295e-06	4.176e-06	0.000220158	1.8336e-05	6.204e-06	1.0395e-05	4.581e-06	1.0936e-05	5.151e-05	0.000177675	0.00027104	0.00934635			Vibrio sp. THAF190c	1.0936e-05											Epidermidibacterium keratini	7.692e-06
Synechococcus sp. RS9915	2.2435e-05	0.00040016	0.00070124	0.000105109	0.00014703	0.00072048	2.05e-06	1.6317e-05	2.577e-06	2.784e-06	1.0692e-05	4.584e-06	0	0	4.072e-06	1.0936e-05	0	3.605e-06	2.464e-06	0.00215653			Synechococcus sp. RS9915	1.0936e-05											Clavibacter michiganensis	7.692e-06
Synechococcus sp. WH 8109	0.000144225	0.00040504	0.00039165	0.000279897	0.00037323	0.00044004	2.05e-05	8.547e-06	5.154e-06	5.104e-06	8.748e-06	1.4516e-05	4.653e-06	2.97e-06	1.527e-06	1.0936e-05	1.53e-06	2.06e-06	1.232e-06	0.00212156			Synechococcus sp. WH 8109	1.0936e-05											Candidatus Thioglobus autotrophicus	7.692e-06
Synechococcus sp. CC9605	0.000168583	0.00039772	0.000307725	0.000158254	0.00046371	0.00044004	1.3325e-05	1.0101e-05	3.436e-06	6.032e-06	1.215e-05	1.2224e-05	5.687e-06	4.455e-06	1.527e-06	1.0936e-05	2.04e-06	3.09e-06	1.848e-06	0.00202288			Synechococcus sp. CC9605	1.0936e-05											Mycobacterium paraintracellulare	7.692e-06
Orientia tsutsugamushi	3.205e-06	5.368e-05	6.1545e-05	4.2516e-05	4.7502e-05	5.928e-05	4.2025e-05	3.0303e-05	3.6078e-05	2.1808e-05	2.1384e-05	2.7504e-05	2.1714e-05	2.1285e-05	2.7486e-05	1.0936e-05	1.989e-05	1.545e-05	1.848e-05	0.000582071			Orientia tsutsugamushi	1.0936e-05											Bremerella volcania	7.692e-06
Candidatus Vesicomyosocius okutanii	1.923e-06	1.952e-05	2.4245e-05	1.6534e-05	1.5834e-05	1.824e-05	1.5375e-05	1.3209e-05	1.2885e-05	5.4752e-05	4.9572e-05	4.5076e-05	6.6693e-05	5.544e-05	5.7517e-05	1.0936e-05	3.519e-05	1.6995e-05	2.2176e-05	0.000552112			Candidatus Vesicomyosocius okutanii	1.0936e-05											Leifsonia xyli	7.692e-06
Marivirga tractuosa	5.769e-05	4.148e-05	4.476e-05	6.2593e-05	3.8454e-05	3.876e-05	3.075e-05	3.4188e-05	3.3501e-05	1.7168e-05	1.6524e-05	2.1392e-05	1.9646e-05	1.584e-05	1.7306e-05	1.0936e-05	1.377e-05	1.1845e-05	1.232e-05	0.000538923			Marivirga tractuosa	1.0936e-05											Nitrosomonas stercoris	7.692e-06
Amniculibacterium sp. G2-70	8.3971e-05	2.44e-05	3.357e-05	5.3145e-05	2.7144e-05	2.28e-05	2.46e-05	2.8749e-05	2.4052e-05	1.2992e-05	1.458e-05	1.528e-05	1.7061e-05	1.3365e-05	1.4761e-05	1.0936e-05	1.122e-05	1.442e-05	1.6632e-05	0.000463678			Amniculibacterium sp. G2-70	1.0936e-05											Gilliamella apicola	7.692e-06
Chryseobacterium bernardetii	4.4229e-05	2.684e-05	3.73e-05	4.6059e-05	2.9406e-05	2.28e-05	2.5625e-05	3.4188e-05	2.7488e-05	1.8096e-05	1.5552e-05	1.528e-05	1.6544e-05	1.6335e-05	1.6797e-05	1.0936e-05	1.887e-05	1.442e-05	1.6016e-05	0.000452781			Chryseobacterium bernardetii	1.0936e-05											Hymenobacter sp. HDW8	7.692e-06
Methylophaga frappieri	2.2435e-05	2.684e-05	3.5435e-05	2.5982e-05	2.0358e-05	2.736e-05	1.23e-05	1.2432e-05	1.1167e-05	2.9696e-05	2.7702e-05	2.1392e-05	4.136e-05	2.9205e-05	3.1558e-05	1.0936e-05	2.091e-05	1.5965e-05	1.6632e-05	0.000439665			Methylophaga frappieri	1.0936e-05											Brevibacterium luteolum	7.692e-06
Photobacterium damselae	2.564e-05	4.636e-05	3.9165e-05	3.7792e-05	2.9406e-05	3.42e-05	2.46e-05	1.6317e-05	1.9757e-05	1.856e-05	1.944e-05	2.3684e-05	1.9646e-05	1.6335e-05	1.7306e-05	1.0936e-05	1.02e-05	9.27e-06	8.624e-06	0.000427238			Photobacterium damselae	1.0936e-05											Wolbachia pipientis	7.692e-06
Acinetobacter ursingii	2.3076e-05	2.196e-05	2.611e-05	2.4801e-05	1.8096e-05	2.28e-05	1.3325e-05	1.2432e-05	1.2885e-05	2.7376e-05	2.3328e-05	2.5212e-05	3.3605e-05	2.7225e-05	2.8504e-05	1.0936e-05	2.499e-05	1.442e-05	1.6016e-05	0.000407097			Acinetobacter ursingii	1.0936e-05											Brevibacillus brevis	7.692e-06
Alteromonas sp. KC3	0	0.0001586	0	0	0.000126672	0	0	0	0	0	0	0	0	0	0	1.0936e-05	3.825e-05	0	7.084e-05	0.000405298			Alteromonas sp. KC3	1.0936e-05											Corynebacterium deserti	7.692e-06
Empedobacter brevis	3.9101e-05	2.928e-05	3.357e-05	5.0783e-05	2.9406e-05	2.736e-05	2.3575e-05	2.331e-05	2.1475e-05	1.0672e-05	1.1664e-05	1.528e-05	1.2408e-05	1.0395e-05	1.1707e-05	1.0936e-05	1.071e-05	6.18e-06	8.624e-06	0.000386436			Empedobacter brevis	1.0936e-05											Cellulomonas sp. PSBB021	7.692e-06
Zymomonas mobilis	2.3717e-05	2.44e-05	2.7975e-05	2.362e-05	2.0358e-05	2.736e-05	1.435e-05	1.6317e-05	1.6321e-05	1.856e-05	1.9926e-05	1.6808e-05	2.068e-05	1.782e-05	2.2905e-05	1.0936e-05	1.479e-05	1.0815e-05	1.232e-05	0.000359978			Zymomonas mobilis	1.0936e-05											Thiomicrospira aerophila	7.692e-06
Bartonella sp. HY038	9.615e-06	3.172e-05	3.357e-05	2.7163e-05	2.7144e-05	2.964e-05	1.64e-05	1.4763e-05	1.5462e-05	1.4848e-05	1.5066e-05	1.6044e-05	1.7061e-05	1.584e-05	1.6288e-05	1.0936e-05	1.479e-05	1.133e-05	1.232e-05	0.00035			Bartonella sp. HY038	1.0936e-05											Micavibrio aeruginosavorus	7.692e-06
Chryseobacterium sp. POL2	5.769e-05	1.464e-05	2.0515e-05	3.0706e-05	1.5834e-05	1.14e-05	1.7425e-05	1.554e-05	1.6321e-05	1.2064e-05	1.1178e-05	1.2988e-05	1.4476e-05	1.089e-05	1.1198e-05	1.0936e-05	1.173e-05	8.755e-06	1.1088e-05	0.000315374			Chryseobacterium sp. POL2	1.0936e-05											Oceanicola sp. D3	7.692e-06
Chryseobacterium lactis	3.205e-05	1.708e-05	1.865e-05	3.0706e-05	2.0358e-05	1.824e-05	1.845e-05	2.0202e-05	2.1475e-05	1.2992e-05	9.234e-06	1.2988e-05	1.4476e-05	1.287e-05	1.4252e-05	1.0936e-05	1.377e-05	6.695e-06	8.008e-06	0.000313432			Chryseobacterium lactis	1.0936e-05											Acinetobacter radioresistens	7.692e-06
Weeksella virosa	7.1151e-05	1.464e-05	1.865e-05	2.7163e-05	1.5834e-05	1.596e-05	1.435e-05	1.7094e-05	1.718e-05	7.888e-06	1.0692e-05	1.146e-05	6.721e-06	7.425e-06	8.144e-06	1.0936e-05	8.67e-06	7.725e-06	7.392e-06	0.000299075			Weeksella virosa	1.0936e-05											Bacillus sp. 1NLA3E	7.692e-06
Pedobacter sp. CJ43	4.1665e-05	1.952e-05	2.238e-05	2.4801e-05	1.8096e-05	1.596e-05	1.5375e-05	1.4763e-05	1.4603e-05	1.0208e-05	9.72e-06	1.2224e-05	8.789e-06	7.425e-06	8.653e-06	1.0936e-05	6.12e-06	4.12e-06	4.312e-06	0.00026967			Pedobacter sp. CJ43	1.0936e-05											Gallibacterium anatis	7.692e-06
Peribacillus simplex	2.2435e-05	1.708e-05	1.6785e-05	1.5353e-05	1.5834e-05	1.824e-05	1.435e-05	1.3986e-05	1.2885e-05	1.5776e-05	1.215e-05	1.4516e-05	1.551e-05	1.188e-05	1.4761e-05	1.0936e-05	8.67e-06	5.665e-06	7.392e-06	0.000264204			Peribacillus simplex	1.0936e-05											Enterococcus durans	7.692e-06
Synechococcus phage S-PM2	7.8843e-05	1.464e-05	1.492e-05	8.267e-06	1.8096e-05	1.14e-05	2.05e-05	4.0404e-05	3.436e-05	1.392e-06	1.944e-06	2.292e-06	5.17e-07	1.485e-06	1.018e-06	1.0936e-05	5.1e-07	5.15e-07	1.232e-06	0.000263271			Synechococcus phage S-PM2	1.0936e-05											Francisella orientalis	7.692e-06
Acinetobacter sp. Marseille-Q1620	7.051e-06	1.708e-05	1.865e-05	1.5353e-05	1.5834e-05	1.596e-05	9.225e-06	9.324e-06	1.0308e-05	1.4384e-05	1.3608e-05	1.3752e-05	1.2408e-05	1.2375e-05	1.1198e-05	1.0936e-05	9.18e-06	7.21e-06	8.624e-06	0.00023246			Acinetobacter sp. Marseille-Q1620	1.0936e-05											Hyphomonas sp. KY3	7.692e-06
Epibacterium mobile	4.2306e-05	1.708e-05	1.6785e-05	1.6534e-05	1.5834e-05	1.824e-05	1.23e-05	9.324e-06	8.59e-06	6.032e-06	6.804e-06	5.348e-06	5.17e-06	6.435e-06	6.108e-06	1.0936e-05	7.65e-06	1.0815e-05	8.008e-06	0.000230299			Epibacterium mobile	1.0936e-05											Citrobacter portucalensis	7.692e-06
Sulfuriflexus mobilis	8.974e-06	9.76e-06	9.325e-06	1.0629e-05	9.048e-06	9.12e-06	6.15e-06	6.216e-06	5.154e-06	1.7168e-05	1.944e-05	1.528e-05	1.551e-05	1.7325e-05	1.2216e-05	1.0936e-05	1.581e-05	1.5965e-05	1.6016e-05	0.000230042			Sulfuriflexus mobilis	1.0936e-05											Synechococcus sp. WH 8020	7.692e-06
Granulosicoccus antarcticus	1.282e-05	1.22e-05	1.3055e-05	1.181e-05	9.048e-06	1.14e-05	9.225e-06	9.324e-06	7.731e-06	1.5776e-05	1.3608e-05	1.2988e-05	1.1374e-05	1.3365e-05	1.0689e-05	1.0936e-05	1.326e-05	1.4935e-05	1.4784e-05	0.000228328			Granulosicoccus antarcticus	1.0936e-05											Marinobacter sp. Arc7-DN-1	7.692e-06
Lactiplantibacillus plantarum	1.0897e-05	1.708e-05	2.0515e-05	1.5353e-05	1.3572e-05	1.14e-05	1.23e-05	1.3209e-05	1.1167e-05	7.888e-06	1.1664e-05	9.168e-06	1.1374e-05	1.0395e-05	1.018e-05	1.0936e-05	6.12e-06	8.755e-06	6.776e-06	0.000218749			Lactiplantibacillus plantarum	1.0936e-05											Paracoccus kondratievae	7.692e-06
Marinovum algicola	1.7948e-05	1.952e-05	1.865e-05	1.6534e-05	1.131e-05	1.596e-05	6.15e-06	4.662e-06	4.295e-06	6.96e-06	6.318e-06	4.584e-06	9.306e-06	9.9e-06	6.108e-06	1.0936e-05	1.377e-05	1.3905e-05	1.1704e-05	0.00020852			Marinovum algicola	1.0936e-05											Neisseria zalophi	7.692e-06
Leadbetterella byssophila	3.7819e-05	9.76e-06	1.119e-05	1.7715e-05	9.048e-06	9.12e-06	1.025e-05	1.0101e-05	8.59e-06	6.96e-06	6.318e-06	7.64e-06	6.204e-06	6.93e-06	6.617e-06	1.0936e-05	9.18e-06	8.24e-06	7.392e-06	0.00020001			Leadbetterella byssophila	1.0936e-05											Rhodovulum sp. P5	7.692e-06
Nitrosomonas sp. Is79A3	5.128e-06	7.32e-06	7.46e-06	5.905e-06	6.786e-06	6.84e-06	7.175e-06	8.547e-06	7.731e-06	1.3456e-05	1.215e-05	1.146e-05	1.551e-05	1.386e-05	1.4761e-05	1.0936e-05	1.581e-05	1.133e-05	1.3552e-05	0.000195717			Nitrosomonas sp. Is79A3	1.0936e-05											Mesorhizobium sp. L-8-10	7.692e-06
Vibrio fluvialis	9.615e-06	3.172e-05	9.325e-06	1.181e-05	1.131e-05	6.84e-06	6.15e-06	4.662e-06	5.154e-06	9.744e-06	1.0692e-05	9.168e-06	7.238e-06	7.92e-06	6.617e-06	1.0936e-05	9.69e-06	9.785e-06	1.7248e-05	0.000195624			Vibrio fluvialis	1.0936e-05											Hafnia alvei	7.692e-06
Enterococcus saigonensis	8.974e-06	9.76e-06	9.325e-06	9.448e-06	1.131e-05	1.14e-05	1.435e-05	1.1655e-05	1.2026e-05	1.2528e-05	1.0206e-05	9.168e-06	9.823e-06	6.93e-06	1.018e-05	1.0936e-05	8.16e-06	4.635e-06	4.928e-06	0.000185742			Enterococcus saigonensis	1.0936e-05											Serratia fonticola	7.692e-06
Pelistega ratti	3.846e-06	1.22e-05	1.3055e-05	1.181e-05	1.131e-05	1.14e-05	1.1275e-05	9.324e-06	1.0308e-05	1.1136e-05	1.0206e-05	1.0696e-05	1.1374e-05	9.9e-06	1.018e-05	1.0936e-05	6.63e-06	3.09e-06	5.544e-06	0.00018422			Pelistega ratti	1.0936e-05											Neisseria brasiliensis	7.692e-06
Marinobacter salarius	1.3461e-05	7.32e-06	5.595e-06	1.0629e-05	9.048e-06	6.84e-06	3.075e-06	2.331e-06	1.718e-06	7.888e-06	9.72e-06	8.404e-06	9.823e-06	2.475e-05	7.635e-06	1.0936e-05	8.67e-06	7.725e-06	1.0472e-05	0.00016604			Marinobacter salarius	1.0936e-05											Kushneria marisflavi	7.692e-06
Amycolatopsis mediterranei	1.282e-06	0	0	0	0	0	0	7.77e-07	0	2.32e-06	2.916e-06	3.056e-06	3.619e-06	4.95e-06	1.018e-05	1.0936e-05	3.825e-05	2.6265e-05	4.8664e-05	0.000153215			Amycolatopsis mediterranei	1.0936e-05											Hirschia baltica	7.692e-06
Sulfuriferula nivalis	1.0256e-05	7.32e-06	5.595e-06	5.905e-06	4.524e-06	6.84e-06	4.1e-06	3.108e-06	3.436e-06	1.16e-05	1.2636e-05	8.404e-06	1.1374e-05	1.1385e-05	1.0689e-05	1.0936e-05	8.16e-06	5.15e-06	6.776e-06	0.000148194			Sulfuriferula nivalis	1.0936e-05											Mycoplasma conjunctivae	7.692e-06
Candidatus Reidiella endopervernicosa	9.615e-06	7.32e-06	5.595e-06	4.724e-06	4.524e-06	4.56e-06	4.1e-06	3.885e-06	2.577e-06	8.816e-06	9.234e-06	6.112e-06	9.823e-06	1.0395e-05	7.126e-06	1.0936e-05	1.071e-05	1.339e-05	1.232e-05	0.000145762			Candidatus Reidiella endopervernicosa	1.0936e-05											Legionella lansingensis	7.692e-06
Pyruvatibacter mobilis	5.769e-06	1.22e-05	1.119e-05	1.0629e-05	9.048e-06	9.12e-06	6.15e-06	4.662e-06	4.295e-06	4.64e-06	5.832e-06	6.112e-06	5.687e-06	5.445e-06	4.581e-06	1.0936e-05	9.18e-06	1.0815e-05	8.008e-06	0.000144299			Pyruvatibacter mobilis	1.0936e-05											Virgibacillus necropolis	7.692e-06
Marivivens sp. JLT3646	3.0127e-05	9.76e-06	9.325e-06	1.0629e-05	9.048e-06	9.12e-06	5.125e-06	6.216e-06	4.295e-06	3.712e-06	3.402e-06	3.056e-06	3.619e-06	2.97e-06	3.054e-06	1.0936e-05	7.14e-06	5.665e-06	6.16e-06	0.000143359			Marivivens sp. JLT3646	1.0936e-05											Thalassospira indica	7.692e-06
Pelagibaca abyssi	1.7948e-05	1.22e-05	1.119e-05	8.267e-06	9.048e-06	9.12e-06	4.1e-06	3.108e-06	2.577e-06	5.568e-06	3.888e-06	6.876e-06	5.17e-06	4.95e-06	4.581e-06	1.0936e-05	8.67e-06	7.725e-06	7.392e-06	0.000143314			Pelagibaca abyssi	1.0936e-05											Thalassospira marina	7.692e-06
Oligella ureolytica	9.615e-06	9.76e-06	9.325e-06	1.0629e-05	9.048e-06	9.12e-06	6.15e-06	5.439e-06	6.013e-06	7.424e-06	7.29e-06	6.876e-06	5.687e-06	6.93e-06	7.126e-06	1.0936e-05	5.61e-06	3.605e-06	4.928e-06	0.000141511			Oligella ureolytica	1.0936e-05											Candidatus Phaeomarinobacter ectocarpi	7.692e-06
endosymbiont of unidentified scaly snail isolate Monju	7.051e-06	4.88e-06	3.73e-06	5.905e-06	2.262e-06	2.28e-06	3.075e-06	2.331e-06	1.718e-06	1.1136e-05	1.215e-05	8.404e-06	9.823e-06	1.2375e-05	9.162e-06	1.0936e-05	1.071e-05	1.0815e-05	9.24e-06	0.000137983			endosymbiont of unidentified scaly snail isolate Monju	1.0936e-05											Citrobacter farmeri	7.692e-06
Desulfovibrio alaskensis	1.923e-06	2.44e-06	1.865e-06	4.724e-06	2.262e-06	2.28e-06	3.075e-06	3.108e-06	3.436e-06	1.2064e-05	1.1664e-05	6.112e-06	9.306e-06	1.0395e-05	1.0689e-05	1.0936e-05	1.377e-05	1.236e-05	1.4168e-05	0.000136577			Desulfovibrio alaskensis	1.0936e-05											Halomonas sp. Y2R2	7.692e-06
Defluviimonas alba	1.282e-05	9.76e-06	1.119e-05	9.448e-06	6.786e-06	9.12e-06	2.05e-06	1.554e-06	8.59e-07	5.568e-06	6.318e-06	3.82e-06	5.17e-06	6.435e-06	5.09e-06	1.0936e-05	9.18e-06	1.133e-05	8.008e-06	0.000135442			Defluviimonas alba	1.0936e-05											Halomonas sp. GFAJ-1	7.692e-06
Truepera radiovictrix	6.41e-07	4.88e-06	1.865e-06	4.724e-06	4.524e-06	2.28e-06	7.175e-06	9.324e-06	8.59e-06	8.816e-06	8.748e-06	9.168e-06	7.755e-06	9.405e-06	7.126e-06	1.0936e-05	7.14e-06	1.1845e-05	8.624e-06	0.000133566			Truepera radiovictrix	1.0936e-05											Halomonas sp. BC-M4-5	7.692e-06
Microcystis aeruginosa	3.846e-06	9.76e-06	1.119e-05	7.086e-06	6.786e-06	9.12e-06	4.1e-06	8.547e-06	6.872e-06	5.568e-06	5.346e-06	5.348e-06	5.17e-06	5.94e-06	5.09e-06	1.0936e-05	6.12e-06	8.24e-06	7.392e-06	0.000132457			Microcystis aeruginosa	1.0936e-05											Pseudomonas rhodesiae	7.692e-06
Pararhodospirillum photometricum	5.769e-06	9.76e-06	1.3055e-05	9.448e-06	9.048e-06	1.14e-05	3.075e-06	3.108e-06	2.577e-06	3.248e-06	5.346e-06	2.292e-06	4.136e-06	4.95e-06	3.563e-06	1.0936e-05	7.65e-06	1.339e-05	8.624e-06	0.000131375			Pararhodospirillum photometricum	1.0936e-05											Cobetia sp. L2A1	7.692e-06
Mameliella alba	1.4102e-05	9.76e-06	1.119e-05	9.448e-06	6.786e-06	9.12e-06	2.05e-06	7.77e-07	1.718e-06	4.64e-06	6.318e-06	4.584e-06	6.204e-06	8.415e-06	6.108e-06	1.0936e-05	5.61e-06	7.725e-06	4.928e-06	0.000130419			Mameliella alba	1.0936e-05											Pseudomonas sp. StFLB209	7.692e-06
Magnetospirillum magneticum	3.205e-06	4.88e-06	5.595e-06	4.724e-06	4.524e-06	4.56e-06	2.05e-06	2.331e-06	1.718e-06	5.104e-06	4.86e-06	3.82e-06	8.272e-06	8.91e-06	6.617e-06	1.0936e-05	1.326e-05	1.9055e-05	1.4784e-05	0.000129205			Magnetospirillum magneticum	1.0936e-05											Thermoanaerobacterium thermosaccharolyticum	7.692e-06
Mesorhizobium ciceri	1.923e-06	7.32e-06	9.325e-06	5.905e-06	6.786e-06	9.12e-06	1.025e-06	0	0	6.032e-06	7.776e-06	2.292e-06	7.238e-06	7.425e-06	5.599e-06	1.0936e-05	1.173e-05	1.3905e-05	1.2936e-05	0.000127273			Mesorhizobium ciceri	1.0936e-05											Clostridium cellulovorans	7.692e-06
Celeribacter ethanolicus	2.1153e-05	9.76e-06	7.46e-06	9.448e-06	6.786e-06	9.12e-06	3.075e-06	4.662e-06	1.718e-06	5.104e-06	4.374e-06	3.82e-06	6.204e-06	5.445e-06	4.072e-06	1.0936e-05	4.08e-06	4.635e-06	4.312e-06	0.000126164			Celeribacter ethanolicus	1.0936e-05											Entomomonas moraniae	7.692e-06
Croceicoccus marinus	3.846e-06	4.88e-06	5.595e-06	4.724e-06	4.524e-06	4.56e-06	4.1e-06	2.331e-06	2.577e-06	9.28e-06	4.86e-06	3.82e-06	1.1374e-05	3.96e-06	2.545e-06	1.0936e-05	9.69e-06	1.4935e-05	1.6016e-05	0.000124553			Croceicoccus marinus	1.0936e-05											Psychrosphaera sp. MTZ26	7.692e-06
Synechococcus sp. BIOS-U3-1	1.1538e-05	1.22e-05	1.119e-05	4.724e-06	9.048e-06	1.824e-05	4.1e-06	7.77e-06	8.59e-06	4.176e-06	3.888e-06	5.348e-06	2.068e-06	2.475e-06	2.545e-06	1.0936e-05	1.02e-06	1.545e-06	6.16e-07	0.000122017			Synechococcus sp. BIOS-U3-1	1.0936e-05											Petrotoga mobilis	7.692e-06
Methylotenera mobilis	4.487e-06	4.88e-06	5.595e-06	4.724e-06	4.524e-06	4.56e-06	4.1e-06	3.108e-06	3.436e-06	6.96e-06	6.318e-06	3.82e-06	9.306e-06	8.91e-06	9.671e-06	1.0936e-05	8.67e-06	9.27e-06	8.624e-06	0.000121899			Methylotenera mobilis	1.0936e-05											Acinetobacter cumulans	7.692e-06
Hoeflea sp. IMCC20628	5.769e-06	9.76e-06	9.325e-06	8.267e-06	4.524e-06	9.12e-06	3.075e-06	2.331e-06	2.577e-06	5.568e-06	5.832e-06	5.348e-06	5.687e-06	6.93e-06	5.599e-06	1.0936e-05	3.57e-06	6.18e-06	4.312e-06	0.00011471			Hoeflea sp. IMCC20628	1.0936e-05											Sphingopyxis sp. LPB0140	7.692e-06
Indioceanicola profundi	3.205e-06	9.76e-06	9.325e-06	7.086e-06	4.524e-06	6.84e-06	3.075e-06	1.554e-06	1.718e-06	3.712e-06	2.916e-06	3.056e-06	5.687e-06	5.445e-06	3.054e-06	1.0936e-05	8.67e-06	1.2875e-05	9.856e-06	0.000113294			Indioceanicola profundi	1.0936e-05											Mannheimia granulomatis	7.692e-06
Cellvibrio sp. PSBB023	1.2179e-05	9.76e-06	5.595e-06	7.086e-06	4.524e-06	4.56e-06	4.1e-06	3.885e-06	2.577e-06	5.104e-06	5.346e-06	3.82e-06	4.653e-06	4.95e-06	4.072e-06	1.0936e-05	7.14e-06	5.15e-06	6.776e-06	0.000112213			Cellvibrio sp. PSBB023	1.0936e-05											Psychrobacillus glaciei	7.692e-06
Shewanella sp. SNU WT4	8.974e-06	9.76e-06	7.46e-06	8.267e-06	6.786e-06	6.84e-06	4.1e-06	3.885e-06	3.436e-06	3.712e-06	3.888e-06	3.82e-06	4.653e-06	4.455e-06	4.072e-06	1.0936e-05	6.12e-06	4.12e-06	5.544e-06	0.000110828			Shewanella sp. SNU WT4	1.0936e-05											Shewanella sp. M2	7.692e-06
Rhodobacter sp. LPB0142	1.8589e-05	7.32e-06	9.325e-06	8.267e-06	4.524e-06	6.84e-06	3.075e-06	2.331e-06	1.718e-06	3.712e-06	3.402e-06	2.292e-06	4.653e-06	3.465e-06	3.054e-06	1.0936e-05	6.12e-06	6.695e-06	4.312e-06	0.00011063			Rhodobacter sp. LPB0142	1.0936e-05											Leisingera aquaemixtae	7.692e-06
Synechococcus sp. ROS8604	9.615e-06	1.22e-05	9.325e-06	4.724e-06	6.786e-06	1.368e-05	3.075e-06	6.993e-06	7.731e-06	3.712e-06	2.43e-06	5.348e-06	3.619e-06	3.465e-06	3.054e-06	1.0936e-05	1.53e-06	5.15e-07	1.232e-06	0.00010997			Synechococcus sp. ROS8604	1.0936e-05											Bdellovibrio sp. NC01	7.692e-06
Massilistercora timonensis	2.564e-06	2.44e-06	1.865e-06	2.362e-06	2.262e-06	2.28e-06	2.05e-06	3.108e-06	2.577e-06	9.28e-06	9.72e-06	8.404e-06	7.755e-06	5.94e-06	5.09e-06	1.0936e-05	8.67e-06	1.236e-05	8.624e-06	0.000108287			Massilistercora timonensis	1.0936e-05											Yersinia frederiksenii	7.692e-06
Chloracidobacterium thermophilum	2.564e-06	0	1.865e-06	1.181e-06	2.262e-06	2.28e-06	2.05e-06	3.108e-06	2.577e-06	7.888e-06	7.776e-06	6.112e-06	8.272e-06	8.91e-06	7.635e-06	1.0936e-05	8.16e-06	1.339e-05	9.24e-06	0.000106206			Chloracidobacterium thermophilum	1.0936e-05											Mesobacillus jeotgali	7.692e-06
Pseudomonas sabulinigri	8.333e-06	4.88e-06	5.595e-06	5.905e-06	4.524e-06	4.56e-06	2.05e-06	3.108e-06	6.013e-06	3.712e-06	4.86e-06	8.404e-06	4.136e-06	4.95e-06	7.635e-06	1.0936e-05	4.08e-06	6.695e-06	5.544e-06	0.00010592			Pseudomonas sabulinigri	1.0936e-05											Ketogulonicigenium robustum	7.692e-06
Stappia indica	1.923e-06	7.32e-06	7.46e-06	5.905e-06	4.524e-06	6.84e-06	1.025e-06	1.554e-06	8.59e-07	6.496e-06	6.318e-06	3.82e-06	5.17e-06	4.95e-06	4.072e-06	1.0936e-05	7.65e-06	1.03e-05	7.392e-06	0.000104514			Stappia indica	1.0936e-05											Petrimonas mucosa	7.692e-06
Neorhizobium galegae	3.846e-06	4.88e-06	3.73e-06	4.724e-06	4.524e-06	4.56e-06	1.025e-06	7.77e-07	8.59e-07	4.64e-06	4.374e-06	3.056e-06	5.687e-06	5.94e-06	4.581e-06	1.0936e-05	1.02e-05	1.339e-05	1.0472e-05	0.000102201			Neorhizobium galegae	1.0936e-05											Tannerella forsythia	7.692e-06
Spiribacter sp. 2438	8.333e-06	4.88e-06	5.595e-06	7.086e-06	4.524e-06	4.56e-06	1.025e-06	1.554e-06	1.718e-06	6.032e-06	7.29e-06	6.112e-06	4.653e-06	6.435e-06	3.563e-06	1.0936e-05	4.59e-06	6.695e-06	4.928e-06	0.000100509			Spiribacter sp. 2438	1.0936e-05											Arcobacter nitrofigilis	7.692e-06
Mesorhizobium sp. Pch-S	2.564e-06	7.32e-06	9.325e-06	5.905e-06	4.524e-06	6.84e-06	1.025e-06	7.77e-07	8.59e-07	3.712e-06	4.374e-06	3.82e-06	4.653e-06	6.435e-06	4.072e-06	1.0936e-05	7.14e-06	8.755e-06	7.392e-06	0.000100428			Mesorhizobium sp. Pch-S	1.0936e-05											Alteromonas stellipolaris	7.692e-06
Hymenobacter sp. HDW8	7.692e-06	2.44e-06	1.865e-06	9.448e-06	2.262e-06	0	3.075e-06	3.108e-06	2.577e-06	5.104e-06	4.374e-06	3.056e-06	8.272e-06	6.435e-06	5.09e-06	1.0936e-05	7.65e-06	8.755e-06	5.544e-06	9.7683e-05			Hymenobacter sp. HDW8	1.0936e-05											Francisella uliginis	7.692e-06
Brucella melitensis	0	1.464e-05	2.7975e-05	0	0	2.508e-05	9.225e-06	0	0	0	0	0	0	0	0	1.0936e-05	0	9.27e-06	0	9.7126e-05			Brucella melitensis	1.0936e-05											Clostridium carboxidivorans	7.692e-06
Geobacter lovleyi	1.923e-06	2.44e-06	1.865e-06	2.362e-06	2.262e-06	2.28e-06	3.075e-06	3.108e-06	2.577e-06	6.032e-06	5.346e-06	3.056e-06	8.789e-06	6.435e-06	6.617e-06	1.0936e-05	9.69e-06	8.24e-06	8.008e-06	9.5041e-05			Geobacter lovleyi	1.0936e-05											Francisella salina	7.692e-06
Azospirillum oryzae	6.41e-07	2.44e-06	3.73e-06	3.543e-06	2.262e-06	2.28e-06	1.025e-06	0	0	3.712e-06	2.916e-06	2.292e-06	4.653e-06	3.96e-06	3.563e-06	1.0936e-05	1.02e-05	2.2145e-05	1.3552e-05	9.385e-05			Azospirillum oryzae	1.0936e-05											Shewanella decolorationis	7.692e-06
Sphingomonas alpina	3.205e-06	7.32e-06	7.46e-06	7.086e-06	6.786e-06	6.84e-06	2.05e-06	1.554e-06	1.718e-06	3.712e-06	3.888e-06	1.528e-06	4.136e-06	3.465e-06	2.545e-06	1.0936e-05	5.61e-06	7.21e-06	6.16e-06	9.3209e-05			Sphingomonas alpina	1.0936e-05											Acinetobacter baylyi	7.692e-06
Sphingomonas sp. FARSPH	3.846e-06	1.22e-05	5.595e-06	2.362e-06	4.524e-06	4.56e-06	1.025e-06	1.554e-06	8.59e-07	2.32e-06	3.402e-06	6.876e-06	2.068e-06	3.465e-06	1.527e-06	1.0936e-05	6.12e-06	8.755e-06	6.776e-06	8.877e-05			Sphingomonas sp. FARSPH	1.0936e-05											Macrococcus canis	7.692e-06
Terricaulis silvestris	3.205e-06	7.32e-06	9.325e-06	7.086e-06	6.786e-06	6.84e-06	3.075e-06	3.108e-06	2.577e-06	1.856e-06	2.43e-06	1.528e-06	2.068e-06	2.475e-06	3.054e-06	1.0936e-05	3.57e-06	5.15e-06	4.312e-06	8.6701e-05			Terricaulis silvestris	1.0936e-05											Shewanella pealeana	7.692e-06
Jiangella sp. DSM 45060	5.769e-06	0	1.865e-06	1.181e-06	0	2.28e-06	1.025e-06	1.554e-06	1.718e-06	6.96e-06	7.29e-06	6.112e-06	7.755e-06	6.93e-06	5.09e-06	1.0936e-05	6.63e-06	7.21e-06	5.544e-06	8.5849e-05			Jiangella sp. DSM 45060	1.0936e-05											Dysgonomonas sp. HDW5B	7.692e-06
Aquisalimonas sp. 2447	7.051e-06	2.44e-06	1.865e-06	3.543e-06	2.262e-06	2.28e-06	2.05e-06	7.77e-07	8.59e-07	4.64e-06	5.832e-06	3.82e-06	5.17e-06	5.94e-06	3.563e-06	1.0936e-05	6.12e-06	8.755e-06	6.776e-06	8.4679e-05			Aquisalimonas sp. 2447	1.0936e-05											Staphylococcus succinus	7.692e-06
Chelativorans sp. BNC1	3.205e-06	4.88e-06	5.595e-06	4.724e-06	4.524e-06	4.56e-06	2.05e-06	1.554e-06	1.718e-06	5.104e-06	5.832e-06	4.584e-06	2.585e-06	4.95e-06	2.545e-06	1.0936e-05	4.08e-06	6.18e-06	4.928e-06	8.4534e-05			Chelativorans sp. BNC1	1.0936e-05											Campylobacter sp. RM6914	7.692e-06
Frankia alni	3.205e-06	0	1.865e-06	2.362e-06	0	0	1.025e-06	7.77e-07	8.59e-07	6.496e-06	6.318e-06	5.348e-06	8.272e-06	9.9e-06	6.617e-06	1.0936e-05	7.14e-06	5.665e-06	7.392e-06	8.4177e-05			Frankia alni	1.0936e-05											Streptomyces sp. S1A1-7	7.692e-06
Methyloceanibacter sp. wino2	3.846e-06	4.88e-06	5.595e-06	3.543e-06	2.262e-06	2.28e-06	3.075e-06	3.108e-06	2.577e-06	2.784e-06	5.346e-06	3.82e-06	3.619e-06	5.445e-06	2.545e-06	1.0936e-05	5.1e-06	7.725e-06	5.544e-06	8.403e-05			Methyloceanibacter sp. wino2	1.0936e-05											Carnobacterium sp. 17-4	7.692e-06
Pseudomonas azotoformans	5.769e-06	4.88e-06	5.595e-06	5.905e-06	4.524e-06	2.28e-06	2.05e-06	1.554e-06	8.59e-07	4.176e-06	4.374e-06	3.82e-06	4.653e-06	3.96e-06	3.054e-06	1.0936e-05	4.59e-06	5.665e-06	4.312e-06	8.2956e-05			Pseudomonas azotoformans	1.0936e-05											Staphylococcus schweitzeri	7.692e-06
Kluyvera intermedia	4.487e-06	9.76e-06	9.325e-06	5.905e-06	6.786e-06	6.84e-06	1.025e-06	7.77e-07	8.59e-07	3.248e-06	2.43e-06	3.056e-06	3.102e-06	3.465e-06	2.036e-06	1.0936e-05	3.57e-06	2.06e-06	3.08e-06	8.2747e-05			Kluyvera intermedia	1.0936e-05											Sphingobacterium siyangense	7.692e-06
Enterobacter sp. E76	8.333e-06	2.44e-06	7.46e-06	4.724e-06	4.524e-06	6.84e-06	3.075e-06	0	0	3.712e-06	6.318e-06	3.056e-06	5.17e-06	4.455e-06	3.054e-06	1.0936e-05	3.06e-06	3.605e-06	1.848e-06	8.261e-05			Enterobacter sp. E76	1.0936e-05											Pseudoalteromonas sp. 3J6	7.692e-06
Paludibaculum fermentans	3.205e-06	0	0	1.181e-06	0	0	2.05e-06	2.331e-06	1.718e-06	4.64e-06	6.318e-06	4.584e-06	5.17e-06	6.93e-06	5.09e-06	1.0936e-05	7.65e-06	1.236e-05	8.008e-06	8.2171e-05			Paludibaculum fermentans	1.0936e-05											Scytonema sp. NIES-4073	7.692e-06
Kocuria varians	5.769e-06	2.44e-06	1.865e-06	1.181e-06	2.262e-06	2.28e-06	0	0	0	6.496e-06	4.86e-06	1.528e-06	8.272e-06	9.405e-06	6.617e-06	1.0936e-05	5.61e-06	5.665e-06	5.544e-06	8.073e-05			Kocuria varians	1.0936e-05											Nostoc sp. PCC 7107	7.692e-06
Parasphingopyxis sp. CP4	5.769e-06	4.88e-06	5.595e-06	5.905e-06	6.786e-06	4.56e-06	3.075e-06	2.331e-06	2.577e-06	2.32e-06	2.916e-06	2.292e-06	2.068e-06	2.97e-06	2.545e-06	1.0936e-05	4.08e-06	4.635e-06	3.696e-06	7.9936e-05			Parasphingopyxis sp. CP4	1.0936e-05											Staphylococcus sp. 17KM0847	7.692e-06
Candidatus Nitrotoga sp. AM1P	2.564e-06	2.44e-06	3.73e-06	4.724e-06	2.262e-06	2.28e-06	2.05e-06	3.108e-06	2.577e-06	5.568e-06	4.86e-06	3.82e-06	5.17e-06	4.95e-06	5.09e-06	1.0936e-05	5.1e-06	4.12e-06	3.696e-06	7.9045e-05			Candidatus Nitrotoga sp. AM1P	1.0936e-05											Paucilactobacillus nenjiangensis	7.692e-06
Poriferisphaera corsica	1.282e-06	2.44e-06	1.865e-06	3.543e-06	2.262e-06	2.28e-06	3.075e-06	2.331e-06	1.718e-06	6.496e-06	6.318e-06	6.112e-06	6.204e-06	5.445e-06	4.072e-06	1.0936e-05	5.1e-06	3.605e-06	3.08e-06	7.8164e-05			Poriferisphaera corsica	1.0936e-05											Sulfurovum lithotrophicum	7.692e-06
Methyloceanibacter caenitepidi	1.282e-06	4.88e-06	5.595e-06	5.905e-06	4.524e-06	4.56e-06	2.05e-06	1.554e-06	1.718e-06	3.712e-06	3.402e-06	3.056e-06	3.102e-06	3.465e-06	2.545e-06	1.0936e-05	4.59e-06	6.18e-06	4.928e-06	7.7984e-05			Methyloceanibacter caenitepidi	1.0936e-05											Bacteroides helcogenes	7.692e-06
Nitrosospira lacus	3.205e-06	2.44e-06	1.865e-06	3.543e-06	2.262e-06	2.28e-06	1.025e-06	7.77e-07	1.718e-06	4.64e-06	3.888e-06	3.82e-06	4.136e-06	3.96e-06	4.072e-06	1.0936e-05	6.12e-06	9.785e-06	7.392e-06	7.7864e-05			Nitrosospira lacus	1.0936e-05											Maize bushy stunt phytoplasma	7.692e-06
Microchaete diplosiphon	3.205e-06	4.88e-06	3.73e-06	3.543e-06	4.524e-06	4.56e-06	4.1e-06	4.662e-06	5.154e-06	3.248e-06	3.402e-06	2.292e-06	3.102e-06	2.97e-06	3.054e-06	1.0936e-05	3.06e-06	4.635e-06	2.464e-06	7.7521e-05			Microchaete diplosiphon	1.0936e-05											Serratia surfactantfaciens	7.692e-06
Methylobacterium brachiatum	1.282e-06	2.44e-06	1.865e-06	3.543e-06	2.262e-06	2.28e-06	1.025e-06	1.554e-06	0	3.712e-06	5.346e-06	3.056e-06	3.619e-06	5.445e-06	2.545e-06	1.0936e-05	4.59e-06	1.133e-05	1.0472e-05	7.7302e-05			Methylobacterium brachiatum	1.0936e-05											Pantoea eucalypti	7.692e-06
Ahniella affigens	3.846e-06	2.44e-06	3.73e-06	3.543e-06	2.262e-06	2.28e-06	2.05e-06	1.554e-06	1.718e-06	3.712e-06	3.888e-06	3.82e-06	4.653e-06	5.445e-06	4.072e-06	1.0936e-05	5.61e-06	5.15e-06	6.16e-06	7.6869e-05			Ahniella affigens	1.0936e-05											Mycoplasma sp. C264-NAS	7.692e-06
Pseudomonas sp. OIL-1	1.2179e-05	2.44e-06	1.865e-06	4.724e-06	2.262e-06	2.28e-06	2.05e-06	1.554e-06	1.718e-06	3.248e-06	3.888e-06	2.292e-06	3.619e-06	4.455e-06	3.054e-06	1.0936e-05	4.59e-06	3.605e-06	4.928e-06	7.5687e-05			Pseudomonas sp. OIL-1	1.0936e-05											Candidatus Phytoplasma solani	7.692e-06
Microbacterium sp. A18JL200	5.769e-06	2.44e-06	1.865e-06	1.181e-06	6.786e-06	0	1.025e-06	7.77e-07	8.59e-07	5.104e-06	3.402e-06	2.292e-06	8.272e-06	6.93e-06	3.054e-06	1.0936e-05	6.63e-06	3.605e-06	4.312e-06	7.5239e-05			Microbacterium sp. A18JL200	1.0936e-05											Polaromonas sp. JS666	7.051e-06
Guyparkeria halophila	2.564e-06	2.44e-06	1.865e-06	3.543e-06	2.262e-06	2.28e-06	2.05e-06	2.331e-06	2.577e-06	4.176e-06	4.374e-06	3.056e-06	3.619e-06	4.95e-06	3.054e-06	1.0936e-05	5.1e-06	8.24e-06	5.544e-06	7.4961e-05			Guyparkeria halophila	1.0936e-05											Pirellulimonas nuda	7.051e-06
Nocardioides seonyuensis	6.41e-06	0	0	1.181e-06	0	0	1.025e-06	7.77e-07	8.59e-07	7.888e-06	7.776e-06	6.112e-06	8.272e-06	7.92e-06	6.108e-06	1.0936e-05	3.06e-06	3.605e-06	2.464e-06	7.4393e-05			Nocardioides seonyuensis	1.0936e-05											Tessaracoccus timonensis	7.051e-06
Bradyrhizobium symbiodeficiens	5.128e-06	2.44e-06	3.73e-06	3.543e-06	2.262e-06	2.28e-06	1.025e-06	1.554e-06	1.718e-06	3.248e-06	2.916e-06	3.056e-06	4.653e-06	6.435e-06	3.563e-06	1.0936e-05	4.08e-06	6.695e-06	4.928e-06	7.419e-05			Bradyrhizobium symbiodeficiens	1.0936e-05											Algicoccus marinus	7.051e-06
Pseudomonas pohangensis	8.974e-06	2.44e-06	1.865e-06	3.543e-06	2.262e-06	2.28e-06	1.025e-06	1.554e-06	8.59e-07	5.104e-06	3.402e-06	3.056e-06	5.17e-06	5.445e-06	4.072e-06	1.0936e-05	4.59e-06	3.605e-06	3.696e-06	7.3878e-05			Pseudomonas pohangensis	1.0936e-05											Komagataeibacter xylinus	7.051e-06
Marinicauda algicola	4.487e-06	4.88e-06	3.73e-06	3.543e-06	2.262e-06	2.28e-06	1.025e-06	1.554e-06	8.59e-07	2.784e-06	3.402e-06	1.528e-06	3.102e-06	3.465e-06	3.054e-06	1.0936e-05	5.1e-06	8.24e-06	6.776e-06	7.3007e-05			Marinicauda algicola	1.0936e-05											Pseudonocardia dioxanivorans	7.051e-06
Mannheimia pernigra	5.769e-06	0	3.73e-06	2.362e-06	2.262e-06	0	4.1e-06	3.108e-06	1.718e-06	4.64e-06	3.402e-06	3.056e-06	7.238e-06	5.445e-06	6.108e-06	1.0936e-05	4.08e-06	1.03e-06	3.696e-06	7.268e-05			Mannheimia pernigra	1.0936e-05											Sphingobium chlorophenolicum	7.051e-06
Sandaracinobacter sp. M6	3.205e-06	4.88e-06	5.595e-06	5.905e-06	4.524e-06	6.84e-06	1.025e-06	1.554e-06	1.718e-06	1.856e-06	2.43e-06	1.528e-06	1.551e-06	2.97e-06	2.036e-06	1.0936e-05	3.57e-06	5.15e-06	4.312e-06	7.1585e-05			Sandaracinobacter sp. M6	1.0936e-05											Actinoplanes sp. OR16	7.051e-06
[truncated: 5,474 more rows]

## Sheet: Genus
Genus	EN21	EN51	EN81	EN22	EN52	EN82	EN23	EN53	EN83	EN24	EN54	EN84	EN25	EN55	EN85	EN56	EN57	EN58	EN59	Total			Genus	Prochlorococcus	Candidatus Pelagibacter	Pseudoalteromonas	Alteromonas	Candidatus Fonsibacter	Synechococcus	Paenibacillus	Vibrio	Nitrosopumilus	Homo	Candidatus Nitrosopelagicus	Acinetobacter	Candidatus Thioglobus	Pseudomonas	Flavobacterium	Bacillus	Clostridium	Candidatus Nanopelagicus	Eurybiavirus	Polynucleobacter	Streptomyces	Candidatus Nitrosomarinus	Buchnera	Salmonella	Polaribacter	Blattabacterium
[truncated: 1,883 more rows]
[truncated: 23 more columns]

[truncated: 6 more sheets: Genus_corr, Family, Order, Class, Phylum, Phylum_corr]
