# Supplementary material for: Metagenome-based vertical profiling of the Gulf of Mexico highlights its uniqueness and far-reaching effects of freshwater input
Source: Appl Environ Microbiol. 2026 Jan 27;92(2):e02589-25. doi: 10.1128/aem.02589-25 (PMC12915328; doi:10.1128/aem.02589-25)
Supplement: File S3 — Genes recovered in the data sets used in this study and functional gene content comparisons among the data sets. [file aem.02589-25-s0003.xlsx]

## Sheet: Gene Similarity
	• Shared genes are found in each sample of the combination				• Flexible genes are found in two or more samples of the combination				• Specific genes are found in only one sample of the combinatoin
95% Nuc	Combination	Total Genes	Shared Genes	Shared Fraction	Flexible Genes	Flexible Fraction	Shared+Flexible Fraction	Specific Genes	Specific Fraction	Samples in combination	Flexible-Breakdown (Sample:GeneCount)	Specific-Breakdown (Sample:GeneCount)
	Depth1	470153	3374	0.0072	111510	0.2372	0.2444	355269	0.7556	EN21, EN51, EN81	EN21:2741, EN51:109892, EN81:110387	EN21:217359, EN51:82110, EN81:55800
	Depth2	355066	86813	0.2445	67070	0.1889	0.4334	201183	0.5666	EN22, EN52, EN82	EN22:41427, EN52:53187, EN82:39526	EN22:100863, EN52:61500, EN82:38820
	Depth3	403797	97135	0.2406	90057	0.223	0.4636	216605	0.5364	EN23, EN53, EN83	EN23:47605, EN53:63564, EN83:68945	EN23:118706, EN53:53468, EN83:44431
	Depth4	211233	25152	0.1191	66903	0.3167	0.4358	119178	0.5642	EN24, EN54, EN84	EN24:63035, EN54:64961, EN84:5810	EN24:53070, EN54:48973, EN84:17135
	Depth5	212553	53675	0.2525	48409	0.2278	0.4803	110469	0.5197	EN25, EN55, EN85	EN25:32236, EN55:22905, EN85:41677	EN25:29213, EN55:27099, EN85:54157
	Depth6	837916	32639	0.039	131252	0.1566	0.1956	674025	0.8044	EN56, EN57, EN58, EN59	EN56:35820, EN57:91244, EN58:85041, EN59:108614	EN56:545264, EN57:37225, EN58:55493, EN59:36043
	Station2	887253	1	0	83142	0.0937	0.0937	804110	0.9063	EN21, EN22, EN23, EN24, EN25	EN21:7610, EN22:28081, EN23:24041, EN24:54427, EN25:54130	EN21:215863, EN22:201021, EN23:239404, EN24:86829, EN25:60993
	Station8	604458	16	0	130974	0.2167	0.2167	473468	0.7833	EN81, EN82, EN83, EN84, EN85	EN81:111138, EN82:111680, EN83:12972, EN84:17347, EN85:16152	EN81:58407, EN82:53463, EN83:197523, EN84:30734, EN85:133341
	Station5A	656648	17	0	190095	0.2895	0.2895	466536	0.7105	EN51, EN52, EN53, EN54, EN55	EN51:125726, EN52:127942, EN53:11505, EN54:61201, EN55:60813	EN51:69633, EN52:73541, EN53:202645, EN54:77868, EN55:42849
	Station5B	1429991	7	0	344231	0.2407	0.2407	1085753	0.7593	EN51, EN52, EN53, EN54, EN55, EN56, EN57, EN58, EN59	EN51:126975, EN52:129971, EN53:11568, EN54:68708, EN55:81629, EN56:82830, EN57:126489, EN58:122620, EN59:142502	EN51:68394, EN52:71522, EN53:202592, EN54:70371, EN55:22043, EN56:530886, EN57:34612, EN58:50546, EN59:34787
	Allminus	1325767	0	0	551667	0.4161	0.4161	774100	0.5839	EN21, EN22, EN23, EN24, EN25, EN81, EN82, EN83, EN84, EN85, EN51, EN52, EN53, EN54, EN55	EN21:9651, EN22:150262, EN23:161645, EN24:107728, EN25:90247, EN81:145589, EN82:141369, EN83:168765, EN84:37317, EN85:105485, EN51:157906, EN52:165056, EN53:161693, EN54:102130, EN55:90106	EN21:213823, EN22:78841, EN23:101801, EN24:33529, EN25:24877, EN81:23972, EN82:23790, EN83:41746, EN84:10780, EN85:44024, EN51:37470, EN52:36444, EN53:52474, EN54:36956, EN55:13573
	Allplus	2060043	0	0	676770	0.3285	0.3285	1383273	0.6715	EN21, EN22, EN23, EN24, EN25, EN81, EN82, EN83, EN84, EN85, EN51, EN52, EN53, EN54, EN55, EN56, EN57, EN58, EN59	EN21:9675, EN22:150269, EN23:161659, EN24:109125, EN25:97812, EN81:145589, EN82:141371, EN83:168771, EN84:37401, EN85:118761, EN51:159104, EN52:167043, EN53:161707, EN54:103355, EN55:91924, EN56:90220, EN57:129907, EN58:123341, EN59:144042	EN21:213799, EN22:78834, EN23:101787, EN24:32132, EN25:17312, EN81:23972, EN82:23788, EN83:41740, EN84:10696, EN85:30748, EN51:36272, EN52:34457, EN53:52460, EN54:35731, EN55:11755, EN56:523503, EN57:31201, EN58:49832, EN59:33254
	min	211233	0	0	48409	0.0937	0.0937	110469	0.5197
	max	2060043	97135	0.2525	676770	0.4161	0.4803	1383273	0.9063
	mean	787906	24902.4	0.0752417	207673	0.244617	0.319858	555331	0.680142
90% Nuc	Combination	Total Genes	Shared Genes	Shared Fraction	Flexible Genes	Flexible Fraction	Shared+Flexible Fraction	Specific Genes	Specific Fraction	Samples in combination	Flexible-Breakdown (Sample:GeneCount)	Specific-Breakdown (Sample:GeneCount)
	Depth1	418458	6372	0.0152	108163	0.2585	0.2737	303923	0.7263	EN21, EN51, EN81	EN21:4737, EN51:105051, EN81:106538	EN21:195178, EN51:68020, EN81:40725
	Depth2	311363	88320	0.2837	59417	0.1908	0.4745	163626	0.5255	EN22, EN52, EN82	EN22:37479, EN52:47402, EN82:33953	EN22:86467, EN52:48433, EN82:28726
	Depth3	359205	99104	0.2759	82030	0.2284	0.5043	178071	0.4957	EN23, EN53, EN83	EN23:44193, EN53:57686, EN83:62181	EN23:101085, EN53:42171, EN83:34815
	Depth4	172644	26144	0.1514	58753	0.3403	0.4917	87747	0.5083	EN24, EN54, EN84	EN24:56019, EN54:57285, EN84:4202	EN24:37040, EN54:36525, EN84:14182
	Depth5	169174	56205	0.3322	38659	0.2285	0.5607	74310	0.4393	EN25, EN55, EN85	EN25:26082, EN55:17896, EN85:33340	EN25:19595, EN55:16401, EN85:38314
	Depth6	748100	41287	0.0552	110977	0.1483	0.2035	595836	0.7965	EN56, EN57, EN58, EN59	EN56:28964, EN57:77478, EN58:74659, EN59:93431	EN56:495532, EN57:27231, EN58:45670, EN59:27403
	Station2	782188	4	0	98327	0.1257	0.1257	683857	0.8743	EN21, EN22, EN23, EN24, EN25	EN21:12955, EN22:36834, EN23:29950, EN24:60401, EN25:60003	EN21:193328, EN22:175428, EN23:214428, EN24:58798, EN25:41875
	Station8	526769	28	0.0001	136029	0.2582	0.2583	390712	0.7417	EN81, EN82, EN83, EN84, EN85	EN81:109197, EN82:110121, EN83:17529, EN84:23190, EN85:22232	EN81:44410, EN82:40850, EN83:178543, EN84:21310, EN85:105599
	Station5A	572240	35	0.0001	190478	0.3329	0.333	381727	0.6671	EN51, EN52, EN53, EN54, EN55	EN51:123603, EN52:126605, EN53:16040, EN54:62885, EN55:61980	EN51:55805, EN52:57515, EN53:182886, EN54:57034, EN55:28487
	Station5B	1245728	9	0	320103	0.257	0.257	925616	0.743	EN51, EN52, EN53, EN54, EN55, EN56, EN57, EN58, EN59	EN51:124516, EN52:128612, EN53:16258, EN54:73816, EN55:78906, EN56:81525, EN57:121773, EN58:121168, EN59:136260	EN51:54918, EN52:55534, EN53:182694, EN54:46129, EN55:11587, EN56:484249, EN57:24214, EN58:40439, EN59:25852
	Allminus	1108716	0	0	504488	0.455	0.455	604228	0.545	EN21, EN22, EN23, EN24, EN25, EN81, EN82, EN83, EN84, EN85, EN51, EN52, EN53, EN54, EN55	EN21:15955, EN22:146446, EN23:161377, EN24:97590, EN25:86470, EN81:138065, EN82:135035, EN83:164315, EN84:37110, EN85:98599, EN51:151427, EN52:158280, EN53:158084, EN54:94453, EN55:82722	EN21:190332, EN22:65820, EN23:83005, EN24:21613, EN25:15412, EN81:15570, EN82:15964, EN83:31785, EN84:7418, EN85:29260, EN51:28016, EN52:25875, EN53:40877, EN54:25501, EN55:7780
	Allplus	1750518	0	0	605588	0.3459	0.3459	1144930	0.6541	EN21, EN22, EN23, EN24, EN25, EN81, EN82, EN83, EN84, EN85, EN51, EN52, EN53, EN54, EN55, EN56, EN57, EN58, EN59	EN21:16007, EN22:146455, EN23:161421, EN24:99445, EN25:91521, EN81:138073, EN82:135042, EN83:164328, EN84:37228, EN85:109502, EN51:152257, EN52:160231, EN53:158107, EN54:96536, EN55:84458, EN56:85524, EN57:124629, EN58:122129, EN59:137849	EN21:190280, EN22:65811, EN23:82961, EN24:19758, EN25:10361, EN81:15562, EN82:15957, EN83:31772, EN84:7300, EN85:18357, EN51:27186, EN52:23924, EN53:40854, EN54:23418, EN55:6044, EN56:480259, EN57:21367, EN58:39487, EN59:24272
	min	169174	0	0	38659	0.1257	0.1257	74310	0.4393
	max	1750518	99104	0.3322	605588	0.455	0.5607	1144930	0.8743
	mean	680425	26459	0.0928167	192751	0.264125	0.356942	461215	0.643067
70% AA	Combination	Total Genes	Shared Genes	Shared Fraction	Flexible Genes	Flexible Fraction	Shared+Flexible Fraction	Specific Genes	Specific Fraction	Samples in combination	Flexible-Breakdown (Sample:GeneCount)	Specific-Breakdown (Sample:GeneCount)
	Depth1	299850	13963	0.0466	74336	0.2479	0.2945	211551	0.7055	EN21, EN51, EN81	EN21:8326, EN51:69094, EN81:71252	EN21:133486, EN51:51406, EN81:26659
	Depth2	227613	68858	0.3025	42471	0.1866	0.4891	116284	0.5109	EN22, EN52, EN82	EN22:28918, EN52:32712, EN82:23312	EN22:59489, EN52:36347, EN82:20448
	Depth3	238835	76556	0.3205	50657	0.2121	0.5326	111622	0.4674	EN23, EN53, EN83	EN23:29189, EN53:35873, EN83:36252	EN23:59542, EN53:28780, EN83:23300
	Depth4	131401	23873	0.1817	40869	0.311	0.4927	66659	0.5073	EN24, EN54, EN84	EN24:39029, EN54:39486, EN84:3223	EN24:28415, EN54:28137, EN84:10107
	Depth5	125928	44086	0.3501	25135	0.1996	0.5497	56707	0.4503	EN25, EN55, EN85	EN25:16795, EN55:12825, EN85:20650	EN25:16741, EN55:12851, EN85:27115
	Depth6	524800	41969	0.08	77145	0.147	0.227	405686	0.773	EN56, EN57, EN58, EN59	EN56:19165, EN57:53026, EN58:53940, EN59:64110	EN56:326169, EN57:21392, EN58:34305, EN59:23820
	Station2	495113	1050	0.0021	114302	0.2309	0.233	379761	0.767	EN21, EN22, EN23, EN24, EN25	EN21:26831, EN22:59340, EN23:62781, EN24:58165, EN25:55138	EN21:127894, EN22:96875, EN23:101456, EN24:32102, EN25:21434
	Station8	336138	1712	0.0051	115740	0.3443	0.3494	218686	0.6506	EN81, EN82, EN83, EN84, EN85	EN81:81359, EN82:82515, EN83:41895, EN84:24162, EN85:32477	EN81:28803, EN82:28391, EN83:92501, EN84:11329, EN85:57662
	Station5A	374626	3362	0.009	149680	0.3995	0.4085	221584	0.5915	EN51, EN52, EN53, EN54, EN55	EN51:92781, EN52:96086, EN53:43598, EN54:55076, EN55:48912	EN51:38320, EN52:38469, EN53:94249, EN54:33058, EN55:17488
	Station5B	813006	2367	0.0029	233571	0.2873	0.2902	577068	0.7098	EN51, EN52, EN53, EN54, EN55, EN56, EN57, EN58, EN59	EN51:95224, EN52:98944, EN53:47909, EN54:67977, EN55:60228, EN56:66042, EN57:97204, EN58:99785, EN59:106966	EN51:36872, EN52:36606, EN53:90933, EN54:21152, EN55:7167, EN56:318894, EN57:16816, EN58:28062, EN59:20566
	Allminus	694917	291	0.0004	333032	0.4792	0.4796	361594	0.5203	EN21, EN22, EN23, EN24, EN25, EN81, EN82, EN83, EN84, EN85, EN51, EN52, EN53, EN54, EN55	EN21:33308, EN22:120626, EN23:126965, EN24:77328, EN25:68018, EN81:100899, EN82:100990, EN83:118065, EN84:33682, EN85:74775, EN51:114700, EN52:120840, EN53:117249, EN54:75383, EN55:62980	EN21:122176, EN22:36348, EN23:38031, EN24:13698, EN25:9313, EN81:10684, EN82:11337, EN83:17752, EN84:3230, EN85:16785, EN51:19472, EN52:16786, EN53:23669, EN54:15822, EN55:6491
	Allplus	1106977	247	0.0002	399094	0.3605	0.3607	707636	0.6393	EN21, EN22, EN23, EN24, EN25, EN81, EN82, EN83, EN84, EN85, EN51, EN52, EN53, EN54, EN55, EN56, EN57, EN58, EN59	EN21:36588, EN22:121112, EN23:127934, EN24:80003, EN25:71033, EN81:101123, EN82:101236, EN83:118492, EN84:34112, EN85:81435, EN51:115417, EN52:122009, EN53:117784, EN54:78839, EN55:64992, EN56:74791, EN57:101800, EN58:103558, EN59:110983	EN21:118940, EN22:35906, EN23:37106, EN24:11067, EN25:6342, EN81:10504, EN82:11135, EN83:17369, EN84:2844, EN85:10169, EN51:18799, EN52:15661, EN53:23178, EN54:12410, EN55:4523, EN56:312265, EN57:14340, EN58:26409, EN59:18669
	min	125928	247	0.0002	25135	0.147	0.227	56707	0.4503
	max	1106977	76556	0.3501	399094	0.4792	0.5497	707636	0.773
	mean	447434	23194.5	0.108425	138003	0.283825	0.39225	286236	0.607742
40% AA	Combination	Total Genes	Shared Genes	Shared Fraction	Flexible Genes	Flexible Fraction	Shared+Flexible Fraction	Specific Genes	Specific Fraction	Samples in combination	Flexible-Breakdown (Sample:GeneCount)	Specific-Breakdown (Sample:GeneCount)
	Depth1	177418	17540	0.0989	35868	0.2022	0.3011	124010	0.699	EN21, EN51, EN81	EN21:8596, EN51:31730, EN81:31410	EN21:73307, EN51:32401, EN81:18302
	Depth2	137619	39068	0.2839	24836	0.1805	0.4644	73715	0.5356	EN22, EN52, EN82	EN22:17061, EN52:18601, EN82:14010	EN22:33131, EN52:25551, EN82:15033
	Depth3	144055	46575	0.3233	28332	0.1967	0.52	69148	0.48	EN23, EN53, EN83	EN23:16915, EN53:19885, EN83:19864	EN23:32792, EN53:19874, EN83:16482
	Depth4	86441	17663	0.2043	23182	0.2682	0.4725	45596	0.5275	EN24, EN54, EN84	EN24:21915, EN54:21917, EN84:2532	EN24:19620, EN54:19043, EN84:6933
	Depth5	84319	27977	0.3318	15097	0.179	0.5108	41245	0.4892	EN25, EN55, EN85	EN25:10031, EN55:7936, EN85:12227	EN25:12691, EN55:10356, EN85:18198
	Depth6	310460	30263	0.0975	44405	0.143	0.2405	235792	0.7595	EN56, EN57, EN58, EN59	EN56:17886, EN57:27773, EN58:28819, EN59:32687	EN56:184280, EN57:14596, EN58:20551, EN59:16365
	Station2	258127	6231	0.0241	73119	0.2833	0.3074	178777	0.6926	EN21, EN22, EN23, EN24, EN25	EN21:26361, EN22:43973, EN23:47325, EN24:35099, EN25:32192	EN21:66851, EN22:39056, EN23:42726, EN24:17868, EN25:12276
	Station8	183535	5444	0.0297	65380	0.3562	0.3859	112711	0.6141	EN81, EN82, EN83, EN84, EN85	EN81:43913, EN82:45028, EN83:34667, EN84:14690, EN85:25585	EN81:17895, EN82:17639, EN83:42810, EN84:6994, EN85:27373
	Station5A	206429	8912	0.0432	78292	0.3793	0.4225	119225	0.5776	EN51, EN52, EN53, EN54, EN55	EN51:48713, EN52:50696, EN53:34382, EN54:31905, EN55:26636	EN51:24046, EN52:23612, EN53:43040, EN54:17806, EN55:10721
	Station5B	441262	7508	0.017	129682	0.2939	0.3109	304072	0.6891	EN51, EN52, EN53, EN54, EN55, EN56, EN57, EN58, EN59	EN51:53652, EN52:55702, EN53:41075, EN54:40284, EN55:33473, EN56:54358, EN57:54272, EN58:56784, EN59:58882	EN51:20511, EN52:20010, EN53:37751, EN54:10831, EN55:5288, EN56:170563, EN57:10852, EN58:15341, EN59:12925
	Allminus	377061	3067	0.0081	181595	0.4816	0.4897	192399	0.5103	EN21, EN22, EN23, EN24, EN25, EN81, EN82, EN83, EN84, EN85, EN51, EN52, EN53, EN54, EN55	EN21:36339, EN22:70105, EN23:76166, EN24:47722, EN25:41707, EN81:57185, EN82:57838, EN83:69649, EN84:22112, EN85:46164, EN51:65959, EN52:69834, EN53:70512, EN54:46643, EN55:38474	EN21:60037, EN22:16088, EN23:17049, EN24:8409, EN25:5925, EN81:7000, EN82:7206, EN83:10205, EN84:1949, EN85:9171, EN51:12645, EN52:10319, EN53:12755, EN54:8913, EN55:4728
	Allplus	584566	2940	0.005	227363	0.3889	0.3939	354263	0.606	EN21, EN22, EN23, EN24, EN25, EN81, EN82, EN83, EN84, EN85, EN51, EN52, EN53, EN54, EN55, EN56, EN57, EN58, EN59	EN21:42607, EN22:71756, EN23:78089, EN24:50082, EN25:43909, EN81:58045, EN82:58688, EN83:70756, EN84:22703, EN85:49827, EN51:67526, EN52:71372, EN53:71794, EN54:49220, EN55:40195, EN56:71454, EN57:61339, EN58:63566, EN59:65771	EN21:53896, EN22:14564, EN23:15253, EN24:6176, EN25:3850, EN81:6267, EN82:6483, EN83:9225, EN84:1485, EN85:5635, EN51:11205, EN52:8908, EN53:11600, EN54:6463, EN55:3134, EN56:158035, EN57:8353, EN58:13127, EN59:10604
	min	84319	2940	0.005	15097	0.143	0.2405	41245	0.48
	max	584566	46575	0.3318	227363	0.4816	0.52	354263	0.7595
	mean	249274	17765.7	0.122233	77262.6	0.2794	0.401633	154246	0.598375
				0.004775					0.54626
				0.0285

## Sheet: Subsampling
Difference |100%-25%|	Combination	Shared Fraction	Flexible Fraction	Shared+Flexible Fraction	Specific Fraction
	Depth1	0.0252	0.01	0.0152	0.0151
	Depth2	0.0484	0.0112	0.0372	0.0371
	Depth3	0.0871	0.0145	0.0726	0.0726
	Depth4	0.0585	0.0577	0.0008	0.0007
	Depth5	0.048	0.0054	0.0426	0.0426
	Depth6	0.008	0.1528	0.1448	0.1448
	Station2	0.0003	0.0022	0.0019	0.0019
	Station8	0.0099	0.009	0.0189	0.0189
	Station5A	0.0063	0.0118	0.0055	0.0055
	Station5B	0.0028	0.0999	0.0971	0.0972
	Allminus	0.0025	0.0199	0.0224	0.0224
	Allplus	0.0011	0.0533	0.0522	0.052
	min	0.0003	0.0022	0.0008	0.0007
	max	0.0871	0.1528	0.1448	0.1448
	mean	0.0248417	0.0373083	0.0426	0.0425667
	* gene cluster for subsampled metagenome sets was run at 40% amino acid sequence identity
	• Shared genes are found in each sample of the combination				• Flexible genes are found in two or more samples of the combination				• Specific genes are found in only one sample of the combinatoin
0.25	Combination	Total Genes	Shared Genes	Shared Fraction	Flexible Genes	Flexible Fraction	Shared+Flexible Fraction	Specific Genes	Specific Fraction	Samples in combination	Flexible-Breakdown (Sample:GeneCount)	Specific-Breakdown (Sample:GeneCount)
	Depth1	59416	4379	0.0737	12610	0.2122	0.2859	42427	0.7141	EN21, EN51, EN81	EN21:2423, EN51:11332, EN81:11465	EN21:25553, EN51:9953, EN81:6921
	Depth2	47147	11104	0.2355	9040	0.1917	0.4272	27003	0.5727	EN22, EN52, EN82	EN22:6479, EN52:7155, EN82:4446	EN22:15429, EN52:7186, EN82:4388
	Depth3	49620	11720	0.2362	10478	0.2112	0.4474	27422	0.5526	EN23, EN53, EN83	EN23:6116, EN53:7437, EN83:7403	EN23:11932, EN53:8358, EN83:7132
	Depth4	28107	4099	0.1458	9161	0.3259	0.4717	14847	0.5282	EN24, EN54, EN84	EN24:8917, EN54:8884, EN84:521	EN24:6408, EN54:5952, EN84:2487
	Depth5	27467	10432	0.3798	4769	0.1736	0.5534	12266	0.4466	EN25, EN55, EN85	EN25:3649, EN55:1798, EN85:4091	EN25:3075, EN55:3402, EN85:5789
	Depth6	59704	5342	0.0895	17659	0.2958	0.3853	36703	0.6147	EN56, EN57, EN58, EN59	EN56:2418, EN57:13843, EN58:13564, EN59:15411	EN56:17455, EN57:5860, EN58:5900, EN59:7488
	Station2	86436	2109	0.0244	24296	0.2811	0.3055	60031	0.6945	EN21, EN22, EN23, EN24, EN25	EN21:8043, EN22:14550, EN23:14780, EN24:12399, EN25:11367	EN21:22203, EN22:16353, EN23:12879, EN24:4916, EN25:3680
	Station8	60375	1197	0.0198	20963	0.3472	0.367	38215	0.633	EN81, EN82, EN83, EN84, EN85	EN81:14352, EN82:13616, EN83:11650, EN84:3551, EN85:9008	EN81:7216, EN82:5125, EN83:13408, EN84:2359, EN85:10107
	Station5A	65184	2404	0.0369	25491	0.3911	0.428	37289	0.5721	EN51, EN52, EN53, EN54, EN55	EN51:14426, EN52:15550, EN53:12054, EN54:11513, EN55:10339	EN51:8834, EN52:7491, EN53:13057, EN54:5018, EN55:2889
	Station5B	102448	1459	0.0142	40347	0.3938	0.408	60642	0.5919	EN51, EN52, EN53, EN54, EN55, EN56, EN57, EN58, EN59	EN51:16512, EN52:17209, EN53:14227, EN54:14526, EN55:12594, EN56:8521, EN57:19530, EN58:18702, EN59:20904	EN51:7693, EN52:6777, EN53:11829, EN54:2950, EN55:1579, EN56:15235, EN57:4056, EN58:4645, EN59:5878
	Allminus	126319	713	0.0056	58316	0.4617	0.4673	67290	0.5327	EN21, EN22, EN23, EN24, EN25, EN81, EN82, EN83, EN84, EN85, EN51, EN52, EN53, EN54, EN55	EN21:11543, EN22:24691, EN23:22478, EN24:16172, EN25:14867, EN81:19472, EN82:17078, EN83:20617, EN84:6062, EN85:16629, EN51:21107, EN52:21376, EN53:21661, EN54:15916, EN55:13629	EN21:20099, EN22:7608, EN23:6577, EN24:2539, EN25:1576, EN81:2580, EN82:2147, EN83:4925, EN84:332, EN85:2970, EN51:3844, EN52:3356, EN53:5141, EN54:2306, EN55:1290
	Allplus	156536	604	0.0039	69213	0.4422	0.4461	86719	0.554	EN21, EN22, EN23, EN24, EN25, EN81, EN82, EN83, EN84, EN85, EN51, EN52, EN53, EN54, EN55, EN56, EN57, EN58, EN59	EN21:12589, EN22:25188, EN23:22923, EN24:16913, EN25:15522, EN81:19734, EN82:17331, EN83:20944, EN84:6210, EN85:17888, EN51:21538, EN52:21702, EN53:22012, EN54:16580, EN55:13999, EN56:10952, EN57:21563, EN58:20162, EN59:22645	EN21:19162, EN22:7220, EN23:6241, EN24:1907, EN25:1030, EN81:2427, EN82:2003, EN83:4707, EN84:293, EN85:1820, EN51:3522, EN52:3139, EN53:4899, EN54:1751, EN55:1029, EN56:13659, EN57:2878, EN58:4040, EN59:4992
0.5	Combination	Total Genes	Shared Genes	Shared Fraction	Flexible Genes	Flexible Fraction	Shared+Flexible Fraction	Specific Genes	Specific Fraction	Samples in combination	Flexible-Breakdown (Sample:GeneCount)	Specific-Breakdown (Sample:GeneCount)
	Depth1	103747	9233	0.089	22114	0.2132	0.3022	72400	0.6979	EN21, EN51, EN81	EN21:4772, EN51:19543, EN81:19913	EN21:43244, EN51:17918, EN81:11238
	Depth2	83052	21705	0.2613	15799	0.1902	0.4515	45548	0.5484	EN22, EN52, EN82	EN22:11278, EN52:12223, EN82:8097	EN22:23292, EN52:14907, EN82:7349
	Depth3	90213	25626	0.2841	19732	0.2187	0.5028	44855	0.4972	EN23, EN53, EN83	EN23:10655, EN53:14472, EN83:14337	EN23:20621, EN53:12983, EN83:11251
	Depth4	49006	9278	0.1893	14797	0.3019	0.4912	24931	0.5087	EN24, EN54, EN84	EN24:14199, EN54:14242, EN84:1153	EN24:10736, EN54:9619, EN84:4576
	Depth5	48412	16598	0.3428	9222	0.1905	0.5333	22592	0.4667	EN25, EN55, EN85	EN25:6560, EN55:4396, EN85:7488	EN25:6247, EN55:5697, EN85:10648
	Depth6	107504	10546	0.0981	29756	0.2768	0.3749	67202	0.6251	EN56, EN57, EN58, EN59	EN56:4106, EN57:22465, EN58:22357, EN59:25679	EN56:33638, EN57:9933, EN58:12129, EN59:11502
	Station2	151815	3685	0.0243	43775	0.2883	0.3126	104355	0.6874	EN21, EN22, EN23, EN24, EN25	EN21:15058, EN22:27422, EN23:28676, EN24:21113, EN25:18995	EN21:38506, EN22:25168, EN23:24541, EN24:9415, EN25:6725
	Station8	109877	2777	0.0253	37952	0.3454	0.3707	69148	0.6293	EN81, EN82, EN83, EN84, EN85	EN81:25587, EN82:25095, EN83:21456, EN84:7797, EN85:15522	EN81:12020, EN82:9279, EN83:26981, EN84:4433, EN85:16435
	Station5A	120311	4983	0.0414	45864	0.3812	0.4226	69464	0.5774	EN51, EN52, EN53, EN54, EN55	EN51:27982, EN52:29566, EN53:21175, EN54:18910, EN55:16428	EN51:13729, EN52:14286, EN53:26923, EN54:9246, EN55:5280
	Station5B	187394	3538	0.0189	71635	0.3823	0.4012	112221	0.5989	EN51, EN52, EN53, EN54, EN55, EN56, EN57, EN58, EN59	EN51:31026, EN52:33021, EN53:24927, EN54:24025, EN55:20226, EN56:15177, EN57:32185, EN58:32376, EN59:35407	EN51:12130, EN52:12276, EN53:24616, EN54:5576, EN55:2927, EN56:29575, EN57:7221, EN58:9118, EN59:8782
	Allminus	223342	1665	0.0075	106716	0.4778	0.4853	114961	0.5147	EN21, EN22, EN23, EN24, EN25, EN81, EN82, EN83, EN84, EN85, EN51, EN52, EN53, EN54, EN55	EN21:20742, EN22:43680, EN23:43932, EN24:28069, EN25:24603, EN81:34470, EN82:31854, EN83:41661, EN84:12444, EN85:27701, EN51:38367, EN52:40783, EN53:42597, EN54:27387, EN55:22748	EN21:34842, EN22:10930, EN23:11305, EN24:4479, EN25:3137, EN81:4249, EN82:3632, EN83:7888, EN84:898, EN85:5368, EN51:6662, EN52:6387, EN53:8819, EN54:4087, EN55:2278
	Allplus	278328	1509	0.0054	126638	0.455	0.4604	150181	0.5396	EN21, EN22, EN23, EN24, EN25, EN81, EN82, EN83, EN84, EN85, EN51, EN52, EN53, EN54, EN55, EN56, EN57, EN58, EN59	EN21:22714, EN22:44529, EN23:44745, EN24:29278, EN25:25723, EN81:34924, EN82:32301, EN83:42225, EN84:12750, EN85:29844, EN51:39038, EN52:41929, EN53:43178, EN54:28396, EN55:23479, EN56:20242, EN57:36085, EN58:35805, EN59:38930	EN21:33026, EN22:10237, EN23:10648, EN24:3426, EN25:2173, EN81:3951, EN82:3341, EN83:7480, EN84:748, EN85:3381, EN51:6147, EN52:5397, EN53:8394, EN54:3234, EN55:1703, EN56:26539, EN57:5350, EN58:7718, EN59:7288
0.75	Combination	Total Genes	Shared Genes	Shared Fraction	Flexible Genes	Flexible Fraction	Shared+Flexible Fraction	Specific Genes	Specific Fraction	Samples in combination	Flexible-Breakdown (Sample:GeneCount)	Specific-Breakdown (Sample:GeneCount)
	Depth1	140382	13429	0.0957	29353	0.2091	0.3048	97600	0.6952	EN21, EN51, EN81	EN21:6906, EN51:25937, EN81:25863	EN21:58103, EN51:25104, EN81:14393
	Depth2	109601	30717	0.2803	19837	0.181	0.4613	59047	0.5387	EN22, EN52, EN82	EN22:13820, EN52:15103, EN82:10751	EN22:28101, EN52:20074, EN82:10872
	Depth3	116815	36540	0.3128	24917	0.2133	0.5261	55358	0.4739	EN23, EN53, EN83	EN23:14115, EN53:17879, EN83:17840	EN23:26186, EN53:15755, EN83:13417
	Depth4	66829	13730	0.2054	18556	0.2777	0.4831	34543	0.5169	EN24, EN54, EN84	EN24:17642, EN54:17689, EN84:1781	EN24:15068, EN54:13634, EN84:5841
	Depth5	65675	22428	0.3415	11978	0.1824	0.5239	31269	0.4761	EN25, EN55, EN85	EN25:8029, EN55:6116, EN85:9811	EN25:9300, EN55:7852, EN85:14117
	Depth6	146283	14120	0.0965	40639	0.2778	0.3743	91524	0.6257	EN56, EN57, EN58, EN59	EN56:5483, EN57:30441, EN58:31153, EN59:34652	EN56:46655, EN57:13269, EN58:17322, EN59:14278
	Station2	204215	4951	0.0242	58354	0.2857	0.3099	140910	0.69	EN21, EN22, EN23, EN24, EN25	EN21:20614, EN22:35994, EN23:38071, EN24:28098, EN25:25672	EN21:52873, EN22:31693, EN23:33819, EN24:13391, EN25:9134
	Station8	146781	4127	0.0281	51672	0.352	0.3801	90982	0.6198	EN81, EN82, EN83, EN84, EN85	EN81:34584, EN82:34979, EN83:28232, EN84:11481, EN85:20637	EN81:14974, EN82:13234, EN83:35438, EN84:5744, EN85:21592
	Station5A	162722	7058	0.0434	61985	0.3809	0.4243	93679	0.5757	EN51, EN52, EN53, EN54, EN55	EN51:38533, EN52:40175, EN53:27667, EN54:25150, EN55:21493	EN51:18879, EN52:18661, EN53:35449, EN54:12845, EN55:7845
	Station5B	254253	5141	0.0202	97402	0.3831	0.4033	151710	0.5967	EN51, EN52, EN53, EN54, EN55, EN56, EN57, EN58, EN59	EN51:42554, EN52:44526, EN53:32838, EN54:31859, EN55:27035, EN56:19958, EN57:43196, EN58:44877, EN59:46898	EN51:16775, EN52:16227, EN53:32195, EN54:8053, EN55:4220, EN56:41159, EN57:9493, EN58:12577, EN59:11011
	Allminus	298096	2352	0.0079	144001	0.4831	0.491	151743	0.509	EN21, EN22, EN23, EN24, EN25, EN81, EN82, EN83, EN84, EN85, EN51, EN52, EN53, EN54, EN55	EN21:28394, EN22:57065, EN23:60669, EN24:37623, EN25:32935, EN81:45832, EN82:44653, EN83:56807, EN84:17528, EN85:36846, EN51:52363, EN52:55274, EN53:57380, EN54:36656, EN55:30583	EN21:47692, EN22:13221, EN23:13820, EN24:6465, EN25:4470, EN81:5501, EN82:5335, EN83:8638, EN84:1472, EN85:7158, EN51:9755, EN52:8268, EN53:10442, EN54:6045, EN55:3461
	Allplus	373524	2143	0.0057	172514	0.4619	0.4676	198867	0.5324	EN21, EN22, EN23, EN24, EN25, EN81, EN82, EN83, EN84, EN85, EN51, EN52, EN53, EN54, EN55, EN56, EN57, EN58, EN59	EN21:31290, EN22:58101, EN23:61779, EN24:39355, EN25:34419, EN81:46446, EN82:45222, EN83:57589, EN84:17993, EN85:39581, EN51:53357, EN52:56663, EN53:58228, EN54:38235, EN55:31805, EN56:27266, EN57:48634, EN58:49864, EN59:51953	EN21:45005, EN22:12394, EN23:12919, EN24:4942, EN25:3195, EN81:5096, EN82:4975, EN83:8065, EN84:1216, EN85:4632, EN51:8970, EN52:7088, EN53:9803, EN54:4675, EN55:2448, EN56:36849, EN57:7053, EN58:10588, EN59:8954
1	Combination	Total Genes	Shared Genes	Shared Fraction	Flexible Genes	Flexible Fraction	Shared+Flexible Fraction	Specific Genes	Specific Fraction	Samples in combination	Flexible-Breakdown (Sample:GeneCount)	Specific-Breakdown (Sample:GeneCount)
	Depth1	177418	17540	0.0989	35868	0.2022	0.3011	124010	0.699	EN21, EN51, EN81	EN21:8596, EN51:31730, EN81:31410	EN21:73307, EN51:32401, EN81:18302
	Depth2	137619	39068	0.2839	24836	0.1805	0.4644	73715	0.5356	EN22, EN52, EN82	EN22:17061, EN52:18601, EN82:14010	EN22:33131, EN52:25551, EN82:15033
	Depth3	144055	46575	0.3233	28332	0.1967	0.52	69148	0.48	EN23, EN53, EN83	EN23:16915, EN53:19885, EN83:19864	EN23:32792, EN53:19874, EN83:16482
	Depth4	86441	17663	0.2043	23182	0.2682	0.4725	45596	0.5275	EN24, EN54, EN84	EN24:21915, EN54:21917, EN84:2532	EN24:19620, EN54:19043, EN84:6933
	Depth5	84319	27977	0.3318	15097	0.179	0.5108	41245	0.4892	EN25, EN55, EN85	EN25:10031, EN55:7936, EN85:12227	EN25:12691, EN55:10356, EN85:18198
	Depth6	310460	30263	0.0975	44405	0.143	0.2405	235792	0.7595	EN56, EN57, EN58, EN59	EN56:17886, EN57:27773, EN58:28819, EN59:32687	EN56:184280, EN57:14596, EN58:20551, EN59:16365
	Station2	258127	6231	0.0241	73119	0.2833	0.3074	178777	0.6926	EN21, EN22, EN23, EN24, EN25	EN21:26361, EN22:43973, EN23:47325, EN24:35099, EN25:32192	EN21:66851, EN22:39056, EN23:42726, EN24:17868, EN25:12276
	Station8	183535	5444	0.0297	65380	0.3562	0.3859	112711	0.6141	EN81, EN82, EN83, EN84, EN85	EN81:43913, EN82:45028, EN83:34667, EN84:14690, EN85:25585	EN81:17895, EN82:17639, EN83:42810, EN84:6994, EN85:27373
	Station5A	206429	8912	0.0432	78292	0.3793	0.4225	119225	0.5776	EN51, EN52, EN53, EN54, EN55	EN51:48713, EN52:50696, EN53:34382, EN54:31905, EN55:26636	EN51:24046, EN52:23612, EN53:43040, EN54:17806, EN55:10721
	Station5B	441262	7508	0.017	129682	0.2939	0.3109	304072	0.6891	EN51, EN52, EN53, EN54, EN55, EN56, EN57, EN58, EN59	EN51:53652, EN52:55702, EN53:41075, EN54:40284, EN55:33473, EN56:54358, EN57:54272, EN58:56784, EN59:58882	EN51:20511, EN52:20010, EN53:37751, EN54:10831, EN55:5288, EN56:170563, EN57:10852, EN58:15341, EN59:12925
	Allminus	377061	3067	0.0081	181595	0.4816	0.4897	192399	0.5103	EN21, EN22, EN23, EN24, EN25, EN81, EN82, EN83, EN84, EN85, EN51, EN52, EN53, EN54, EN55	EN21:36339, EN22:70105, EN23:76166, EN24:47722, EN25:41707, EN81:57185, EN82:57838, EN83:69649, EN84:22112, EN85:46164, EN51:65959, EN52:69834, EN53:70512, EN54:46643, EN55:38474	EN21:60037, EN22:16088, EN23:17049, EN24:8409, EN25:5925, EN81:7000, EN82:7206, EN83:10205, EN84:1949, EN85:9171, EN51:12645, EN52:10319, EN53:12755, EN54:8913, EN55:4728
	Allplus	584566	2940	0.005	227363	0.3889	0.3939	354263	0.606	EN21, EN22, EN23, EN24, EN25, EN81, EN82, EN83, EN84, EN85, EN51, EN52, EN53, EN54, EN55, EN56, EN57, EN58, EN59	EN21:42607, EN22:71756, EN23:78089, EN24:50082, EN25:43909, EN81:58045, EN82:58688, EN83:70756, EN84:22703, EN85:49827, EN51:67526, EN52:71372, EN53:71794, EN54:49220, EN55:40195, EN56:71454, EN57:61339, EN58:63566, EN59:65771	EN21:53896, EN22:14564, EN23:15253, EN24:6176, EN25:3850, EN81:6267, EN82:6483, EN83:9225, EN84:1485, EN85:5635, EN51:11205, EN52:8908, EN53:11600, EN54:6463, EN55:3134, EN56:158035, EN57:8353, EN58:13127, EN59:10604

## Sheet: COG
Sample	Hypothetical	Conserved Hypothetical	Ribosomal	Information	Cellular	Metabolism 1	Metabolism 2	Mobile	Total		Sample	n/a	S	Q	P	I	H	F	E	G	C	X	O	U	Z	N	M	T	V	D	B	L	K	A	J
EN_21	10561	24694	9093	15832	26924	45860	8421	2831	144216		EN_21	10561	24694	2324	6097	5904	7048	6039	10696	6846	9327	2831	6277	2426	0	1561	10667	2276	1807	1910	60	10722	4991	59	9093
EN_51	6693	30301	14189	15578	34106	71994	14140	1235	188236		EN_51	6693	30301	3872	10268	9681	9112	7328	20080	9054	16739	1235	7791	3290	0	2936	11230	3702	2548	2609	111	8979	6437	51	14189
EN_81	5285	26011	13073	13136	28459	64797	11843	948	163552		EN_81	5285	26011	3381	8462	8468	8353	6724	18208	8180	14864	948	7130	2906	0	1808	10037	2239	1998	2341	116	8238	4745	37	13073
EN_22	6676	34422	16534	16812	37739	83679	16150	1015	213027		EN_22	6676	34422	4664	11486	11980	10991	8749	22184	10646	19129	1015	9482	3714	1	2396	13293	2954	2769	3130	128	10551	6048	85	16534
EN_52	6686	30328	14158	15249	33600	71590	13670	1343	186624		EN_52	6686	30328	3853	9817	9640	9192	7490	19913	9269	16086	1343	8217	3207	0	2285	11653	3277	2379	2582	123	9476	5604	46	14158
EN_82	5047	25292	12614	12692	27498	63397	11414	861	158815		EN_82	5047	25292	3303	8111	8103	8156	6510	18084	7876	14668	861	6978	2746	0	1761	9592	2222	1925	2274	137	7990	4534	31	12614
EN_23	7383	32712	14899	16985	32569	82053	14747	1510	202858		EN_23	7383	32712	4732	10015	11892	9921	9639	21198	9355	20048	1510	9345	2845	2	1620	11003	2442	2533	2779	125	11118	5635	107	14899
EN_53	6178	27478	12473	14066	27932	65527	11793	1243	166690		EN_53	6178	27478	3924	7869	10215	7948	7954	16229	7503	15678	1243	7711	2497	5	1426	9719	2124	2094	2356	95	9136	4764	71	12473
EN_83	6174	26780	12108	13626	26889	64912	11509	1240	163238		EN_83	6174	26780	3778	7731	9873	7705	7862	16573	7349	15550	1240	7634	2337	6	1286	9217	2121	2020	2268	103	8873	4581	69	12108
EN_24	4030	20771	9503	9470	21498	57480	10336	619	133707		EN_24	4030	20771	3487	6849	7852	6505	5518	16610	6467	14528	619	5465	1958	0	1105	7649	1755	1892	1674	65	5877	3488	40	9503
EN_54	3920	20146	8852	8856	20286	55889	10040	566	128555		EN_54	3920	20146	3551	6489	7777	6433	5362	16130	6163	14024	566	5237	1779	0	1006	7285	1668	1718	1593	56	5411	3359	30	8852
EN_84	1506	6514	2956	3090	6765	17399	3210	225	41665		EN_84	1506	6514	1058	2152	2436	2050	1777	4853	1901	4382	225	1747	597	0	364	2239	700	567	551	16	1795	1264	15	2956
EN_25	3017	17355	7974	7825	17854	49258	8620	402	112305		EN_25	3017	17355	2887	5733	6556	5777	4630	14479	5453	12363	402	4525	1631	0	924	6384	1515	1474	1401	71	4750	2962	42	7974
EN_55	2822	15522	6892	6854	15428	44768	7852	371	100509		EN_55	2822	15522	2732	5120	6051	4983	4089	13360	4773	11512	371	3971	1343	0	827	5437	1331	1396	1123	68	4164	2589	33	6892
EN_85	3787	22308	10367	10203	23898	64268	10862	623	146316		EN_85	3787	22308	3691	7171	8266	7465	6150	19116	7285	15986	623	6125	2074	0	1169	8841	2012	1913	1764	91	6164	3897	51	10367
EN_56	21597	79496	32247	47740	98603	172267	31083	5570	488603		EN_56	21597	79496	10736	20347	21684	22525	18161	46976	24340	38581	5570	19390	9010	0	7306	38727	9671	7388	7111	442	27542	19607	149	32247
EN_57	4843	24748	10292	11084	25059	63693	11494	1203	152416		EN_57	4843	24748	4086	7408	8568	7049	5760	18549	7564	16203	1203	6054	2173	0	1385	9085	2405	2110	1847	87	6598	4360	39	10292
EN_58	5353	25565	10092	11706	25893	61929	11044	1678	153260		EN_58	5353	25565	3977	7067	8206	7006	5564	18052	7831	15270	1678	6300	2076	0	1504	9205	2732	2200	1876	87	7060	4519	40	10092
EN_59	5366	26736	10941	12044	26847	66999	11810	1544	162287		EN_59	5366	26736	4301	7509	9043	7465	6025	19538	8122	16806	1544	6559	2225	0	1422	9843	2635	2176	1987	93	7184	4719	48	10941
Sample	Hypothetical	Conserved Hypothetical	Ribosomal	Information	Cellular	Metabolism 1	Metabolism 2	Mobile			Sample	n/a	S	Q	P	I	H	F	E	G	C	X	O	U	Z	N	M	T	V	D	B	L	K	A	J
EN_21	7.32304	17.1229	6.30513	10.978	18.6692	31.7995	5.83916	1.96303			EN_25	2.68643	15.4535	2.57068	5.10485	5.83767	5.14403	4.1227	12.8926	4.85553	11.0084	0.357954	4.02921	1.4523	0	0.822759	5.68452	1.349	1.3125	1.2475	0.0632207	4.22955	2.63746	0.0373982	7.10031
EN_56	4.42015	16.2701	6.59984	9.77071	20.1806	35.257	6.36161	1.13998			EN_55	2.80771	15.4434	2.71816	5.09407	6.02036	4.95776	4.06829	13.2923	4.74883	11.4537	0.369121	3.95089	1.3362	0	0.822812	5.40947	1.32426	1.38893	1.11731	0.0676556	4.14291	2.57589	0.0328329	6.8571
EN_83	3.78221	16.4055	7.41739	8.34732	16.4723	39.7653	7.05044	0.759627			EN_85	2.58823	15.2465	2.52262	4.90104	5.64942	5.10197	4.20323	13.0649	4.97895	10.9257	0.425791	4.18615	1.41748	0	0.798956	6.0424	1.37511	1.30744	1.20561	0.0621942	4.2128	2.66341	0.0348561	7.08535
EN_53	3.70628	16.4845	7.48275	8.43842	16.7569	39.3107	7.07481	0.745696			EN_54	3.04928	15.6711	2.76224	5.04764	6.04955	5.00408	4.17098	12.5472	4.79406	10.9089	0.440278	4.07374	1.38384	0	0.782544	5.66684	1.2975	1.33639	1.23916	0.0435611	4.20909	2.61289	0.0233363	6.88577
EN_23	3.63949	16.1256	7.34455	8.37285	16.0551	40.4485	7.26962	0.744363			EN_24	3.01405	15.5347	2.60794	5.12239	5.87254	4.86512	4.12693	12.4227	4.8367	10.8655	0.462953	4.0873	1.4644	0	0.826434	5.72072	1.31257	1.41503	1.25199	0.0486138	4.39543	2.60869	0.0299162	7.10733
EN_84	3.61454	15.6342	7.09468	7.4163	16.2366	41.7593	7.70431	0.540022			EN_22	3.13388	16.1585	2.18939	5.3918	5.6237	5.15944	4.10699	10.4137	4.99749	8.97961	0.476465	4.45108	1.74344	0.000469424	1.12474	6.24005	1.38668	1.29984	1.4693	0.0600863	4.95289	2.83908	0.039901	7.76146
EN_52	3.5826	16.2509	7.58638	8.17097	18.0041	38.3606	7.32489	0.719629			EN_84	3.61454	15.6342	2.5393	5.16501	5.84663	4.9202	4.26497	11.6477	4.56258	10.5172	0.540022	4.19297	1.43286	0	0.873635	5.37381	1.68007	1.36085	1.32245	0.0384015	4.30817	3.03372	0.0360014	7.09468
EN_51	3.55564	16.0973	7.53788	8.27578	18.1187	38.2467	7.51185	0.656091			EN_82	3.17791	15.9254	2.07978	5.1072	5.10216	5.13554	4.09911	11.3868	4.95923	9.2359	0.54214	4.39379	1.72906	0	1.10884	6.03973	1.39911	1.2121	1.43185	0.0862639	5.03101	2.85489	0.0195196	7.94257
EN_58	3.49276	16.6808	6.58489	7.638	16.8948	40.4078	7.20606	1.09487			EN_81	3.23139	15.9038	2.06723	5.17389	5.17756	5.10724	4.11123	11.1329	5.00147	9.08824	0.579632	4.35947	1.7768	0	1.10546	6.13689	1.36898	1.22163	1.43135	0.0709255	5.03693	2.90122	0.0226228	7.99318
EN_59	3.30649	16.4745	6.74176	7.42142	16.5429	41.2843	7.27723	0.951401			EN_51	3.55564	16.0973	2.05699	5.45485	5.14301	4.84073	3.89299	10.6675	4.80992	8.89256	0.656091	4.13895	1.74781	0	1.55974	5.96592	1.96668	1.35362	1.38603	0.0589685	4.77008	3.41964	0.0270936	7.53788
EN_81	3.23139	15.9038	7.99318	8.0317	17.4006	39.6186	7.24112	0.579632			EN_52	3.5826	16.2509	2.06458	5.26031	5.16547	4.92541	4.01342	10.6701	4.96667	8.61947	0.719629	4.40297	1.71843	0	1.22439	6.24411	1.75594	1.27476	1.38353	0.0659079	5.07759	3.00283	0.0246485	7.58638
EN_82	3.17791	15.9254	7.94257	7.99169	17.3145	39.9188	7.18698	0.54214			EN_23	3.63949	16.1256	2.33267	4.93695	5.86223	4.89061	4.7516	10.4497	4.6116	9.88278	0.744363	4.60667	1.40246	0.000985911	0.798588	5.42399	1.2038	1.24866	1.36992	0.0616195	5.48068	2.77781	0.0527463	7.34455
EN_57	3.17749	16.2371	6.75257	7.2722	16.4412	41.7889	7.5412	0.789287			EN_53	3.70628	16.4845	2.35407	4.72074	6.12814	4.76813	4.77173	9.73604	4.50117	9.40548	0.745696	4.62595	1.49799	0.00299958	0.85548	5.83058	1.27422	1.25622	1.4134	0.056992	5.48083	2.858	0.042594	7.48275
EN_22	3.13388	16.1585	7.76146	7.89196	17.7156	39.2809	7.5812	0.476465			EN_83	3.78221	16.4055	2.31441	4.73603	6.04822	4.7201	4.81628	10.1527	4.50202	9.52597	0.759627	4.67661	1.43165	0.00367561	0.787807	5.64636	1.29933	1.23746	1.38938	0.0630981	5.43562	2.80633	0.0422696	7.41739
EN_54	3.04928	15.6711	6.88577	6.88888	15.78	43.4748	7.80989	0.440278			EN_57	3.17749	16.2371	2.68082	4.86038	5.62146	4.62484	3.77913	12.17	4.96273	10.6308	0.789287	3.97202	1.4257	0	0.908697	5.96066	1.57792	1.38437	1.21182	0.0570806	4.32894	2.86059	0.0255879	6.75257
EN_24	3.01405	15.5347	7.10733	7.08265	16.0784	42.9895	7.73034	0.462953			EN_59	3.30649	16.4745	2.65024	4.62699	5.57223	4.59988	3.71256	12.0392	5.00471	10.3557	0.951401	4.04161	1.37103	0	0.876225	6.06518	1.62367	1.34083	1.22437	0.0573059	4.42673	2.90781	0.0295772	6.74176
EN_55	2.80771	15.4434	6.8571	6.81929	15.3499	44.5413	7.81224	0.369121			EN_58	3.49276	16.6808	2.59494	4.61112	5.3543	4.57132	3.63043	11.7787	5.10962	9.96346	1.09487	4.11066	1.35456	0	0.981339	6.00613	1.78259	1.43547	1.22406	0.0567663	4.60655	2.94858	0.0260994	6.58489
EN_25	2.68643	15.4535	7.10031	6.96763	15.8978	43.8609	7.67553	0.357954			EN_56	4.42015	16.2701	2.19728	4.16432	4.43796	4.61008	3.71692	9.61435	4.98155	7.89619	1.13998	3.96846	1.84403	0	1.49528	7.92607	1.97932	1.51207	1.45537	0.090462	5.63689	4.01287	0.0304951	6.59984
EN_85	2.58823	15.2465	7.08535	6.97326	16.3331	43.9241	7.42366	0.425791			EN_21	7.32304	17.1229	1.61147	4.22769	4.09386	4.88711	4.18747	7.41665	4.74705	6.46738	1.96303	4.3525	1.6822	0	1.0824	7.39654	1.57819	1.25298	1.3244	0.0416043	7.43468	3.46078	0.0409109	6.30513
COG Category	Hypothetical	Conserved Hypothetical	Ribosomal	Information	Cellular	Metabolism 1	Metabolism 2	Mobile			COG Class	n/a	S	Q	P	I	H	F	E	G	C	X	O	U	Z	N	M	T	V	D	B	L	K	A	J
Variance (%)	0.971444	0.219727	0.215567	1.02198	1.31417	9.21254	0.229679	0.134478			Variance (%)	0.971444	0.219727	0.0872982	0.116441	0.287213	0.0363249	0.110025	2.00201	0.0323006	1.46947	0.134478	0.0521826	0.0281582	1.06425e-06	0.0515771	0.383647	0.0535431	0.00609646	0.0100313	0.000162794	0.591001	0.118913	6.96587e-05	0.215567
STDev (%)	0.985619	0.46875	0.464292	1.01093	1.14637	3.03522	0.479249	0.366712			STDev (%)	0.985619	0.46875	0.295463	0.341235	0.535923	0.190591	0.3317	1.41493	0.179724	1.21222	0.366712	0.228435	0.167804	0.00103163	0.227106	0.619392	0.231394	0.0780799	0.100156	0.0127591	0.768766	0.344838	0.00834618	0.464292
COG Category	Variance	STDev	COG Definition								COG Class	Variance	STD	COG Definition					INFORMATION STORAGE AND PROCESSING
Metabolism 1	9.21254	3.03522	Metabolism 1 [C], [G], [E], [F], [H], [I]								E	2.00201	1.41493	Amino acid transport and metabolism					[J] Translation, ribosomal structure and biogenesis
Cellular	1.31417	1.14637	Cellular [D], [Y], [V], [T], [M], [N], [Z], [W], [U], [O]								C	1.46947	1.21222	Energy production and conversion					[A] RNA processing and modification
Information	1.02198	1.01093	Information [A], [K], [L], [B]								n/a	0.971444	0.985619	Hypothetical - not assigned to a category					[K] Transcription
Hypothetical	0.971444	0.985619	Hypothetical [n/a - not assigned]								L	0.591001	0.768766	Replication, recombination and repair					[L] Replication, recombination and repair
Metabolism 2	0.229679	0.479249	Metabolism 2 [P], [Q]								M	0.383647	0.619392	Cell wall/membrane/envelope biogenesis					[B] Chromatin structure and dynamics
Conserved Hypothetical	0.219727	0.46875	Conserved Hypothetical [R], [S]								I	0.287213	0.535923	Lipid transport and metabolism
Ribosomal	0.215567	0.464292	Ribosomal [J]								S	0.219727	0.46875	Function unknown					CELLULAR PROCESSES AND SIGNALING
Mobile	0.134478	0.366712	Mobile [X]								J	0.215567	0.464292	Translation, ribosomal structure and biogenesis					[D] Cell cycle control, cell division, chromosome partitioning
											X	0.134478	0.366712	Mobilome: Prophages, Transposons					[Y] Nuclear structure
											K	0.118913	0.344838	Transcription					[V] Defense mechanisms
Annotated vs. Predicted Gene Counts											P	0.116441	0.341235	Inorganic ion transport and metabolism					[T] Signal transduction mechanisms
Sample	Annotated	Predicted	Un-annotated	Unrepresented (%)							F	0.110025	0.3317	Nucleotide transport and metabolism					[M] Cell wall/membrane/envelope biogenesis
EN_21	144224	234168	89944	38.41							Q	0.0872982	0.295463	Secondary metabolites biosynthesis, transport and catabolism					[N] Cell motility
EN_83	163246	233923	70677	30.2138							T	0.0535431	0.231394	Signal transduction mechanisms					[Z] Cytoskeleton
EN_53	166698	238860	72162	30.211							O	0.0521826	0.228435	Posttranslational modification, protein turnover, chaperones					[W] Extracellular structures
EN_23	202866	290528	87662	30.1733							N	0.0515771	0.227106	Cell motility					[U] Intracellular trafficking, secretion, and vesicular transport
EN_56	488611	657518	168907	25.6886							H	0.0363249	0.190591	Coenzyme transport and metabolism					[O] Posttranslational modification, protein turnover, chaperones
EN_84	41673	52799	11126	21.0724							G	0.0323006	0.179724	Carbohydrate transport and metabolism					[X] Mobilome: Prophages, Transposons
EN_52	186632	235162	48530	20.6368							U	0.0281582	0.167804	Intracellular trafficking, secretion, and vesicular transport
EN_24	133715	168187	34472	20.4962							D	0.0100313	0.100156	Cell cycle control, cell division, chromosome partitioning					METABOLISM
EN_58	153268	192469	39201	20.3674							V	0.00609646	0.0780799	Defense mechanisms					[C] Energy production and conversion
EN_54	128563	161330	32767	20.3105							B	0.000162794	0.0127591	Chromatin structure and dynamics					[G] Carbohydrate transport and metabolism
EN_59	162295	202406	40111	19.8171							A	6.96587e-05	0.00834618	RNA processing and modification					[E] Amino acid transport and metabolism
EN_85	146324	180780	34456	19.0596							Z	1.06425e-06	0.00103163	Cytoskeleton					[F] Nucleotide transport and metabolism
EN_55	100517	123329	22812	18.4969															[H] Coenzyme transport and metabolism
EN_22	213035	261238	48203	18.4518															[I] Lipid transport and metabolism
EN_57	152424	186646	34222	18.3352															[P] Inorganic ion transport and metabolism
EN_25	112313	137198	24885	18.138															[Q] Secondary metabolites biosynthesis, transport and catabolism
EN_81	163560	199341	35781	17.9496
EN_82	158823	192970	34147	17.6955															POORLY CHARACTERIZED
EN_51	188244	225959	37715	16.6911															[R] General function prediction only
																			[S] Function unknown
	Annotated	Predicted	Un-annotated	Unrepresented (%)
Mean	168791	219727	50935.8	22.2218
Standard Error	19851.8	27266.9	8162.98	1.35064
Median	158823	199341	37715	20.3105
Mode	#N/A	#N/A	#N/A	#N/A
Standard Deviation	86532	118854	35581.6	5.8873
Sample Variance	7.48778e+09	1.41262e+10	1.26605e+09	34.6604
Kurtosis	11.3294	11.0879	6.22248	1.83626
Skewness	2.88979	2.87564	2.24934	1.5718
Range	446938	604719	157781	21.7189
Minimum	41673	52799	11126	16.6911
Maximum	488611	657518	168907	38.41
Sum	3207031	4174811	967780	422.215
Count	19	19	19	19

## Sheet: Gene Counts
	Depth 1			Depth 2			Depth 3			Depth 4			Depth 5			Deepest
Genes	EN21	EN51	EN81	EN22	EN52	EN82	EN23	EN53	EN83	EN24	EN54	EN84	EN25	EN55	EN85	EN56	EN57	EN58	EN59
hypothetical protein	5140	5360	4062	4477	5200	4183	5443	3749	3738	3181	3407	1316	3399	2746	4658	17111	4574	4686	4878
uncharacterized protein	1874	2609	2048	2764	2425	2002	2796	2207	2139	1947	1919	641	1711	1521	2167	6852	2289	2382	2513		Predicted CDS were clustered at 40% amino acid identity within each sample
ferric enterobactin receptor	641	859	665	1115	869	618	777	718	702	764	704	253	569	489	703	1252	763	734	779		The representative of each cluster was annotated with microbe annotator
enediyne biosynthesis protein E4	264	235	207	403	246	214	512	450	405	538	497	157	432	363	533	751	545	575	609		Counts represent the number of genes in each representative gene cluster receiving the named functional annotation
MFS transporter, DHA1 family, quinolone resistance protein	250	420	357	462	371	347	512	450	428	461	462	140	406	385	490	1256	528	590	593
tRNA (cmo5U34)-methyltransferase	337	439	377	513	437	376	494	414	377	333	343	91	331	266	433	1792	467	453	518
multispecies: hypothetical protein	302	1236	464	371	926	537	324	319	355	121	149	377	155	128	229	893	350	507	394
tripartite motif-containing protein 71	7	19	9	34	12	10	70	36	51	185	182	28	195	175	236	302	340	374	374
protein O-GlcNAc transferase	81	151	131	186	152	131	203	182	164	265	221	50	234	187	316	727	327	326	355
NADP-dependent aldehyde dehydrogenase	220	525	505	549	531	461	559	406	423	412	381	126	321	303	441	1018	355	317	354
tyramine oxidase subunit A	117	302	255	285	284	263	288	221	242	344	316	94	327	299	406	664	314	281	347
solute:Na+ symporter, SSS family	204	239	181	317	235	154	298	267	238	302	283	105	233	220	319	379	324	284	341
putative mRNA 3-end processing factor	178	321	303	408	337	305	441	308	301	250	232	78	214	190	259	650	283	328	341
putative tributyrin esterase	221	507	459	638	494	407	482	394	360	285	273	110	225	200	314	663	317	325	338
atrazine chlorohydrolase	140	187	130	245	130	100	238	216	202	333	316	119	253	235	303	492	331	335	327
GDP-6-deoxy-D-talose 4-dehydrogenase	404	331	328	404	375	329	402	354	375	251	246	65	197	178	327	1634	298	301	324
2-enoate reductase	263	418	427	507	409	407	561	432	439	310	269	112	260	236	296	673	300	298	320
AraC family transcriptional regulator, melibiose operon regulatory protein	222	247	186	248	234	185	263	216	226	219	231	45	165	176	233	541	322	348	320
malonyl-CoA O-methyltransferase	306	287	260	315	281	250	267	210	205	204	197	57	221	165	300	1245	301	297	320
fibronectin-binding autotransporter adhesin	600	447	485	440	639	451	643	510	573	245	216	59	200	172	301	1936	284	223	320
aspartyl-tRNA(Asn)/glutamyl-tRNA(Gln) amidotransferase subunit A	102	204	198	241	204	203	207	198	192	234	216	59	210	204	245	565	283	293	316
naphthyl-2-methylsuccinate CoA transferase subunit	63	164	147	220	153	121	201	184	186	182	205	40	184	183	186	507	297	253	305
MFS transporter, DHA1 family, purine base/nucleoside efflux pump	124	295	244	331	268	250	330	291	279	255	257	78	201	191	225	631	275	284	286
D-hydroxyproline dehydrogenase subunit beta	222	368	343	426	355	348	441	349	324	303	288	95	256	216	342	1001	283	277	279
dimethyl-sulfide monooxygenase	14	56	52	76	53	45	149	109	137	145	161	30	145	142	179	308	302	266	275
rhamnose transport system permease protein	79	394	368	345	353	370	438	322	345	342	330	94	283	280	401	912	306	227	273
cobaltochelatase CobS	402	347	304	456	376	288	555	449	426	243	244	85	168	176	223	876	211	272	270
llm class flavin-dependent oxidoreductase	21	40	31	72	40	34	154	127	116	160	191	35	158	184	172	269	272	252	269
teichuronic acid biosynthesis glycosyltransferase TuaC	462	283	287	354	297	223	439	365	355	176	174	52	161	118	236	1916	222	226	262
ATP-dependent DNA helicase UvsW	641	503	434	498	537	397	655	539	536	227	201	95	201	160	241	1256	249	241	261
1L-myo-inositol 1-phosphate cytidylyltransferase	206	225	199	244	226	203	263	206	209	183	174	59	161	140	227	792	234	259	259
metallo-beta-lactamase class B	89	246	226	279	250	199	297	242	238	219	221	64	175	190	245	526	251	237	258
polyvinyl alcohol dehydrogenase (cytochrome)	65	133	95	197	113	85	207	181	129	165	163	36	136	113	142	296	231	278	257
dTDP-3,4-didehydro-2,6-dideoxy-alpha-D-glucose 3-reductase	120	215	232	287	229	203	258	182	179	219	201	53	195	169	227	561	251	250	255
heptosyltransferase II	214	256	260	313	269	278	289	203	221	176	174	49	155	134	251	932	236	228	253
MFS transporter, DHA1 family, tetracycline resistance protein	83	172	111	166	152	112	207	199	204	198	205	63	168	184	202	738	246	226	245
CBS domain-containing membrane protein	154	260	201	307	236	209	328	258	226	192	184	69	163	143	211	623	217	248	243
galactarate dehydratase (D-threo-forming)	19	123	108	117	124	104	103	65	57	181	156	29	125	122	149	312	217	222	237
sesamin methylene transferase	103	337	342	311	324	332	297	189	215	222	203	50	212	187	311	288	234	194	235
gamma-glutamyltranspeptidase / glutathione hydrolase	76	211	196	258	211	190	156	140	128	191	185	60	138	144	177	325	217	214	232
3-oxo-4-pregnene-20-carboxyl-CoA dehydrogenase alpha subunit	167	247	186	302	247	173	352	320	278	217	222	71	189	175	207	505	207	225	230
fructoselysine 3-epimerase	179	269	239	281	253	226	217	145	155	185	173	41	156	120	187	633	197	203	229
ribosomal protection tetracycline resistance protein	164	329	294	334	305	290	271	217	226	194	184	56	167	148	214	543	199	179	227
D-3-phosphoglycerate dehydrogenase	144	275	245	278	261	249	212	142	141	157	179	49	127	128	185	441	186	201	222
biotin carboxyl carrier protein	139	324	293	372	316	287	374	245	261	219	189	73	161	142	214	639	212	211	221
site-specific DNA-methyltransferase (adenine-specific)	277	182	208	221	249	201	389	338	343	165	150	50	116	109	176	896	179	194	219
acetoin utilization transport system ATP-binding protein	102	200	137	212	189	153	254	220	215	190	192	63	137	130	186	584	207	203	218
branched-chain amino acid transport system ATP-binding protein	100	191	167	198	186	181	272	209	204	173	157	50	141	126	179	590	191	186	217
methylamine---glutamate N-methyltransferase subunit A	149	267	265	298	227	273	287	190	201	189	181	59	164	134	217	608	178	179	212
internalin A	34	54	25	75	52	35	89	109	81	169	140	34	144	96	177	200	196	193	211
GTPase	150	209	188	254	211	166	251	217	228	202	185	65	165	162	216	790	212	199	209
choline dehydrogenase	47	263	245	248	240	236	151	77	87	131	115	27	125	125	161	253	222	182	207
glyoxylase I family protein	44	86	66	86	77	59	76	64	60	100	97	21	94	89	109	259	181	198	206
para-aminobenzoate synthetase	148	336	354	374	371	336	294	237	224	179	170	50	172	140	254	643	213	187	205
UDP-N-acetylmuramoyl-tripeptide--D-alanyl-D-alanine ligase	224	397	394	460	414	363	321	292	260	187	194	49	179	126	225	844	212	214	205
excinuclease ABC subunit A	76	213	191	242	190	180	206	156	151	154	153	30	151	142	193	536	199	193	204
formate hydrogenlyase subunit 6	67	112	117	137	113	120	240	147	145	196	192	72	183	148	225	394	192	182	204
2,6-dioxo-6-phenylhexa-3-enoate/TCOA hydrolase	103	201	179	238	199	159	201	215	177	205	189	59	149	144	201	367	190	182	200
N-acyl-D-amino-acid deacylase	33	58	46	80	48	37	113	119	122	152	167	53	97	132	120	253	168	168	195
putative spermidine/putrescine transport system substrate-binding protein	51	269	200	257	258	225	293	219	235	187	189	73	172	169	225	529	204	188	193
nickel transport system substrate-binding protein	47	143	106	146	126	102	149	115	109	134	144	36	125	123	153	470	208	198	193
acetate---CoA ligase (ADP-forming) subunit alpha	89	260	239	267	253	242	305	180	209	185	174	49	171	149	241	478	206	173	192
2-succinyl-5-enolpyruvyl-6-hydroxy-3-cyclohexene-1-carboxylate synthase	90	230	206	219	199	233	169	152	153	154	152	31	112	117	166	499	201	179	191
DNA-directed RNA polymerase subunit B	165	331	313	323	308	307	244	211	231	160	139	35	150	114	200	759	184	156	188
Delta3-Delta2-enoyl-CoA isomerase	101	223	168	262	206	161	308	264	257	209	213	82	162	184	188	446	195	172	188
capreomycidine synthase	159	212	214	297	217	217	286	208	200	148	156	53	127	127	178	439	166	171	187
ribonucleoside-diphosphate reductase alpha chain	525	308	287	335	327	277	511	408	428	159	162	65	133	121	182	682	167	149	185
N-methylhydantoinase A	24	80	78	75	75	70	65	52	54	118	135	21	90	103	110	148	142	139	182
peptide/nickel transport system ATP-binding protein	149	242	242	294	246	215	280	226	231	184	177	61	154	142	197	533	178	154	181
aminocarboxymuconate-semialdehyde decarboxylase	22	22	25	44	29	23	121	132	133	119	154	46	111	112	137	201	170	158	181
voc family protein	59	103	85	117	103	71	136	138	145	77	92	18	87	89	126	411	163	155	178
threo-3-hydroxy-L-aspartate ammonia-lyase	95	179	177	216	185	138	211	179	166	163	160	45	121	115	167	329	158	160	177
putative tricarboxylic transport membrane protein	77	225	208	168	183	222	113	70	82	156	152	58	140	152	202	1462	156	149	177
MarR family transcriptional regulator, 2-MHQ and catechol-resistance regulon repressor	195	189	155	216	173	144	251	152	150	107	120	42	130	96	180	519	157	163	177
dmt family transporter	122	311	298	278	308	276	237	165	172	176	181	37	173	138	217	597	195	151	177
UDP-Glc:alpha-D-GlcNAc-glucosaminyl-diphosphoundecaprenol beta-1,3-glucosyltransferase	222	132	108	176	159	127	196	159	154	128	130	35	112	87	160	943	165	160	176
dTDP-4-amino-4,6-dideoxyglucose formyltransferase	153	233	220	282	247	210	240	247	247	148	127	42	111	97	171	494	164	145	175
lipopolysaccharide export system permease protein	162	198	173	266	189	179	183	180	155	143	128	34	139	117	188	622	191	165	175
phosphonate transport system permease protein	99	214	208	223	222	214	270	184	197	164	168	54	152	145	190	443	160	173	174
chromosome segregation protein	101	235	223	274	232	229	255	208	207	149	163	55	158	138	217	514	159	159	174
meso-butanediol dehydrogenase / (S,S)-butanediol dehydrogenase / diacetyl reductase	113	217	200	241	226	203	225	200	202	137	158	46	123	132	162	464	177	190	173
phosphinomethylmalate isomerase	91	249	222	208	231	243	194	109	130	122	127	44	115	102	169	472	147	139	172
putative spermidine/putrescine transport system permease protein	96	460	419	442	432	416	331	242	233	193	183	64	168	148	246	692	174	158	171
aminopeptidase YwaD	88	78	67	162	89	61	239	182	178	162	164	71	117	103	127	199	167	172	170
translocation and assembly module TamA	52	66	42	88	77	45	136	123	136	178	156	51	139	132	187	215	164	148	169
arsenite methyltransferase	52	83	73	108	93	73	154	130	123	127	118	39	92	90	119	254	161	143	168
UDP-N-acetylglucosamine diphosphorylase / glucose-1-phosphate thymidylyltransferase / UDP-N-acetylgalactosamine diphosphorylase / glucosamine-1-phosphate N-acetyltransferase / galactosamine-1-phosphate N-acetyltransferase	104	128	107	189	144	98	209	161	148	114	108	37	107	82	152	384	162	169	168
fatty acid CoA ligase FadD36	124	159	146	204	165	116	178	172	154	168	162	46	132	122	164	358	130	147	168
bidirectional	145	140	113	179	133	121	211	159	158	182	158	51	155	143	195	561	169	158	167
pimeloyl-[acyl-carrier protein] methyl ester esterase	127	184	189	237	202	195	194	175	181	114	131	34	119	104	155	466	156	161	166
glucose-fructose oxidoreductase	114	204	222	284	234	216	180	161	132	116	111	37	104	72	144	364	166	166	165
response regulator aspartate phosphatase G	71	75	46	121	77	50	139	116	103	122	108	21	125	102	158	278	160	158	165
DNA-directed RNA polymerase subunit alpha	128	201	204	238	202	201	174	174	172	144	119	35	119	92	131	440	150	133	164
2-iminobutanoate/2-iminopropanoate deaminase	46	80	56	92	70	48	100	83	78	130	122	36	99	119	123	244	156	170	164
nitrous oxidase accessory protein	18	5	3	21	20	6	60	51	51	143	104	24	99	72	122	100	160	144	163
geranylgeranylglycerol-phosphate geranylgeranyltransferase	114	162	163	207	181	151	256	169	172	171	150	59	120	110	168	440	150	150	161
maleylpyruvate hydrolase	69	143	130	181	143	131	146	117	107	148	145	31	114	117	152	361	170	165	160
homoserine kinase type II	130	219	182	249	219	185	198	185	196	158	162	56	121	121	153	431	169	161	159
putative transposase	50	38	0	5	21	4	4	7	4	16	15	14	23	13	24	444	99	207	159
pantetheine-phosphate adenylyltransferase	416	256	274	320	333	269	381	309	333	162	155	57	115	99	156	476	131	136	159
polyketide synthase PksL	106	173	158	205	182	151	181	153	138	138	129	46	119	100	159	398	134	134	158
N-methylhydantoinase B	16	91	70	73	71	67	55	50	39	107	121	29	84	107	117	169	128	139	158
cysteine desulfurase	55	114	105	118	114	84	143	138	130	144	133	42	129	101	163	436	129	135	158
DNA gyrase subunit B	169	223	219	282	228	210	241	215	208	152	141	47	123	116	167	640	149	153	158
histidinol-phosphatase	80	210	199	235	240	212	216	165	157	128	132	44	102	91	145	348	158	141	158
tight adherence protein D	6	49	44	43	55	37	96	84	68	140	127	28	121	102	159	222	165	141	157
phytanoyl-coa dioxygenase family protein	53	105	94	142	98	101	157	130	123	142	152	44	121	122	153	196	156	131	157
protein O-mannosyl-transferase	51	70	61	94	76	53	101	78	83	98	85	16	98	85	129	294	128	128	156
valyl-tRNA synthetase	143	199	167	241	196	178	264	218	194	180	160	57	122	124	157	513	144	135	153
isoleucyl-tRNA synthetase	106	240	245	257	240	227	201	165	171	135	115	43	128	105	164	406	154	133	153
multidrug efflux pump	144	359	228	289	307	228	250	199	201	143	128	53	108	98	158	617	150	157	153
integrase/recombinase XerC	134	178	143	211	168	131	184	150	139	107	99	46	83	71	98	425	150	163	153
putative AdoMet-dependent methyltransferase	164	179	156	189	190	139	194	164	153	127	116	37	111	89	159	454	159	143	152
MFS transporter, DHA3 family, macrolide efflux protein	151	154	158	212	184	134	196	130	137	130	123	34	119	107	121	565	144	146	151
pyridoxine 4-dehydrogenase	76	159	143	157	158	121	130	122	106	112	110	33	93	85	115	300	137	148	151
acyl-CoA thioesterase	85	177	162	223	196	151	214	175	168	125	134	40	106	107	112	367	136	130	151
dihydroorotase	114	248	236	272	257	251	208	147	170	99	93	49	86	84	126	399	117	127	150
aminoimidazole riboside kinase	105	179	160	207	193	133	177	178	161	138	129	28	112	100	138	625	160	143	150
purine operon repressor	109	167	162	211	167	154	228	180	180	135	125	39	117	94	162	465	138	136	150
trk/ktr system potassium uptake protein	129	212	209	239	203	197	229	183	193	149	141	54	128	117	184	247	168	139	150
oligopeptide transport system permease protein	92	160	151	190	156	131	138	104	101	141	149	29	102	106	121	373	160	137	150
zinc protease	111	146	112	177	134	99	125	103	113	117	119	31	89	89	105	411	157	133	149
2-oxoisovalerate dehydrogenase E1 component	133	118	102	185	122	101	218	179	148	134	126	44	105	99	117	353	139	152	148
topoisomerase IV subunit A	140	208	220	265	233	214	244	190	188	150	149	37	113	107	138	418	123	120	147
pristinamycin I synthase 3 and 4	56	153	148	158	150	138	147	115	116	138	139	37	112	117	159	335	144	121	146
arylsulfatase	101	156	145	275	138	137	177	153	110	127	124	32	105	94	109	208	149	120	146
putative hydrolase of the HAD superfamily	103	155	142	186	163	139	158	124	122	108	103	27	97	87	125	393	148	135	146
glutamate---methylamine ligase	67	140	142	173	160	148	187	129	147	145	137	40	107	106	167	220	146	123	146
6-aminohexanoate-cyclic-dimer hydrolase	44	165	155	155	179	152	107	80	77	103	100	36	78	95	97	206	121	130	145
1-deoxy-D-xylulose-5-phosphate synthase	103	194	173	216	197	165	213	153	153	103	107	41	113	96	150	452	125	119	145
miniconductance mechanosensitive channel	77	188	159	202	177	163	248	197	181	119	122	46	108	97	148	255	136	156	145
transketolase	76	160	125	179	159	142	164	137	124	122	115	36	92	96	140	336	118	125	144
dipeptide transport system permease protein	46	160	125	140	135	114	147	112	118	137	138	46	112	129	146	283	155	131	144
large subunit ribosomal protein L6	99	217	194	248	190	158	196	163	150	121	101	33	99	64	113	339	124	115	143
chloramphenicol 3-O phosphotransferase	257	208	197	258	217	179	205	195	173	122	108	34	100	93	134	620	134	133	143
gnat family n-acetyltransferase	145	189	128	155	139	124	120	105	90	105	116	34	98	83	138	517	145	155	143
3-hydroxyacyl-CoA dehydrogenase / enoyl-CoA hydratase / 3-hydroxybutyryl-CoA epimerase	140	152	143	156	154	130	164	137	128	119	122	35	105	99	132	301	151	124	141
Poxviridae DNA-directed RNA polymerase 147 kDa subunit	120	245	216	244	212	205	158	152	156	133	114	34	110	91	149	484	136	103	141
3alpha(or 20beta)-hydroxysteroid dehydrogenase	96	196	166	229	198	178	223	175	152	109	110	34	92	84	119	285	122	117	140
cytochrome c-type biogenesis protein CcmF	92	177	177	220	188	155	235	190	179	172	136	62	111	114	159	391	128	120	140
2-hydroxypropyl-CoM lyase	8	61	43	64	56	47	54	39	30	69	81	24	72	73	97	122	120	125	140
putative xylitol transport system ATP-binding protein	52	106	56	94	77	66	115	90	88	109	114	39	112	98	122	292	118	120	139
xanthine dehydrogenase molybdenum-binding subunit	17	39	25	40	33	29	73	71	79	92	103	21	90	90	105	140	122	129	138
phosphoglycerate kinase	149	188	178	227	202	179	224	179	188	122	128	43	96	97	141	477	124	133	137
small subunit ribosomal protein S7	97	201	173	198	179	174	183	137	147	112	110	32	103	82	129	336	127	122	137
2-amino-4-hydroxy-6-hydroxymethyldihydropteridine diphosphokinase / dihydropteroate synthase	58	132	131	148	133	128	140	115	127	109	93	33	88	71	132	303	130	129	136
cysteinylglycine-S-conjugate dipeptidase	131	140	130	190	139	112	154	120	120	134	131	54	112	91	121	306	110	124	135
carboxyl-terminal processing protease	153	174	150	203	170	148	139	114	105	103	94	34	90	84	123	380	132	128	135
aminobenzoyl-glutamate utilization protein B	103	178	161	213	177	146	156	147	166	171	146	59	131	126	162	283	150	132	134
shikimate dehydrogenase	140	151	147	204	160	139	201	124	133	103	109	31	102	76	112	384	120	123	134
ArsR family transcriptional regulator, lead/cadmium/zinc/bismuth-responsive transcriptional repressor	89	60	42	105	58	34	254	147	152	133	119	67	112	104	160	452	119	153	134
4-hydroxy-2-oxoheptanedioate aldolase	18	61	63	62	68	69	56	25	26	61	61	4	50	52	55	139	128	135	133
DNA topoisomerase I	81	134	130	147	121	105	164	147	140	138	111	37	117	104	136	429	128	125	133
NADH-quinone oxidoreductase subunit B/C/D	21	88	93	94	98	102	121	100	117	100	86	28	92	71	118	243	142	106	133
pyridoxamine 5'-phosphate oxidase family protein	36	78	88	90	86	77	121	100	116	89	84	27	97	87	103	225	142	124	133
hemoglobin/transferrin/lactoferrin receptor protein	223	322	222	362	321	220	211	191	189	135	110	70	102	68	109	322	141	138	133
penicillin-binding protein 1A	104	267	243	280	257	236	161	160	156	108	104	42	123	87	142	420	138	124	133
sliding clamp loader	275	166	182	225	219	169	282	244	233	129	121	50	92	84	118	475	131	134	132
GTP-binding protein	113	147	126	173	148	119	125	122	108	88	86	23	98	82	105	379	130	119	132
4-cresol dehydrogenase (hydroxylating) cytochrome subunit	64	101	82	121	94	77	96	83	77	82	89	34	85	82	117	238	127	100	132
trehalose monomycolate/heme transporter	49	84	66	185	99	65	422	250	256	170	155	71	147	124	150	197	101	145	131
cell division protein FtsZ	76	140	135	201	140	128	205	179	184	138	127	44	98	73	118	237	108	126	130
dihydroflavonol-4-reductase	47	42	28	60	33	32	124	79	88	95	89	29	73	72	112	341	114	136	130
formylglycine-generating enzyme	92	117	101	164	106	101	99	94	81	108	108	23	95	92	141	418	130	122	130
rod shape determining protein RodA	115	191	175	226	192	182	164	149	145	111	107	32	97	75	123	431	131	109	130
cysteine desulfurase / selenocysteine lyase	184	178	161	210	191	156	283	224	211	125	128	49	101	95	138	275	118	130	129
ribosome-binding ATPase	103	189	158	215	178	166	249	182	167	133	141	51	114	117	162	415	129	132	128
dehydrogenase	34	64	59	79	63	55	114	108	97	104	112	41	111	99	123	242	107	112	127
membrane dipeptidase	34	107	95	90	105	95	102	75	84	120	119	34	94	89	134	126	113	112	127
phosphoglycerol geranylgeranyltransferase	51	100	97	115	100	110	184	154	160	113	117	46	92	82	135	273	116	120	127
cobalamin biosynthesis protein CobC	44	97	79	121	95	81	138	115	124	122	119	47	102	94	132	217	122	129	127
lipopolysaccharide O-acetyltransferase	123	181	149	198	184	159	147	136	128	95	88	20	93	78	138	480	113	106	126
dihydroorotate dehydrogenase (NAD+) catalytic subunit	76	116	113	158	112	106	148	122	122	129	121	30	104	78	114	374	128	110	126
dTDP-4-dehydro-6-deoxy-alpha-D-gulose 4-ketoreductase	141	129	121	163	144	126	152	120	136	94	85	27	78	67	130	598	119	117	125
alcohol dehydrogenase (cytochrome c)	4	17	0	17	4	2	29	10	9	52	53	7	69	56	80	81	81	141	125
nuclear transport factor 2 family protein	105	178	164	219	170	160	206	160	164	120	125	45	114	110	147	246	113	103	124
phenylalanyl-tRNA synthetase beta chain	76	172	161	186	181	166	174	119	133	106	103	28	85	72	116	314	112	110	123
error-prone DNA polymerase	119	185	176	211	183	159	169	161	141	139	117	50	100	91	133	485	144	119	123
thiosulfate sulfurtransferase	94	103	95	142	117	102	96	82	66	103	106	30	83	83	106	219	110	106	122
aerobic carbon-monoxide dehydrogenase medium subunit	17	56	37	55	44	39	70	56	59	78	78	16	65	67	92	163	122	110	122
flagellar biosynthesis protein FlhG	104	186	154	177	165	169	184	146	147	106	117	41	102	85	124	523	102	117	121
cytochrome c oxidase subunit IV	117	89	73	126	112	82	177	153	168	110	91	29	89	82	113	266	109	102	121
xaa-pro peptidase family protein	12	61	55	45	44	55	50	39	49	110	92	40	92	95	135	135	110	97	121
aminotransferase	47	118	118	122	124	116	123	92	101	82	75	16	78	66	116	279	108	110	120
UDP-glucuronate 4-epimerase	155	105	99	116	130	103	160	138	140	79	78	14	78	60	165	679	105	110	120
cupin domain-containing protein	29	83	91	96	92	87	89	78	67	84	94	24	91	75	98	168	104	104	120
aspartate-semialdehyde dehydrogenase	91	175	163	176	175	147	167	107	111	116	113	39	95	89	142	472	129	114	119
16S rRNA (adenine1518-N6/adenine1519-N6)-dimethyltransferase	98	62	58	103	69	68	120	96	92	108	86	27	82	82	114	386	128	112	119
serine protease DegQ	68	151	144	171	149	125	104	78	72	79	76	24	71	65	95	255	109	101	119
5-methyltetrahydrofolate corrinoid/iron sulfur protein methyltransferase	110	78	56	95	72	58	91	89	97	106	98	23	82	72	100	409	113	93	118
ATP-dependent helicase	471	202	205	212	244	194	339	265	260	100	92	31	89	66	114	425	111	117	117
ATP-binding cassette, subfamily C (CFTR/MRP), member 1	87	187	155	165	167	155	136	97	113	167	133	39	135	117	163	365	134	106	116
succinate dehydrogenase / fumarate reductase, flavoprotein subunit	84	203	185	230	175	175	248	179	168	124	116	46	110	105	156	288	126	109	116
TldD protein	42	130	109	130	125	112	142	126	123	104	94	26	88	88	123	257	112	100	116
methionyl-tRNA synthetase	87	137	124	183	148	111	148	131	119	111	98	42	90	85	108	294	85	80	115
L-cystine transport system substrate-binding protein	41	193	101	104	139	104	156	107	112	116	109	47	89	93	129	337	114	123	114
DNA polymerase I	332	216	199	209	235	223	236	193	189	99	100	21	84	74	118	381	128	107	114
outer membrane protein insertion porin family	89	137	128	153	141	106	98	103	106	88	84	31	78	58	81	366	100	112	114
MFS transporter, DHA2 family, multidrug resistance protein	50	92	77	86	84	90	69	71	68	103	92	28	80	82	95	336	120	108	113
JI-20B transaminase / epimerase	90	77	66	90	82	78	78	71	54	83	85	24	76	65	92	285	108	102	113
electron transfer flavoprotein alpha subunit	106	234	228	257	212	203	225	166	159	133	123	48	112	97	152	293	133	92	113
alpha/beta hydrolase	103	97	78	130	86	73	69	61	60	71	67	14	72	58	71	266	106	102	113
multiphosphoryl transfer protein	24	99	77	89	87	82	103	80	82	93	96	29	71	67	113	280	99	97	112
beta-lactamase class C ACC	15	53	42	76	49	29	71	72	65	102	105	40	69	79	96	140	114	98	112
ferredoxin, 2Fe-2S	76	177	190	205	173	173	164	115	131	126	101	37	101	80	130	239	103	86	112
L-2,4-diaminobutyric acid acetyltransferase	128	124	80	113	101	68	159	148	141	98	98	43	94	71	99	543	119	111	112
TRAP-type transport system large permease protein	47	200	225	155	204	200	134	75	94	101	82	24	81	81	131	307	141	103	112
alpha-ribazole phosphatase	83	174	172	212	193	190	156	145	154	95	85	32	80	67	78	499	102	102	111
GTP-binding protein LepA	85	157	168	176	138	139	167	130	124	94	91	30	97	83	112	367	108	91	111
amidohydrolase family protein	52	50	46	66	42	39	67	64	64	103	101	28	80	70	95	189	112	106	111
duf1800 domain-containing protein	4	14	6	14	8	6	9	5	2	31	27	0	30	37	26	175	109	102	111
UDP-glucuronate decarboxylase	116	110	108	134	117	123	110	69	71	64	66	14	61	41	92	528	94	99	110
hydroxymethylglutaryl-CoA reductase	99	101	82	155	97	89	227	162	143	105	95	38	74	80	95	238	91	100	110
ferredoxin	66	50	39	61	47	37	69	58	50	86	88	32	87	67	105	201	106	101	110
RNA polymerase nonessential primary-like sigma factor	224	87	71	143	99	64	126	94	89	85	70	23	59	58	69	553	93	120	110
prolyl-tRNA synthetase	73	106	104	155	128	103	150	124	123	98	92	31	91	80	116	303	83	103	109
integrase	13	8	2	7	13	12	14	11	14	28	26	2	31	29	36	241	95	142	109
ATP-dependent Lon protease	83	134	128	161	129	119	141	119	113	121	97	33	85	73	114	278	105	103	108
ATP-dependent RNA helicase DeaD	123	133	98	130	105	95	155	133	126	61	65	17	60	54	76	501	88	100	108
excinuclease ABC subunit C	96	175	162	181	172	171	176	119	132	98	86	26	88	75	116	379	117	99	108
dolichol-phosphate hexosyltransferase	71	61	58	105	59	59	92	81	68	75	71	26	62	62	100	667	110	111	108
cysteinyl-tRNA synthetase	77	129	124	158	143	130	145	125	123	84	90	34	79	66	111	316	104	107	107
Fe-S cluster assembly protein SufB	59	94	99	119	97	104	139	93	106	89	85	35	78	68	109	204	80	94	107
peptide/nickel transport system permease protein	23	44	34	42	43	38	28	31	27	46	47	13	53	50	62	228	103	100	107
streptothricin hydrolase	19	46	33	53	43	33	47	39	40	51	48	15	51	45	62	129	99	102	107
teichoic acid D-alanine hydrolase	44	115	84	144	114	66	85	79	78	73	82	22	62	64	74	230	87	113	106
threonine dehydratase	49	86	79	113	86	73	86	68	60	72	84	26	63	62	90	171	81	93	106
ATP-binding cassette, subfamily B, multidrug efflux pump	63	90	74	107	82	77	108	79	82	110	104	30	83	79	102	274	107	96	106
thioredoxin-dependent peroxiredoxin	104	97	60	101	90	56	119	80	86	81	62	24	64	46	81	254	87	96	106
ATP-dependent DNA helicase RecG	70	111	106	128	122	96	104	98	94	91	77	30	67	63	96	297	86	92	106
dipeptide transport system substrate-binding protein	44	81	72	95	80	74	95	83	78	92	98	27	98	78	125	308	114	88	106
adenylosuccinate lyase	66	108	112	139	126	120	128	127	112	85	85	29	67	69	116	345	86	91	105
adenylate cyclase	72	111	84	129	118	106	137	109	112	105	107	33	69	65	100	228	94	97	105
lipoyl synthase	79	115	123	161	135	116	148	126	139	106	109	33	101	78	109	279	99	94	105
L-threonate 2-dehydrogenase	23	153	137	137	140	148	117	85	85	102	96	24	86	78	133	230	92	84	105
hydrogenase-4 component D	17	67	59	70	75	71	64	55	46	92	84	30	73	67	102	207	88	90	104
two-component system, NtrC family, nitrogen regulation response regulator NtrX	96	199	143	189	189	149	168	125	135	60	62	20	53	44	72	437	81	93	104
methylmalonyl-CoA mutase	42	57	39	78	52	46	131	128	110	103	97	40	85	78	103	167	95	92	104
F-type H+/Na+-transporting ATPase subunit alpha	98	173	172	206	163	155	195	148	139	102	85	34	80	74	114	341	117	91	104
ADP-dependent NAD(P)H-hydrate dehydratase / NAD(P)H-hydrate epimerase	21	49	49	62	62	43	97	90	89	86	95	31	83	70	109	210	96	91	104
TonB-dependent starch-binding outer membrane protein SusC	241	199	203	342	228	167	139	150	141	107	108	55	98	84	104	173	106	97	104
glycosyltransferase	80	76	79	75	92	92	68	64	65	50	48	6	54	48	105	558	90	80	104
phenylalanyl-tRNA synthetase alpha chain	83	134	142	151	140	124	163	111	112	94	86	26	86	77	106	241	99	98	103
CTP synthase	87	159	149	182	156	141	183	150	140	101	99	31	79	77	117	298	98	93	103
lipooligosaccharide transport system ATP-binding protein	55	93	88	110	96	99	114	80	102	87	86	22	76	64	103	183	105	87	103
taurine dioxygenase	42	134	117	161	133	122	153	119	126	98	102	32	78	93	103	172	107	84	103
site-specific DNA recombinase	30	14	4	11	8	6	21	20	12	17	12	5	9	7	11	176	58	139	103
2-oxoglutarate-dependent dioxygenase	6	57	45	59	54	52	108	91	89	96	105	24	98	88	105	155	112	91	103
GTP diphosphokinase / guanosine-3',5'-bis(diphosphate) 3'-diphosphatase	71	157	129	170	157	135	116	107	105	78	83	24	64	50	87	291	103	93	102
threonyl-tRNA synthetase	72	169	164	179	184	153	171	146	137	106	95	30	75	79	112	272	108	107	102
gamma-glutamylputrescine synthase	18	40	36	45	36	34	39	39	37	75	74	15	70	73	73	87	107	98	102
chaperonin GroEL	186	172	158	186	159	138	207	152	159	102	96	30	81	79	122	399	121	101	102
transposase	16	39	1	5	25	4	2	2	2	13	14	11	11	11	15	264	60	134	102
penicillin G amidase	22	64	46	65	62	45	100	117	108	72	81	30	60	54	74	103	99	86	102
putative DNA primase/helicase	116	77	81	92	67	63	90	62	64	58	47	9	39	33	60	418	90	90	101
tryptophan synthase beta chain	59	134	133	166	141	123	106	70	75	81	69	26	76	64	105	272	92	82	101
MerR family transcriptional regulator, repressor of the yfmOP operon	122	124	120	143	122	108	111	100	99	79	70	25	54	53	73	682	95	108	101
histidinol dehydrogenase	48	156	169	164	169	202	131	85	100	68	69	16	82	61	138	236	85	77	100
nickel transport system ATP-binding protein	65	109	83	95	99	101	159	125	136	102	96	31	92	77	117	319	99	97	100
radial spoke head protein 1	0	9	4	14	15	5	31	48	37	94	63	16	93	64	110	73	91	99	100
phosphoribosyl 1,2-cyclic phosphate 1,2-diphosphodiesterase	37	37	26	60	40	32	80	76	61	71	66	23	58	55	66	169	106	102	99
glycine dehydrogenase subunit 2	71	180	183	184	183	166	165	116	126	93	74	29	64	66	64	275	84	97	98
enolase	63	106	108	144	117	112	147	114	97	87	78	26	73	60	82	260	77	92	98
lysyl-tRNA synthetase, class II	69	89	83	133	89	84	164	135	130	109	93	31	76	63	95	273	91	89	98
RNA polymerase primary sigma factor	109	143	133	166	141	134	103	103	97	65	55	18	52	45	77	403	76	77	98
putative membrane protein	128	88	70	126	96	58	92	81	69	84	77	36	69	76	95	339	83	93	98
ammonium transporter, Amt family	102	247	262	288	257	249	238	141	171	86	88	27	88	78	115	297	99	94	98
arylsulfatase A	64	121	101	237	121	96	108	92	60	111	84	20	89	67	78	133	129	107	97
3-dehydrosphinganine reductase	29	94	87	118	104	94	99	84	86	63	60	20	60	46	108	182	96	84	97
L-proline 4-hydroxylase	7	55	47	75	61	48	71	60	39	66	65	13	54	59	81	111	83	83	97
carbohydrate binding family 9 domain-containing protein	42	36	32	65	35	28	33	26	38	77	83	38	62	60	68	94	83	130	97
1-deoxy-D-xylulose-5-phosphate reductoisomerase	66	105	93	127	110	87	94	102	100	81	79	22	68	50	75	279	89	79	96
4-hydroxy-tetrahydrodipicolinate synthase	69	110	117	126	110	109	80	60	57	81	82	12	74	67	93	257	89	105	96
benzylsuccinate CoA-transferase BbsF subunit	0	2	0	6	2	1	59	41	43	54	66	4	49	72	49	60	116	81	96
translation initiation factor IF-2	88	191	185	184	166	167	116	103	108	78	72	26	67	58	106	316	91	88	96
2-furoyl-CoA dehydrogenase large subunit	10	34	32	39	34	28	54	51	64	74	63	17	71	68	88	123	106	84	96
thiamine kinase	85	114	105	139	129	88	195	194	178	93	101	35	83	84	107	384	115	78	96
NAD-reducing hydrogenase small subunit	14	44	45	56	54	51	91	61	71	66	67	18	61	43	87	178	92	77	96
teichuronic acid biosynthesis glycosyltransferase TuaH	114	156	136	210	156	128	138	108	101	67	53	12	41	41	67	486	90	76	95
cytochrome c oxidase subunit I	52	129	111	138	124	117	186	137	150	92	78	51	85	80	115	259	77	85	95
dehydrogenase/reductase SDR family member 7	22	68	51	78	61	56	95	85	93	50	67	17	51	69	64	137	83	79	95
sodium-type flagellar protein MotY	259	234	207	278	212	185	135	131	123	82	85	30	86	65	98	569	93	92	95
porv/porq family protein	16	31	14	46	37	20	61	59	67	87	70	23	70	68	84	77	90	76	95
glucose/arabinose transport system ATP-binding protein	65	179	136	171	169	128	211	151	155	105	91	34	68	64	101	352	100	105	94
5-formyl-3-hydroxy-2-methylpyridine 4-carboxylic acid 5-dehydrogenase	67	108	104	115	105	102	136	99	119	80	67	29	78	61	97	170	97	80	94
C4-dicarboxylate transporter, DctQ subunit	59	198	190	181	197	186	129	80	88	86	86	25	84	71	102	276	103	91	94
hydrophobic/amphiphilic exporter-1 (mainly G- bacteria), HAE1 family	107	220	132	171	181	132	131	106	91	73	69	29	53	48	68	172	92	96	94
glutamate synthase (NADPH) large chain	100	187	196	193	174	179	154	94	121	101	102	26	96	75	130	349	106	80	93
preprotein translocase subunit SecA	105	192	190	205	198	179	108	114	98	94	66	22	81	62	109	418	100	98	93
aminomethyltransferase	59	126	99	131	116	102	101	70	82	77	63	14	47	47	63	200	85	80	93
L-prolyl-PCP dehydrogenase	50	109	79	107	89	68	141	114	114	80	95	29	77	68	87	198	93	82	93
Xaa-Pro dipeptidase	64	79	63	103	73	65	120	95	102	97	101	37	76	75	104	206	84	89	93
DNA primase	202	170	177	191	188	158	235	191	227	88	85	25	63	47	78	282	96	88	93
cyclic-di-GMP-binding biofilm dispersal mediator protein	43	76	69	103	68	70	105	98	99	79	77	28	76	62	81	190	76	76	93
dehydrogenase/reductase SDR family member 7B	63	75	64	116	79	66	102	85	80	70	59	16	48	52	59	157	83	90	93
DNA ligase (NAD+)	86	119	114	147	146	102	166	143	131	93	91	33	83	72	104	334	81	101	93
periplasmic protein TonB	60	107	77	131	100	65	55	64	67	84	68	31	60	45	75	149	88	87	93
quinoprotein glucose dehydrogenase	6	12	5	24	11	5	28	22	18	47	43	8	52	45	60	36	55	91	93
2-oxoglutarate/2-oxoacid ferredoxin oxidoreductase subunit alpha	11	37	32	64	41	25	129	92	88	112	88	38	90	63	85	100	98	93	93
decaprenylphospho-beta-D-ribofuranose 2-oxidase	59	80	59	70	58	62	94	77	79	82	66	21	76	67	91	324	84	71	92
threonine synthase	58	109	135	142	125	128	111	74	83	95	82	22	76	65	117	226	84	89	92
seryl-tRNA synthetase	67	107	120	134	124	116	124	108	114	86	83	33	69	59	95	225	87	81	92
F-type H+-transporting ATPase subunit beta	88	181	168	192	173	159	141	114	129	92	68	28	73	71	103	269	88	74	92
YidC/Oxa1 family membrane protein insertase	81	179	168	172	166	167	116	110	105	87	79	24	64	53	98	291	99	74	92
cardiolipin synthase (CMP-forming)	48	92	81	119	102	84	143	128	124	78	93	26	69	51	79	289	90	89	92
molybdopterin molybdotransferase	46	67	59	70	72	60	108	78	69	93	86	23	65	64	83	216	78	85	92
sulfopyruvate decarboxylase	7	35	24	37	30	28	41	32	34	53	54	9	37	41	58	72	84	86	91
4-formylbenzenesulfonate dehydrogenase	26	88	66	111	95	72	119	117	109	65	67	20	57	55	61	208	86	82	91
L-seryl-tRNA(Ser) seleniumtransferase	14	25	13	60	27	17	139	89	94	87	82	31	69	72	94	108	87	96	91
misacylated tRNA(Ala) deacylase	48	136	139	126	144	153	134	97	96	82	71	25	59	59	87	251	85	79	91
DNA polymerase V	50	145	137	155	145	113	130	119	125	65	64	28	53	51	82	233	75	83	91
signal recognition particle subunit SRP54	77	116	96	154	112	100	158	113	104	84	71	34	80	60	98	242	90	85	91
transcription termination factor Rho	64	139	137	124	118	130	97	84	96	61	65	17	57	48	76	241	83	75	91
TetR/AcrR family transcriptional regulator, ethionamide resistance regulator	120	99	71	116	77	55	73	72	63	79	79	31	58	53	66	312	88	80	91
xanthine dehydrogenase accessory factor	31	52	39	61	47	35	95	76	84	75	73	29	75	60	92	137	81	80	91
alanine or glycine:cation symporter, AGCS family	87	118	90	148	110	90	109	94	96	85	77	31	63	57	78	89	91	79	91
glycine hydroxymethyltransferase	73	130	122	145	126	116	110	93	89	66	60	16	64	42	80	262	70	78	90
arginyl-tRNA synthetase	79	122	112	158	131	116	151	122	105	93	76	36	76	56	88	283	92	77	90
trigger factor	62	94	104	104	87	85	82	73	77	76	77	15	59	55	80	235	89	75	90
5-methylcytosine-specific restriction enzyme A	293	131	114	116	161	125	149	109	118	67	70	19	45	45	57	579	75	78	90
carboxymuconolactone decarboxylase family protein	23	30	27	39	33	25	53	56	56	45	54	17	34	39	51	142	69	86	90
mitochondrial enoyl-[acyl-carrier protein] reductase / trans-2-enoyl-CoA reductase	32	119	99	122	118	100	98	78	72	83	85	25	70	67	86	126	74	79	89
3-demethoxyubiquinol 3-hydroxylase	29	149	137	150	168	157	117	76	89	65	54	19	53	55	94	179	77	97	89
exosome complex component RRP41	58	135	123	154	129	125	165	116	111	91	85	24	70	73	102	228	94	80	89
carboxypeptidase PM20D1	21	69	80	61	75	86	66	34	34	64	54	15	59	50	91	94	80	82	89
acylaminoacyl-peptidase	36	34	30	54	42	27	42	40	39	73	63	17	57	56	68	131	81	85	89
O-acetylhomoserine (thiol)-lyase	63	164	183	178	174	177	157	110	120	93	84	22	70	66	94	230	75	64	89
aspartyl-tRNA synthetase	78	129	103	139	111	116	117	111	105	75	68	21	60	54	96	262	90	79	89
geranyl-CoA carboxylase alpha subunit	88	143	127	173	140	114	152	121	123	85	87	24	70	55	91	237	77	83	89
c-di-GMP phosphodiesterase	30	295	29	34	187	18	9	8	11	23	23	54	16	19	22	202	61	109	89
peptidoglycan DL-endopeptidase CwlO	194	77	58	132	88	67	138	112	118	62	68	22	75	54	110	498	80	88	89
cobalamin-dependent radical SAM methyltransferase	37	9	16	13	14	12	59	50	52	28	28	3	46	25	94	120	92	61	89
4-hydroxy-2-oxovalerate/4-hydroxy-2-oxohexanoate aldolase	69	99	106	123	116	100	84	69	71	55	68	19	71	50	98	227	87	74	88
heme transport system ATP-binding protein	83	180	152	169	165	167	134	99	102	72	64	21	67	65	88	323	75	71	88
alanine dehydrogenase	33	92	93	91	79	74	87	65	73	82	65	17	57	57	86	191	79	76	88
histidyl-tRNA synthetase	55	99	108	124	119	91	138	99	110	93	81	31	75	59	109	251	92	84	88
membrane fusion protein, copper/silver efflux system	61	175	135	145	153	130	95	74	81	73	70	30	61	48	79	304	99	92	88
xylono-1,5-lactonase	25	57	56	81	63	56	64	45	38	47	57	6	42	45	48	148	79	91	88
coth kinase family protein	23	30	21	61	30	18	41	47	36	69	45	18	44	33	50	64	73	65	88
multicomponent Na+:H+ antiporter subunit A	42	78	63	91	80	63	89	66	74	80	90	41	82	72	84	203	81	75	87
purine-nucleoside phosphorylase	37	55	49	54	50	61	66	52	57	72	74	20	63	57	95	184	74	78	87
oligopeptide transport system substrate-binding protein	43	77	68	88	86	90	54	38	43	47	42	7	44	44	57	231	94	94	87
R protein MLA10	5	5	1	8	6	1	15	21	16	45	35	18	52	38	74	50	96	79	87
endonuclease/exonuclease/phosphatase family protein	34	61	28	57	49	19	50	46	36	49	61	23	55	32	60	208	87	79	87
caffeine dehydrogenase subunit gamma	16	48	44	64	45	44	52	38	40	72	72	15	62	66	90	129	89	71	86
S-adenosylmethionine synthetase	64	95	97	119	114	101	111	88	99	79	66	17	59	51	88	159	95	73	86
ATP-dependent helicase HepA	180	125	117	138	142	114	178	163	154	72	71	21	62	46	82	753	74	78	86
5-methylthioadenosine/S-adenosylhomocysteine deaminase	25	27	17	24	27	14	54	53	52	58	63	15	46	50	58	142	67	70	86
acetolactate synthase I/II/III large subunit	33	69	51	79	64	48	56	49	45	74	70	18	56	65	83	167	104	74	86
divalent anion:Na+ symporter, DASS family	6	29	11	30	28	20	81	78	64	75	72	25	52	55	69	89	88	95	86
fructose transport system ATP-binding protein	46	92	87	110	84	101	104	67	72	81	81	19	69	57	96	442	88	88	85
cytochrome aa3-type oxidase subunit I	39	83	65	78	76	76	122	74	87	92	85	23	82	68	115	113	92	69	85
DNA helicase II / ATP-dependent DNA helicase PcrA	73	103	82	116	115	109	123	100	90	74	62	15	61	58	87	457	91	76	85
putative ABC transport system permease protein	32	84	53	90	74	53	69	56	44	68	59	27	59	54	74	201	78	82	85
tRNA-dihydrouridine synthase B	77	82	87	115	75	67	127	117	108	81	81	23	74	57	75	363	71	73	84
apoptosis-inducing factor 3	31	98	91	88	95	87	101	65	58	45	51	14	49	47	72	158	91	74	84
phosphoribosylaminoimidazolecarboxamide formyltransferase / IMP cyclohydrolase	75	132	118	149	124	113	166	167	128	83	85	30	60	59	98	237	77	76	84
transposase, IS30 family	59	18	4	11	9	5	12	6	7	16	27	10	16	15	18	250	52	103	84
4-hydroxy 2-oxovalerate aldolase	48	97	95	98	100	106	92	72	79	66	57	17	62	45	82	177	68	65	84
uroporphyrinogen III methyltransferase / synthase	140	110	106	134	111	111	118	99	91	65	70	21	75	55	75	309	76	79	84
formyl-CoA transferase	14	72	58	70	68	61	68	65	64	61	66	11	51	74	61	116	93	84	84
bacitracin transport system ATP-binding protein	40	132	153	121	123	133	85	52	61	72	56	14	67	69	112	266	88	72	84
L-idonate 5-dehydrogenase	49	98	96	105	101	90	68	69	65	48	47	12	41	39	56	206	81	86	84
methylmalonyl-CoA/ethylmalonyl-CoA epimerase	23	25	22	42	22	18	66	51	49	57	53	14	45	42	67	115	71	79	84
molybdopterin adenylyltransferase	44	75	76	101	83	78	102	71	73	61	49	16	56	43	88	127	73	84	84
toxoflavin biosynthesis protein ToxD	21	31	37	62	35	36	35	20	23	61	55	11	65	54	84	92	80	78	84
benzoylsuccinyl-CoA thiolase BbsB subunit	11	24	24	48	20	20	89	69	68	58	61	15	47	49	64	105	80	59	84
UMP-CMP kinase	69	91	95	116	97	95	122	116	98	78	72	25	53	49	69	250	77	67	84
NEDD8-activating enzyme E1	25	42	35	76	42	40	123	87	91	86	90	35	74	69	97	194	73	86	83
pyruvate kinase	80	133	112	138	121	109	144	108	113	88	78	24	71	72	84	231	77	83	83
two-component system, NtrC family, sensor histidine kinase PilS	162	103	85	98	109	85	128	77	88	60	58	25	56	50	84	253	74	72	83
phosphomannomutase / phosphoglucomutase	19	88	98	103	91	101	124	80	77	67	72	24	72	48	101	121	83	79	83
uridylate kinase	93	131	115	158	132	96	123	119	92	87	71	26	59	52	80	243	81	76	83
exodeoxyribonuclease VII large subunit	84	93	91	120	94	94	91	82	75	82	71	21	66	56	78	370	86	87	83
tRNA uridine 5-carboxymethylaminomethyl modification enzyme	87	164	161	167	166	146	120	101	100	64	66	18	60	39	65	207	70	72	83
3'-5' exoribonuclease	111	53	75	106	66	52	100	88	77	71	73	25	63	56	85	279	85	84	83
sulfite dehydrogenase (cytochrome) subunit B	49	65	47	73	54	43	43	34	35	50	49	14	50	36	55	139	65	84	83
16S rRNA (uracil1498-N3)-methyltransferase	89	110	109	123	122	118	98	77	87	78	59	18	65	45	81	255	90	80	83
GTP cyclohydrolase IA	151	139	142	163	143	124	154	129	123	83	87	21	61	55	88	264	82	85	82
phosphoribosylformylglycinamidine synthase subunit PurL	31	68	64	89	66	53	131	102	99	84	82	26	74	68	90	177	75	78	82
nitrous-oxide reductase	19	63	43	71	53	41	79	62	57	69	71	37	68	58	102	189	74	80	82
two-component system, NtrC family, response regulator AlgB	38	30	12	15	26	16	25	11	15	27	26	11	21	20	26	177	61	91	82
ribonuclease HII	93	128	123	146	142	128	151	99	103	69	57	21	61	57	94	284	74	84	82
DNA segregation ATPase FtsK/SpoIIIE, S-DNA-T family	87	153	159	194	156	155	115	109	102	73	63	22	63	53	74	346	89	85	82
chromosomal replication initiator protein	87	116	121	135	125	105	96	93	92	54	57	14	57	42	77	262	76	70	82
duf1592 domain-containing protein	9	14	6	46	11	8	57	34	7	60	56	9	51	45	53	70	60	127	82
duf1501 domain-containing protein	71	59	50	118	45	48	110	90	30	71	52	2	51	29	31	341	94	97	82
F420H2:quinone oxidoreductase subunit M	21	32	17	46	26	18	97	58	59	79	99	52	74	64	101	184	80	74	81
ornithine carbamoyltransferase	34	59	45	74	60	49	90	79	79	64	62	17	53	48	83	194	72	70	81
leucyl-tRNA synthetase	82	85	100	129	104	89	142	114	107	75	68	24	62	49	74	207	75	73	81
ATP-binding cassette, subfamily C, bacterial LapB	42	93	76	95	94	78	164	107	102	103	88	34	61	74	82	219	67	78	81
cobalt-zinc-cadmium efflux system protein	25	36	12	19	25	14	20	20	30	55	52	14	54	37	58	225	74	70	81
4-hydroxybutyryl-CoA dehydratase / vinylacetyl-CoA-Delta-isomerase	14	24	19	21	12	20	29	20	33	44	48	12	43	57	56	52	66	71	81
glutamine---fructose-6-phosphate transaminase (isomerizing)	62	105	112	118	119	90	101	74	75	59	54	15	60	44	76	221	61	59	80
(R)-2-hydroxy-4-methylpentanoate CoA-transferase	31	66	58	90	63	60	100	86	75	70	74	22	66	52	61	163	94	64	80
rod shape-determining protein MreB and related proteins	73	121	139	155	132	119	139	113	116	62	55	16	59	42	80	253	77	71	80
2-(acetamidomethylene)succinate hydrolase	24	39	37	53	39	41	48	43	39	52	59	11	52	44	45	139	86	74	80
very long chain acyl-CoA dehydrogenase	41	104	83	128	95	78	92	84	77	80	86	19	62	72	62	123	84	55	80
lysophosphatidate acyltransferase	71	86	81	90	93	78	90	85	94	82	60	20	59	44	72	237	80	72	80
C4-dicarboxylate-binding protein DctP	35	125	118	117	132	117	90	73	82	62	64	19	55	42	82	194	89	90	80
H+-translocating NAD(P) transhydrogenase subunit beta	37	118	96	142	110	100	147	108	107	86	72	29	67	55	80	191	76	62	79
tryptophanyl-tRNA synthetase	73	99	105	140	109	95	124	108	94	88	78	20	63	59	95	229	81	77	79
DNA repair protein RadA	187	94	85	135	126	99	283	194	214	94	76	24	54	36	63	228	84	83	79
small subunit ribosomal protein S1	57	104	109	123	102	81	69	80	63	75	59	16	58	39	63	252	87	71	79
peptidyl-prolyl cis-trans isomerase SurA	63	78	62	94	74	70	56	63	56	50	56	18	47	36	60	171	76	67	79
chaperonin GroES	75	98	97	118	97	90	103	79	88	67	57	22	51	46	70	193	69	74	79
putative ATPase	78	76	66	76	52	52	88	71	75	67	64	18	64	50	65	302	85	78	79
alpha-1,6-rhamnosyltransferase	61	77	71	99	64	51	71	53	50	52	66	9	65	58	108	340	86	67	79
trimethylamine---corrinoid protein Co-methyltransferase	42	82	69	80	72	63	103	101	85	153	161	67	116	128	133	146	91	66	79
tonb-dependent receptor	118	119	93	148	122	73	76	89	70	54	59	26	45	33	51	146	61	68	79
phosphoribosylformylglycinamidine cyclo-ligase	29	78	61	89	78	60	144	150	143	71	69	23	62	49	68	149	68	72	78
ATP-binding cassette, subfamily B, bacterial CvaB/MchF/RaxB	42	83	72	104	86	70	108	85	79	84	76	20	70	60	90	247	90	62	78
ABC transport system ATP-binding/permease protein	55	79	68	104	74	59	82	91	84	80	66	25	65	55	74	371	72	80	78
selenocysteine-specific elongation factor	23	43	46	56	54	37	85	60	60	68	85	21	61	56	90	144	70	66	78
putative acetyltransferase	44	131	143	127	143	145	96	51	72	56	54	16	49	43	79	197	64	63	78
L-threonylcarbamoyladenylate synthase	91	96	89	132	105	93	116	89	83	66	68	25	66	53	80	349	76	72	78
aminopyrrolnitrin oxygenase	25	32	27	50	27	24	83	67	65	63	59	25	69	55	79	172	84	66	78
pesticin/yersiniabactin receptor	156	202	160	202	186	129	151	146	150	79	69	30	54	58	66	146	73	59	78
abc transporter substrate-binding protein	21	73	66	77	83	72	63	55	39	64	60	16	53	52	74	363	72	68	78
pqq-dependent sugar dehydrogenase	9	47	39	55	44	32	51	47	39	37	42	13	29	27	46	132	63	76	78
4-aminobutyrate aminotransferase / (S)-3-amino-2-methylpropionate transaminase	74	56	60	75	64	48	83	98	78	83	83	24	84	65	77	153	68	62	77
ethanolamine-phosphate phospho-lyase	15	57	53	59	63	56	78	65	69	63	62	23	56	46	73	176	70	65	77
type I pantothenate kinase	41	64	67	84	71	65	77	71	76	62	54	12	42	48	59	130	70	60	77
macrolide transport system ATP-binding/permease protein	32	65	51	66	52	57	72	58	65	69	70	12	57	64	69	253	71	72	77
hemin transport system ATP-binding protein	59	94	87	113	97	80	138	105	103	79	79	26	66	64	99	286	68	83	77
cyclohexanone monooxygenase	25	61	63	84	59	62	103	67	69	58	70	16	59	61	71	151	83	68	77
thymidylate synthase (FAD)	278	97	105	80	115	94	168	185	187	68	70	19	48	49	80	296	70	68	77
protease IV	57	103	99	114	106	100	78	59	65	51	40	11	46	26	57	164	62	66	77
5'-nucleotidase / UDP-sugar diphosphatase	24	65	34	57	52	31	59	48	53	71	62	24	54	49	66	162	78	67	77
dyslexia-associated protein KIAA0319-like protein	12	20	10	22	29	10	49	59	44	48	42	21	49	38	54	60	62	57	77
serine/homoserine O-acetyltransferase	24	39	32	38	49	38	44	39	39	59	65	12	57	51	69	174	74	70	77
anaerobic dimethyl sulfoxide reductase subunit B	65	73	84	103	64	68	71	59	62	54	50	21	40	46	45	178	56	63	77
vwa domain-containing protein	51	45	25	48	38	24	50	37	25	44	40	13	40	49	59	213	70	75	77
gfa family protein	32	95	85	98	90	77	77	71	66	67	62	15	63	63	80	93	91	88	77
nitroreductase family protein	73	76	63	105	71	55	138	132	116	60	81	23	63	60	73	165	91	70	77
methylamine---glutamate N-methyltransferase subunit C	31	103	95	97	80	80	78	51	53	84	79	32	68	69	79	133	68	79	76
NADH-quinone oxidoreductase subunit L	18	63	58	72	65	62	83	60	71	58	56	21	56	52	72	217	67	63	76
NAD(P)H-quinone oxidoreductase subunit 2	8	33	36	43	36	34	70	66	76	66	68	22	54	56	91	155	67	65	76
cell wall-associated protease	109	80	65	89	88	53	240	172	143	128	109	62	78	90	119	259	52	78	76
teichoic acid transport system ATP-binding protein	67	66	60	77	61	51	110	83	82	75	74	27	67	65	91	271	79	61	76
octaprenyl-diphosphate synthase	60	95	93	118	94	90	110	72	74	61	61	25	54	42	67	206	67	59	76
17beta-estradiol 17-dehydrogenase / very-long-chain 3-oxoacyl-CoA reductase	22	35	29	56	44	28	78	72	78	62	78	22	55	59	65	109	72	68	76
5'-nucleotidase	70	95	83	141	96	80	114	90	86	93	70	25	68	55	93	172	87	70	76
NAD(P)H-quinone oxidoreductase subunit 6	8	51	56	66	60	67	68	39	49	52	58	15	53	47	65	79	77	70	76
microcin C transport system permease protein	6	98	63	87	86	65	84	63	56	55	72	14	58	52	69	86	80	73	76
nicotinamide-nucleotide amidase	69	76	61	103	78	73	91	85	77	72	57	21	47	52	64	210	76	81	76
NADP-reducing hydrogenase subunit HndD	54	80	74	110	82	70	101	92	78	60	66	17	47	53	67	294	70	70	75
3-phosphoshikimate 1-carboxyvinyltransferase	88	106	87	131	86	77	90	69	70	68	63	19	73	47	79	276	76	71	75
prolyl oligopeptidase	65	127	103	156	127	86	101	83	86	93	77	40	62	61	83	152	74	66	75
single-stranded DNA-binding protein	220	146	151	143	183	138	187	185	189	57	54	18	43	31	60	253	70	71	75
(E)-4-hydroxy-3-methylbut-2-enyl-diphosphate synthase	35	111	109	126	109	114	90	101	98	55	48	19	57	46	63	233	61	74	75
L-cystine transport system ATP-binding protein	30	58	49	52	46	49	74	55	47	51	64	19	58	54	73	349	60	71	75
large subunit ribosomal protein L1	49	91	77	110	79	69	109	90	71	63	55	17	55	49	73	197	70	74	75
small subunit ribosomal protein S3	50	94	94	114	93	93	121	97	97	62	72	25	54	45	87	196	71	72	75
endonuclease III	82	176	198	213	194	175	163	123	128	64	62	21	55	44	75	232	72	76	75
NAD(P)H-quinone oxidoreductase subunit 4L	20	27	22	46	34	32	86	69	73	54	58	24	53	51	60	170	70	69	75
L-2-hydroxycarboxylate dehydrogenase (NAD+)	29	82	98	70	89	91	76	36	56	62	64	12	59	59	59	138	74	79	75
cyclase family protein	34	53	50	60	55	44	28	25	20	27	36	3	29	29	38	122	74	87	75
aspartate carbamoyltransferase catalytic subunit	29	100	83	102	92	87	110	79	72	76	73	25	54	51	93	183	75	68	74
glucoselysine-6-phosphate deglycase	76	100	81	124	108	71	130	96	98	75	78	27	60	56	86	241	73	76	74
phosphopantothenoylcysteine decarboxylase / phosphopantothenate---cysteine ligase	102	122	113	152	116	112	113	87	71	58	60	24	62	58	102	235	69	75	74
capsular polysaccharide transport system ATP-binding protein	11	105	92	85	104	102	83	64	61	68	77	12	71	74	90	137	78	71	74
aspartyl-tRNA(Asn)/glutamyl-tRNA(Gln) amidotransferase subunit B	50	107	103	111	113	107	96	75	73	59	49	14	53	42	76	237	62	62	74
2'-deamino-2'-hydroxyneamine 1-alpha-D-kanosaminyltransferase	42	50	34	62	47	36	68	73	71	28	41	11	40	32	52	417	60	53	74
two-component system, OmpR family, response regulator CpxR	65	105	56	60	96	53	38	32	31	43	49	25	40	41	65	317	76	101	74
S-adenosylmethionine:tRNA ribosyltransferase-isomerase	71	90	81	117	87	74	86	84	75	62	54	21	46	38	55	219	70	60	74
tetratricopeptide repeat protein	94	72	83	112	79	85	103	59	46	50	49	15	55	36	66	236	64	68	74
2-naphthoate monooxygenase	11	50	51	47	56	48	68	43	52	44	43	10	36	36	51	105	71	69	73
3-hydroxy-4-methylanthranilate adenylyltransferase	64	127	124	107	110	114	83	54	61	46	41	18	42	36	69	144	76	73	73
tRNA threonylcarbamoyladenosine biosynthesis protein TsaB	66	78	74	107	79	67	86	81	80	51	58	16	52	39	65	278	69	67	73
N-carbamoylputrescine amidase	36	60	54	57	52	52	85	74	68	64	59	27	51	52	74	248	67	63	73
enoyl-CoA hydratase	67	100	82	133	86	74	127	108	104	61	60	20	57	51	72	204	59	60	73
Fe-S cluster assembly ATP-binding protein	41	170	172	163	176	153	166	109	114	90	78	36	64	61	90	179	78	72	73
peptide chain release factor	37	88	81	97	87	81	74	67	67	60	50	18	54	48	63	198	67	65	73
large subunit ribosomal protein L13	42	70	75	84	76	70	69	75	67	51	44	7	37	37	52	173	65	67	73
signal peptidase I	68	103	92	123	111	95	68	86	69	50	57	15	61	49	62	260	74	78	73
sec-independent protein translocase protein TatC	35	76	80	93	87	77	98	80	86	72	67	23	44	54	64	202	69	64	73
retinol dehydrogenase 11	28	66	61	92	69	58	68	61	46	69	60	15	55	50	71	94	78	79	73
retinol dehydrogenase 13	29	66	59	78	67	55	60	58	57	53	59	20	49	50	55	144	70	68	73
two-component system, NarL family, nitrate/nitrite response regulator NarL	125	80	47	105	70	49	121	89	90	51	53	26	32	33	39	724	74	81	73
NADH-quinone oxidoreductase subunit H	20	59	58	58	60	57	82	55	63	67	68	18	58	43	71	235	84	62	72
3-deoxy-7-phosphoheptulonate synthase	58	132	121	143	122	121	115	90	96	71	61	19	57	56	73	264	85	65	72
citrate synthase	50	44	43	76	43	40	90	78	77	64	61	25	50	48	62	144	64	55	72
succinate---hydroxymethylglutarate CoA-transferase	12	58	61	60	53	47	43	42	33	57	40	18	36	40	38	115	57	70	72
TatD DNase family protein	71	99	72	102	94	73	79	83	65	64	52	28	62	47	67	246	59	64	72
polysaccharide biosynthesis/export protein	55	70	62	85	81	55	34	38	40	34	34	6	34	27	42	115	70	66	72
cytochrome c	41	77	71	82	73	69	59	29	35	56	46	13	41	36	60	138	62	81	72
type IV pilus assembly protein PilB	40	117	93	95	98	84	77	82	53	50	54	16	48	38	62	268	64	54	72
primosomal protein N' (replication factor Y) (superfamily II helicase)	69	120	119	134	131	119	100	69	76	79	68	18	57	48	74	217	85	78	72
lipoprotein-releasing system permease protein	52	92	85	111	92	75	64	50	48	66	54	15	55	49	77	167	76	70	72
queuine tRNA-ribosyltransferase	63	104	96	128	117	106	104	84	91	64	56	24	53	49	73	237	69	73	71
peptide deformylase	87	86	81	109	96	84	85	88	82	69	64	17	58	48	67	248	73	61	71
lipid II isoglutaminyl synthase (glutamine-hydrolysing)	43	68	55	61	64	58	57	59	49	57	55	17	48	49	57	171	57	68	71
2-methylcitrate dehydratase	8	85	105	80	94	95	65	48	53	44	48	9	39	39	57	142	66	63	71
arginine/lysine/histidine/glutamine transport system ATP-binding protein	48	76	68	74	72	73	32	32	39	50	42	7	42	34	58	288	57	74	71
small subunit ribosomal protein S19	50	94	84	109	98	81	118	100	97	64	56	23	63	47	72	186	71	73	71
DNA polymerase IV	51	45	40	67	52	40	87	67	53	50	56	16	50	45	63	207	65	65	71
biopolymer transport protein ExbD	85	149	133	168	147	121	99	86	74	65	60	22	55	45	71	308	65	64	71
branched-chain amino acid transport system substrate-binding protein	6	52	46	48	46	44	71	47	48	69	56	23	48	51	51	245	60	56	71
6-hydroxycyclohex-1-ene-1-carbonyl-CoA dehydrogenase	35	49	43	51	50	36	61	54	59	80	69	26	43	52	57	164	72	73	70
imidazole glycerol-phosphate synthase subunit HisF	147	135	139	132	149	150	102	73	82	52	55	10	51	42	76	450	79	76	70
3-(methylthio)propionyl---CoA ligase	56	97	83	115	101	78	109	91	89	47	60	18	38	37	53	155	55	62	70
[protein-PII] uridylyltransferase	74	115	110	135	110	102	99	85	94	59	61	14	46	41	62	248	70	56	70
dihydropyrimidinase	4	18	22	23	24	24	32	29	30	44	55	14	44	52	60	103	71	67	70
pyruvate oxidase	20	54	49	48	55	46	39	21	22	29	36	11	45	32	71	97	51	52	70
tyrosyl-tRNA synthetase	50	67	63	95	69	49	108	90	80	77	74	24	53	52	73	222	70	67	70
glutamyl-tRNA synthetase	40	105	97	120	97	82	76	67	72	52	48	15	49	35	67	172	72	60	70
polar amino acid transport system permease protein	28	81	79	80	80	78	127	81	100	97	79	39	74	74	100	147	71	63	70
DEAD/DEAH box helicase domain-containing protein	88	66	24	67	49	22	71	73	63	54	52	22	58	54	61	252	75	74	70
leader peptidase (prepilin peptidase) / N-methyltransferase	76	83	72	81	101	71	141	95	88	69	57	27	45	51	67	291	55	72	70
E3 ubiquitin-protein ligase HERC3	39	13	4	67	28	9	276	228	182	105	91	46	73	54	77	268	55	64	70
phthalate 3,4-dioxygenase subunit alpha	21	43	43	51	44	36	93	67	65	61	71	13	61	63	95	91	63	48	70
acetate---CoA ligase (ADP-forming)	11	32	22	24	29	26	56	45	47	74	74	36	71	68	97	146	59	58	70
IMP dehydrogenase	65	108	94	134	106	97	105	87	78	74	81	29	67	58	76	183	60	65	69
oxamate amidohydrolase	19	28	23	37	34	26	33	32	34	44	45	14	44	34	47	85	66	70	69
beta-glucosidase	85	132	110	146	144	108	123	93	86	56	64	31	55	57	64	312	56	57	69
N6-L-threonylcarbamoyladenine synthase	55	68	75	101	82	81	116	88	87	67	66	25	56	52	85	204	71	67	69
2-oxoglutaramate amidase	40	54	36	51	54	44	59	54	51	51	71	22	57	55	65	140	75	60	69
alanyl-tRNA synthetase	45	52	54	79	50	52	106	73	69	68	67	30	57	47	67	145	55	52	69
nondiscriminating glutamyl-tRNA synthetase	98	85	93	109	98	93	81	88	82	68	58	14	59	47	72	198	79	77	69
ABC-2 type transport system ATP-binding protein	64	90	70	89	79	79	107	79	101	64	63	23	62	58	74	304	54	60	69
large subunit ribosomal protein L14	46	96	85	110	89	80	101	93	83	70	58	18	54	41	67	190	64	62	69
16S rRNA (cytosine967-C5)-methyltransferase	63	44	42	57	45	41	57	56	53	47	47	15	39	35	45	199	59	51	69
K(+)-stimulated pyrophosphate-energized sodium pump	42	79	81	97	89	81	110	103	85	85	75	25	71	65	88	164	54	54	69
carbamoyltransferase	155	53	61	63	90	65	113	97	104	25	41	10	29	32	83	246	51	50	69
biphenyl 2,3-dioxygenase subunit alpha	43	22	19	54	19	14	100	104	96	49	70	14	38	45	49	71	59	44	69
cytochrome c oxidase subunit III	60	131	107	133	114	117	101	74	93	58	59	20	47	49	59	159	68	52	69
ubiquinol-cytochrome c reductase cytochrome b subunit	44	211	194	172	197	196	135	74	87	55	73	23	76	55	106	215	77	61	68
dipeptidyl-peptidase 4	47	44	24	53	39	24	45	53	53	62	63	18	43	55	59	108	65	72	68
agmatinase	24	61	49	69	65	54	113	72	75	71	59	23	50	53	93	100	56	70	68
galactonate dehydratase	7	18	12	20	15	16	24	22	24	52	48	5	34	36	35	82	65	62	68
methylmalonyl-CoA mutase, N-terminal domain	32	28	19	49	27	18	112	62	64	68	69	31	62	59	64	175	52	61	68
trehalose/maltose transport system substrate-binding protein	51	173	155	165	177	177	121	81	99	99	82	32	72	72	107	287	66	60	68
8-oxo-dGTP diphosphatase	23	35	33	33	36	28	55	36	30	53	62	9	52	48	60	153	69	62	68
quercetin 2,3-dioxygenase	56	93	84	79	94	76	70	39	37	57	53	17	64	44	78	200	58	67	68
type IV pilus assembly protein PilA	55	116	129	93	99	106	62	48	37	52	57	9	45	34	49	152	68	65	68
anaerobic magnesium-protoporphyrin IX monomethyl ester cyclase	18	35	29	35	27	35	44	43	41	53	50	15	53	41	77	108	68	47	68
DNA recombination protein RmuC	64	127	112	126	115	122	117	94	89	86	72	23	56	50	68	242	67	53	68
glycine reductase complex component B subunit gamma	7	19	10	37	22	20	67	51	53	37	35	10	34	47	42	107	68	60	68
soraphen polyketide synthase A	39	60	55	78	61	41	55	48	45	38	38	13	41	36	49	81	47	51	67
hydroxymethylpyrimidine kinase / phosphomethylpyrimidine kinase / thiamine-phosphate diphosphorylase	14	97	72	94	80	82	57	36	32	54	46	15	36	36	80	165	62	68	67
bacterial leucyl aminopeptidase	38	47	26	57	34	17	30	32	23	53	52	17	38	34	49	52	54	73	67
2-oxo-4-hydroxy-4-carboxy-5-ureidoimidazoline decarboxylase	8	55	44	45	44	44	46	29	35	38	34	6	45	25	68	75	62	57	67
ADP-ribose pyrophosphatase	17	32	15	26	30	15	37	29	32	44	40	12	39	38	49	76	49	55	67
phosphoenolpyruvate carboxykinase (ATP)	45	79	65	97	70	57	122	99	84	66	68	26	51	56	73	90	64	66	67
trehalose/maltose transport system permease protein	25	134	134	111	131	116	130	76	108	111	99	30	78	78	120	118	73	60	67
aerobic carbon-monoxide dehydrogenase large subunit	8	43	33	52	40	40	53	56	54	48	57	13	54	50	61	170	64	67	67
recombination protein RecA	72	119	121	148	119	110	104	88	95	55	47	18	46	42	67	263	60	61	67
ATP-dependent Clp protease ATP-binding subunit ClpC	92	111	86	119	116	100	66	61	55	47	55	14	41	31	49	247	64	59	67
abhydrolase domain-containing protein 6	23	76	64	78	74	69	83	55	61	31	32	9	27	29	54	127	59	58	67
single-stranded-DNA-specific exonuclease	69	54	48	65	50	53	44	29	28	43	48	10	41	37	54	131	71	70	67
NADH-quinone oxidoreductase subunit G	23	50	51	58	56	57	63	42	48	67	60	18	60	48	72	251	75	63	67
amidohydrolase	28	7	8	22	8	7	27	30	26	40	47	13	41	30	50	65	62	52	67
glycosyl hydrolase	97	50	52	82	61	52	50	68	60	82	61	30	60	48	69	72	83	55	67
aspartate aminotransferase	38	45	25	41	34	31	42	59	51	53	50	12	52	60	58	143	64	61	66
D-3-phosphoglycerate dehydrogenase / 2-oxoglutarate reductase	14	28	38	44	41	28	51	38	39	42	39	13	41	34	50	151	51	58	66
dimethylglycine oxidase	4	79	70	60	72	83	68	34	52	61	50	10	59	48	96	70	55	49	66
anthranilate phosphoribosyltransferase	41	89	89	101	89	90	61	52	55	55	55	12	68	46	79	173	74	62	66
leucyl aminopeptidase	48	105	87	115	95	101	109	109	82	82	66	29	65	46	75	231	70	69	66
5-aminopentanamidase	95	107	94	137	96	93	112	97	104	86	64	25	54	52	69	271	68	72	66
poly-beta-1,6-N-acetyl-D-glucosamine N-deacetylase	46	43	46	51	58	43	43	19	21	39	40	12	35	28	60	243	61	69	66
malate synthase	19	121	102	113	105	99	77	65	69	49	48	15	47	40	68	121	57	53	66
chorismate synthase	58	118	113	140	123	110	140	89	96	61	55	17	55	58	74	180	54	60	66
O-antigen biosynthesis alpha-1,3-rhamnosyltransferase	39	64	56	85	70	54	120	101	93	42	40	15	30	32	51	353	47	61	66
preprotein translocase subunit YajC	103	97	125	145	118	96	147	135	132	76	70	23	59	52	92	200	70	67	66
IclR family transcriptional regulator, arginine deiminase pathway regulator	29	40	32	41	42	33	51	30	28	60	53	21	48	44	69	274	62	56	66
DNA helicase IV	127	83	79	110	80	60	140	122	120	76	83	36	79	63	95	385	66	70	65
ATP-dependent Clp protease, protease subunit	89	94	104	112	102	98	111	96	98	66	58	14	41	43	68	311	63	55	65
aconitate hydratase	39	43	57	59	49	47	73	64	68	56	59	23	46	45	76	115	61	58	65
4-hydroxy-3-methylbut-2-en-1-yl diphosphate reductase	33	105	94	115	103	100	90	69	68	55	57	12	45	39	61	221	63	61	65
acetoin utilization transport system permease protein	83	53	36	95	47	38	195	144	125	110	92	40	72	89	91	251	56	76	65
large subunit ribosomal protein L3	48	98	85	114	96	109	76	71	79	39	40	14	37	31	42	170	49	51	65
small subunit ribosomal protein S10	50	101	93	109	97	99	89	71	75	47	48	14	40	39	58	134	53	56	65
sodium/pantothenate symporter	42	47	50	78	51	48	90	55	60	47	48	15	30	26	56	44	65	68	65
16S rRNA (cytosine1402-N4)-methyltransferase	56	113	91	111	106	105	80	75	76	60	55	11	47	33	59	227	69	58	65
DNA mismatch repair protein MutL	65	57	43	85	58	44	68	47	40	49	42	13	34	33	45	159	57	58	65
4-hydroxybutyrate dehydrogenase / sulfolactaldehyde 3-reductase	11	43	34	46	36	43	23	15	17	46	43	10	39	38	42	92	67	62	65
aminotransferase class iv	11	33	36	43	41	34	56	44	50	54	47	16	40	41	49	44	64	60	65
elongation factor G	20	10	6	19	11	7	21	30	25	67	49	16	50	45	52	43	64	51	64
ribonuclease H	191	62	62	88	81	61	120	101	112	53	52	16	26	27	38	277	50	45	64
2-oxoisovalerate ferredoxin oxidoreductase delta subunit	18	25	24	42	31	21	87	82	91	52	59	17	53	46	66	125	64	62	64
small subunit ribosomal protein S2	51	75	67	94	72	71	110	86	80	62	51	15	45	38	55	178	64	66	64
HSP20 family protein	51	50	55	67	59	58	47	44	45	33	38	11	31	29	49	182	59	54	64
transcription initiation factor TFIIB	10	27	17	56	29	18	143	91	91	64	63	29	55	38	84	113	41	65	64
diaminohydroxyphosphoribosylaminopyrimidine deaminase / 5-amino-6-(5-phosphoribosylamino)uracil reductase	64	100	91	113	100	96	96	67	63	50	41	12	49	45	67	197	52	54	64
GTP 3',8-cyclase	28	37	37	57	33	36	66	46	48	51	47	19	43	33	58	152	64	61	64
molecular chaperone DnaJ	50	110	120	117	105	101	95	80	75	47	62	14	42	44	71	257	64	56	64
(heptosyl)LPS beta-1,4-glucosyltransferase	104	41	38	91	41	38	114	86	74	34	38	9	39	23	88	423	52	62	64
tRNA-2-methylthio-N6-dimethylallyladenosine synthase	72	90	94	100	95	89	84	87	77	51	66	18	44	39	68	237	58	51	64
transcription termination/antitermination protein NusA	61	103	103	122	105	88	69	65	57	41	47	9	34	31	49	200	59	54	64
pig-l family deacetylase	34	15	11	29	13	8	17	17	13	36	28	11	26	27	46	170	45	50	64
malate dehydrogenase	26	82	73	87	74	59	98	74	72	56	61	14	40	43	57	176	49	56	63
2-oxoisovalerate dehydrogenase E2 component (dihydrolipoyl transacylase)	27	70	80	94	90	76	112	63	65	53	46	16	34	39	58	146	57	58	63
ginsenosidase type III	51	97	83	110	89	69	71	68	50	53	52	20	41	35	44	86	66	54	63
naphthyl-2-hydroxymethylsuccinyl-CoA hydratase	32	74	68	102	82	72	75	76	75	44	53	9	35	36	45	199	65	55	63
dipeptide transport system ATP-binding protein	32	96	101	92	100	89	103	62	70	65	74	13	63	67	85	271	62	68	63
23S rRNA (guanosine2251-2'-O)-methyltransferase	78	92	80	114	103	74	124	101	94	55	52	19	50	38	66	205	54	48	63
pyrroloquinoline quinone biosynthesis protein B	107	95	109	135	114	106	100	84	73	37	45	19	38	31	46	205	52	65	63
AI-2 transport protein TqsA	71	40	24	65	42	23	108	85	72	70	54	22	43	42	63	238	58	64	63
structural maintenance of chromosomes protein 5	29	86	64	97	75	75	143	77	92	67	61	25	49	42	73	148	58	59	63
molecular chaperone GrpE	52	82	79	110	81	82	113	78	76	66	55	24	62	54	76	194	64	67	63
pyrroloquinoline-quinone synthase	12	39	23	26	24	25	41	31	37	31	21	4	24	22	42	113	63	54	63
16S rRNA pseudouridine516 synthase	79	101	70	110	80	76	81	80	74	51	56	16	41	30	45	268	58	61	63
PLP dependent protein	60	75	71	98	64	60	84	77	65	53	54	23	43	38	60	213	54	54	63
O-methyltransferase	27	29	37	23	39	41	47	40	49	42	41	12	41	40	64	201	52	48	63
putative transcriptional regulator	77	89	73	101	80	61	77	82	77	57	47	17	38	31	60	179	58	50	63
ribonuclease G	40	46	43	65	47	43	33	41	38	49	38	9	36	32	43	171	55	51	63
flagellar M-ring protein FliF	38	75	49	72	64	47	67	55	58	67	48	15	54	47	69	163	59	65	63
preprotein translocase subunit SecD	29	81	72	90	72	63	65	76	72	63	55	23	49	47	53	138	64	56	63
m24 family metallopeptidase	29	31	30	42	36	23	31	26	33	48	57	15	39	40	50	79	52	58	63
lantibiotic leader peptide-processing serine protease	61	48	28	81	66	40	184	144	131	57	52	29	32	36	42	165	46	60	62
DNA mismatch repair protein MutS2	58	41	34	67	42	34	53	35	35	46	39	8	40	40	45	179	65	55	62
5-oxoprolinase (ATP-hydrolysing)	4	19	16	27	17	23	21	21	18	30	43	8	28	32	44	47	48	44	62
phosphoribosylaminoimidazole-succinocarboxamide synthase	40	80	68	90	86	78	130	153	144	54	58	20	47	49	71	182	56	53	62
FK506-binding protein 1	28	41	26	43	41	25	52	61	59	46	48	16	42	38	47	139	57	58	62
dehydrogenase/reductase SDR family member 4	33	103	100	104	116	111	85	60	75	58	47	12	50	43	83	169	69	58	62
phosphoribosylamine---glycine ligase	82	119	122	158	124	126	127	91	93	65	57	27	56	53	88	231	70	58	62
carbamoyl-phosphate synthase large subunit	32	106	102	120	109	116	109	77	75	47	53	24	42	42	88	107	54	50	62
competence protein ComEA	91	58	41	76	52	35	77	62	60	43	35	12	39	37	45	161	57	72	62
large subunit ribosomal protein L7/L12	24	77	51	56	62	53	48	47	39	48	40	11	40	32	47	132	60	50	62
RpiR family transcriptional regulator, repressor of rpiB and als operon	54	69	71	61	83	65	56	43	44	51	41	14	54	34	74	237	54	57	62
7-cyano-7-deazaguanine synthase	21	39	29	50	37	34	58	64	46	57	60	20	54	42	63	113	69	56	62
1,4-dihydroxy-2-naphthoyl-CoA hydrolase	51	74	64	74	73	77	90	59	63	50	44	21	36	39	53	139	52	53	62
glycerol-3-phosphate cytidylyltransferase	161	125	130	125	115	98	201	164	144	61	52	15	43	39	61	193	55	59	62
TetR/AcrR family transcriptional regulator, regulator of cefoperazone and chloramphenicol sensitivity	104	127	63	93	83	56	94	72	68	58	64	30	53	54	75	394	70	54	62
putative membrane protein PagO	43	83	97	78	95	80	74	56	54	64	58	18	53	46	73	210	68	57	62
TolB protein	30	70	82	68	65	70	38	31	21	40	38	6	41	37	54	89	66	61	62
ig-like domain-containing protein	31	49	33	53	44	37	39	42	46	55	58	28	45	41	49	100	61	56	62
zinc-dependent metalloprotease	65	62	48	86	58	43	66	79	76	67	70	34	52	54	78	127	60	64	62
synaptic vesicle membrane protein VAT-1	49	122	101	115	118	95	106	92	87	58	64	18	47	50	67	113	60	51	61
pyruvate dehydrogenase E2 component (dihydrolipoamide acetyltransferase)	68	69	85	110	74	69	75	70	54	64	57	17	59	50	66	218	68	64	61
serine---pyruvate transaminase	20	42	42	39	51	38	40	29	36	40	45	17	36	35	58	122	55	62	61
soluble epoxide hydrolase / lipid-phosphate phosphatase	22	109	96	101	95	90	72	64	54	44	51	13	37	41	58	97	68	54	61
sulfatase-like hydrolase/transferase	41	54	50	114	42	56	65	66	54	28	35	7	34	30	65	117	49	43	61
peptide methionine sulfoxide reductase msrA/msrB	55	119	124	132	135	124	115	89	95	64	60	26	52	48	78	177	57	64	61
argininosuccinate synthase	51	105	98	110	104	107	80	53	59	40	49	13	46	40	62	228	62	64	61
ATP-binding cassette, subfamily C (CFTR/MRP), member 10	18	68	55	83	64	58	85	59	58	44	47	15	39	45	61	168	53	47	61
UDP-N-acetylglucosamine--N-acetylmuramyl-(pentapeptide) pyrophosphoryl-undecaprenol N-acetylglucosamine transferase	31	73	72	88	81	78	74	60	65	50	40	9	46	42	54	172	59	55	61
cell division protease FtsH	49	78	72	87	75	77	92	74	84	51	42	9	39	32	60	223	59	61	61
urease accessory protein	34	86	71	87	88	85	70	47	42	35	52	18	47	36	73	152	53	55	61
cell division protein FtsA	55	63	60	90	67	56	41	45	30	44	33	8	34	20	43	124	59	47	61
ATP-dependent Clp protease ATP-binding subunit ClpA	58	49	48	75	45	39	53	46	44	30	26	6	31	29	39	246	47	52	61
small conductance mechanosensitive channel	52	68	68	54	77	61	66	40	49	32	29	10	29	26	39	92	55	71	61
D-alanine-D-alanine ligase	80	65	77	101	88	69	60	69	69	56	53	13	50	42	57	267	61	67	61
S-adenosylmethionine uptake transporter	42	141	153	150	163	156	109	63	60	42	44	12	47	42	76	87	65	58	61
ketol-acid reductoisomerase	46	123	114	97	121	141	76	51	66	51	39	11	41	40	74	118	55	51	60
electron-transferring-flavoprotein dehydrogenase	31	100	84	88	88	97	64	38	43	45	46	11	47	40	70	77	55	51	60
NAD(P)H-quinone oxidoreductase subunit I	3	19	14	23	21	17	44	36	36	48	49	20	38	40	42	54	55	51	60
N-succinyldiaminopimelate aminotransferase	32	42	26	48	30	26	30	26	20	45	36	15	44	30	43	124	41	53	60
phosphoserine aminotransferase	56	72	77	90	80	68	80	86	85	69	67	22	64	53	70	190	60	52	60
cyclic pyranopterin monophosphate synthase	22	61	60	76	60	49	92	61	68	69	65	21	58	45	74	154	63	62	60
acrylyl-CoA reductase (NADPH) / 3-hydroxypropionyl-CoA dehydratase / 3-hydroxypropionyl-CoA synthetase	48	80	75	94	75	65	72	45	41	36	34	11	41	30	58	144	40	49	60
tryptophan synthase alpha chain	48	115	125	115	107	103	64	48	52	41	41	12	45	35	65	137	59	48	60
6-pyruvoyltetrahydropterin/6-carboxytetrahydropterin synthase	63	46	42	77	52	37	64	59	59	59	61	18	45	43	48	135	66	66	60
raffinose/stachyose/melibiose transport system permease protein	19	60	43	57	55	43	58	50	52	53	60	17	53	50	80	380	57	58	60
large subunit ribosomal protein L16	43	91	84	97	78	80	67	74	73	45	46	14	39	35	56	178	57	50	60
peroxisomal trans-2-enoyl-CoA reductase	28	41	31	66	49	31	71	58	58	34	34	14	29	36	44	117	50	56	60
electron transfer flavoprotein beta subunit	33	32	31	58	46	28	98	82	62	68	68	26	49	42	64	129	55	58	60
NADH-quinone oxidoreductase subunit A	9	36	28	45	36	39	82	52	58	51	58	16	38	40	63	115	61	52	60
dicarboxylate/amino acid:cation (Na+ or H+) symporter, DAACS family	58	81	68	107	71	62	77	73	59	58	54	16	37	43	45	163	49	51	60
dihydrofolate synthase / folylpolyglutamate synthase	73	77	97	111	92	88	108	74	90	64	52	17	47	37	68	130	52	65	60
hd domain-containing protein	27	74	69	63	80	66	76	51	60	54	58	14	50	53	66	144	60	49	60
formate--tetrahydrofolate ligase	38	84	74	78	75	81	110	64	63	57	57	11	49	45	77	115	55	48	59
glucose/mannose-6-phosphate isomerase	12	23	17	39	34	11	56	45	35	40	36	16	36	27	72	70	43	50	59
2-dehydro-3-deoxyphosphooctonate aldolase (KDO 8-P synthase)	98	91	86	118	89	85	67	65	57	54	44	14	41	43	61	167	60	56	59
anthranilate synthase component I	47	73	74	87	59	55	48	45	47	41	35	11	42	36	56	173	62	56	59
4a-hydroxytetrahydrobiopterin dehydratase	28	68	59	78	65	61	71	47	44	43	41	18	41	35	55	91	54	65	59
drug efflux transport system ATP-binding protein	24	68	55	78	62	65	117	85	88	62	57	17	44	45	53	306	67	61	59
2-aminoethylphosphonate transport system permease protein	31	92	78	88	94	91	96	57	70	55	55	22	44	47	57	217	56	53	59
methylglutamate dehydrogenase subunit C	51	68	62	85	74	54	66	69	62	56	54	11	45	38	58	163	59	54	59
CRP/FNR family transcriptional regulator, nitrogen fixation regulation protein	44	76	57	58	71	65	48	44	46	39	35	12	24	21	39	341	62	59	59
naphthyl-2-hydroxymethylsuccinyl-CoA dehydrogenase BnsD subunit	32	79	66	86	74	62	69	71	60	44	38	10	45	34	47	130	62	53	59
A-factor type gamma-butyrolactone 1'-reductase (1S-forming)	48	143	121	151	130	101	169	115	115	81	69	28	57	55	71	194	51	62	59
BirA family transcriptional regulator, biotin operon repressor / biotin---[acetyl-CoA-carboxylase] ligase	55	77	75	107	74	66	88	85	67	65	57	17	44	41	54	169	55	50	59
molecular chaperone HtpG	61	83	80	100	87	64	80	62	52	55	49	15	45	31	56	134	51	46	59
peptide-methionine (S)-S-oxide reductase	49	99	93	119	102	95	89	79	78	41	42	12	37	30	55	111	52	49	59
hexosaminidase	48	43	29	62	45	30	56	48	53	77	73	29	57	54	65	74	58	49	59
Kdo2-lipid IVA lauroyltransferase/acyltransferase	60	106	105	111	100	89	88	68	59	70	65	21	54	42	75	152	67	58	59
LysR family transcriptional regulator, transcriptional activator of nhaA	46	91	36	53	79	35	39	27	27	29	29	21	27	28	29	206	56	55	59
sulfite exporter taue/safe family protein	29	62	68	69	67	68	76	55	64	60	50	17	41	46	46	102	50	55	59
nitrate/nitrite transport system permease protein	30	98	80	96	99	95	82	75	83	75	67	25	72	62	74	244	70	54	59
m14 family metallopeptidase	36	68	63	82	75	52	29	32	27	66	57	20	40	43	55	64	59	52	59
pimeloyl-CoA dehydrogenase	43	118	99	142	128	93	122	110	105	68	58	24	46	50	64	148	53	45	58
apoptosis-inducing factor 2	64	71	65	91	77	57	84	59	59	60	53	18	37	36	52	202	43	47	58
surfactin family lipopeptide synthetase C	29	70	56	98	62	60	91	89	94	60	58	25	45	52	58	137	55	42	58
neopullulanase	167	109	70	139	102	66	81	91	75	50	57	13	50	30	49	613	68	60	58
3,4-dihydroxy 2-butanone 4-phosphate synthase / GTP cyclohydrolase II	76	89	83	128	88	70	136	86	87	48	52	16	46	38	56	183	43	48	58
peptidyl-prolyl isomerase F (cyclophilin D)	4	36	34	36	24	31	45	37	39	35	45	11	35	32	82	78	45	46	58
UDP-N-acetylglucosamine 1-carboxyvinyltransferase	67	131	120	157	141	118	91	84	84	58	52	16	60	38	67	232	73	60	58
F-type H+-transporting ATPase subunit a	46	91	86	103	90	95	75	72	68	44	49	10	45	40	65	212	62	52	58
F-type H+-transporting ATPase subunit gamma	62	125	117	132	113	107	95	69	73	52	57	14	45	36	70	141	54	54	58
pyridoxal phosphate-dependent aminotransferase	54	52	51	55	53	47	47	50	42	25	28	5	31	26	70	310	57	49	58
single-strand DNA-binding protein	98	80	83	102	85	82	76	69	69	57	47	10	34	31	59	184	53	50	58
ATP-dependent HslUV protease ATP-binding subunit HslU	35	78	83	72	82	81	50	33	37	36	36	8	40	28	58	77	47	43	58
D-lactate dehydrogenase	15	58	49	51	54	45	36	30	30	57	56	18	57	43	63	78	63	52	58
23S rRNA pseudouridine1911/1915/1917 synthase	117	131	127	176	126	127	122	101	95	65	52	15	53	38	75	254	67	51	58
Fe-S cluster assembly protein SufD	50	76	73	104	83	84	105	85	94	60	50	17	49	35	63	177	62	57	58
transcription termination/antitermination protein NusG	46	76	65	87	77	57	58	53	57	49	40	12	40	31	48	175	55	48	58
trap transporter large permease subunit	33	125	113	132	121	121	102	73	81	60	62	17	50	42	52	145	49	61	58
3D-(3,5/4)-trihydroxycyclohexane-1,2-dione acylhydrolase (decyclizing)	43	93	96	97	97	98	67	55	61	46	45	9	36	26	43	81	45	48	57
enoyl-[acyl-carrier protein] reductase II	46	115	107	149	110	108	112	111	106	57	66	28	49	47	58	131	55	36	57
small subunit ribosomal protein S11	49	88	97	100	80	87	68	65	74	52	40	12	42	28	52	169	57	50	57
tRNA modification GTPase	67	113	120	111	99	97	70	66	69	46	42	14	39	37	51	148	52	48	57
aldo/keto reductase	8	31	34	33	35	30	26	23	19	31	28	0	35	31	40	112	62	60	57
16S rRNA (cytidine1402-2'-O)-methyltransferase	87	85	77	105	102	80	57	68	70	38	35	18	37	29	57	226	58	48	57
acyl phosphate:glycerol-3-phosphate acyltransferase	11	17	15	17	20	15	36	31	35	44	34	8	36	28	41	151	57	58	57
endo-1,3-1,4-beta-glycanase ExoK	70	58	30	63	52	36	49	40	38	38	37	22	41	21	45	96	54	43	57
antibiotic biosynthesis monooxygenase	34	35	18	36	22	17	43	40	45	33	38	5	45	37	41	99	58	57	57
malonate-semialdehyde dehydrogenase (acetylating) / methylmalonate-semialdehyde dehydrogenase	14	75	62	56	64	76	81	55	58	56	51	25	50	49	62	147	51	39	56
glutamate dehydrogenase	16	24	9	31	21	12	37	33	36	55	52	20	41	44	63	116	45	56	56
tRNA-uridine 2-sulfurtransferase	35	70	56	63	71	48	70	70	70	52	59	20	41	45	50	130	54	43	56
pyrimidine-nucleoside phosphorylase	38	43	28	51	42	24	51	35	41	56	47	14	33	33	51	166	58	49	56
threonine aldolase	24	39	30	52	32	28	81	61	54	53	48	13	38	42	59	107	56	56	56
transcription-repair coupling factor (superfamily II helicase)	17	32	34	46	44	33	32	32	34	30	34	10	28	27	41	91	54	53	56
two-component system, OmpR family, sensor histidine kinase CpxA	69	95	35	49	62	36	33	28	26	36	35	13	36	27	45	296	56	58	56
glycyl-tRNA synthetase	43	93	87	110	105	98	105	68	69	61	53	29	53	50	86	151	56	62	56
DNA-directed RNA polymerase subunit beta'	36	61	35	62	61	54	107	84	65	48	52	18	33	39	47	131	46	52	56
cytochrome c oxidase subunit II	64	111	106	114	110	104	102	70	76	52	43	20	48	37	46	158	54	45	56
6-aminohexanoate-oligomer exohydrolase	31	73	77	93	70	63	74	72	62	70	60	25	54	51	64	77	56	58	56
uracil-DNA glycosylase	42	59	64	90	80	70	52	51	55	42	43	10	34	29	56	201	61	54	56
septum formation protein	65	93	103	118	106	90	75	61	54	47	49	17	34	35	45	178	46	54	56
C-type lectin domain family 10 member A	1	10	9	11	10	9	22	24	20	48	42	18	38	34	40	66	51	40	56
nicotine dehydrogenase subunit C	15	17	12	36	18	16	68	41	39	40	38	14	31	29	31	70	56	73	56
monothiol glutaredoxin	25	58	51	75	59	56	69	56	57	43	35	16	38	30	39	86	45	61	56
acyl-CoA:acyl-CoA alkyltransferase	62	36	38	69	44	37	74	59	63	50	51	15	42	39	48	133	53	45	56
DtxR family transcriptional regulator, manganese transport regulator	63	35	15	57	32	21	109	78	76	66	68	28	47	53	57	134	48	59	56
formamidopyrimidine-DNA glycosylase	36	76	55	72	74	61	99	65	62	63	59	16	50	36	59	167	58	64	56
two-component system, sensor histidine kinase FlrB	95	109	89	122	109	78	77	63	81	40	44	18	52	35	57	208	48	60	56
two-component system, response regulator FlrC	26	21	7	24	17	3	32	25	23	61	38	20	44	34	46	79	38	51	56
formate dehydrogenase major subunit	31	90	74	72	80	62	81	50	54	65	58	11	57	50	61	132	55	53	56
dimethylsulfide dehydrogenase subunit alpha	9	42	28	45	41	35	66	48	60	71	69	25	48	51	51	111	48	65	56
trap transporter substrate-binding protein	36	138	138	131	140	136	110	66	87	57	48	12	49	49	77	150	51	49	56
RNA 2',3'-cyclic 3'-phosphodiesterase	0	6	2	8	5	2	18	14	13	35	29	6	31	25	38	30	49	46	56
polyene macrolide polyketide synthase	32	79	75	100	75	61	121	90	82	70	66	23	49	51	58	176	54	49	55
artemisinic aldehyde Delta11(13)-reductase	60	104	66	98	89	64	98	86	80	57	65	19	57	56	66	204	64	55	55
fumarate reductase (CoM/CoB) subunit B	3	13	12	23	14	13	54	47	40	71	68	29	56	57	75	116	62	71	55
lipid-A-disaccharide synthase	46	56	66	80	67	57	59	56	54	49	42	17	45	39	55	133	52	49	55
ureidomalonase	25	81	77	94	80	72	71	42	42	42	49	15	44	40	47	121	59	52	55
3-dehydroquinate synthase	48	83	78	101	87	74	59	54	55	45	39	10	39	37	44	170	49	51	55
phosphomannomutase	99	64	55	102	56	56	88	99	92	58	67	21	56	47	58	276	58	54	55
glutamate--cysteine ligase	25	103	87	100	103	90	56	44	47	44	35	15	40	42	61	93	54	59	55
2-amino-2'-deoxyadenylo-succinate synthase	57	67	67	84	73	64	72	69	68	72	65	23	47	43	51	164	53	45	55
elongation factor P	51	85	83	104	103	73	73	60	54	54	47	14	34	35	54	218	63	56	55
histidine triad (HIT) family protein	53	69	84	89	72	66	100	69	71	60	43	13	52	47	73	153	55	57	55
3-deoxy-D-manno-octulosonic-acid transferase	53	77	74	93	81	72	54	47	45	50	39	12	43	31	56	145	61	53	55
tRNA (guanine37-N1)-methyltransferase	51	103	93	110	100	93	91	71	70	52	46	17	49	39	65	197	64	58	55
DNA polymerase III subunit alpha	94	47	47	57	63	43	41	25	30	30	31	11	31	26	42	341	53	42	55
ParB family transcriptional regulator, chromosome partitioning protein	63	69	74	82	66	67	67	67	61	49	47	19	41	33	50	232	56	52	55
holliday junction DNA helicase RuvB	58	49	36	58	44	41	50	54	51	50	40	13	37	33	44	194	51	48	55
DNA repair protein RadA/Sms	56	43	41	61	41	41	33	28	30	38	28	13	37	22	33	165	47	41	55
superkiller protein 3	22	30	31	44	36	27	35	34	36	29	28	8	35	25	45	68	53	55	55
histone deacetylase 11	45	85	94	90	87	107	62	41	50	37	30	11	42	41	51	235	53	55	55
homospermidine synthase (spermidine-specific)	35	39	34	63	44	45	144	76	68	51	55	23	55	49	73	118	51	55	55
drug efflux transport system permease protein	1	25	22	28	27	16	44	46	46	45	44	10	43	38	56	115	53	43	55
Rrf2 family transcriptional regulator, nitric oxide-sensitive transcriptional repressor	32	55	39	56	57	50	51	42	32	45	43	10	39	29	49	141	42	46	55
uridine-5'-phosphate dioxygenase	5	18	16	25	19	18	20	23	20	55	47	14	56	41	59	72	59	47	55
thioredoxin family protein	74	76	89	104	83	76	110	81	78	56	68	21	43	52	66	252	60	53	55
sterol desaturase family protein	57	65	55	99	81	45	84	60	61	50	46	15	34	38	47	94	58	52	55
duf3604 domain-containing protein	63	116	99	155	117	98	118	115	109	94	79	22	55	50	83	56	53	43	55
beta-carotene ketolase (CrtO type)	50	69	78	90	68	75	128	93	99	78	65	22	49	49	64	245	58	47	54
orotidine-5'-phosphate decarboxylase	47	77	77	94	72	63	67	59	55	48	43	12	35	26	47	188	49	41	54
sulfate permease, SulP family	166	71	49	62	55	46	48	36	32	53	45	18	52	45	55	206	54	55	54
ATP-binding cassette, subfamily F, member 3	59	91	62	110	84	59	103	91	71	52	39	9	47	26	38	203	64	52	54
simple sugar transport system ATP-binding protein	36	90	77	82	93	87	60	65	65	54	52	22	51	39	70	147	64	55	54
large subunit ribosomal protein L4	46	71	68	80	74	69	59	56	61	39	40	12	36	31	52	176	54	51	54
small subunit ribosomal protein S17	41	80	80	88	77	67	66	66	62	47	47	14	43	30	53	165	54	44	54
zona occludens toxin	90	55	34	66	50	31	94	65	74	25	20	16	14	19	35	267	35	50	54
NAD(P)H-quinone oxidoreductase subunit 5	6	26	28	27	32	35	40	37	49	44	42	20	23	30	38	83	48	45	54
D-aminoacyl-tRNA deacylase	46	45	36	67	49	25	83	76	64	56	58	24	53	42	63	79	56	50	54
phosphate starvation-inducible protein PhoH and related proteins	71	85	93	102	93	83	66	74	62	42	36	11	31	26	51	195	53	41	54
octopine/nopaline transport system permease protein	15	75	76	63	78	70	92	45	70	65	64	18	65	52	86	78	53	50	54
type IV pilus assembly protein PilQ	11	57	49	41	56	58	43	46	40	35	39	9	26	26	41	68	36	37	54
nickel transport system permease protein	5	11	9	14	11	15	16	16	15	27	24	9	24	24	40	76	40	47	54
tlpa family protein disulfide reductase	43	40	41	67	52	38	33	28	31	40	47	12	41	35	45	171	49	51	54
2-octaprenyl-6-methoxyphenol hydroxylase	38	46	40	42	45	39	38	33	29	41	45	16	35	34	56	155	54	47	53
oligopeptidase B	33	100	79	103	107	91	67	56	62	34	34	11	36	28	52	101	55	46	53
Sep-tRNA:Cys-tRNA synthetase	20	29	26	47	39	24	57	43	50	36	29	7	33	23	35	95	45	45	53
fructose-bisphosphate aldolase, class II	105	155	133	171	122	114	81	73	77	54	51	9	45	31	61	201	61	53	53
triosephosphate isomerase (TIM)	57	64	74	89	78	70	61	64	64	51	46	11	40	31	55	188	57	53	53
3-(hydroxyamino)phenol mutase	23	68	73	61	60	74	60	26	31	42	44	6	40	42	81	165	46	52	53
propionyl-CoA carboxylase beta chain	30	33	23	67	36	30	123	85	80	65	64	35	44	37	51	171	40	54	53
translation initiation factor IF-3	40	97	91	101	98	84	68	59	52	33	33	8	31	32	46	167	49	55	53
retinol dehydrogenase 12	17	61	59	70	63	59	72	55	60	61	55	18	45	52	76	135	77	62	53
ATP-binding protein involved in chromosome partitioning	34	72	70	69	58	60	50	51	46	43	39	11	34	25	34	127	47	44	53
N-acyl-phosphatidylethanolamine-hydrolysing phospholipase D	19	82	82	79	88	76	77	49	43	63	58	10	54	43	74	95	64	45	53
Na+:H+ antiporter, NhaC family	57	48	27	52	45	29	34	32	29	57	49	22	46	35	51	40	53	46	53
type IV pilus assembly protein PilC	28	84	75	70	65	75	55	44	38	40	40	7	36	35	48	169	47	46	53
radical SAM diol-dehydratase	8	12	12	9	13	14	9	7	9	35	21	2	41	25	83	84	70	53	53
undecaprenyl-diphosphatase	29	18	22	31	23	17	35	29	24	43	55	15	42	28	55	216	54	45	53
UDP-N-acetylglucosamine 6-dehydrogenase	7	26	19	22	17	21	8	15	7	23	26	7	16	22	43	72	34	45	52
short-chain 2-methylacyl-CoA dehydrogenase	17	34	21	34	34	24	56	71	59	47	60	17	39	44	48	106	41	45	52
bis-gamma-glutamylcystine reductase	28	37	17	46	33	22	48	51	49	68	51	20	60	54	69	185	61	55	52
urease subunit gamma	31	91	74	84	93	83	75	39	39	26	26	9	46	39	53	129	42	49	52
guanidinobutyrase	9	60	53	49	61	59	54	30	42	65	69	26	64	60	86	138	58	50	52
ubiquinol-cytochrome c reductase cytochrome c subunit	12	25	11	29	24	13	25	19	18	42	46	11	43	35	62	149	39	47	52
ribulose-phosphate 3-epimerase	58	87	93	117	97	95	107	91	84	67	54	25	47	43	64	205	57	55	52
fusion protein PurCD	19	35	28	54	38	25	64	73	59	62	52	23	39	35	48	49	51	50	52
octopine/nopaline transport system ATP-binding protein	45	45	48	79	71	57	110	75	69	44	47	16	35	29	47	159	55	47	52
large subunit ribosomal protein L20	35	95	115	86	110	109	65	56	54	23	28	8	25	22	44	166	49	45	52
large subunit ribosomal protein L25	43	86	71	95	94	63	79	82	69	54	49	20	47	37	48	166	52	55	52
inorganic phosphate transporter, PiT family	9	41	39	48	49	31	77	64	63	76	66	24	57	52	77	101	45	59	52
quinolinate synthase	33	57	51	65	57	59	80	34	41	45	39	11	30	30	51	163	47	50	52
A/G-specific adenine glycosylase	39	38	36	56	43	42	60	52	50	52	51	16	46	49	70	224	62	53	52
DNA repair protein RecO (recombination protein O)	52	84	66	86	72	77	65	66	58	41	43	9	39	32	57	178	61	51	52
F-box protein, helicase, 18	32	54	50	61	49	37	57	54	53	67	60	19	45	48	62	144	57	41	52
2,5-diketo-D-gluconate reductase A	43	30	19	59	38	23	94	66	62	57	59	21	33	47	52	110	50	56	52
ribonuclease E	34	135	122	149	126	113	104	91	102	68	64	19	47	43	67	177	62	47	52
outer membrane receptor for ferrienterochelin and colicins	95	98	58	99	82	47	72	74	62	47	37	25	37	33	55	153	58	58	52
RNA polymerase sigma-54 factor	58	63	64	84	71	47	54	53	41	41	41	13	35	31	44	156	51	45	52
rod shape-determining protein MreC	22	54	55	51	60	50	41	46	40	38	41	12	48	32	58	182	51	45	52
NAD+ kinase	32	58	49	77	49	50	50	44	43	46	42	13	39	21	47	97	54	54	52
duf1566 domain-containing protein	4	15	10	14	8	7	4	3	3	34	29	0	40	34	58	33	54	37	52
dihydrofolate reductase (trimethoprim resistance protein)	66	70	69	101	75	58	90	75	63	42	50	23	29	30	40	119	49	43	51
putrescine---pyruvate transaminase	21	47	44	50	46	34	41	36	39	72	64	23	61	54	76	73	49	48	51
uncharacterized sulfatase	29	69	59	113	70	66	74	47	27	46	32	9	30	24	35	61	51	66	51
arginine deiminase	34	26	24	51	33	21	87	51	55	71	55	18	54	53	54	63	56	55	51
3-hydroxyisobutyryl-CoA hydrolase	10	47	36	64	43	30	77	60	60	49	49	12	26	40	33	64	53	49	51
large subunit ribosomal protein L19	50	105	94	101	90	94	75	63	71	39	39	17	39	27	51	175	65	50	51
3beta-hydroxycholanate 3-dehydrogenase (NADP+)	13	27	17	21	23	20	13	10	14	39	35	4	32	31	29	72	52	52	51
ATPase	29	25	19	60	19	19	95	83	84	38	45	15	38	31	44	181	53	43	51
4-hydroxy-3-polyprenylbenzoate decarboxylase	23	19	9	24	16	17	67	44	34	50	45	21	46	40	56	109	41	54	51
neurotransmitter:Na+ symporter, NSS family	36	68	38	69	62	43	52	54	44	49	43	18	34	30	42	43	49	51	51
pyruvate ferredoxin oxidoreductase beta subunit	9	16	12	33	16	12	66	48	34	57	50	19	43	48	43	50	55	55	51
putative hemolysin	80	80	77	90	72	72	65	62	58	36	42	11	42	31	43	222	59	43	51
5-(carboxyamino)imidazole ribonucleotide synthase	100	114	129	137	120	118	86	64	62	48	46	8	45	40	62	228	47	44	51
nudix domain-containing protein	32	29	22	53	27	19	64	55	52	36	45	12	43	38	44	111	54	43	51
Ca-activated chloride channel homolog	50	33	33	47	32	25	25	33	23	38	34	8	36	17	35	152	42	43	51
[2-(trimethylamino)ethyl]phosphonate dioxygenase	21	81	81	95	93	83	92	68	67	53	65	18	56	50	76	60	55	35	50
2-oxoglutarate dehydrogenase E2 component (dihydrolipoamide succinyltransferase)	79	112	124	131	107	113	84	60	64	44	42	6	34	28	55	172	43	35	50
phospho-N-acetylmuramoyl-pentapeptide-transferase	24	83	70	70	73	65	55	35	31	28	26	9	28	20	42	136	52	46	50
putative phosphonate transport system ATP-binding protein	37	70	59	74	63	59	88	72	74	52	52	17	46	51	51	252	53	49	50
methyltransferase	42	74	73	96	86	69	91	57	47	44	39	7	38	29	57	158	50	51	50
L-gulonate 3-dehydrogenase	29	72	49	72	74	45	60	47	54	61	55	23	38	38	59	77	53	56	50
porphobilinogen synthase	58	100	97	125	94	103	81	51	53	35	40	14	30	27	45	125	47	45	50
precorrin-3B C17-methyltransferase / cobalt-factor III methyltransferase	21	27	16	19	23	30	33	32	18	31	40	10	34	34	68	91	39	38	50
alanine racemase	47	85	76	99	79	69	59	52	55	48	53	16	46	31	54	215	51	46	50
peptidyl-prolyl cis-trans isomerase A (cyclophilin A)	36	38	24	59	42	30	84	62	66	55	60	14	39	31	39	158	45	53	50
phosphoenolpyruvate phosphomutase / 2-hydroxyethylphosphonate cytidylyltransferase	15	61	45	52	67	51	41	36	35	30	37	7	32	25	38	106	44	54	50
acetyl-CoA carboxylase carboxyl transferase subunit alpha	51	96	109	104	87	84	41	44	41	40	40	8	33	25	40	145	43	51	50
elongation factor Ts	49	100	104	111	96	99	83	74	67	58	45	15	36	25	55	190	52	52	50
aromatic amino acid permease	23	20	22	36	23	13	59	46	56	67	56	21	51	52	51	112	42	45	50
holliday junction DNA helicase RuvA	56	42	39	51	43	44	41	43	35	40	37	11	38	31	43	157	51	47	50
paired small multidrug resistance pump	20	92	115	105	125	108	102	51	65	19	21	8	27	14	55	162	37	36	50
tRNA(Ile)-lysidine synthase	72	76	62	84	76	52	64	58	62	55	49	16	39	27	44	243	51	53	50
demethylphylloquinol methyltransferase	30	15	17	22	21	18	31	14	17	30	35	7	28	28	50	62	37	47	50
spore coat protein H	13	10	9	22	14	9	25	33	25	39	36	7	33	25	34	53	48	49	50
protein SCO1	99	72	73	138	86	63	141	119	110	78	58	28	59	43	67	168	48	42	50
diguanylate cyclase	14	130	1	11	108	2	13	17	9	22	24	29	15	22	17	160	53	74	50
glycosyl transferase protein BlmE	13	23	25	31	26	24	42	33	38	42	39	7	35	40	61	122	54	37	50
2'-aminobiphenyl-2,3-diol 1,2-dioxygenase, large subunit	13	41	31	47	30	28	87	50	48	55	49	18	29	39	36	109	34	48	50
citronellyl-CoA dehydrogenase	27	72	49	79	62	58	75	51	62	49	44	15	38	46	56	104	49	40	50
SsrA-binding protein	48	70	61	89	68	61	76	70	59	50	41	9	43	29	50	187	56	50	50
threonylcarbamoyladenosine tRNA methylthiotransferase MtaB	29	41	37	50	43	31	29	24	21	35	25	10	25	23	33	57	48	45	50
nitrogen fixation protein NifU and related proteins	9	24	27	16	22	29	33	17	23	34	30	6	29	32	39	93	47	49	50
L-fuconolactonase	11	52	52	61	52	42	32	36	37	40	32	11	31	34	36	66	43	48	50
type 1 glutamine amidotransferase	7	56	56	52	58	58	33	19	30	40	46	13	45	38	67	125	58	44	50
branched-chain amino acid aminotransferase	48	31	25	59	38	29	78	52	56	54	51	14	37	35	49	61	43	43	49
UDP-2,4-diacetamido-2,4,6-trideoxy-beta-L-gulopyranose hydrolase	13	19	12	21	21	18	25	12	16	20	26	6	38	31	66	114	46	45	49
cytosine/creatinine deaminase	32	65	45	64	45	44	46	57	51	39	46	15	35	32	41	200	46	45	49
phosphatidylserine decarboxylase	24	59	48	49	47	47	40	27	33	36	29	6	25	27	52	146	45	42	49
putative glutamine amidotransferase	24	36	29	38	31	29	41	32	36	43	40	18	30	31	41	177	48	44	49
L-rhamnonate dehydratase	22	26	20	31	13	22	26	27	27	61	63	16	29	46	43	65	43	47	49
myo-inositol-1-phosphate synthase	8	5	4	12	11	4	34	24	31	31	36	7	26	24	32	81	42	50	49
tRNA-dihydrouridine synthase C	43	85	71	92	87	68	82	75	73	49	53	16	37	37	50	164	52	38	49
heme a synthase	54	90	87	110	99	87	122	86	78	65	54	23	37	47	59	181	40	48	49
UDP-3-O-[3-hydroxymyristoyl] N-acetylglucosamine deacetylase / 3-hydroxyacyl-[acyl-carrier-protein] dehydratase	48	48	37	71	47	46	53	47	30	45	42	12	39	27	40	131	40	46	49
large subunit ribosomal protein L15	38	68	69	73	61	58	63	53	57	38	41	17	33	30	47	172	52	46	49
ATP-dependent helicase/nuclease subunit A	44	35	25	36	34	21	44	26	25	37	39	12	33	25	38	93	40	43	49
two-component system, chemotaxis family, chemotaxis protein CheY	24	93	22	36	77	23	27	31	28	36	23	25	18	17	27	92	54	79	49
polyphenol oxidase	24	66	67	69	70	59	46	48	51	38	44	13	36	33	48	136	47	46	49
tRNA pseudouridine38-40 synthase	80	74	78	110	84	74	117	82	87	49	48	15	36	36	46	170	51	50	49
23S rRNA (uracil1939-C5)-methyltransferase	60	27	17	26	17	14	33	29	29	47	34	11	38	30	39	198	49	56	49
MFS transporter, MCT family, solute carrier family 16 (monocarboxylic acid transporters), member 11	3	47	46	54	34	32	28	18	18	30	21	3	26	22	41	59	43	39	49
monacolin J acid methylbutanoate transferase	29	80	75	105	71	74	57	48	47	39	36	18	43	30	51	84	41	45	49
tetrachloroethene reductive dehalogenase	8	9	11	18	10	11	19	23	23	49	44	13	37	43	51	45	52	48	49
crossover junction endodeoxyribonuclease RuvC	53	56	46	65	50	45	46	44	47	47	40	10	39	31	44	181	49	50	49
signal peptidase II	46	53	55	73	68	60	51	43	48	42	52	11	33	35	44	184	57	45	49
bifunctional aspartokinase / homoserine dehydrogenase 1	68	35	43	67	53	46	57	36	21	29	31	15	37	34	69	86	49	47	48
3-isopropylmalate dehydrogenase	49	101	96	99	83	82	75	38	49	34	33	4	40	33	40	87	44	38	48
adenylylsulfate reductase, subunit A	4	53	53	39	51	56	36	27	30	34	26	6	41	35	62	39	40	37	48
epoxide hydrolase	9	29	31	35	34	31	48	38	38	35	40	8	38	29	49	43	56	49	48
phosphoserine phosphatase	24	42	35	60	49	37	56	45	50	39	41	15	37	37	55	124	51	52	48
UDP-N-acetyl-D-mannosaminuronic acid dehydrogenase	11	11	15	21	16	13	23	19	24	9	18	0	21	17	50	250	35	41	48
large subunit ribosomal protein L2	34	78	76	87	65	67	88	64	74	42	33	13	43	31	45	132	48	44	48
cyclohexanol dehydrogenase	10	66	73	68	68	69	75	61	71	35	43	17	41	34	57	105	45	46	48
ATP-dependent Clp protease ATP-binding subunit ClpX	56	89	96	109	97	82	63	59	52	45	32	11	29	19	39	156	36	38	48
catalase-peroxidase	70	118	122	132	115	107	91	57	55	43	31	14	34	27	40	123	49	45	48
DNA primase/helicase	435	67	69	76	111	76	181	183	184	35	22	13	6	16	13	311	36	40	48
cytochrome c-type biogenesis protein	19	73	71	93	70	75	120	85	93	60	61	23	36	47	51	133	40	43	48
ditrans,polycis-polyprenyl diphosphate synthase	40	43	41	64	49	42	74	67	58	61	40	12	37	35	42	107	46	48	48
p-toluenesulfonate methyl-monooxygenase oxygenase component TsaM	29	17	22	31	24	18	43	31	36	53	54	11	49	38	56	78	52	41	48
general L-amino acid transport system substrate-binding protein	13	54	58	47	61	58	87	53	64	48	42	10	42	34	47	54	49	37	48
phosphate acyltransferase	20	41	36	47	41	40	37	36	34	38	36	9	40	25	41	127	48	58	48
tetrahydromethanopterin:alpha-L-glutamate ligase	42	88	82	85	89	77	54	41	45	31	30	17	32	28	53	102	47	38	48
llm class f420-dependent oxidoreductase	10	15	18	36	21	19	51	43	45	26	31	8	28	36	29	69	47	43	48
mota/tolq/exbb proton channel family protein	39	102	77	119	105	75	71	72	64	48	56	28	39	30	48	77	42	40	48
dinb family protein	11	5	3	6	4	3	0	0	0	13	14	3	12	14	13	96	36	49	48
duf1330 domain-containing protein	27	126	137	130	127	133	76	60	75	31	33	11	29	32	45	68	47	41	48
glutamate-5-semialdehyde dehydrogenase	34	79	75	83	85	82	51	41	43	32	34	12	31	23	51	152	48	36	47
indolepyruvate ferredoxin oxidoreductase	36	48	45	54	53	49	68	72	56	44	53	10	33	33	45	92	54	50	47
acyl-CoA synthetase	9	23	17	23	22	21	32	38	29	32	32	12	32	27	37	102	37	35	47
glycerate 2-kinase	13	22	20	28	17	15	23	23	23	29	29	8	23	25	33	86	39	35	47
dCTP deaminase	67	84	85	93	93	84	66	50	54	32	36	13	29	31	42	175	42	45	47
methylmalonyl-CoA decarboxylase	14	26	22	29	28	25	55	52	56	38	39	6	37	29	30	93	51	43	47
cystathionine gamma-lyase	35	61	54	81	66	49	92	84	85	49	41	18	36	34	42	98	37	43	47
adenylosuccinate synthase	37	76	62	84	73	66	113	74	72	46	38	19	39	46	51	214	45	38	47
F-type H+-transporting ATPase subunit epsilon	18	76	73	66	77	76	68	55	53	42	31	14	37	32	51	119	45	43	47
MFS transporter, DHA2 family, lincomycin resistance protein	10	20	13	14	10	10	23	23	24	25	33	5	29	21	23	139	40	47	47
large subunit ribosomal protein L22	38	69	67	79	69	57	59	61	58	37	40	9	32	30	44	144	52	43	47
ribonuclease III	46	60	65	67	65	61	56	66	55	42	45	13	35	32	43	212	45	42	47
gibberellin 2beta-dioxygenase	42	75	70	95	87	64	100	83	89	62	68	18	51	49	56	81	59	45	47
alcohol dehydrogenase, propanol-preferring	10	43	48	47	47	44	55	42	45	34	34	9	28	30	36	72	40	37	47
BolA family transcriptional regulator, general stress-responsive regulator	19	53	67	71	62	58	50	47	48	44	43	17	36	28	43	100	49	47	47
2,3-bisphosphoglycerate-independent phosphoglycerate mutase	44	35	23	39	35	32	44	25	36	40	48	17	47	39	59	96	47	43	47
cell division protein FtsI (penicillin-binding protein 3)	19	20	15	20	21	13	26	24	30	38	34	7	25	29	39	114	43	35	47
penicillin-binding protein 2	12	30	34	38	41	32	34	33	37	43	37	10	34	36	52	123	37	40	47
class ii aldolase/adducin family protein	37	47	36	46	42	42	43	33	35	35	34	12	39	41	47	117	38	52	47
thiosulfate/3-mercaptopyruvate sulfurtransferase	17	42	30	40	29	30	25	19	17	22	29	4	26	25	34	38	53	46	47
DNA-3-methyladenine glycosylase II	12	51	46	56	50	48	49	21	26	49	40	10	38	37	48	71	51	39	47
mbl fold metallo-hydrolase	15	21	16	25	18	19	25	32	31	25	26	4	13	16	19	110	31	40	47
duf2723 domain-containing protein	60	56	46	76	64	46	84	108	105	40	39	21	26	27	34	110	36	42	47
multispecies: glycosyl hydrolase	6	5	5	16	8	6	10	13	19	37	34	8	32	35	33	29	45	49	47
N-(5-amino-5-carboxypentanoyl)-L-cysteinyl-D-valine synthase	16	17	13	22	15	13	28	24	26	61	57	15	52	44	70	60	50	27	46
NADH-quinone oxidoreductase subunit F	12	62	72	53	58	67	44	25	25	38	32	11	36	33	55	157	44	31	46
2-C-methyl-D-erythritol 4-phosphate cytidylyltransferase / 2-C-methyl-D-erythritol 2,4-cyclodiphosphate synthase	22	55	50	59	65	48	39	40	41	35	27	9	26	26	34	173	53	40	46
maleate isomerase	6	33	44	37	39	43	41	31	23	38	44	10	35	24	44	67	43	43	46
ribose 5-phosphate isomerase B	40	40	48	57	50	52	50	45	43	29	30	9	30	19	42	113	41	39	46
putative syringomycin transport system ATP-binding/permease protein	22	50	28	40	36	29	45	28	17	38	41	15	43	28	51	87	34	35	46
polyol transport system permease protein	17	47	39	48	43	44	41	24	25	39	36	14	30	30	42	134	40	33	46
large subunit ribosomal protein L27	46	90	89	93	93	80	64	59	59	35	31	8	27	28	37	156	48	43	46
large subunit ribosomal protein L9	37	53	45	64	51	43	54	39	34	42	34	7	30	24	38	108	40	48	46
L-fucose dehydrogenase	54	51	52	64	53	42	70	54	48	28	35	4	25	21	35	154	51	36	46
tRNA(adenine34) deaminase	29	47	45	71	53	46	82	59	57	34	38	12	42	29	47	112	47	50	46
ubiquinone biosynthesis protein	31	98	92	93	79	88	110	107	97	23	37	11	30	25	53	137	36	24	46
peptidyl-prolyl cis-trans isomerase NIMA-interacting 1	25	32	23	40	35	25	23	28	27	48	45	12	42	32	48	117	51	65	46
probable rRNA maturation factor	54	68	73	98	81	72	65	65	57	53	48	14	41	38	50	163	50	49	46
GntR family transcriptional regulator, regulator for abcA and norABC	12	49	48	65	56	65	66	46	56	40	35	17	36	24	48	116	42	46	46
7-carboxy-7-deazaguanine synthase	106	27	25	50	38	27	79	53	59	40	41	15	32	24	47	130	43	37	46
cation:H+ antiporter	41	49	33	53	45	30	56	59	56	33	38	14	35	36	40	46	51	42	46
beta-lactamase class C DHA	6	18	11	23	18	11	11	18	10	25	19	9	23	14	22	48	40	36	46
T4 DNA polymerase	316	101	116	75	131	95	167	133	139	22	26	15	8	8	14	162	31	34	46
scyllo-inositol 2-dehydrogenase (NAD+)	12	22	16	24	20	20	21	20	18	34	28	3	34	25	31	99	43	44	46
Kdo2-lipid IVA 3' secondary acyltransferase	7	19	20	22	20	19	29	24	24	25	23	9	22	21	31	60	34	39	46
hypothetical protein, partial	63	45	33	24	34	49	32	29	36	26	17	3	17	16	21	167	36	40	46
glutathione S-transferase	28	72	49	65	57	47	40	38	35	27	31	6	25	24	34	99	35	39	46
duf58 domain-containing protein	42	44	28	61	35	34	33	30	27	38	26	10	29	22	27	119	45	43	46
protein disulfide-isomerase A6	54	74	78	83	65	62	64	58	57	31	31	11	28	22	43	168	52	61	45
glycine C-acetyltransferase	51	44	39	71	47	39	81	66	64	47	50	27	35	34	38	82	44	48	45
aspartate kinase	53	85	82	94	88	87	57	44	50	30	30	10	30	29	39	218	46	42	45
beta-ureidopropionase / N-carbamoyl-L-amino-acid hydrolase	26	42	42	52	45	47	41	40	33	41	46	9	39	33	44	114	43	41	45
2-dehydro-3-deoxy-phosphogluconate/2-dehydro-3-deoxy-6-phosphogalactonate aldolase	7	26	22	25	22	21	21	15	20	35	32	6	37	29	38	81	54	49	45
methyl-accepting chemotaxis protein	60	187	34	61	100	23	46	38	38	36	32	30	24	20	26	216	45	77	45
L-glutamine-phosphate cytidylyltransferase	68	52	56	81	62	63	89	53	45	43	42	15	40	37	66	106	50	38	45
riboflavin kinase / FMN adenylyltransferase	51	61	59	68	59	51	46	51	56	36	32	12	27	28	40	167	40	38	45
large subunit ribosomal protein L5	44	81	87	92	77	82	54	49	47	30	25	7	31	17	50	160	39	29	45
sec-independent protein translocase protein TatA	57	46	49	66	45	44	34	30	28	35	39	9	23	23	33	79	37	39	45
phosphate:Na+ symporter	5	23	7	16	17	7	36	34	27	42	39	15	27	24	38	39	40	43	45
bile acid:Na+ symporter, BASS family	38	69	73	83	73	71	74	44	51	30	32	9	28	18	34	104	50	41	45
stage V sporulation protein B	1	5	6	11	16	10	26	24	22	33	24	7	21	20	30	42	35	41	45
alpha-1,6-mannosyltransferase	16	8	9	9	7	12	12	9	8	18	16	4	25	16	40	158	36	20	45
lantibiotic transport system permease protein	33	8	7	16	14	8	40	25	26	22	19	4	18	15	25	179	32	37	45
GntR family transcriptional regulator	39	73	38	49	56	42	67	53	56	37	34	25	32	26	40	205	46	59	45
NAD-dependent deacetylase	5	38	28	49	35	28	46	43	49	28	35	5	33	28	32	56	43	37	45
MurE/MurF fusion protein	31	39	52	54	57	54	58	52	47	44	35	9	37	31	55	175	49	36	45
acyl-CoA hydrolase	56	25	20	53	31	22	62	49	44	35	31	11	29	29	35	87	41	39	45
5,10-methylenetetrahydromethanopterin reductase	0	1	1	2	3	1	24	28	31	22	25	8	25	24	32	50	37	38	45
spermidine dehydrogenase	23	9	5	12	4	7	30	27	26	80	63	14	43	45	59	27	38	41	45
acyl-homoserine-lactone acylase	52	44	39	72	56	37	40	41	37	60	60	12	49	42	40	57	43	48	45
sulfane dehydrogenase subunit SoxC	17	18	20	22	21	21	29	16	17	31	36	4	33	35	42	83	47	50	45
ribose transport system permease protein	26	120	119	125	128	113	103	76	69	63	53	9	49	47	68	253	52	41	45
sugar transport system permease protein	7	36	37	34	37	31	54	39	45	50	53	17	44	40	48	139	43	40	45
peptidase	110	81	73	61	99	65	137	105	103	28	44	20	41	35	78	70	43	42	45
(2S)-methylsuccinyl-CoA dehydrogenase	27	66	67	88	66	56	114	100	109	53	60	26	48	41	58	164	56	27	44
bifunctional UDP-N-acetylglucosamine pyrophosphorylase / glucosamine-1-phosphate N-acetyltransferase	37	85	73	77	85	71	67	57	49	39	36	7	31	29	47	192	42	47	44
alpha/beta fold hydrolase	18	33	20	31	30	23	30	27	28	22	22	9	24	22	27	174	39	42	44
2-hydroxyacyl-CoA lyase	1	15	12	11	12	15	10	6	5	24	17	5	19	18	19	67	40	53	44
imidazole glycerol-phosphate synthase	37	70	82	70	56	81	37	36	40	33	38	10	43	27	45	208	48	44	44
fumarate hydratase, class II	35	56	52	72	62	52	87	72	65	45	46	13	31	27	48	112	31	36	44
phosphoglucosamine mutase	39	100	105	96	101	104	71	50	55	26	36	5	33	27	47	212	45	35	44
aquaporin-4	27	71	80	98	78	78	96	63	60	26	30	8	27	24	41	122	43	36	44
perosamine synthetase	13	8	7	19	9	5	29	21	21	16	19	4	27	24	88	201	31	37	44
fused signal recognition particle receptor	31	17	17	33	19	15	57	37	37	40	37	9	38	28	52	126	35	41	44
monovalent cation/hydrogen antiporter	36	52	22	43	49	23	67	54	57	33	40	17	43	27	51	129	42	42	44
prephenate dehydratase	19	72	87	76	61	89	50	35	39	24	22	6	31	19	48	99	37	36	44
UDP-N-acetylmuramoylalanine--D-glutamate ligase	35	70	63	85	63	46	62	55	45	43	43	14	40	25	39	156	39	41	44
slc13 family permease	37	35	31	39	42	35	26	32	29	34	29	10	26	22	31	28	46	42	44
t9ss type a sorting domain-containing protein	183	70	86	156	97	74	30	39	31	42	29	14	39	26	30	264	42	46	44
outer membrane lipoprotein-sorting protein	10	32	21	32	27	18	38	34	31	50	45	11	40	38	52	52	51	44	44
yersiniabactin nonribosomal peptide/polyketide synthase	25	37	30	39	34	30	60	55	46	39	33	8	36	32	57	206	44	35	43
soraphen polyketide synthase B	25	38	41	42	28	27	40	42	41	32	38	9	42	29	46	77	40	40	43
methionyl aminopeptidase	31	44	33	40	35	34	43	42	41	36	35	15	31	23	42	154	41	37	43
ATP-dependent HslUV protease, peptidase subunit HslV	13	55	61	46	53	64	38	25	28	27	20	7	27	22	43	54	45	37	43
methionine-gamma-lyase	56	26	28	40	25	20	25	17	14	35	33	9	29	25	39	115	36	39	43
benzylsuccinate CoA-transferase BbsE subunit	1	0	0	4	0	1	0	0	0	7	15	0	15	18	13	27	38	40	43
diaminopimelate epimerase	54	90	81	84	85	88	72	51	58	23	27	7	33	19	33	164	40	35	43
methylthioribose-1-phosphate isomerase	1	24	31	17	21	30	14	5	14	16	21	4	22	19	56	46	29	35	43
ATP:ADP antiporter, AAA family	3	38	40	48	44	30	43	37	41	62	43	12	36	33	45	72	47	35	43
2,4-dienoyl-CoA reductase	18	37	30	42	39	28	57	62	56	33	38	8	27	31	26	134	36	46	43
4,5:9,10-diseco-3-hydroxy-5,9,17-trioxoandrosta-1(10),2-diene-4-oate hydrolase	4	23	18	11	23	16	25	21	21	17	28	9	25	27	33	68	36	43	43
carboxymethylenebutenolidase	7	23	17	20	22	24	21	16	15	27	22	5	21	27	31	105	41	48	43
cocaine esterase	32	45	32	86	51	38	213	138	118	70	70	31	37	50	51	62	37	33	43
serine/tyrosine/threonine adenylyltransferase	29	81	76	84	82	70	89	69	56	37	38	12	39	30	51	105	40	43	43
disease resistance protein	4	7	5	14	14	9	23	24	13	22	22	5	21	18	26	32	35	35	43
serine-type D-Ala-D-Ala carboxypeptidase/endopeptidase (penicillin-binding protein 4)	13	34	27	34	31	26	47	42	47	51	51	15	37	32	42	181	35	42	43
alkaline phosphatase family protein	44	38	29	49	26	17	35	35	30	28	25	4	22	20	29	165	29	34	43
serine hydrolase	36	47	40	52	38	40	23	20	16	31	28	9	24	20	29	53	39	50	43
site-specific integrase	74	55	55	45	56	61	15	18	17	4	3	5	5	4	10	184	30	42	43
coa pyrophosphatase	35	27	25	45	27	23	41	36	36	35	37	12	25	31	43	80	41	39	43
1,3-propanediol dehydrogenase	11	27	15	30	22	17	46	31	33	30	26	8	29	24	46	61	32	32	42
3-hydroxybutyryl-CoA dehydrogenase	37	25	25	61	32	21	118	85	71	66	60	25	52	44	53	150	35	49	42
L-asparaginase / beta-aspartyl-peptidase	32	37	28	53	35	23	53	37	42	53	33	17	29	26	34	40	32	31	42
kynureninase	28	16	12	22	15	8	37	32	36	47	40	15	29	30	41	122	41	35	42
2-haloacid dehalogenase	2	13	15	12	14	17	6	5	5	19	26	0	18	18	15	38	35	47	42
fructose-bisphosphate aldolase, class I	16	52	44	48	54	42	61	46	53	44	43	16	34	29	44	89	46	38	42
general secretion pathway protein K	76	116	89	99	96	84	49	37	37	35	30	11	31	27	34	344	48	46	42
DNA gyrase subunit A	21	53	53	67	58	48	52	44	44	41	40	6	35	30	40	105	36	38	42
ribosome recycling factor	134	72	89	68	98	70	131	118	131	28	31	12	15	17	38	134	39	32	42
concentrative nucleoside transporter, CNT family	33	65	50	79	64	41	52	55	50	52	47	14	32	33	42	71	42	43	42
ketoreductase	21	52	38	65	59	31	68	67	60	40	48	10	40	33	45	218	41	40	42
lipoyl(octanoyl) transferase	47	63	62	91	72	59	96	68	70	58	45	17	33	38	40	99	38	40	42
dienelactone hydrolase family protein	13	26	17	35	23	18	37	36	31	37	35	11	27	32	23	102	30	34	42
lysyl-tRNA synthetase, class I	8	53	51	63	59	52	73	40	40	33	29	12	37	22	51	53	35	32	42
carboxypeptidase O	6	13	6	45	22	13	108	78	68	63	54	21	38	35	53	29	40	43	42
polyene macrolide polyketide synthase, loading module	36	52	53	70	61	49	50	52	40	38	36	7	33	18	32	111	46	39	42
outer membrane protein	48	80	73	90	79	73	52	38	41	26	22	9	22	14	34	122	31	32	42
UPF0755 protein	42	52	51	66	59	40	53	58	44	47	52	12	43	36	46	156	46	41	42
DNA repair protein RecN (Recombination protein N)	76	46	46	67	43	45	36	35	32	38	34	9	35	23	37	201	43	43	42
DnaJ like chaperone protein	34	41	34	44	50	30	28	25	26	28	31	10	30	26	38	45	41	37	42
2-nitrobenzoate nitroreductase	41	55	40	64	47	39	67	49	36	49	41	18	34	31	44	105	35	41	42
isoquinoline 1-oxidoreductase subunit beta	41	35	20	46	31	20	16	5	9	34	42	14	24	29	34	92	44	31	42
thioredoxin domain-containing protein	21	42	45	41	43	53	36	26	36	30	29	8	23	25	51	130	41	43	42
ferrous iron transport protein B	50	10	11	19	13	6	9	3	4	27	27	6	30	21	32	115	34	38	42
repressor LexA	24	59	64	64	64	65	43	39	41	25	25	5	25	22	36	114	40	40	42
radical sam protein	32	17	21	18	20	16	15	7	8	16	16	2	20	14	32	87	29	31	42
abc transporter permease	35	74	67	75	65	50	41	29	31	40	36	12	36	30	55	178	36	32	42
m1 family metallopeptidase	52	49	43	77	55	31	43	46	45	44	40	18	32	26	32	84	44	43	42
glc operon protein GlcG	3	3	4	3	3	5	3	0	3	13	15	1	15	11	15	77	32	42	42
duf1080 domain-containing protein	27	39	27	75	33	22	48	45	25	45	38	7	30	26	37	54	40	43	42
duf1552 domain-containing protein	13	13	7	53	7	6	55	44	8	37	23	3	26	18	27	61	39	44	42
malate dehydrogenase (oxaloacetate-decarboxylating)	51	72	63	72	62	65	75	56	54	40	40	14	24	38	45	136	34	37	41
NADH-ubiquinone oxidoreductase chain 2	16	32	31	40	31	36	76	48	39	48	40	20	34	29	48	94	47	35	41
selenide, water dikinase	10	12	10	22	17	9	29	23	21	27	32	7	26	30	34	87	37	35	41
sulfoacetaldehyde acetyltransferase	9	52	52	43	46	56	37	22	32	40	28	11	32	24	53	42	39	28	41
isocitrate lyase	29	76	69	77	73	67	64	53	58	37	35	10	29	29	41	78	44	26	41
antagonist of KipI	37	44	36	41	46	36	23	16	18	37	35	10	24	27	46	67	36	35	41
phosphoribosylformylglycinamidine synthase subunit PurQ / glutaminase	5	52	40	49	41	51	51	35	41	37	38	12	23	23	46	50	41	47	41
ATP-binding cassette, subfamily B, bacterial	44	42	32	51	38	32	67	51	48	34	34	15	38	25	37	188	31	26	41
glutamyl-tRNA reductase	22	41	32	42	39	35	41	27	28	29	36	15	45	21	49	86	35	31	41
RNA polymerase sigma factor	203	129	107	114	153	115	152	132	145	37	30	17	21	25	44	152	50	36	41
3alpha-hydroxy bile acid-CoA-ester 3-dehydrogenase	12	22	15	21	16	15	27	27	27	27	27	7	22	24	24	59	39	29	41
3-hydroxyacyl-CoA dehydrogenase / 3-hydroxy-2-methylbutyryl-CoA dehydrogenase	24	40	33	51	42	25	58	53	58	36	38	12	34	27	36	132	41	39	41
pyridoxal 5'-phosphate synthase pdxS subunit	9	13	9	25	18	13	70	54	54	38	39	15	26	26	41	80	36	43	41
excinuclease ABC subunit B	42	72	65	89	63	77	113	74	80	42	41	19	39	38	66	151	51	45	41
terminase, large subunit	466	139	131	122	175	128	254	221	213	42	44	18	8	13	18	207	38	28	41
sphingosine kinase	5	9	6	22	16	6	73	61	53	58	50	16	40	35	47	34	38	45	41
metalloendopeptidase OMA1, mitochondrial	35	74	55	77	79	60	52	42	36	27	24	11	26	24	42	124	38	34	41
dolichyl-diphosphooligosaccharide---protein glycosyltransferase	7	6	0	26	8	3	89	56	57	43	42	22	42	28	69	38	26	34	41
UDP-N-acetylglucosamine 4,6-dehydratase	37	23	22	22	15	8	14	7	9	22	26	1	26	10	40	182	45	46	41
SARP family transcriptional regulator, regulator of embCAB operon	17	20	12	17	17	10	34	24	23	29	21	14	19	14	26	76	35	46	41
reductase LndZ4	27	45	34	53	31	41	59	30	32	30	31	8	23	18	36	46	34	36	41
aminopeptidase	9	18	16	41	25	18	63	47	43	38	35	12	30	33	26	101	34	28	41
T3SS secreted effector NleB	72	68	81	97	81	92	58	52	60	32	40	8	31	24	41	176	38	36	41
gliding motility-associatede transport system auxiliary component	28	25	22	33	29	27	27	19	20	43	36	6	30	24	45	122	46	54	41
4-hydroxythreonine-4-phosphate dehydrogenase	56	92	82	104	90	88	52	49	42	43	40	12	38	39	56	166	53	41	41
heme exporter protein C	19	39	35	45	42	30	44	44	49	42	32	9	30	25	32	71	35	38	41
glycine betaine/proline transport system permease protein	5	49	50	33	43	54	63	31	42	49	45	9	37	38	49	38	43	29	41
gliding motility-associated transport system permease protein	7	18	19	26	20	18	21	16	14	35	30	2	19	25	25	58	41	40	41
5-amino-6-(D-ribitylamino)uracil---L-tyrosine 4-hydroxyphenyl transferase	12	17	16	38	21	20	50	27	35	37	38	12	40	28	41	103	40	41	41
biopolymer transport protein ExbB	62	78	81	113	82	66	62	51	46	39	27	12	28	21	25	193	51	41	41
glycerophosphoryl diester phosphodiesterase	22	71	61	54	68	53	61	49	51	45	33	10	30	25	40	130	51	42	41
isoprenylcysteine carboxylmethyltransferase family protein	12	17	13	26	15	8	15	20	21	31	29	7	30	24	33	39	36	45	41
2-phosphinomethylmalate synthase	59	88	80	112	72	70	85	73	68	45	42	17	33	36	41	109	21	32	40
pteridine reductase	39	68	60	77	59	50	51	46	39	24	29	7	24	24	24	177	35	38	40
gramicidin S synthase 2	34	41	28	45	36	33	39	31	29	51	33	15	38	37	43	97	44	43	40
prolyl oligopeptidase family serine peptidase	12	47	37	46	38	30	34	39	31	40	36	13	31	32	40	138	52	51	40
carboxypeptidase Q	6	18	15	19	16	10	23	15	15	41	33	10	29	28	39	39	48	46	40
acetolactate synthase-like protein	3	25	20	19	21	15	19	20	25	28	33	13	27	26	34	60	30	37	40
histidine ammonia-lyase	21	30	8	33	24	11	79	54	56	56	51	17	39	38	50	101	38	42	40
phosphoribosylformylglycinamidine synthase	45	66	52	83	68	51	75	55	43	43	51	20	43	36	46	88	29	31	40
C-methyltransferase	34	20	23	14	26	15	27	26	25	11	13	0	19	11	22	94	31	36	40
two-component system, response regulator YesN	110	110	23	38	59	18	20	17	15	17	18	15	23	15	25	243	46	46	40
lysine-specific permease	14	12	10	23	11	10	26	19	26	42	45	11	33	30	47	133	39	36	40
mitogen-activated protein kinase kinase 1	3	3	0	6	1	0	24	18	15	6	4	0	4	6	2	66	19	73	40
MFS transporter, MCT family, solute carrier family 16 (monocarboxylic acid transporters), member 13	9	24	23	30	27	17	32	19	21	34	33	5	24	28	33	64	43	49	40
pyridoxal 5'-phosphate synthase pdxT subunit	9	13	7	24	16	10	58	50	54	37	31	13	32	24	38	75	31	38	40
magnesium transporter	43	65	70	74	65	62	33	28	22	26	20	8	28	20	32	216	32	44	40
LysR family transcriptional regulator, positive regulator for ilvC	73	163	78	70	106	76	36	18	15	17	9	14	19	12	24	167	31	29	40
methanol dehydrogenase (cytochrome c) subunit 1	5	8	6	16	4	5	18	16	15	26	27	13	27	22	29	26	31	46	40
maoc family dehydratase	15	43	35	52	38	29	47	46	42	40	49	20	36	32	37	90	42	28	40
pefg-cterm sorting domain-containing protein	0	0	0	0	0	0	26	11	10	20	28	10	32	24	62	30	28	20	40
tartrate dehydrogenase/decarboxylase / D-malate dehydrogenase	16	36	39	44	34	37	62	45	49	31	29	12	22	24	24	103	25	35	39
nicotinate-nucleotide pyrophosphorylase (carboxylating)	30	40	44	35	44	43	19	6	9	11	16	2	22	10	34	133	29	30	39
sulfate adenylyltransferase	12	12	15	21	16	16	29	21	20	37	40	5	37	34	59	44	39	47	39
aminopeptidase N	28	40	30	44	35	31	36	34	27	40	33	10	33	27	32	148	40	35	39
D-aminopeptidase	6	7	5	7	3	6	19	19	19	34	34	9	26	24	36	30	38	47	39
N-acetylglucosamine-6-phosphate deacetylase	7	18	10	17	23	13	19	15	15	32	30	5	29	27	41	97	46	41	39
citryl-CoA lyase	30	39	28	47	35	33	40	36	30	29	34	6	26	29	36	118	35	31	39
UDP-4-amino-4-deoxy-L-arabinose-oxoglutarate aminotransferase	107	98	101	109	116	103	101	69	81	30	24	2	24	30	35	468	35	31	39
urocanate hydratase	16	20	7	33	20	13	63	51	45	57	47	15	42	36	49	97	51	48	39
phosphonopyruvate decarboxylase	10	10	9	16	9	9	9	16	9	14	11	4	9	16	18	59	24	28	39
beta-alanine--pyruvate transaminase	15	60	69	52	55	47	52	31	35	30	29	9	21	23	37	68	32	30	39
glycine cleavage system H protein	36	35	32	39	35	27	54	55	44	45	48	8	38	31	43	115	29	33	39
oxygen-independent coproporphyrinogen III oxidase	70	62	45	67	46	37	37	29	25	28	29	8	40	28	32	223	42	37	39
small subunit ribosomal protein S4	16	43	48	55	40	51	63	53	55	32	34	6	36	30	40	106	44	43	39
sulfur carrier protein	10	52	53	58	74	63	25	15	26	32	36	12	24	24	41	122	42	46	39
phage terminase large subunit	251	86	71	74	90	76	97	50	60	25	23	5	9	15	18	75	22	26	39
peptidyl-prolyl cis-trans isomerase D	24	23	20	34	19	17	26	21	23	26	25	4	30	17	30	53	30	28	39
STE24 endopeptidase	26	36	27	50	30	27	37	31	35	44	36	9	27	24	39	141	39	34	39
peptide-methionine (R)-S-oxide reductase	46	49	52	72	49	51	97	70	68	62	52	19	43	31	48	91	44	43	39
murein peptide amidase A	26	11	7	23	10	6	29	31	27	25	26	8	29	18	30	71	33	35	39
methylenetetrahydrofolate dehydrogenase (NADP+) / methenyltetrahydrofolate cyclohydrolase	12	32	30	45	42	28	28	28	33	22	28	8	26	19	29	75	34	37	39
ribonuclease R	73	75	61	94	73	65	49	39	37	42	42	10	36	33	40	145	35	36	39
autotransporter family porin	0	0	0	0	0	0	1	3	1	20	15	6	21	14	18	27	23	45	39
GSH-dependent disulfide-bond oxidoreductase	18	90	80	95	90	78	57	40	42	30	37	5	35	27	30	81	37	41	39
4-diphosphocytidyl-2-C-methyl-D-erythritol kinase	4	28	31	39	35	37	33	45	40	29	22	10	18	20	32	93	33	29	39
had family hydrolase	24	24	18	34	28	22	53	44	50	46	40	9	31	28	31	75	41	40	39
eama family transporter	13	32	42	32	40	33	32	30	27	24	24	7	18	18	23	104	35	31	39
urate hydroxylase puud	5	55	45	54	49	55	41	23	24	31	23	10	29	30	45	80	39	34	39
srpbcc family protein	42	23	23	33	22	25	53	52	49	23	30	10	29	22	40	202	37	32	39
hupe/urej family protein	35	46	40	62	41	40	26	21	24	16	22	3	19	18	19	39	24	31	39
aldehyde dehydrogenase (NAD+)	11	42	31	40	37	29	34	29	26	45	34	9	34	36	50	138	31	27	38
NADH:ubiquinone reductase (H+-translocating)	32	55	47	57	48	44	43	32	38	24	23	10	30	21	42	117	46	42	38
glycerol kinase	48	68	79	88	73	71	51	45	42	31	38	8	25	21	40	140	37	30	38
glutamate 5-kinase	35	73	66	78	80	75	53	42	42	21	24	6	26	17	47	150	41	36	38
adenosine deaminase	10	41	34	61	43	26	51	33	43	34	34	12	29	31	37	115	44	32	38
indole-3-glycerol phosphate synthase	21	41	44	56	53	46	39	28	34	30	31	4	33	28	43	157	41	43	38
multiple sugar transport system ATP-binding protein	37	15	10	16	15	13	33	33	35	44	41	12	31	32	46	281	34	26	38
GDP-D-mannose 3', 5'-epimerase	48	32	35	47	39	36	35	30	26	19	24	3	27	18	54	268	45	34	38
dTDP-4-oxo-2,6-dideoxy-D-glucose 3,5-epimerase	58	20	25	24	32	24	17	17	16	35	26	6	27	21	44	267	38	36	38
competence protein ComER	42	69	67	84	68	74	71	51	54	37	29	8	37	28	45	187	45	38	38
F-type H+-transporting ATPase subunit delta	35	53	49	62	47	48	54	36	38	39	31	13	32	31	49	119	37	31	38
mitochondrial chaperone BCS1	28	89	86	99	90	84	91	79	67	48	49	13	37	31	55	130	36	38	38
response regulator aspartate phosphatase J	6	8	4	5	5	6	12	16	14	23	19	5	15	13	22	15	32	44	38
tRNA pseudouridine55 synthase	41	54	64	61	57	51	47	50	54	29	26	9	33	24	33	141	38	33	38
DNA mismatch repair protein MutS	82	40	35	59	38	24	62	46	43	41	27	13	22	18	39	128	35	48	38
isopenicillin-N epimerase	3	6	4	20	11	4	40	27	28	42	40	13	21	24	30	47	30	34	38
tetrapyrrole methylase family protein / MazG family protein	23	39	28	40	30	22	31	25	29	35	32	8	25	18	33	110	37	44	38
mosc domain-containing protein	15	29	31	45	35	25	52	37	39	25	17	6	13	17	24	64	37	36	38
UPF0176 protein	64	111	106	138	117	106	126	104	95	59	43	14	39	34	46	138	43	35	38
zinc transporter, ZIP family	55	29	31	42	29	26	31	39	28	31	26	15	29	23	35	184	26	33	38
agmatine deiminase	17	28	24	26	33	33	23	23	13	36	34	6	29	25	43	85	40	47	38
bifunctional UDP-N-acetylglucosamine 2-epimerase / N-acetylmannosamine kinase	9	11	15	18	12	8	29	25	27	34	34	12	31	35	52	90	43	35	38
putative drug exporter of the RND superfamily	28	17	17	17	17	19	57	37	42	32	28	16	21	22	32	120	33	44	38
energy-converting hydrogenase A subunit R	55	54	42	67	50	44	57	49	39	23	19	4	17	18	23	141	32	36	38
nitrogen regulatory protein PII 1	51	73	68	87	72	59	55	36	32	34	33	8	35	27	37	176	32	39	38
methylglutamate dehydrogenase subunit B	19	75	70	60	72	69	68	40	38	40	35	7	34	36	61	65	40	31	38
basic membrane protein A and related proteins	22	38	35	40	40	28	42	31	30	45	33	17	38	37	53	55	33	23	38
4-hydroxy-tetrahydrodipicolinate reductase	50	56	49	59	48	40	33	34	29	28	21	6	29	24	33	186	34	31	38
c-type cytochrome	29	28	10	47	24	12	33	25	7	36	32	5	29	24	39	134	61	52	38
tocopherol O-methyltransferase	2	56	64	60	68	72	31	14	22	18	12	3	19	8	33	35	41	42	37
3-methyl-2-oxobutanoate hydroxymethyltransferase	73	126	122	163	140	129	119	79	92	30	30	11	23	18	31	189	37	39	37
adenosylhomocysteinase	26	28	26	52	35	22	56	38	47	46	47	19	31	36	54	113	43	47	37
cobalamin transport system substrate-binding protein	9	28	15	30	20	14	37	26	30	13	26	6	24	18	24	101	33	36	37
dCMP deaminase	57	18	10	35	22	12	67	51	53	34	36	18	25	29	27	54	31	38	37
4-carboxymuconolactone decarboxylase	14	41	23	28	33	24	18	13	12	22	19	4	21	19	20	55	39	38	37
archaeal chaperonin	15	10	0	48	10	5	148	95	75	54	47	32	46	42	69	47	29	45	37
flavin prenyltransferase	17	11	5	21	10	9	56	30	35	36	31	18	32	29	37	86	33	32	37
two-component system, chemotaxis family, CheB/CheR fusion protein	18	83	71	73	79	69	35	31	36	20	9	4	19	11	33	141	37	42	37
dehydrogenase/reductase SDR family member 1	11	49	50	55	55	43	70	61	72	37	41	10	28	34	35	106	35	38	37
isopropanol dehydrogenase (NADP+)	19	34	39	42	33	29	61	65	56	24	36	13	28	23	39	74	36	27	37
polyketide synthase 7	25	99	91	80	91	94	46	47	43	27	25	5	28	22	41	42	33	33	37
acyl-CoA dehydrogenase	14	52	47	65	58	43	47	43	48	36	35	17	25	25	32	44	37	33	37
N-acetyl-gamma-glutamyl-phosphate reductase / acetylglutamate kinase	46	80	63	88	71	55	65	48	48	27	33	9	27	26	26	175	34	31	37
NTE family protein	22	24	9	16	15	9	27	35	29	41	38	18	28	28	38	131	35	33	37
putative oxidoreductase	28	50	50	54	56	45	54	50	50	37	31	11	26	17	42	60	40	32	37
cobaltochelatase CobT	26	107	114	104	123	112	68	47	46	28	25	6	19	20	36	76	36	30	37
soluble lytic murein transglycosylase	18	60	57	45	70	68	31	17	23	19	20	4	14	13	28	81	28	38	37
methylenetetrahydrofolate reductase (NADPH)	44	33	32	34	48	23	38	29	25	40	34	7	29	28	40	123	37	24	37
2-dehydropantoate 2-reductase	9	33	23	28	21	20	7	4	6	15	20	3	12	16	13	43	33	35	37
gfo/idh/moca family oxidoreductase	13	35	22	23	21	19	29	30	26	30	29	9	29	23	32	105	32	31	37
glycine betaine/proline transport system substrate-binding protein	10	59	73	54	72	73	65	32	53	57	39	10	43	36	62	45	32	32	37
geranial dehydrogenase	14	35	29	40	38	29	66	36	38	51	45	19	29	36	41	118	37	30	36
8-amino-7-oxononanoate synthase	15	14	8	11	13	9	16	10	8	25	22	6	22	18	29	94	32	28	36
myxalamid-type nonribosomal peptide synthetase MxaA	33	79	83	86	71	87	74	49	69	30	29	6	37	26	46	212	38	24	36
aminodeoxyfutalosine synthase	2	2	3	17	8	1	44	25	19	36	35	10	28	25	51	69	27	33	36
amidase	6	21	13	18	22	17	37	38	28	32	37	17	36	40	41	89	36	36	36
uridine monophosphate synthetase	42	44	28	72	38	27	85	65	53	49	47	19	43	36	44	116	37	35	36
uroporphyrinogen decarboxylase	46	84	82	105	95	92	59	39	36	21	30	9	25	22	34	90	35	27	36
O-antigen biosynthesis protein WbqV	15	17	18	22	22	15	24	17	19	23	28	5	24	18	24	53	35	36	36
proline racemase	4	4	4	7	8	4	15	14	17	38	38	12	27	27	27	33	30	36	36
large subunit ribosomal protein L10	26	63	52	63	53	51	41	40	40	24	21	5	25	25	27	141	31	29	36
preprotein translocase subunit SecG	37	54	57	65	58	61	38	37	31	35	21	5	27	16	40	97	35	32	36
proton-dependent oligopeptide transporter, POT family	38	68	68	71	62	53	46	36	42	28	28	9	26	25	37	65	29	29	36
5-oxoprolinase (ATP-hydrolysing) subunit A	28	47	53	56	54	43	37	30	33	38	35	11	31	24	52	51	42	33	36
peptidyl-prolyl cis-trans isomerase B (cyclophilin B)	43	37	33	65	41	37	67	48	58	41	44	18	25	28	33	54	30	34	36
glycerol-3-phosphate dehydrogenase (NAD(P)+)	55	59	56	83	52	48	73	51	46	44	34	20	33	27	39	102	34	38	36
ApaG protein	9	17	13	19	15	9	23	21	18	30	27	8	27	24	30	106	31	29	36
thioredoxin:protein disulfide reductase	18	25	13	19	16	12	20	23	36	43	38	16	30	23	30	55	43	36	36
4-hydroxybenzoyl-CoA thioesterase	35	49	44	62	48	51	39	38	38	31	36	13	26	23	33	115	32	31	36
high-affinity iron transporter	6	16	14	19	15	11	27	22	22	24	23	11	30	23	36	57	27	23	36
aldose sugar dehydrogenase	27	57	70	65	70	64	47	25	34	30	32	9	25	24	41	64	31	29	36
RcsF protein	28	41	39	58	45	29	32	41	35	40	29	10	24	26	29	87	32	37	36
site-2 protease family protein	4	9	1	5	5	1	13	9	12	23	30	9	24	23	32	78	39	37	36
peptidyl-tRNA hydrolase, PTH1 family	38	41	40	47	44	32	42	46	35	38	30	13	26	24	36	114	34	26	36
duf885 family protein	4	4	4	9	1	3	13	19	18	29	24	8	20	18	23	45	43	23	36
integrase arm-type dna-binding domain-containing protein	3	7	9	8	3	3	7	3	2	14	11	0	15	7	25	21	28	33	36
glutamate dehydrogenase (NADP+)	30	34	26	53	42	19	70	48	44	34	44	12	24	20	31	37	39	33	35
glutamate N-acetyltransferase / amino-acid N-acetyltransferase	25	44	55	56	50	65	37	35	37	29	33	7	36	28	44	163	34	36	35
4-hydroxyphenylalkanoate adenylyltransferase	7	26	27	33	33	28	21	21	22	21	19	3	20	14	29	51	34	26	35
osmoprotectant transport system ATP-binding protein	17	29	23	25	23	16	31	25	18	30	33	7	26	29	44	134	30	30	35
formimidoylglutamate deiminase	2	16	11	17	14	6	19	21	22	31	27	1	26	19	32	52	32	37	35
XTP/dITP diphosphohydrolase	48	58	46	63	66	46	66	46	55	35	32	12	24	17	36	96	38	39	35
aromatic-L-amino-acid/L-tryptophan decarboxylase	7	12	6	11	11	6	20	26	29	37	39	9	27	27	33	39	33	29	35
carboxynorspermidine decarboxylase	39	53	48	61	55	46	17	20	17	25	22	8	21	21	33	69	40	31	35
para-aminobenzoate synthetase / 4-amino-4-deoxychorismate lyase	72	92	77	100	79	82	67	58	52	40	27	11	30	21	33	142	29	36	35
hydroxymethylbilane synthase	51	101	96	122	106	96	72	51	51	34	33	7	33	34	52	124	41	31	35
transcriptional activator for dhaKLM operon	13	16	11	26	13	14	20	13	10	6	6	3	16	10	14	88	24	37	35
transaldolase / glucose-6-phosphate isomerase	45	49	51	61	60	45	46	33	39	22	17	5	20	19	32	210	33	30	35
methyl coenzyme M reductase system, component A2	35	71	67	70	62	61	65	30	31	37	37	9	28	24	36	115	21	42	35
small subunit ribosomal protein S20	23	46	44	46	49	43	46	46	43	30	23	7	23	16	32	103	23	31	35
small subunit ribosomal protein S5	44	82	79	112	74	78	100	72	72	42	37	16	33	25	47	96	29	39	35
RNA methyltransferase, TrmH family	82	49	53	76	60	36	55	61	70	32	34	10	35	25	28	184	36	37	35
cation/acetate symporter	49	99	90	115	85	86	91	62	65	30	29	8	31	23	40	102	27	23	35
(3R)-3-hydroxyacyl-CoA dehydrogenase / 3a,7a,12a-trihydroxy-5b-cholest-24-enoyl-CoA hydratase / enoyl-CoA hydratase 2	4	8	8	19	7	6	37	32	33	32	37	9	24	29	38	64	38	26	35
3alpha-hydroxycholanate dehydrogenase (NADP+)	11	64	58	81	66	48	59	42	44	25	19	4	13	8	21	71	30	28	35
glutaredoxin-dependent peroxiredoxin	14	16	14	36	26	12	87	63	65	30	31	14	19	20	27	81	26	29	35
aldehyde oxidoreductase	1	6	2	14	10	1	30	26	34	46	33	13	38	32	46	66	30	22	35
DNA polymerase III subunit epsilon	55	44	41	57	43	36	69	57	51	27	34	18	19	24	25	117	36	48	35
periplasmic divalent cation tolerance protein	4	13	11	11	16	12	24	20	21	21	27	11	18	14	29	60	35	44	35
putative serine protease PepD	11	13	12	17	13	12	23	27	34	29	31	12	26	28	44	106	41	33	35
two-component system, response regulator PhcR	69	95	66	102	88	75	51	47	42	50	45	13	45	32	56	237	40	34	35
mannosyltransferase	1	2	1	1	0	0	6	8	6	15	11	2	25	18	39	106	47	23	35
DNA replication and repair protein RecF	57	76	62	98	72	64	62	64	50	36	33	8	31	27	35	151	35	31	35
exodeoxyribonuclease I	18	85	69	85	77	60	42	35	33	29	27	6	27	16	39	41	35	32	35
formate dehydrogenase (coenzyme F420) alpha subunit	8	4	1	21	8	3	51	34	21	41	34	18	35	30	29	33	23	29	35
3-hydroxy-D-aspartate aldolase	4	21	13	11	9	10	7	5	4	12	16	2	15	12	17	30	24	35	35
aldehyde:ferredoxin oxidoreductase	2	3	1	11	3	0	16	13	11	16	22	5	16	22	22	31	25	33	35
5-(carboxyamino)imidazole ribonucleotide mutase	6	32	30	43	33	27	67	50	55	34	35	15	26	25	30	54	36	34	35
large subunit ribosomal protein L23	32	38	40	49	37	34	34	30	32	33	27	7	30	19	36	96	34	32	35
homocysteine s-methyltransferase family protein	4	44	53	40	48	53	38	24	25	29	25	5	28	26	39	38	40	28	35
pd-(d/e)xk nuclease family protein	16	39	41	47	40	40	38	40	34	35	35	5	23	23	33	111	28	32	35
right-handed parallel beta-helix repeat-containing protein	44	77	69	81	82	57	51	38	38	25	22	5	19	15	25	66	35	27	35
m23 family metallopeptidase	63	58	67	76	60	62	27	24	26	21	14	4	22	14	20	77	27	30	35
glycine dehydrogenase	15	16	10	36	15	12	54	26	29	24	23	8	15	25	24	33	32	30	34
dimethylglycine dehydrogenase	11	11	9	15	10	15	28	30	24	51	46	20	40	36	45	41	38	20	34
phosphoenolpyruvate carboxylase	54	78	83	86	88	92	40	13	30	21	19	9	20	19	44	180	33	26	34
argininosuccinate lyase	24	33	41	49	51	48	41	29	22	23	24	11	36	26	42	129	33	32	34
5-formyltetrahydrofolate cyclo-ligase	33	38	37	55	36	41	32	33	26	34	28	10	24	28	46	148	39	30	34
diphthine-ammonia ligase	12	26	21	35	19	15	60	39	35	32	29	12	31	22	40	37	21	32	34
methylmalonyl-CoA decarboxylase subunit alpha	16	63	50	74	62	50	72	69	56	37	43	14	30	31	37	55	36	28	34
phthiocerol/phenolphthiocerol synthesis type-I polyketide synthase D	19	13	10	40	14	7	82	50	44	19	23	3	23	13	22	73	30	32	34
hydrogenase-4 component I	4	9	7	15	13	10	26	27	34	24	28	3	23	19	23	103	28	26	34
polysaccharide deacetylase family protein	40	15	20	27	15	12	18	11	13	24	20	8	20	23	24	105	34	32	34
taurine transport system permease protein	7	58	48	38	40	55	26	15	20	35	29	7	20	19	44	63	34	21	34
cis-L-3-hydroxyproline dehydratase	17	20	19	45	24	20	60	50	45	36	48	23	39	37	49	63	24	38	34
4-(gamma-L-glutamylamino)butanoyl-[BtrI acyl-carrier protein] monooxygenase	2	10	7	13	6	7	33	23	26	18	22	5	19	23	28	41	42	30	34
ribosome-associated protein	55	58	44	63	68	49	50	43	47	33	25	14	26	20	27	155	33	27	34
N,N-dimethylformamidase large subunit	4	16	12	22	19	12	27	25	25	42	43	6	36	44	44	54	26	35	34
alkane 1-monooxygenase	67	42	48	87	56	48	114	98	96	54	46	24	37	28	38	143	40	29	34
UDP-N-acetyl-2-amino-2-deoxyglucuronate dehydrogenase	5	26	24	25	23	16	14	15	14	24	20	2	20	21	28	76	44	35	34
large subunit ribosomal protein L24	23	43	38	43	45	32	38	39	31	33	30	8	25	20	33	97	35	28	34
oligoendopeptidase F	19	29	21	29	27	19	47	35	31	15	22	2	22	16	33	100	28	25	34
adp-ribosylglycohydrolase family protein	13	57	44	76	55	57	35	29	31	20	19	9	20	19	26	33	30	26	34
homoserine dehydrogenase	35	69	67	70	72	67	62	40	46	35	33	6	26	25	39	161	37	34	33
tropinone reductase I	25	23	23	36	17	16	29	28	22	34	47	8	33	35	42	93	41	30	33
anthraniloyl-CoA monooxygenase	36	47	44	55	40	45	45	37	48	22	20	4	13	12	13	133	24	25	33
alanine-glyoxylate transaminase / serine-glyoxylate transaminase / serine-pyruvate transaminase	8	36	43	44	37	33	25	16	15	28	33	8	26	23	31	52	35	30	33
dUTP pyrophosphatase	26	32	34	54	38	30	80	71	62	37	38	14	27	24	26	124	34	35	33
benzoyl-CoA-dihydrodiol lyase	7	19	16	19	17	22	29	17	21	24	25	6	15	27	24	73	19	23	33
UDP-4-keto-6-deoxy-GlcNAc-4-reductase	14	12	16	11	15	15	13	14	12	11	23	1	20	19	45	153	30	24	33
UDP-glucose 4,6-dehydratase	44	20	28	46	28	27	38	27	23	16	17	5	23	10	29	249	37	31	33
geranylgeranyl diphosphate synthase, type I	18	7	3	24	10	7	58	53	44	35	38	18	21	28	33	104	30	34	33
neutral amino acid transport system ATP-binding protein	20	36	27	45	36	29	55	56	45	43	32	12	24	24	33	97	31	39	33
23S rRNA (uridine2552-2'-O)-methyltransferase	18	55	56	60	60	47	70	54	35	33	32	8	30	29	39	81	32	32	33
geranylgeranyl diphosphate synthase, type II	56	39	47	62	52	39	41	31	37	34	31	14	28	22	34	139	36	27	33
p-toluenesulfonate methyl-monooxygenase reductase component TsaB	33	30	27	35	27	22	56	74	71	27	34	11	27	18	24	110	34	34	33
two-component system, NtrC family, sensor histidine kinase HydH	37	57	32	33	48	44	44	31	40	28	28	13	24	20	27	209	35	45	33
ATP-dependent DNA helicase RecQ	48	32	11	52	20	7	106	66	60	46	44	25	40	31	37	129	33	31	33
23S rRNA (adenine2503-C2)-methyltransferase	56	34	41	50	48	44	53	46	41	49	41	14	28	34	41	191	41	39	33
transcriptional repressor NrdR	21	72	73	70	67	64	42	26	29	25	19	5	21	19	33	150	29	28	33
putative permease	49	65	50	78	72	44	41	39	41	29	32	8	20	23	31	105	31	34	33
L-lactate dehydrogenase complex protein LldF	3	0	0	0	0	0	2	3	3	21	26	2	15	20	20	67	27	31	33
SecD/SecF fusion protein	67	50	53	84	66	58	54	47	48	42	31	15	35	24	32	70	31	32	33
enediyne biosynthesis protein E11	21	11	10	12	12	11	41	37	42	19	30	8	21	19	26	47	33	28	33
D-erythrose 4-phosphate dehydrogenase	13	22	13	18	12	12	27	26	26	28	22	3	19	24	30	22	31	32	33
creatinase	2	9	20	6	9	10	19	15	14	25	23	8	31	19	49	30	28	20	33
LPPG:FO 2-phospho-L-lactate transferase	6	9	10	17	14	10	25	22	25	32	30	11	27	32	43	57	27	23	33
sos response-associated peptidase	17	23	31	38	31	22	29	21	24	26	33	7	20	20	28	97	36	38	33
lyse family translocator	27	61	44	54	49	47	38	20	27	18	14	3	18	17	28	74	36	25	33
nicotine oxidoreductase	3	4	1	6	4	3	20	23	23	39	37	19	31	25	38	40	40	23	32
H+-translocating NAD(P) transhydrogenase subunit alpha	20	55	45	69	67	63	72	56	62	37	35	11	26	26	44	82	27	41	32
sulfite reductase (ferredoxin)	12	10	8	9	10	9	17	9	9	22	18	7	23	18	32	46	30	26	32
homogentisate 1,2-dioxygenase	16	16	12	23	19	14	23	23	26	29	27	6	24	19	25	62	33	30	32
ribose-phosphate pyrophosphokinase	35	47	44	56	52	37	44	37	36	29	36	12	23	28	38	105	33	26	32
formamidase	6	7	6	9	8	7	13	15	14	21	23	3	21	14	26	33	29	34	32
phosphoribosylanthranilate isomerase	32	30	34	51	34	29	35	33	30	35	28	7	25	23	36	89	34	25	32
carboxyvinyl-carboxyphosphonate phosphorylmutase	4	5	3	4	3	6	6	6	5	9	8	3	9	10	18	18	33	32	32
glutamine synthetase	24	25	16	28	31	19	48	28	32	15	26	3	17	15	18	162	27	19	32
lipoprotein-releasing system ATP-binding protein	24	52	43	60	50	50	55	47	33	14	17	4	17	15	19	123	29	25	32
ribosome-binding factor A	36	46	40	37	42	47	32	24	19	19	21	7	28	19	35	134	33	27	32
MSHA biogenesis protein MshN	5	9	6	11	9	6	1	2	1	26	19	1	10	11	23	72	35	20	32
FKBP-type peptidyl-prolyl cis-trans isomerase SlyD	30	23	7	30	22	9	60	33	30	28	37	20	31	24	37	93	29	34	32
NADH-quinone oxidoreductase subunit M	8	24	25	31	29	29	25	9	18	24	18	12	21	20	29	73	33	26	32
intracellular multiplication protein IcmB	15	20	9	21	13	7	28	17	16	13	14	5	17	13	29	109	32	35	32
general secretion pathway protein E	41	33	16	49	21	16	106	71	75	34	36	9	29	19	34	342	39	45	32
ankyrin repeat domain-containing protein	2	3	1	1	2	0	1	1	0	21	21	8	19	23	27	34	30	42	32
MEMO1 family protein	0	0	0	0	0	0	1	2	2	18	18	3	15	21	40	48	20	26	32
tRNA nucleotidyltransferase (CCA-adding enzyme)	14	23	18	34	23	22	19	22	22	21	23	7	16	23	25	52	24	25	32
antimicrobial peptide resistance transport system permease protein	63	53	40	64	48	45	74	68	63	45	35	14	47	34	50	85	35	44	32
rare lipoprotein A	43	28	16	29	21	19	25	21	17	23	18	8	16	16	26	66	31	33	32
chemotaxis protein MotA	16	37	21	34	25	24	20	15	13	20	17	5	16	12	23	51	33	29	32
creatinine amidohydrolase	10	7	7	8	4	11	17	16	17	23	19	5	24	26	29	57	23	31	32
tyrosine-type recombinase/integrase	79	67	58	44	54	43	5	3	4	17	10	6	10	10	14	233	27	26	32
DNA polymerase III subunit beta	15	21	34	26	26	32	20	11	7	23	14	2	19	13	34	104	31	27	32
branched-chain amino acid transaminase	2	15	12	18	13	9	24	23	21	18	28	6	27	23	29	78	30	30	32
sulfotransferase	23	15	11	26	27	18	29	31	33	23	22	6	20	15	24	45	21	33	32
multifunctional 2-oxoglutarate metabolism enzyme	67	118	114	122	104	108	69	48	50	37	34	7	41	30	49	240	40	24	31
L-xylulose reductase	31	48	45	55	53	42	38	26	26	17	14	5	16	15	26	140	22	30	31
betaine-homocysteine S-methyltransferase	8	14	17	12	16	18	24	18	22	18	21	2	19	13	42	28	32	24	31
pristinamycin I synthetase 1	10	49	37	64	41	35	59	56	47	24	34	10	21	21	31	63	27	19	31
polyphosphate kinase	84	143	128	147	139	136	109	85	99	43	35	17	31	25	43	373	37	30	31
evolved beta-galactosidase subunit alpha	13	36	28	45	39	22	41	48	32	30	31	14	29	21	30	129	33	28	31
phosphoribosylglycinamide formyltransferase 1	33	16	20	23	15	11	41	38	45	20	22	7	25	22	25	127	29	33	31
L-cysteate sulfo-lyase	5	12	7	17	8	5	21	18	20	22	24	4	19	17	27	32	25	39	31
P-type Cu2+ transporter	22	24	13	15	20	17	22	22	15	27	18	7	23	21	27	139	28	29	31
citronellol/citronellal dehydrogenase	16	68	50	73	66	39	85	68	61	42	40	10	21	24	28	121	36	40	31
argininosuccinate lyase / amino-acid N-acetyltransferase	24	55	30	46	43	37	28	26	22	24	21	3	19	15	17	88	31	22	31
protoporphyrin/coproporphyrin ferrochelatase	51	113	100	122	102	111	84	56	64	27	26	7	28	23	35	94	39	25	31
translation initiation factor IF-1	42	50	53	70	50	57	34	35	38	24	24	5	21	17	21	94	35	30	31
DNA topoisomerase VI subunit B	18	9	7	27	11	7	73	45	34	35	38	13	31	28	39	38	21	28	31
H/ACA ribonucleoprotein complex subunit 4	23	26	24	58	24	17	71	46	48	32	27	15	29	23	39	36	24	31	31
retinol dehydrogenase 14	11	15	9	11	11	8	30	20	20	35	33	7	31	27	34	62	30	23	31
nicotinate dehydrogenase small FeS subunit	25	102	111	96	90	98	79	46	61	26	26	9	26	25	39	104	33	29	31
C-terminal binding protein	8	41	30	36	40	34	22	20	16	23	20	1	7	15	21	60	28	39	31
AMP nucleosidase	35	32	21	27	29	17	37	36	31	28	25	14	37	26	33	88	25	31	31
4-hydroxybutyrate dehydrogenase	18	30	19	23	25	15	23	21	18	11	16	4	15	12	36	58	29	23	31
acyl-CoA thioester hydrolase	6	30	29	31	30	28	38	30	30	24	31	5	22	24	23	45	21	29	31
yeee/yede family protein	8	11	8	13	4	6	15	12	13	12	11	2	8	7	28	72	25	23	31
methylated-DNA-protein-cysteine methyltransferase related protein	14	21	18	29	21	10	31	29	31	30	31	8	25	29	34	41	27	30	31
sterol carrier protein 2	8	18	17	20	20	15	26	29	37	25	33	5	21	25	21	54	38	34	31
N-acetylglucosamine transport system substrate-binding protein	10	46	56	44	56	45	31	15	20	33	33	7	28	31	47	116	32	24	31
dihydropteroate synthase type 1	25	45	48	43	49	50	58	33	29	25	26	11	23	15	50	65	28	29	31
PAH dioxygenase large subunit	5	30	30	39	33	23	35	42	34	32	40	11	33	35	30	48	31	27	31
D-glucosaminate-6-phosphate ammonia-lyase	0	1	0	1	1	0	5	2	4	20	18	1	12	8	13	19	27	39	31
phosphatidylglycerol---prolipoprotein diacylglyceryl transferase	55	81	84	97	75	82	61	61	62	30	32	9	28	18	35	173	34	27	31
nogalonic acid methyl ester cyclase / aklanonic acid methyl ester cyclase	10	38	39	57	44	36	33	25	29	29	30	10	30	26	36	57	37	32	31
carbon starvation protein	1	5	2	4	6	3	7	4	8	19	21	5	26	14	23	17	28	31	31
2,5-furandicarboxylate decarboxylase 1	3	5	1	19	7	3	64	44	38	43	40	23	35	36	54	37	28	39	31
ectoine hydrolase	1	30	39	26	30	38	38	18	23	29	33	6	29	27	47	39	32	23	31
methionine sulfoxide reductase catalytic subunit	11	24	27	33	26	25	31	19	19	22	24	4	19	19	26	65	23	26	31
acylphosphatase	1	4	1	1	1	3	11	6	3	22	19	4	21	17	26	33	35	28	31
iron-sulfur cluster assembly protein	23	33	28	23	18	26	35	19	26	24	31	8	20	15	27	68	25	23	31
sulfurtransferase	4	4	3	13	5	5	24	14	11	25	32	7	20	18	29	107	28	26	31
recombination protein RecR	16	73	78	81	70	76	42	38	39	28	20	7	18	12	29	59	24	31	31
DNA processing protein	26	17	10	11	15	12	9	19	14	15	17	5	15	15	24	154	33	34	31
(S)-mandelate dehydrogenase	22	85	73	71	81	80	66	47	46	33	36	8	34	27	36	138	36	31	30
xanthine dehydrogenase/oxidase	4	34	27	35	24	21	28	26	25	25	19	3	30	24	45	75	33	24	30
alcohol dehydrogenase	24	79	74	75	82	75	53	32	40	31	27	5	25	23	54	64	35	30	30
1-pyrroline-5-carboxylate dehydrogenase	33	24	22	54	27	21	62	44	48	45	39	15	30	30	34	54	31	31	30
naphthalene 1,2-dioxygenase subunit alpha	9	15	8	20	9	9	35	36	34	30	28	9	30	27	21	33	31	20	30
acetylornithine/N-succinyldiaminopimelate aminotransferase	20	45	39	52	53	67	21	16	16	18	18	2	24	18	34	127	33	34	30
imidazolonepropionase	7	5	1	28	8	3	54	31	25	36	33	13	22	24	28	40	24	31	30
2-methylcitrate synthase	10	73	78	61	74	86	43	25	39	22	24	6	16	18	37	97	36	30	30
dihydroxy-acid dehydratase	45	69	54	66	62	55	44	35	28	23	16	6	21	19	42	76	38	34	30
UDP-N-acetylmuramate--alanine ligase	22	19	22	24	17	28	17	23	20	19	22	9	15	16	24	87	25	23	30
anthranilate 1,2-dioxygenase reductase component	32	23	19	27	17	16	23	28	35	25	20	10	24	21	28	102	34	23	30
large subunit ribosomal protein L21	22	45	57	60	62	54	47	46	43	31	23	7	26	22	29	56	26	25	30
DNA-directed RNA polymerase subunit A"	5	6	0	30	12	2	99	51	54	49	48	24	41	31	54	32	33	34	30
indole-3-pyruvate monooxygenase	6	22	16	23	21	15	9	8	10	14	21	4	11	15	13	51	29	32	30
chromosome partitioning protein	39	62	56	79	58	45	53	47	40	33	29	12	28	21	36	61	28	26	30
molybdopterin synthase catalytic subunit	9	14	22	32	18	19	60	40	37	34	32	11	23	24	37	52	27	26	30
serine/threonine protein kinase, bacterial	8	18	6	12	19	6	53	59	51	21	22	8	22	19	25	120	20	27	30
PPM family protein phosphatase	11	11	9	15	7	7	25	29	30	8	10	4	11	11	10	116	23	39	30
serine protease Do	10	16	16	19	13	9	23	16	25	12	17	2	13	6	14	160	21	27	30
erythritol/L-threitol dehydrogenase	11	19	20	22	18	17	17	19	20	22	24	6	17	19	25	52	26	28	30
phosphotriesterase-related protein	0	3	2	6	3	3	2	4	5	13	10	1	9	10	14	17	27	34	30
1,4-dihydroxy-2-naphthoate polyprenyltransferase	16	15	15	26	18	13	46	45	37	29	29	10	22	19	28	78	31	28	30
lipase maturation factor 1	0	1	0	1	0	0	1	2	0	18	20	3	17	11	22	40	28	21	30
starch-binding outer membrane protein, SusD/RagB family	131	85	96	156	83	78	44	57	54	28	33	16	27	21	29	96	29	22	30
secreted effector protein PipB2	3	2	4	1	4	6	7	3	7	9	5	4	14	6	18	28	26	19	30
monovalent cation:H+ antiporter-2, CPA2 family	30	34	22	37	28	28	45	44	38	41	38	10	32	35	45	214	33	37	30
glutaconate CoA-transferase, subunit B	18	35	24	37	45	30	15	19	14	11	10	5	7	10	10	106	24	31	30
class i sam-dependent methyltransferase	64	66	54	58	53	55	50	44	46	20	20	9	15	13	28	171	30	30	30
proteasome beta subunit	7	3	0	27	4	2	78	63	56	37	37	17	31	32	52	54	32	33	30
N-acetylmuramoyl-L-alanine amidase	53	45	37	50	47	37	22	26	30	13	10	4	11	10	22	87	26	36	30
rida family protein	4	23	26	21	25	29	17	12	8	20	20	5	15	12	22	102	22	29	30
phosphatidylglycerophosphatase A	13	17	19	26	21	14	18	16	14	16	21	6	15	12	17	42	28	21	30
sulfur-carrier protein	7	13	10	14	11	13	11	10	12	20	22	4	21	20	23	80	31	32	30
tryptophan 2,3-dioxygenase	16	8	6	25	16	5	53	37	34	31	26	14	21	24	19	96	28	29	30
dsba family protein	18	38	38	51	41	40	48	36	34	23	36	5	30	25	48	79	32	26	30
gyd domain-containing protein	1	31	38	24	21	27	20	11	12	22	15	2	13	18	19	23	28	32	30
duf1446 domain-containing protein	11	50	49	55	45	37	42	46	50	30	38	16	26	31	30	53	36	27	30
duf1553 domain-containing protein	12	11	1	36	3	5	36	34	3	24	16	0	11	10	11	49	35	42	30
succinate dehydrogenase	1	5	5	8	5	5	39	31	33	43	38	16	37	39	33	48	24	23	30
redoxin family protein	2	12	5	18	10	5	16	14	11	13	15	4	15	14	16	42	26	27	30
pavine N-methyltransferase	16	21	14	9	22	15	11	4	6	26	19	9	21	19	26	61	23	20	29
anthranilate synthase / indole-3-glycerol phosphate synthase / phosphoribosylanthranilate isomerase	16	25	44	50	39	39	47	27	24	7	11	3	13	6	14	34	16	24	29
dTDP-4-keto-6-deoxy-L-hexose 4-reductase	52	40	45	64	50	35	57	36	36	26	18	6	26	15	29	70	29	21	29
two-component system, OmpR family, response regulator ArlR	10	23	15	26	24	16	8	12	12	11	3	7	5	10	17	51	23	26	29
nondiscriminating aspartyl-tRNA synthetase	7	2	0	15	3	0	53	26	24	21	27	10	31	22	42	29	21	22	29
cytochrome b6	4	14	12	17	20	15	32	29	33	25	22	9	30	20	25	50	32	23	29
small subunit ribosomal protein S9	16	39	35	61	38	44	64	45	38	35	30	10	24	17	31	66	19	25	29
zerumbone synthase	19	12	9	14	12	10	17	17	21	19	16	8	15	15	19	74	23	32	29
aerobic carbon-monoxide dehydrogenase small subunit	4	22	14	21	19	16	22	17	16	24	32	6	16	19	21	51	27	36	29
ATP-dependent Clp protease adaptor protein ClpS	42	59	47	55	58	51	40	32	38	17	24	7	20	18	28	174	29	19	29
geranylgeranyl diphosphate/geranylgeranyl-bacteriochlorophyllide a reductase	26	25	18	58	35	30	155	101	98	65	55	21	30	45	47	92	27	35	29
oligoribonuclease	25	38	24	46	35	26	67	50	45	37	34	14	27	23	30	114	24	27	29
alkanesulfonate monooxygenase	13	11	12	25	8	9	14	11	7	9	12	2	12	14	11	40	36	28	29
sarcosine oxidase, subunit beta	0	5	4	12	8	6	9	11	9	32	22	2	15	22	25	36	30	29	29
glycosyltransferase EpsJ	4	16	13	22	17	17	17	18	12	29	20	5	26	22	24	36	32	25	29
actinorhodin biosynthesis protein ActVIA	12	11	8	11	10	5	43	40	40	15	28	10	15	23	24	51	25	26	29
two-component system, OmpR family, response regulator VanR	14	87	55	48	55	55	32	16	18	12	14	11	13	10	27	117	28	43	29
coenzyme F430 synthetase	28	16	17	23	18	15	24	16	16	23	19	5	18	16	22	32	21	22	29
chemotactic signal transduction system substrate-binding protein BasB	9	53	58	56	60	60	49	36	52	29	31	2	31	24	39	42	33	25	29
mmpl family transporter	3	15	29	21	31	38	23	13	21	16	17	5	23	18	37	74	31	22	29
3',5'-cyclic-AMP phosphodiesterase	19	19	8	15	14	7	8	8	5	15	16	4	25	15	24	47	32	19	29
regulator of sigma E protease	23	46	39	41	41	42	29	18	29	19	12	3	12	12	25	156	25	29	29
nucleoside-diphosphate kinase	16	41	34	46	35	27	46	40	40	26	23	4	20	19	25	70	23	26	29
F420H(2)-dependent quinone reductase	0	3	3	10	3	5	22	23	19	16	21	6	24	25	29	41	31	27	29
integration host factor subunit beta	18	21	27	33	32	28	22	22	20	26	21	7	22	12	25	43	25	23	29
nudix hydrolase	52	33	27	43	41	37	31	26	26	19	24	6	16	16	16	92	36	34	29
fkbm family methyltransferase	27	25	17	29	24	29	22	20	13	12	12	1	16	9	32	229	25	26	29
smp-30/gluconolactonase/lre family protein	16	23	16	31	18	18	14	17	20	17	15	5	14	12	15	35	26	24	29
duf3179 domain-containing protein	1	2	2	0	0	2	0	0	0	1	1	0	3	2	4	8	19	34	29
Herpesviridae large tegument protein deneddylase	44	51	33	70	46	32	74	57	46	28	24	10	23	20	26	177	34	31	28
arylsulfatase I/J	48	59	49	76	48	44	46	34	19	27	25	7	17	18	21	77	31	28	28
aminopeptidase 2	3	11	5	9	11	3	20	20	22	13	22	7	16	19	21	29	22	22	28
carboxypeptidase Taq	17	30	17	41	26	22	67	47	42	31	23	12	15	14	23	69	17	25	28
adenine deaminase	3	8	2	4	9	4	19	14	14	17	19	6	28	17	50	95	29	27	28
ectonucleotide pyrophosphatase/phosphodiesterase family member 5	1	1	1	2	3	1	5	10	14	22	27	10	21	16	20	13	23	20	28
muconate cycloisomerase	11	27	17	18	21	17	15	20	16	21	24	7	17	18	20	80	21	24	28
dehydratase ilvD1	12	58	57	45	50	47	36	31	23	29	28	7	24	27	36	104	31	19	28
aminocyclitol acetyltransferase	18	26	22	38	22	27	39	27	32	32	24	8	26	25	33	93	15	24	28
shikimate kinase / 3-dehydroquinate synthase	19	20	24	23	20	20	28	29	26	19	26	7	17	18	25	93	28	29	28
pantoate--beta-alanine ligase	57	57	56	77	63	58	41	37	41	13	15	2	20	13	23	145	37	28	28
asparagine synthase (glutamine-hydrolysing)	6	12	10	15	21	12	20	9	14	14	18	2	14	13	38	91	19	18	28
energy-dependent translational throttle protein EttA	6	18	18	30	23	19	24	19	29	21	22	4	16	19	22	113	39	25	28
thiamine transport system permease protein	54	151	145	139	128	133	145	85	99	29	29	9	34	26	39	190	35	28	28
UDP-glucose/iron transport system permease protein	1	2	0	3	3	1	15	17	17	24	25	5	25	23	31	28	25	19	28
R-phycocyanin alpha-cysteine-84 phycourobilin lyase/isomerase	1	8	10	6	5	10	14	15	7	19	18	1	5	2	4	38	15	24	28
tRNA (cytidine/uridine-2'-O-)-methyltransferase	21	32	25	38	29	24	29	26	22	27	25	6	23	19	28	60	22	20	28
amino acid transporter, AAT family	3	3	2	5	4	3	15	15	10	25	25	6	23	16	26	52	30	25	28
magnesium chelatase subunit I	26	24	20	32	23	21	27	22	21	28	30	6	24	19	24	67	37	30	28
D-glycero-beta-D-manno-heptose-7-phosphate kinase	15	15	9	29	17	13	60	61	48	41	39	13	26	25	31	88	26	26	28
D-xylose 1-dehydrogenase (NADP+, D-xylono-1,5-lactone-forming)	12	44	39	39	40	35	37	32	29	34	41	8	29	21	38	52	22	22	28
nitric oxide dioxygenase	55	93	95	111	92	83	82	74	61	18	26	12	13	17	24	35	26	20	28
bax inhibitor-1/ycca family protein	20	51	43	56	53	37	67	65	60	47	44	12	27	32	35	63	25	29	28
HTLV-1 integrase	5	11	1	0	7	1	0	1	0	4	4	2	5	3	7	92	16	37	28
acyl-lipid omega-6 desaturase (Delta-12 desaturase)	33	47	52	58	55	48	28	20	19	12	14	3	11	9	15	49	22	29	28
L-Amino acid ligase	1	3	1	1	1	1	4	7	6	19	12	5	13	10	20	43	20	24	28
Di-N-acetylchitobiase	1	13	4	11	9	5	27	21	20	29	26	11	22	18	27	20	24	22	28
ribosomal protein S12 methylthiotransferase	24	17	11	19	16	11	31	21	26	29	24	9	27	18	24	148	28	19	28
exonuclease	190	50	48	47	71	56	85	90	100	20	20	13	10	9	19	34	15	20	28
twitching motility protein PilT	21	53	38	35	42	48	25	15	23	15	17	8	16	14	24	198	26	28	28
LysR family transcriptional regulator, salicylic acid-responsive activator of bsdBCD	34	105	35	43	55	35	21	15	13	14	19	12	15	16	21	102	28	27	28
pyridinium-3,5-bisthiocarboxylic acid mononucleotide nickel chelatase	4	13	14	19	16	24	20	17	14	15	17	4	18	17	28	55	35	30	28
LPS-assembly protein	29	42	28	37	44	37	18	16	15	17	19	4	24	18	32	99	32	34	28
putative holliday junction resolvase	31	45	40	49	45	40	20	21	15	18	15	6	15	15	26	139	23	20	28
yicc family protein	47	20	21	27	16	20	10	10	7	21	16	6	18	17	18	73	24	26	28
peptidoglycan dd-metalloendopeptidase family protein	58	50	58	87	63	43	61	54	40	35	25	9	19	16	27	87	23	27	28
membrane protease subunit HflC	16	49	42	56	47	37	30	20	22	30	19	9	21	20	24	60	25	28	28
FAD:protein FMN transferase	55	18	17	41	20	14	25	23	16	24	23	4	22	13	15	72	24	24	28
lrp/asnc family transcriptional regulator	3	1	2	3	1	2	18	9	4	16	26	12	27	19	44	43	22	19	28
duf1028 domain-containing protein	2	4	2	9	3	2	19	12	13	26	24	7	12	18	17	18	23	31	28
peroxidase-related enzyme	6	12	12	19	11	10	23	24	20	42	27	5	30	19	34	60	30	25	28
m81 family metallopeptidase	13	22	21	31	20	21	16	15	14	36	43	3	28	28	30	64	28	33	28
NAD(P)H-quinone oxidoreductase subunit 1	11	19	12	35	20	11	66	44	52	43	43	19	31	32	41	24	27	24	27
GMP reductase	51	37	40	50	54	37	53	35	42	37	32	14	22	25	40	58	26	31	27
thioredoxin reductase (NADPH)	41	60	56	69	58	57	30	29	29	18	11	6	16	9	29	103	28	20	27
thymidylate synthase	133	79	78	105	77	55	90	62	56	23	30	10	23	21	27	134	24	20	27
acetylglutamate kinase	25	36	34	41	43	42	33	33	36	26	32	6	30	26	30	110	29	26	27
beta-galactosidase	18	23	26	26	21	15	23	13	12	21	20	7	25	18	30	43	32	21	27
L-asparaginase	6	4	4	12	9	3	16	18	12	21	22	7	22	20	32	50	20	20	27
arylformamidase	6	17	12	16	15	11	20	13	15	28	29	6	22	22	31	80	26	22	27
hydroxydechloroatrazine ethylaminohydrolase	13	21	12	34	16	15	54	37	40	32	29	13	21	25	26	47	26	25	27
ferric-chelate reductase	10	16	15	21	12	13	10	5	8	18	15	4	15	13	16	37	18	32	27
ATP-binding cassette, subfamily C (CFTR/MRP), member 2	19	16	11	11	13	12	14	12	14	12	9	1	15	10	24	53	21	22	27
16S rRNA processing protein RimM	37	35	25	30	30	30	26	30	31	23	26	7	24	21	26	104	29	24	27
small subunit ribosomal protein S8	19	21	13	35	20	22	65	36	45	30	25	8	26	25	44	93	27	26	27
flagellar biosynthesis protein FlhF	37	70	52	56	58	53	47	25	41	25	23	9	24	28	30	110	36	36	27
solute carrier family 13 (sodium-dependent dicarboxylate transporter), member 2/3/5	36	61	56	83	70	48	44	41	44	37	37	16	29	25	33	26	28	24	27
NAD(P)H dehydrogenase (quinone)	15	19	21	19	25	15	15	11	8	11	10	2	11	9	19	61	21	23	27
alpha-1,3/alpha-1,6-mannosyltransferase	1	8	6	8	6	7	11	7	9	12	10	2	15	9	26	75	23	19	27
molecular chaperone IbpA	140	97	109	93	126	101	142	144	135	20	21	7	7	13	15	111	22	26	27
outer membrane factor, OMF family	30	28	32	53	38	35	36	40	37	32	30	6	20	21	23	120	23	25	27
fluoride exporter	31	29	28	51	31	24	55	48	45	20	21	10	17	17	29	110	22	24	27
abhydrolase domain-containing protein 13	1	24	30	19	30	34	23	4	11	10	12	2	11	10	24	54	34	27	27
aspartate dehydrogenase	1	7	8	5	5	5	9	3	1	9	18	3	15	12	26	27	24	24	27
carotenoid cleavage oxygenase	18	15	13	22	14	8	37	37	31	22	23	8	22	22	30	60	28	15	27
sphingomyelin phosphodiesterase 2	15	32	27	33	30	23	32	40	39	29	26	10	19	17	27	54	28	23	27
glutamate formiminotransferase / formiminotetrahydrofolate cyclodeaminase	4	8	5	33	17	4	54	32	32	37	33	14	25	21	30	38	24	31	27
peptide/bleomycin uptake transporter	10	44	42	33	31	58	19	6	10	14	20	6	13	11	27	25	23	20	27
low molecular weight protein-tyrosine phosphatase	41	20	16	23	16	10	20	21	22	23	28	5	26	25	33	94	27	22	27
Herpesvirus DNA polymerase catalytic subunit	85	53	47	68	60	47	141	113	126	28	25	11	16	18	20	232	15	32	27
luteothin monooxygenase	3	9	12	19	14	10	36	36	39	26	37	12	29	29	45	70	35	17	27
dimethylglycine catabolism B	40	30	21	60	38	28	110	98	84	67	59	27	54	51	56	105	29	29	27
acetoin:2,6-dichlorophenolindophenol oxidoreductase subunit alpha	12	15	11	17	12	6	19	18	17	26	21	5	18	19	21	83	29	24	27
5'''-epimerase	4	7	5	7	5	3	16	13	15	19	17	6	15	14	23	18	27	26	27
peptide/nickel transport system substrate-binding protein	30	45	37	52	47	45	32	27	25	16	12	2	16	15	14	71	25	24	27
quinohemoprotein ethanol dehydrogenase	14	11	8	17	10	8	35	31	27	30	30	10	19	22	24	26	22	21	27
rifampicin phosphotransferase	2	11	6	13	8	4	39	42	37	16	18	2	16	15	14	20	25	24	27
cyclic-di-AMP phosphodiesterase PgpH	30	30	31	46	37	29	39	34	35	36	33	12	19	21	28	63	28	33	27
preprotein translocase subunit SecF	17	54	40	60	52	48	42	42	40	31	29	9	30	23	41	126	40	29	27
archaetidylinositol phosphate synthase	5	6	4	21	12	6	46	32	35	19	23	4	14	17	24	72	23	27	27
chorismate mutase / prephenate dehydrogenase	13	17	13	25	18	13	20	16	14	8	15	5	14	14	29	17	12	17	27
glycosyltransferase AglD	11	4	3	8	5	5	4	14	12	16	16	4	11	6	15	21	25	27	27
phospholipid-binding lipoprotein MlaA	23	53	59	51	64	58	31	28	27	16	16	5	17	12	22	61	23	31	27
sugar fermentation stimulation protein A	16	33	30	28	40	36	25	17	20	14	8	4	17	10	25	26	27	29	27
udp-n-acetylmuramate dehydrogenase	9	24	23	28	26	34	19	23	21	21	22	5	20	14	28	88	25	25	27
cdp-alcohol phosphatidyltransferase family protein	11	14	10	18	14	9	19	21	16	19	17	5	17	13	23	26	27	31	27
phosphatidate cytidylyltransferase	27	28	24	24	18	19	15	25	17	18	14	4	21	15	22	121	26	20	27
methylamine---glutamate N-methyltransferase subunit B	6	38	44	35	38	46	50	31	34	35	31	9	33	28	29	23	28	24	27
arsenate reductase (glutaredoxin)	10	14	13	27	16	9	17	27	15	18	20	6	10	10	17	23	20	18	27
gamma-glutamylcyclotransferase	18	16	11	20	19	12	20	8	11	8	13	2	11	7	24	48	20	30	27
ceha/mcba family metallohydrolase	2	4	4	11	8	6	5	6	3	17	13	4	8	10	13	13	18	34	27
trap transporter permease	7	24	29	23	17	24	34	12	28	27	28	4	28	26	44	38	29	21	27
potassium channel family protein	10	6	2	4	6	2	4	3	4	14	12	5	11	9	12	28	25	22	27
dimethylamine/trimethylamine dehydrogenase	5	5	5	8	1	2	20	22	22	39	35	18	43	37	38	35	28	28	26
cyclopentanone monooxygenase	16	42	36	58	43	45	27	26	22	13	24	8	20	12	19	88	20	19	26
acetyl-CoA acyltransferase	22	31	22	33	27	26	50	48	35	43	38	14	32	36	42	78	28	39	26
3,5-dihydroxyphenylacetyl-CoA synthase	26	33	26	35	28	20	26	21	20	32	19	6	28	17	28	79	20	21	26
cyclohexadieny/prephenate dehydrogenase / 3-phosphoshikimate 1-carboxyvinyltransferase	16	42	56	57	65	52	25	34	32	18	16	5	20	11	31	42	18	21	26
mannose-1-phosphate guanylyltransferase / mannose-6-phosphate isomerase	33	35	27	28	42	20	24	27	25	21	20	8	23	19	27	147	17	25	26
peptidyl-dipeptidase Dcp	40	55	28	58	48	36	33	24	24	22	17	8	18	17	25	70	24	23	26
bleomycin hydrolase	9	11	12	18	14	13	50	32	38	28	23	13	22	20	22	79	21	30	26
two-component system, response regulator PdtaR	58	65	41	41	50	43	45	38	30	14	13	9	8	11	12	132	20	21	26
translation initiation factor 2 subunit 3	2	7	1	13	6	3	51	24	31	33	27	13	21	24	23	29	21	28	26
Na+:H+ antiporter, NhaB family	23	40	28	42	40	26	55	45	37	31	34	13	27	26	34	34	23	31	26
NAD+ diphosphatase	18	49	40	56	47	36	30	34	30	22	18	7	17	17	18	69	27	26	26
ribonuclease HI	11	44	35	33	44	31	36	41	37	20	18	6	21	20	30	76	23	22	26
ribosomal-protein-serine acetyltransferase	10	16	8	13	15	8	34	25	28	21	18	13	13	16	18	104	27	30	26
regulatory protein	39	32	25	36	27	20	19	16	17	21	18	6	16	20	18	93	22	24	26
tRNA 2-thiocytidine biosynthesis protein TtcA	14	25	20	39	31	18	69	45	42	36	29	17	28	26	28	16	18	29	26
N,N'-diacetyllegionaminate synthase	20	40	44	39	39	33	11	12	13	1	3	0	15	5	30	123	24	18	26
dipeptidase E	16	38	38	42	40	37	43	34	40	10	13	3	8	10	11	34	22	24	26
membrane fusion protein, multidrug efflux system	33	74	26	55	63	34	44	46	38	19	19	12	23	17	16	79	32	27	26
putative (di)nucleoside polyphosphate hydrolase	21	74	60	73	64	72	35	28	23	23	19	6	17	13	31	72	27	19	26
endonuclease VIII	39	39	34	69	43	28	79	63	58	31	34	10	21	23	27	72	35	29	26
citrate lyase subunit beta / citryl-CoA lyase	8	6	5	9	5	5	10	7	9	10	15	1	12	10	16	38	22	19	26
magnesium chelatase family protein	57	16	4	12	8	4	4	4	3	5	5	3	3	3	4	184	12	26	26
two-component system, CitB family, response regulator DctR	17	32	16	18	37	12	31	16	16	8	11	7	11	8	15	106	23	22	26
phosphoenolpyruvate-protein phosphotransferase (PTS system enzyme I)	36	35	16	32	25	22	22	20	12	13	14	5	16	15	18	118	22	26	26
polysaccharide biosynthesis protein PslA	37	16	12	17	16	10	3	8	4	17	13	7	14	15	22	139	26	32	26
arylsulfate sulfotransferase	5	4	3	7	6	2	12	17	19	13	13	3	12	6	16	14	24	24	26
cyclic-di-GMP-binding protein	10	37	30	36	42	33	37	36	37	23	24	6	18	18	17	169	31	24	26
D-amino peptidase	0	3	2	8	4	2	11	8	13	17	17	9	17	19	19	10	22	23	26
hydroperoxy fatty acid reductase	33	63	62	81	75	54	54	51	53	31	26	6	15	12	20	84	22	23	26
secondary thiamine-phosphate synthase enzyme yjbq	6	11	9	20	15	9	27	16	17	21	24	6	16	17	23	50	24	26	26
flagellin	10	83	42	85	47	36	39	44	33	30	23	6	20	24	26	159	26	23	26
maoc family dehydratase n-terminal domain-containing protein	7	18	18	31	21	16	32	32	34	21	25	10	16	18	20	43	30	24	26
tRNA-binding protein	7	34	44	38	43	42	31	18	21	20	14	6	13	17	32	18	23	20	26
doxx family protein	33	52	49	72	56	37	44	53	42	21	25	8	19	10	23	110	22	19	26
sam-dependent methyltransferase	8	8	4	8	4	4	15	16	12	17	15	1	21	13	18	70	23	23	26
glycoside hydrolase	12	7	8	9	9	6	12	8	6	22	19	2	16	11	11	47	23	21	26
duf885 domain-containing protein	11	6	4	8	6	1	5	8	7	18	16	3	12	13	15	45	27	25	26
asparaginase	9	23	13	35	29	21	60	44	41	29	24	9	24	23	24	88	27	26	26
glyceraldehyde dehydrogenase large subunit	5	1	0	3	4	1	13	11	14	27	18	2	24	16	33	38	27	22	25
phthiocerol/phenolphthiocerol synthesis type-I polyketide synthase E	31	28	23	29	26	16	26	23	18	23	16	5	17	15	18	37	25	23	25
s9 family peptidase	4	15	14	21	19	14	13	14	15	22	19	8	20	22	30	34	26	27	25
glutamyl-tRNA(Gln) amidotransferase subunit E	6	2	0	22	4	1	54	35	35	32	35	11	36	31	48	30	19	29	25
ubiquitin-like 1-activating enzyme E1 B	13	42	45	32	49	47	32	26	31	20	18	7	21	15	31	79	28	21	25
putative hydratase	3	19	15	30	14	16	18	22	12	20	15	7	11	13	14	19	19	22	25
HlyD family secretion protein	17	22	12	14	11	12	9	7	6	18	9	7	16	16	19	59	21	21	25
putative aldouronate transport system permease protein	13	32	32	24	33	35	26	15	18	31	29	11	31	31	37	71	27	20	25
elongation factor 2	3	14	6	20	7	15	57	38	31	28	30	15	33	22	37	23	23	27	25
UDP-3-O-[3-hydroxymyristoyl] N-acetylglucosamine deacetylase	11	36	31	28	32	36	19	13	14	7	9	2	6	6	18	60	16	21	25
large subunit ribosomal protein L17	18	37	33	37	36	38	31	26	28	13	11	1	13	9	15	102	13	14	25
naphthyl-2-hydroxymethylsuccinyl-CoA dehydrogenase BnsC subunit	6	15	14	19	15	19	13	9	7	17	13	1	8	9	8	43	23	16	25
superoxide dismutase, Fe-Mn family	43	36	28	41	32	26	47	31	27	32	31	11	22	23	24	196	24	26	25
NDP-hexose C3-ketoreductase / dTDP-4-oxo-2-deoxy-alpha-D-pentos-2-ene 2,3-reductase	3	9	4	9	6	3	6	1	0	14	14	3	11	6	10	9	19	15	25
replication factor C subunit 3/5	20	58	59	71	61	60	35	24	24	24	18	4	15	16	29	146	22	23	25
MFS transporter, ACS family, L-galactonate transporter	0	3	2	2	3	2	5	6	7	13	11	2	6	12	15	17	18	26	25
hemolysin III	14	10	8	16	11	6	15	18	20	23	21	6	15	14	24	63	24	29	25
N-acylmannosamine kinase	28	45	49	58	50	50	25	23	20	18	27	7	20	14	36	128	28	24	25
phenylacetate-CoA ligase	8	6	4	12	4	3	5	7	3	18	18	5	16	16	18	51	28	24	25
arginine/ornithine transport system permease protein	7	16	10	23	15	7	43	28	33	18	15	11	19	12	30	41	17	26	25
betaine/carnitine transporter, BCCT family	22	36	23	35	33	26	38	36	28	34	31	15	30	25	40	36	24	21	25
tRNA uracil 4-sulfurtransferase	1	5	0	1	2	0	5	1	2	15	14	3	13	10	17	12	26	23	25
segregation and condensation protein B	9	33	39	40	36	40	29	13	15	15	15	1	17	11	30	25	22	20	25
duf1116 domain-containing protein	0	4	2	1	2	1	5	4	4	19	16	4	14	11	18	14	16	20	25
2-hydroxychromene-2-carboxylate isomerase	15	40	39	53	37	38	24	29	30	18	24	4	18	24	29	52	25	27	25
sgnh/gdsl hydrolase family protein	17	10	6	27	8	2	29	23	20	10	10	1	14	10	26	90	25	24	25
baseplate wedge	142	101	128	79	144	105	128	109	122	20	15	14	4	9	11	24	21	19	25
acetamidase/formamidase family protein	1	8	7	5	7	5	3	1	1	13	13	0	9	10	9	39	27	36	25
oligopeptide transporter, opt family	5	15	8	22	8	3	38	30	38	22	20	10	13	11	17	28	25	21	25
duf971 domain-containing protein	3	5	4	9	5	2	15	12	12	22	15	5	12	14	23	33	25	26	25
glutamate dehydrogenase (NAD(P)+)	7	32	24	36	36	29	28	21	17	13	17	5	12	12	23	97	27	26	24
homoserine O-acetyltransferase/O-succinyltransferase	32	59	58	70	63	71	64	37	42	15	22	6	20	15	32	115	28	21	24
diphosphate-dependent phosphofructokinase	2	4	2	9	10	5	22	17	16	21	22	3	15	14	22	20	27	25	24
insulysin	7	19	3	16	13	7	18	21	22	16	18	8	24	18	29	20	28	23	24
omega-amidase	11	43	34	42	36	29	32	32	34	17	29	9	19	13	22	53	24	16	24
acetolactate synthase I/III small subunit	25	30	42	45	37	36	37	31	33	29	23	7	25	22	25	62	25	26	24
methylglutaconyl-CoA hydratase	37	24	25	44	27	21	77	57	58	29	33	16	19	24	22	99	25	28	24
ribose 5-phosphate isomerase A	23	44	39	59	50	38	69	46	48	37	34	15	20	25	32	88	24	27	24
bicarbonate transport system ATP-binding protein	25	29	27	37	25	29	42	39	39	19	18	8	16	9	24	121	23	20	24
alpha-1,4-digalacturonate transport system permease protein	5	42	41	38	45	41	29	22	18	25	20	10	25	21	31	43	19	21	24
3-hydroxyacyl-[acyl-carrier-protein] dehydratase	13	37	36	48	33	37	19	32	26	12	13	5	10	9	24	51	20	21	24
3,4-dihydroxy 2-butanone 4-phosphate synthase	17	45	50	58	54	42	64	32	32	32	29	9	23	23	23	31	27	29	24
secoisolariciresinol dehydrogenase	13	9	11	17	6	9	20	22	16	22	16	2	15	13	21	35	21	19	24
catechol 1,2-dioxygenase	2	11	5	12	10	9	14	8	5	9	10	3	8	7	8	34	22	20	24
glutaredoxin 3	37	50	70	51	57	68	42	17	26	7	9	3	3	2	19	49	22	25	24
DnaJ homolog subfamily B member 8	17	4	5	16	9	8	45	32	31	27	18	4	21	16	21	105	17	22	24
LacI family transcriptional regulator, trehalose operon repressor	54	67	62	69	68	53	38	21	33	10	10	10	15	11	19	192	22	23	24
NAD(P)H-quinone oxidoreductase subunit J	7	3	2	3	2	1	5	6	6	16	16	3	11	9	17	73	25	19	24
10-carbomethoxy-13-deoxycarminomycin esterase	10	45	41	47	40	31	43	41	38	24	28	9	15	21	23	45	16	19	24
outer membrane protein assembly factor BamC	31	59	53	63	52	43	24	25	20	28	22	5	20	20	26	98	25	20	24
beta-glucoside kinase	31	46	38	52	38	43	37	38	32	19	21	3	15	10	24	82	20	28	24
activator of the mannose operon, transcriptional antiterminator	24	34	17	27	23	23	22	18	18	7	12	2	14	9	13	132	18	22	24
2,3,4,5-tetrahydropyridine-2,6-dicarboxylate N-succinyltransferase	45	91	73	88	90	62	59	40	44	18	24	7	16	20	27	107	32	20	24
molybdate/tungstate transport system substrate-binding protein	13	11	7	14	8	6	13	12	11	14	15	4	17	12	17	74	19	14	24
modification methylase	10	37	48	42	40	51	43	30	31	18	19	6	18	15	33	33	29	22	24
coenzyme F420-0:L-glutamate ligase / coenzyme F420-1:gamma-L-glutamate ligase	4	11	12	18	22	11	28	17	22	29	15	10	16	19	30	39	22	25	24
pyridinium-3,5-biscarboxylic acid mononucleotide sulfurtransferase	2	6	4	6	5	7	18	9	13	13	18	4	18	16	23	44	23	22	24
cobalamin transport system permease protein	7	11	8	12	9	5	16	16	18	17	16	6	14	13	20	87	16	23	24
2-dehydro-3-deoxyphosphogluconate aldolase / (4S)-4-hydroxy-2-oxoglutarate aldolase	21	17	15	21	20	15	7	5	5	19	13	3	11	10	16	68	24	22	24
trans-2,3-dihydro-3-hydroxyanthranilate isomerase	24	25	20	29	35	23	16	13	7	22	18	8	21	19	21	51	23	23	24
fatty acid kinase fatty acid binding subunit	3	1	0	1	2	0	16	20	16	14	13	4	13	15	22	36	23	22	24
isoprenoid biosynthesis glyoxalase elbb	1	7	4	2	7	2	5	4	8	17	18	7	15	12	18	21	19	22	24
pyridinium-3,5-biscarboxylic acid mononucleotide synthase	1	3	3	5	7	6	17	11	11	13	14	3	15	16	17	25	16	17	24
proline dehydrogenase family protein	2	3	5	8	7	2	12	10	16	19	20	6	10	12	18	12	15	16	24
adenylate/guanylate cyclase domain-containing protein	8	28	29	30	36	26	26	24	23	31	26	10	25	19	36	46	19	20	24
osmc family protein	21	17	13	17	11	9	8	7	5	8	8	2	8	9	9	31	17	24	24
duf6152 family protein	0	3	3	8	3	4	12	7	9	12	17	4	17	13	21	27	18	21	24
duf4159 domain-containing protein	3	2	0	7	0	1	5	4	1	10	10	3	13	10	19	11	13	32	24
alcohol/geraniol dehydrogenase (NADP+)	7	5	6	9	5	4	20	5	5	12	24	4	19	7	24	47	18	19	23
malonic semialdehyde reductase	6	17	4	8	16	6	12	9	6	15	10	2	12	11	24	25	15	22	23
dihydroorotate dehydrogenase	38	70	84	88	94	89	41	32	37	13	13	3	15	8	28	113	28	23	23
H+-translocating NAD(P) transhydrogenase	11	37	26	38	32	43	31	26	20	31	26	11	22	20	26	65	28	26	23
4-alpha-glucanotransferase	14	23	15	21	17	18	29	21	21	6	7	4	8	6	9	72	13	21	23
LL-diaminopimelate aminotransferase	25	18	21	17	22	17	24	17	27	22	31	11	19	20	27	143	34	29	23
choline-sulfatase	13	18	11	30	8	8	22	17	11	25	15	1	17	12	11	27	20	28	23
alpha-L-fucosidase	16	7	10	27	11	9	15	12	13	22	24	5	20	16	23	44	23	21	23
tripeptide aminopeptidase	20	15	8	11	9	6	6	0	0	9	11	0	6	10	10	34	17	21	23
N-sulfoglucosamine sulfohydrolase	25	64	60	151	74	61	62	55	14	19	24	0	12	6	7	22	32	27	23
7,8-dihydroneopterin aldolase/epimerase/oxygenase	39	75	70	81	75	74	52	42	42	29	25	9	25	20	26	67	26	24	23
4-chlorobenzoyl-CoA dehalogenase	5	7	5	11	4	3	18	13	10	13	22	5	15	12	21	42	26	22	23
3-isopropylmalate/(R)-2-methylmalate dehydratase large subunit	31	67	51	68	59	51	69	62	55	49	42	13	24	25	31	49	19	26	23
carbon dioxide concentrating mechanism protein CcmM	33	70	69	77	72	76	46	26	31	22	23	8	20	18	21	72	32	21	23
cysteine-S-conjugate beta-lyase	6	40	34	35	41	37	27	14	18	24	20	8	24	25	42	44	23	22	23
NAD+ synthase	23	39	41	35	42	39	45	46	46	11	16	5	19	10	23	26	27	20	23
acyl-CoA carboxylase subunit beta	3	2	1	5	5	1	7	5	4	11	10	4	14	13	15	12	20	24	23
gliding motility-associated transport system ATP-binding protein	33	26	21	31	24	35	32	27	34	12	15	3	16	13	14	108	20	19	23
F-type H+-transporting ATPase subunit c	15	32	31	30	32	35	32	30	35	21	13	4	16	10	26	54	20	19	23
2-ketoarginine methyltransferase	19	36	35	46	35	27	51	32	34	29	25	5	16	17	20	79	16	24	23
large subunit ribosomal protein L4e	5	5	0	25	5	0	78	44	37	30	30	11	23	22	33	18	16	28	23
small subunit ribosomal protein S6	47	54	54	67	56	46	62	46	49	28	25	5	31	15	27	182	28	28	23
deoxyadenosine kinase	18	25	23	31	22	18	29	25	22	23	25	7	17	15	26	47	23	22	23
5-hydroxybenzimidazole synthase	6	32	19	22	25	21	11	10	12	17	23	4	15	12	18	101	19	19	23
HtrA serine peptidase 2	8	6	7	10	8	7	11	12	10	6	4	0	7	10	17	74	19	25	23
progressive ankylosis protein	7	5	6	8	5	6	11	14	10	18	20	7	16	19	19	37	22	30	23
tRNA-dihydrouridine synthase 1	15	52	59	50	53	59	36	27	26	15	8	2	8	9	19	21	16	14	23
N-acetylmuramic acid 6-phosphate etherase	22	23	23	30	19	14	23	22	17	21	18	8	16	20	19	95	24	23	23
RNA-binding protein	14	12	6	14	11	2	44	21	25	28	27	12	24	18	39	48	22	30	23
ribonuclease P protein component	51	51	53	65	60	66	40	35	38	29	28	9	20	13	25	151	24	25	23
FAD-dependent halogenase	4	6	1	23	5	2	58	32	26	18	19	14	15	14	16	17	12	22	23
multicopper oxidase	6	17	10	10	9	9	6	4	2	2	1	6	1	1	2	21	10	29	23
paromamine 6'-oxidase	20	27	29	29	28	25	19	10	11	16	10	3	15	11	20	58	17	27	23
GntR family transcriptional regulator, colanic acid and biofilm gene transcriptional regulator	11	25	12	22	22	15	14	6	4	20	17	4	20	11	19	110	20	16	23
voltage-gated sodium channel	48	66	54	78	73	48	66	44	43	16	9	4	7	5	6	159	15	27	23
tail sheath protein	215	91	114	76	161	98	176	147	173	13	18	10	2	5	9	44	16	22	23
periplasmic copper chaperone A	31	36	33	33	37	34	36	25	26	18	29	11	26	17	25	127	24	21	23
formate hydrogenlyase subunit 2	23	41	32	43	37	39	25	25	21	16	14	6	15	19	17	43	23	24	23
zinc ribbon domain-containing protein	20	33	29	36	28	23	32	19	15	14	10	2	12	6	18	62	17	17	23
thiamine-monophosphate kinase	11	21	26	25	24	23	10	6	5	15	11	2	10	10	21	77	21	22	23
CFA/I fimbrial subunit C	7	38	47	47	45	41	59	41	42	34	30	12	23	23	29	18	21	20	23
altronate hydrolase	12	41	52	48	50	50	28	17	17	10	17	0	10	11	17	57	20	23	23
acyl-CoA thioesterase I	12	21	13	21	19	14	16	13	12	24	18	6	13	15	22	50	21	15	23
glutaredoxin/glutathione-dependent peroxiredoxin	69	48	42	58	62	47	60	48	58	19	20	8	13	10	16	54	20	26	23
7-cyano-7-deazaguanine tRNA-ribosyltransferase	1	0	0	2	0	0	8	6	2	13	17	7	24	17	28	16	18	13	23
ribosome maturation factor RimP	39	45	42	56	48	42	33	36	34	23	26	7	23	18	22	102	20	21	23
DNA repair protein SbcD/Mre11	14	14	12	4	14	7	19	15	8	6	10	3	10	11	18	37	17	18	23
UDP-N-acetylmuramate dehydrogenase	39	34	33	48	36	29	29	21	25	26	18	3	18	15	20	76	24	24	23
outer membrane protein assembly factor BamD	20	44	40	39	36	31	15	12	10	11	9	4	14	5	16	24	11	13	23
tolc family protein	42	35	28	30	29	25	7	3	4	11	10	4	7	8	18	135	31	20	23
asparagine synthetase b	12	5	3	12	12	5	16	11	14	19	18	7	21	15	20	27	20	21	23
duf1326 domain-containing protein	2	9	8	10	12	8	10	8	8	11	18	2	12	11	12	20	27	29	23
pyridoxal-phosphate dependent enzyme	5	5	3	5	5	3	21	22	25	24	29	7	21	28	31	62	20	21	23
prokaryotic molybdopterin-containing oxidoreductase family, membrane subunit	31	30	31	56	35	30	33	32	33	19	18	9	22	18	18	93	14	19	23
geissoschizine synthase	5	11	8	9	8	11	7	5	8	6	11	1	12	13	13	45	16	21	22
NADH-dependent peroxiredoxin subunit F	9	15	6	12	17	9	20	18	23	25	20	5	14	14	14	57	19	22	22
acetyl-CoA carboxylase, biotin carboxylase subunit	18	38	29	53	37	30	46	48	33	35	34	13	23	32	37	56	21	26	22
nitrile hydratase subunit alpha	3	22	14	12	14	14	11	6	10	13	11	1	12	13	18	28	18	17	22
lysine 2,3-aminomutase	3	1	2	5	1	2	10	7	2	18	18	4	18	13	27	47	18	19	22
precorrin-2 dehydrogenase	6	3	2	5	5	4	3	2	1	14	13	2	16	10	22	28	26	16	22
tRNA/rRNA methyltransferase	20	58	64	76	65	66	53	41	40	18	18	8	18	13	28	57	20	22	22
UDP-2-acetamido-2-deoxy-ribo-hexuluronate aminotransferase	28	16	20	33	22	23	10	17	12	15	20	1	21	14	26	135	31	19	22
large subunit ribosomal protein L18	15	11	14	19	15	7	53	39	40	35	31	9	23	21	34	83	22	23	22
small subunit ribosomal protein S18	22	38	33	41	34	29	31	26	20	22	17	3	15	10	22	73	18	18	22
efflux rnd transporter permease subunit	66	87	60	76	69	56	45	24	24	39	36	12	36	34	28	86	32	21	22
FKBP-type peptidyl-prolyl cis-trans isomerase FklB	61	42	38	61	39	33	37	39	41	31	28	3	23	19	26	112	29	28	22
peptidyl-prolyl cis-trans isomerase-like 1	29	54	49	56	50	47	34	18	25	6	13	1	6	7	14	97	17	16	22
tRNA pseudouridine13 synthase	10	7	2	22	12	0	50	27	23	29	26	12	22	15	29	33	16	21	22
3',5'-nucleoside bisphosphate phosphatase	21	19	11	28	17	13	20	16	11	14	15	2	14	11	18	129	25	23	22
alpha-galactosidase	14	40	35	49	40	37	33	23	20	11	8	1	12	5	14	118	18	14	22
2-acylphloroglucinol 4-prenyltransferase	11	3	1	18	5	2	22	17	17	16	16	4	13	11	16	15	17	21	22
neutral ceramidase	1	3	1	4	2	1	15	15	12	22	17	5	15	11	15	57	21	19	22
phosphate acetyltransferase	21	42	28	39	38	37	17	13	14	16	9	6	9	11	12	89	20	22	22
cypemycin N-terminal methyltransferase	13	11	7	11	9	8	5	4	7	13	13	1	19	11	18	46	19	12	22
limonene 1,2-monooxygenase	0	2	2	2	3	2	1	3	1	14	10	0	9	8	12	16	24	23	22
AraC family transcriptional regulator, mar-sox-rob regulon activator	34	48	18	29	30	22	24	21	13	14	19	8	13	11	21	75	23	29	22
anhydro-N-acetylmuramic acid kinase	45	58	60	73	70	57	31	30	29	18	19	6	21	10	27	80	25	23	22
cellobiose transport system substrate-binding protein	14	30	28	39	26	26	44	34	28	17	15	6	17	12	15	86	11	17	22
N-acyl-D-glutamate deacylase	9	8	6	4	5	4	4	9	8	17	16	9	12	15	15	21	19	23	22
2,5-dichlorohydroquinone reductive dechlorinase	16	54	47	65	57	49	29	22	24	11	21	4	17	13	20	57	27	19	22
1L-myo-inositol 1-phosphate cytidylyltransferase / CDP-L-myo-inositol myo-inositolphosphotransferase	2	0	0	3	0	0	7	4	2	10	10	0	14	7	23	34	22	20	22
4-nitrophenol 2-monooxygenase / 4-nitrocatechol 4-monooxygenase, reductase component	14	39	41	28	38	39	34	32	38	17	11	3	15	8	18	62	14	16	22
3-hydroxy-9,10-secoandrosta-1,3,5(10)-triene-9,17-dione monooxygenase	7	6	6	8	6	4	17	16	12	17	19	4	14	19	22	25	25	19	22
energy-coupling factor transport system substrate-specific component	34	15	12	32	15	13	49	31	33	26	25	9	25	20	23	28	16	22	22
serine protease AprX	18	11	1	52	20	2	145	87	73	42	33	20	22	19	30	21	16	35	22
transposase, IS5 family	5	1	0	3	4	1	1	1	1	2	3	1	6	2	14	103	20	31	22
gingipain R	0	10	6	13	12	6	20	22	17	12	13	7	14	9	15	8	15	16	22
leucyl/phenylalanyl-tRNA---protein transferase	33	30	27	37	20	23	11	12	9	22	24	5	18	15	17	124	20	17	22
DNA polymerase II large subunit	11	6	0	17	8	6	88	47	52	33	18	14	22	10	21	11	7	20	22
ring-1,2-phenylacetyl-CoA epoxidase subunit PaaA	24	11	15	15	7	12	7	14	7	14	16	4	18	14	18	96	20	16	22
RNA polymerase sigma-70 factor, ECF subfamily	36	32	18	31	27	13	15	15	11	8	6	4	6	6	9	141	13	23	22
membrane protease subunit HflK	15	59	48	57	49	45	32	20	26	21	23	4	16	17	24	25	18	21	22
flotillin-like protein floa	4	10	7	17	13	10	15	23	19	21	21	10	18	13	23	42	19	24	22
1-acyl-sn-glycerol-3-phosphate acyltransferase	87	51	51	69	49	49	55	58	48	36	31	8	27	20	29	216	30	25	22
nadp-dependent isocitrate dehydrogenase	37	26	21	32	24	13	17	19	11	12	12	4	15	11	22	31	21	17	22
saccharopine dehydrogenase nadp-binding domain-containing protein	11	4	3	6	2	3	6	10	8	15	15	7	13	11	19	108	20	20	22
pepsy domain-containing protein	18	36	11	19	32	12	17	13	11	10	14	8	9	9	12	26	18	19	22
nipsnap family protein	1	16	13	19	17	14	10	6	3	10	12	1	9	13	13	29	18	25	22
rhodanese-like domain-containing protein	13	25	28	35	26	21	14	12	12	10	14	3	13	13	12	55	18	21	22
phospholipid transport system substrate-binding protein	14	15	19	12	21	18	7	3	7	14	10	4	15	11	19	27	18	24	22
alpha-l-glutamate ligase	1	6	5	4	6	2	3	1	0	8	5	0	5	6	14	19	22	22	22
cdp-glycerol glycerophosphotransferase family protein	3	6	2	5	6	3	4	9	9	7	7	2	12	3	26	22	12	16	22
sagb/thcox family dehydrogenase	0	0	0	0	0	0	0	0	0	10	7	1	6	10	15	8	18	24	22
glycolate oxidase	4	6	9	6	8	8	15	15	16	11	11	1	10	13	15	58	22	25	21
2-hydroxyglutarate dehydrogenase	0	8	8	15	8	6	10	5	6	12	9	1	10	8	12	29	14	15	21
glycerol-3-phosphate dehydrogenase	60	28	39	36	36	35	27	14	18	8	8	2	10	7	18	59	15	18	21
betaine-aldehyde dehydrogenase	9	31	24	19	29	27	14	10	14	19	12	2	9	10	22	27	21	17	21
tetraacyldisaccharide 4'-kinase	37	47	41	51	44	40	28	21	18	20	21	1	12	21	21	84	22	25	21
ureidoglycolate lyase	4	30	18	20	19	26	29	18	18	23	19	5	25	11	36	31	23	19	21
2,4-didehydro-3-deoxy-L-rhamnonate hydrolase	4	19	16	21	21	16	22	17	13	22	17	3	16	22	20	94	24	27	21
2-[(L-alanin-3-ylcarbamoyl)methyl]-2-hydroxybutanedioate decarboxylase	34	55	46	30	51	57	41	20	28	14	9	7	18	17	27	125	29	24	21
phosphoribosylformimino-5-aminoimidazole carboxamide ribotide isomerase	3	37	37	24	36	45	25	14	12	7	9	3	18	11	24	29	20	19	21
diapolycopene oxygenase	19	21	22	23	25	20	24	19	23	19	26	10	25	24	19	87	20	20	21
dethiobiotin synthetase	8	8	6	7	9	5	7	3	0	6	9	4	15	10	20	62	16	15	21
23S rRNA (guanine2445-N2)-methyltransferase	60	30	26	35	34	32	26	24	21	11	7	4	13	5	7	153	15	22	21
N-methyl-transferase	29	14	14	27	11	9	50	37	36	15	18	8	16	10	22	45	19	18	21
glucosamine-6-phosphate deaminase	22	18	13	31	21	10	27	17	18	23	17	7	23	17	23	38	25	14	21
general stress protein 13	25	18	12	21	12	8	40	34	28	19	15	12	13	13	23	49	11	20	21
DNA-directed RNA polymerase subunit B'	5	4	0	16	5	2	76	51	43	36	42	23	33	34	54	62	24	29	21
tetracenomycin F2 cyclase	6	17	8	14	28	9	47	42	47	22	20	5	13	14	18	22	18	17	21
replicative DNA helicase Mcm	5	3	0	18	4	3	57	37	33	27	33	15	31	28	45	30	23	19	21
clorobiocin biosynthesis protein Clo-hal	4	0	2	1	0	0	11	12	11	14	19	4	17	13	26	24	22	22	21
pyruvate formate lyase activating enzyme	0	5	1	0	1	0	6	5	5	11	21	6	20	20	23	25	17	19	21
MFS transporter, SP family, xylose:H+ symportor	21	19	15	18	19	16	25	20	21	19	23	11	19	17	24	99	19	21	21
NADH-quinone oxidoreductase subunit C/D	0	0	0	0	0	0	8	5	3	12	19	11	21	11	24	19	19	10	21
enediyne biosynthesis protein CalE4	33	23	22	41	24	22	18	20	19	21	24	6	19	16	25	41	21	22	21
2-alkenal reductase	14	21	20	27	17	21	30	26	23	13	11	3	10	11	20	84	23	19	21
tRNA threonylcarbamoyladenosine biosynthesis protein TsaE	36	37	36	42	33	28	27	19	14	20	17	6	17	15	19	128	15	16	21
coce/nond family hydrolase	2	0	0	0	0	0	1	1	2	14	13	3	10	11	12	15	23	16	21
rhomboid family intramembrane serine protease	57	25	34	39	28	30	24	30	22	16	25	6	16	17	15	94	19	23	21
metallophosphoesterase	62	22	19	32	17	30	23	26	11	33	17	7	19	20	21	293	21	23	21
replication factor C subunit 1	156	79	77	95	99	68	170	144	166	25	21	8	11	8	15	103	19	20	21
DNA ligase 1	27	43	41	38	40	40	35	33	23	5	10	2	7	8	20	95	16	17	21
heparan-alpha-glucosaminide N-acetyltransferase	16	27	11	20	18	8	31	25	27	17	16	12	12	10	21	17	19	25	21
kanosamine 6-kinase	7	26	18	29	19	23	18	21	22	23	15	5	15	16	16	54	15	15	21
glycyl-tRNA synthetase alpha chain	20	48	49	39	46	52	31	17	19	23	18	5	18	14	25	64	23	20	21
pyranose oxidase	31	17	15	35	17	13	22	20	23	19	20	7	16	14	12	29	19	23	21
urea transport system substrate-binding protein	11	17	20	10	10	12	6	7	8	12	12	1	16	14	17	41	19	17	21
phosphoglycerate transport regulatory protein PgtC	10	24	10	21	12	14	18	17	20	16	16	2	10	16	25	84	18	10	21
flagellar motor switch protein FliN	22	49	27	54	37	23	43	43	38	46	40	6	35	41	39	133	25	20	21
general secretion pathway protein D	34	47	38	45	44	27	26	32	25	21	23	4	21	14	23	119	27	21	21
3-deoxy-D-glycero-D-galacto-nononate 9-phosphatase	9	18	8	12	17	9	18	20	22	21	18	6	14	14	30	30	21	22	21
chloride channel protein, CIC family	22	30	19	20	21	25	23	27	29	28	30	7	21	23	29	37	20	21	21
multiple antibiotic resistance protein	5	26	14	16	20	12	20	16	15	14	13	5	16	16	23	83	17	20	21
dna polymerase iii subunit beta	19	26	25	26	20	30	25	21	23	10	14	3	10	13	13	43	13	17	21
universal stress protein	19	19	17	19	15	13	16	13	11	8	12	5	13	9	8	127	14	21	21
ribonucleotide reductase, class II	145	33	30	25	45	35	52	29	43	12	15	5	2	3	9	54	18	17	21
glycolate oxidase FAD binding subunit	4	20	18	13	14	18	13	3	7	5	7	1	7	11	16	47	18	21	21
membrane-bound lytic murein transglycosylase D	28	27	21	23	28	12	18	17	17	22	22	8	21	20	26	47	15	18	21
DNA primase small subunit	4	1	0	11	2	1	44	19	17	26	21	6	18	17	25	14	11	15	21
transcription antitermination protein NusB	24	24	21	24	18	15	35	31	33	29	24	7	17	24	29	91	22	19	21
ATP phosphoribosyltransferase	36	49	46	51	51	49	34	19	18	13	14	6	16	12	24	66	23	18	21
glutamate racemase	19	11	7	20	16	10	21	23	20	9	15	6	13	11	21	87	24	22	21
segregation and condensation protein A	19	49	51	55	62	61	34	25	29	14	10	3	7	7	12	91	18	16	21
ATP adenylyltransferase	5	8	6	10	9	6	15	17	16	16	15	5	16	12	18	67	21	19	21
pseudouridine-5'-phosphate glycosidase	7	4	2	10	6	6	23	21	23	23	21	12	23	19	20	64	20	16	21
fumarylacetoacetate hydrolase family protein	14	20	24	27	26	21	11	7	8	7	9	0	5	7	6	25	19	24	21
redoxin domain-containing protein	18	13	5	32	9	5	23	10	9	12	15	3	14	12	11	38	20	13	21
licd family protein	0	1	0	1	2	0	0	0	0	5	3	1	6	5	4	9	16	19	21
3-oxoadipyl-CoA thiolase	13	13	13	12	10	14	4	9	5	6	5	1	6	6	7	58	16	19	20
3,4-dihydroxybenzoate---[aryl-carrier protein] ligase	17	26	9	15	13	9	15	11	10	19	15	7	11	13	18	82	15	16	20
starch synthase	6	9	3	4	5	3	14	23	17	20	18	3	13	14	18	36	23	23	20
D-ribulokinase	2	12	12	19	16	17	18	13	9	14	8	3	16	6	18	92	15	15	20
mannose-1-phosphate guanylyltransferase	19	2	6	11	9	5	12	11	12	16	18	6	16	11	17	83	21	18	20
P-type Cu+ transporter	13	12	4	10	7	3	17	13	11	12	15	4	11	8	13	97	17	21	20
diaminopimelate decarboxylase	8	14	12	12	10	13	22	14	18	15	18	3	10	9	15	78	18	18	20
pyruvate dehydrogenase (quinone)	6	27	30	34	30	24	37	28	34	16	16	8	13	12	20	33	16	9	20
UDP-arabinose 4-epimerase	15	12	21	23	19	16	26	32	41	4	5	2	7	3	22	110	13	16	20
gluconokinase	10	29	30	28	34	27	27	29	30	21	13	6	14	18	22	55	14	17	20
3-amino-5-hydroxybenzoate synthase	6	6	7	8	4	6	6	3	5	11	16	6	12	12	14	118	17	19	20
cyclohexane-1-carbonyl-CoA dehydrogenase	6	22	12	28	23	15	19	22	19	24	19	10	16	14	14	25	22	20	20
3-methylcrotonyl-CoA carboxylase alpha subunit	7	29	22	30	22	23	28	23	33	31	17	9	17	25	27	55	20	21	20
ATP-binding cassette, sub-family E, member 1	27	23	28	29	33	31	16	22	13	11	8	1	11	7	15	93	14	12	20
methyl-galactoside transport system ATP-binding protein	3	16	16	20	29	16	18	7	11	15	16	3	14	10	17	49	13	21	20
protein SCO2	9	22	19	27	24	17	21	15	14	22	24	7	16	18	19	23	16	14	20
DNA-directed RNA polymerase subunit beta	9	18	21	20	22	22	13	14	9	4	7	2	7	3	19	57	24	13	20
amino acid efflux transporter	5	11	5	9	8	4	10	6	2	12	15	4	13	10	11	71	14	20	20
nepetalactol dehydrogenase / (+)-cis,trans-nepetalactol synthase	6	16	10	18	16	12	29	37	37	21	26	7	18	12	27	66	27	19	20
peroxiredoxin 2/4	23	24	24	32	28	29	40	32	34	19	17	6	14	20	19	120	27	17	20
16S rRNA (guanine527-N7)-methyltransferase	45	57	45	66	58	55	34	43	31	22	23	4	15	16	16	112	21	20	20
phosphoribosyl-ATP pyrophosphohydrolase / phosphoribosyl-AMP cyclohydrolase / histidinol dehydrogenase	16	47	66	64	66	66	46	33	43	17	13	6	12	8	18	65	25	20	20
bifunctional NMN adenylyltransferase/nudix hydrolase	17	7	1	32	8	4	84	52	51	34	32	18	24	28	22	43	14	23	20
[mycofactocin precursor peptide]-tyrosine decarboxylase / 3-amino-5-[(4-hydroxyphenyl)methyl]-4,4-dimethylpyrrolidin-2-one synthase	2	6	5	13	10	9	9	7	9	10	10	3	17	9	31	41	26	12	20
NADPH:quinone reductase	3	21	22	14	19	17	11	6	7	10	9	0	15	5	19	13	16	14	20
endoglycosylceramidase	24	25	26	40	25	23	30	31	23	23	17	9	18	19	22	29	23	25	20
23S rRNA (cytidine1920-2'-O)/16S rRNA (cytidine1409-2'-O)-methyltransferase	11	16	19	23	17	21	33	27	30	15	25	7	15	17	26	103	21	22	20
adenine/guanine/hypoxanthine permease	19	37	24	25	34	27	55	33	36	31	25	8	21	14	25	66	20	26	20
gatb/yqey domain-containing protein	5	7	4	13	7	6	10	18	14	19	16	5	11	9	14	11	18	16	20
enediyne polyketide synthase	1	8	1	4	6	3	23	21	21	20	27	7	23	23	20	25	11	16	20
regulator of chromosome condensation	6	8	8	18	18	6	36	53	27	7	7	1	3	2	7	248	11	18	20
DNA excision repair protein ERCC-2	30	12	14	30	13	13	68	49	36	36	29	10	27	25	24	99	27	25	20
ribonuclease D	20	20	30	28	25	38	28	23	25	15	14	4	16	14	21	98	22	25	20
cyclic dehypoxanthinyl futalosine synthase	6	3	4	20	7	3	51	35	33	36	25	12	27	22	26	76	16	20	20
vacuolar iron transporter family protein	10	1	0	1	3	1	9	7	9	21	22	10	16	15	25	106	22	21	20
ribosomal protein L11 methyltransferase	17	23	18	32	19	12	16	16	13	7	7	2	12	7	13	55	12	18	20
cytochrome P450 StaN	0	0	0	0	0	0	6	6	5	7	9	1	8	4	7	11	15	22	20
3,6-diketocamphane 1,6-monooxygenase	0	1	1	1	1	1	2	1	0	8	7	0	8	4	4	9	19	19	20
putative methyltransferase	17	0	0	0	2	1	10	10	8	5	4	1	10	2	30	17	10	9	20
[glutamine synthetase] adenylyltransferase /	38	25	15	13	22	13	7	14	10	10	10	4	10	9	10	118	18	22	20
two-component system, OmpR family, sensor histidine kinase AdeS	5	28	6	15	29	11	8	3	4	17	12	4	9	12	9	83	19	19	20
microcin C transport system substrate-binding protein	0	6	10	18	11	13	21	11	13	14	14	3	19	14	27	19	15	14	20
RNase adapter protein RapZ	17	22	15	20	13	14	13	15	19	5	8	5	5	6	9	82	12	16	20
general L-amino acid transport system permease protein	4	56	66	43	63	68	35	12	20	11	11	2	19	14	28	25	27	19	20
arginine transport system permease protein	1	10	8	7	10	9	9	5	12	19	16	1	16	19	26	46	25	22	20
thiosulfate dehydrogenase	16	4	1	6	4	1	8	8	10	18	19	5	18	15	19	22	21	18	20
glutathione transport system permease protein	2	2	1	2	3	5	22	16	16	22	23	11	28	20	36	112	26	24	20
protoporphyrinogen IX oxidase	34	46	59	49	47	57	24	16	15	9	10	2	10	9	17	58	13	14	20
MFS transporter, PAT family, beta-lactamase induction signal transducer AmpG	3	21	26	20	20	26	21	16	22	28	21	8	13	16	22	69	18	15	20
2',3'-cyclic-nucleotide 2'-phosphodiesterase	15	27	34	34	25	30	12	6	6	4	6	0	3	4	11	43	17	21	20
cobyrinic acid a,c-diamide synthase	3	20	22	17	19	18	14	18	11	18	16	7	18	23	33	24	18	16	20
spore coat polysaccharide biosynthesis protein SpsF	7	8	9	8	9	4	6	3	2	3	7	0	3	6	26	83	10	12	20
6-deoxy-6-sulfo-D-fructose transaldolase	89	59	67	81	77	57	122	112	106	11	12	2	20	14	26	43	21	26	20
alginate O-acetyltransferase complex protein AlgI	28	4	4	13	2	4	9	11	11	10	11	3	11	13	20	58	15	11	20
duf805 domain-containing protein	13	8	10	17	10	11	25	18	24	10	11	5	8	6	7	22	12	14	20
nad(p) transhydrogenase subunit alpha	13	23	27	35	28	18	52	41	40	26	22	11	16	12	20	58	18	19	20
cyth domain-containing protein	29	6	6	12	8	10	16	11	10	17	12	4	12	8	13	19	15	15	20
50s ribosomal protein l29	2	10	9	11	6	6	12	15	14	9	13	6	11	8	20	57	15	18	20
6-phosphofructokinase	52	59	52	76	50	55	41	41	31	32	20	10	17	16	24	61	26	25	20
ycei family protein	38	34	23	52	29	18	32	20	18	18	18	4	16	10	19	112	20	16	20
methylenetetrahydrofolate reductase	7	14	13	14	11	11	16	9	9	11	19	4	16	13	25	26	19	17	20
duf1801 domain-containing protein	19	0	0	1	1	0	3	2	3	1	0	0	3	1	4	54	17	27	20
transcriptional repressor	12	15	12	23	18	14	33	32	34	30	26	12	18	20	24	54	28	26	20
glutathione s-transferase family protein	22	66	52	64	60	58	42	40	35	28	31	7	21	28	33	67	26	16	20
glycerophosphodiester phosphodiesterase	6	12	1	10	5	3	12	15	14	23	20	6	17	17	18	45	20	20	20
pac2 family protein	7	0	0	1	2	0	20	20	24	13	16	6	15	12	19	95	21	15	20
rieske (2fe-2s) protein	2	6	3	6	6	1	11	9	12	21	17	5	19	12	22	22	23	18	20
nyn domain-containing protein	15	1	4	2	3	1	4	6	4	10	11	6	9	10	8	44	15	18	20
sarcosine oxidase, subunit gamma	2	37	41	35	37	41	25	13	13	22	20	3	23	21	38	31	23	21	20
exosome complex exonuclease DIS3/RRP44	13	20	10	25	12	10	20	22	20	6	5	2	7	5	9	55	13	21	19
4-hydroxybenzoyl-CoA reductase subunit gamma	3	2	3	2	3	2	8	9	10	9	8	1	8	5	10	26	17	15	19
aminomuconate-semialdehyde/2-hydroxymuconate-6-semialdehyde dehydrogenase	4	7	1	10	9	5	18	15	9	23	15	8	16	20	16	17	18	11	19
N-acetyl-gamma-glutamyl-phosphate reductase	24	44	35	44	48	43	23	28	27	25	20	3	20	20	22	111	21	19	19
putrescine oxidase	14	8	4	11	9	5	25	21	21	17	17	6	11	12	17	81	15	24	19
(S)-beta-tyrosine adenylation enzyme	5	11	7	12	5	8	9	8	11	9	20	6	14	18	21	60	15	22	19
yersiniabactin nonribosomal peptide synthetase	5	17	19	18	18	16	23	28	22	17	18	1	16	19	22	33	15	15	19
thymidine phosphorylase	12	12	7	20	9	8	42	27	23	29	28	10	25	22	24	56	15	16	19
L-glutamine---4-(methylsulfanyl)-2-oxobutanoate aminotransferase	18	26	23	34	23	21	29	35	25	8	12	5	12	13	8	45	17	15	19
alkaline phosphatase D	28	26	19	41	27	15	16	9	8	15	15	4	9	14	17	87	20	17	19
beta-N-acetylhexosaminidase	33	34	43	52	44	40	26	20	15	24	24	2	19	21	20	40	28	22	19
acetylornithine deacetylase	1	10	9	15	11	9	12	6	8	13	16	3	10	13	10	23	13	12	19
2-isopropylmalate synthase	19	28	38	26	33	43	20	20	21	7	15	3	19	11	26	51	19	8	19
aldose 1-epimerase	34	31	28	41	30	28	24	12	14	14	11	3	8	7	10	127	21	17	19
putative peptidoglycan lipid II flippase	28	26	14	16	23	18	13	15	10	18	17	6	19	14	23	124	21	20	19
3-methylcrotonyl-CoA carboxylase beta subunit	17	49	37	46	34	32	44	47	34	24	28	10	14	20	22	35	18	14	19
D-xylose transport system ATP-binding protein	11	33	19	28	25	21	21	9	7	10	12	5	12	11	12	74	17	20	19
small subunit ribosomal protein S28e	4	1	0	10	4	2	40	24	23	16	19	7	14	16	23	11	16	15	19
transcription initiation factor TFIID TATA-box-binding protein	4	2	0	11	2	1	40	21	23	19	19	12	26	15	35	22	16	19	19
lichenan operon transcriptional antiterminator	29	21	12	26	21	10	42	22	20	21	20	10	17	15	21	93	17	26	19
RIO kinase 1	6	3	0	26	6	3	68	52	43	31	24	18	17	15	18	10	5	20	19
exosome complex component RRP4	2	2	0	12	3	1	34	21	17	22	21	10	18	15	34	23	15	17	19
protomycinolide IV synthase 1	15	21	12	15	23	9	4	8	11	12	13	2	13	12	18	47	14	16	19
N-acetylneuraminate synthase	16	15	12	14	14	9	5	5	8	5	6	0	5	5	27	100	5	6	19
pyridoxamine---pyruvate transaminase	0	9	3	8	6	6	11	8	10	19	18	3	18	9	16	32	24	22	19
uroporphyrin-III C-methyltransferase / precorrin-2 dehydrogenase / sirohydrochlorin ferrochelatase	2	11	7	12	8	7	13	8	5	13	16	5	18	16	25	23	14	15	19
1-hydroxy-2-isopentenylcarotenoid 3,4-desaturase	1	6	7	4	6	4	11	10	10	17	16	3	17	9	23	23	20	20	19
molybdopterin-synthase adenylyltransferase	1	4	4	3	4	1	4	4	1	6	9	2	12	9	30	23	7	11	19
two-component system, NtrC family, nitrogen regulation sensor histidine kinase GlnL	23	13	9	14	19	9	7	10	6	9	11	3	13	8	18	62	15	17	19
metalloprotease	9	23	26	25	19	16	24	17	17	22	20	6	10	14	10	29	18	20	19
von Willebrand factor A domain-containing protein 5	0	5	0	0	4	0	0	0	1	10	14	3	14	10	13	16	22	15	19
PhoH-like ATPase	49	15	14	20	19	11	13	17	18	26	19	6	16	16	17	152	21	20	19
dolichyl N-acetyl-alpha-D-glucosaminyl phosphate 3-beta-D-2,3-diacetamido-2,3-dideoxy-beta-D-glucuronosyltransferase	11	2	1	15	3	1	25	10	11	15	19	3	12	10	22	15	18	19	19
hyperosmotically inducible periplasmic protein	17	29	26	25	27	33	6	3	6	3	5	3	10	5	12	70	16	17	19
acyl carrier protein	5	10	6	5	11	4	2	7	6	11	7	1	8	13	18	23	16	14	19
nitrile hydratase subunit beta	4	17	16	20	20	16	12	7	13	16	15	2	14	14	22	35	24	16	19
oligogalacturonide transport system substrate-binding protein	4	28	25	24	29	20	24	14	22	32	33	10	29	29	35	43	22	14	19
FdrA protein	0	0	0	0	0	0	1	2	3	9	11	2	12	13	18	15	15	17	19
two-component system, OmpR family, Ni(II)-responsive and/or redox-responsive regulator NrsR	11	43	30	31	39	41	24	24	27	26	17	6	17	12	18	96	20	19	19
formate dehydrogenase (NADP+) alpha subunit	1	2	3	2	0	1	6	2	3	19	16	0	16	9	14	14	29	15	19
3-hydroxy-5-phosphonooxypentane-2,4-dione thiolase	0	0	0	0	0	0	6	3	4	19	21	6	21	18	33	21	20	19	19
thiamine-phosphate kinase	37	29	27	45	32	28	20	21	22	19	16	5	15	13	28	86	18	12	19
aaa family atpase	21	15	8	16	16	10	25	23	15	14	10	4	8	10	14	164	20	20	19
stringent starvation protein A	23	49	41	39	47	32	20	25	17	18	15	3	17	12	26	59	17	15	19
methionine sulfoxide reductase heme-binding subunit	7	8	13	18	14	14	25	11	14	10	17	4	9	11	11	53	12	12	19
4,5-dihydroxyphthalate decarboxylase	0	13	10	6	7	4	0	1	0	2	1	0	2	1	0	11	16	22	19
virginiamycin B lyase	4	2	0	0	2	0	6	3	1	8	10	4	13	15	32	19	16	12	19
flavin-dependent trigonelline monooxygenase, oxygenase component	2	6	5	5	9	6	9	5	6	19	20	5	16	13	14	15	20	18	19
FdhD protein	9	8	8	10	6	8	42	25	27	35	38	14	17	20	38	50	22	16	19
biopolymer transport protein TolQ	12	51	43	42	43	45	21	13	11	11	7	4	6	4	23	51	14	12	19
ribosomal protein S6--L-glutamate ligase	37	22	12	33	17	9	44	24	21	12	15	11	10	8	10	21	10	21	19
O-acetylserine/cysteine efflux transporter	2	13	17	15	11	15	17	11	12	19	22	3	26	19	27	28	28	20	19
UDP-GlcNAc:undecaprenyl-phosphate/decaprenyl-phosphate GlcNAc-1-phosphate transferase	17	7	6	6	8	6	11	12	7	11	14	5	14	9	16	247	15	14	19
cytochrome c-type biogenesis protein CcmE	18	59	60	51	49	49	36	20	27	16	15	9	17	15	18	37	21	19	19
dTMP kinase	6	29	28	35	30	27	22	17	16	20	21	5	16	10	14	60	21	19	19
eve domain-containing protein	4	18	30	22	28	31	21	6	10	9	6	5	11	5	16	28	20	22	19
NFU1 iron-sulfur cluster scaffold homolog, mitochondrial	40	42	48	57	53	53	23	18	20	11	8	2	12	5	18	34	19	21	19
micrococcal nuclease	87	57	49	55	68	55	113	108	117	20	15	8	5	8	8	51	8	20	19
helix-turn-helix domain-containing protein	55	49	25	31	24	22	18	15	11	3	7	5	6	2	6	270	15	17	19
CDP-diacylglycerol---serine O-phosphatidyltransferase	19	21	25	24	30	20	20	18	17	16	11	1	15	12	21	59	17	13	19
molybdopterin-dependent oxidoreductase	3	1	1	8	1	1	7	9	9	12	10	5	13	11	17	41	17	14	19
log family protein	3	6	2	12	8	7	16	13	13	13	12	4	9	9	13	19	23	17	19
duf3341 domain-containing protein	21	14	10	29	13	10	21	22	22	18	17	5	14	15	14	62	17	17	19
is1380 family transposase	0	0	0	0	0	0	1	0	0	6	4	3	5	4	7	19	23	31	19
trap transporter small permease subunit	6	27	23	23	25	23	31	22	28	18	21	5	15	14	19	41	23	20	19
duf3500 domain-containing protein	0	2	0	1	1	1	6	4	1	12	11	1	9	7	14	16	19	16	19
transporter	12	6	7	11	8	4	6	8	4	8	7	1	7	5	4	35	16	17	19
proline dehydrogenase	9	4	3	14	3	6	15	18	18	19	11	5	9	12	13	19	19	21	19
duf1385 domain-containing protein	0	0	0	0	0	0	6	8	5	18	18	5	8	10	13	9	17	16	19
aryl-sulfate sulfotransferase, partial	0	0	0	0	0	0	2	2	3	5	3	0	3	2	4	7	20	16	19
isocitrate dehydrogenase	23	54	61	54	58	60	35	22	26	18	11	3	12	13	27	107	19	13	18
D-erythritol 1-phosphate dehydrogenase	144	76	84	58	109	76	138	117	122	11	13	5	7	7	11	40	19	10	18
L-xylulokinase	7	5	7	7	10	10	6	3	5	7	14	2	8	5	12	33	14	11	18
N-acylneuraminate cytidylyltransferase	23	16	25	20	17	11	8	11	8	11	11	3	14	9	27	75	15	15	18
hydroxymethylglutaryl-CoA synthase	15	10	10	27	12	10	50	38	29	24	23	12	16	20	35	12	11	18	18
two-component system, OmpR family, response regulator MprA	13	37	16	25	24	16	10	16	8	9	6	5	5	1	7	67	13	17	18
two-component system, OmpR family, lantibiotic biosynthesis response regulator NisR/SpaR	9	39	24	26	38	26	25	22	24	9	6	4	6	7	8	115	17	20	18
heptaprenyl diphosphate synthase component 2	5	19	15	21	22	12	14	13	10	13	9	0	4	6	11	43	17	19	18
isopentenyl-diphosphate Delta-isomerase	35	26	24	37	26	22	30	27	20	14	17	9	13	14	19	45	15	17	18
cyanophycin synthetase	30	8	3	5	6	6	1	2	0	2	0	1	2	1	1	86	16	27	18
peptide chain release factor 3	43	27	21	34	23	19	20	20	16	7	18	3	11	8	13	87	17	14	18
farnesyl diphosphate synthase	9	30	28	37	38	30	20	16	21	8	12	0	11	7	15	25	15	13	18
transitional endoplasmic reticulum ATPase	6	5	9	19	7	6	54	39	40	31	30	16	26	26	45	40	22	25	18
two-component system, OmpR family, sensor histidine kinase NblS	16	41	30	29	35	32	25	21	20	14	10	9	10	10	12	127	17	31	18
two-component system, OmpR family, osmolarity sensor histidine kinase EnvZ	11	16	16	6	17	10	9	9	6	4	4	1	1	4	6	16	18	17	18
manganese transport protein	17	20	10	17	18	8	16	15	14	11	13	1	10	11	11	73	16	21	18
septum site-determining protein MinD	29	30	28	38	38	20	47	44	40	15	21	8	17	14	19	138	22	19	18
putative thioredoxin	67	22	23	39	32	21	53	35	30	28	19	13	20	15	22	140	20	17	18
curved DNA-binding protein	13	20	17	18	18	16	32	42	48	8	12	3	8	13	15	64	13	16	18
sirohydrochlorin ferrochelatase	2	2	1	3	1	2	14	6	2	13	16	5	14	16	21	31	17	19	18
pro-apoptotic serine protease NMA111	6	13	6	10	10	11	3	3	5	12	14	1	9	8	16	14	18	12	18
D-threo-aldose 1-dehydrogenase	3	18	14	21	22	14	15	7	14	14	9	3	5	6	11	25	17	15	18
2-amino-4,5-dihydroxy-6-oxo-7-(phosphooxy)heptanoate synthase	20	17	14	35	14	16	56	36	28	17	15	5	13	8	9	36	10	21	18
MFS transporter, UMF1 family	11	12	9	27	12	12	83	50	43	28	17	16	15	15	10	16	13	21	18
rhomboid-like protein	20	17	19	37	29	17	26	30	28	17	20	6	18	9	14	81	22	22	18
MFS transporter, DHA2 family, tetracycline/oxytetracycline resistance protein	1	1	1	3	1	1	14	16	15	12	14	3	13	11	9	68	18	15	18
D-glycero-alpha-D-manno-heptose-7-phosphate kinase	15	5	5	7	8	6	30	27	23	23	16	8	13	15	21	88	22	17	18
tRNA(fMet)-specific endonuclease VapC	17	5	3	13	4	2	24	13	12	9	11	4	5	7	5	365	12	32	18
inositol transport system substrate-binding protein	9	44	42	44	48	34	31	20	21	26	19	4	16	12	23	62	16	23	18
cyanidin 3-O-rutinoside 5-O-glucosyltransferase	2	3	3	2	2	3	3	6	7	7	12	3	7	6	14	34	12	16	18
type I restriction enzyme, R subunit	29	13	9	6	7	5	0	3	2	1	2	2	1	1	3	149	12	18	18
3-oxoisoapionate decarboxylase	6	9	12	5	7	8	14	12	6	27	26	7	20	22	23	31	14	18	18
acetoin utilization protein AcuA	18	20	15	30	20	17	42	34	32	20	19	8	10	9	16	27	20	19	18
AmpE protein	20	29	16	21	23	22	26	20	17	18	23	7	17	19	22	66	17	14	18
alpha-galactoside transport system permease protein	0	13	10	11	9	11	11	6	9	11	7	2	13	9	10	23	19	16	18
FMN reductase	6	12	11	14	13	10	17	5	9	6	6	1	12	9	7	63	18	17	18
F420H(2)-dependent biliverdin reductase	3	4	2	11	4	2	10	8	9	20	27	8	25	27	29	43	20	12	18
Lrp/AsnC family transcriptional regulator, leucine-responsive regulatory protein	25	45	23	39	33	21	16	13	13	18	16	8	15	9	17	35	17	19	18
3-oxoadipate CoA-transferase, alpha subunit	11	17	11	17	19	12	2	7	2	5	5	3	6	6	4	91	18	22	18
7-cyano-7-deazaguanine reductase	34	29	23	29	22	18	22	23	23	28	27	7	15	12	21	51	22	19	18
Na+-transporting NADH:ubiquinone oxidoreductase subunit A	38	61	49	70	55	51	46	47	41	15	12	8	11	10	13	8	10	17	18
nitric oxide reductase NorD protein	0	1	1	2	1	2	1	0	0	24	22	5	18	17	21	20	20	18	18
5-formaminoimidazole-4-carboxamide-1-(beta)-D-ribofuranosyl 5'-monophosphate synthetase	5	0	0	19	1	0	42	18	13	8	16	2	17	12	28	17	14	14	18
DnaK suppressor protein	5	38	44	42	41	44	19	10	12	11	7	0	11	9	21	108	15	12	18
release factor H-coupled RctB family protein	4	6	0	12	5	1	48	22	27	20	24	13	13	19	23	21	18	25	18
deda family protein	12	28	33	34	33	33	24	16	18	16	19	5	13	15	19	31	26	14	18
dephospho-coa kinase	4	9	9	8	7	5	14	11	13	17	21	4	16	10	17	18	23	22	18
large subunit ribosomal protein L31	1	3	1	2	3	2	1	2	3	12	12	4	9	8	7	25	20	16	18
had-ia family hydrolase	7	32	31	27	30	32	26	8	11	10	11	1	7	12	17	23	10	13	18
tRNA dimethylallyltransferase	10	18	19	14	12	17	10	4	4	10	15	3	9	14	10	43	18	14	18
helix-turn-helix transcriptional regulator	19	16	10	7	7	9	2	1	0	5	1	0	2	3	5	56	5	12	18
sulfotransferase family protein	12	9	3	11	7	5	8	11	11	20	23	13	17	18	20	20	22	20	18
fist c-terminal domain-containing protein	1	6	5	4	6	3	3	2	2	12	11	2	16	11	12	49	21	19	18
glutathione s-transferase n-terminal domain-containing protein	5	23	14	24	20	15	11	8	10	19	21	6	20	17	24	37	17	18	18
winged helix-turn-helix domain-containing protein	1	4	0	0	1	1	8	2	2	5	12	2	13	9	24	18	15	22	18
membrane-bound lytic murein transglycosylase B	13	43	39	43	55	36	22	16	15	22	13	4	10	10	19	33	22	20	18
chlorite dismutase family protein	1	0	0	2	0	0	7	2	3	9	11	2	15	9	17	11	18	21	18
thioesterase family protein	19	18	16	19	23	20	15	16	17	17	18	8	18	12	19	55	25	16	18
duf2784 domain-containing protein	1	1	1	4	1	1	3	1	0	7	8	2	7	5	11	10	15	20	18
copper-binding protein	1	7	3	2	6	2	13	4	7	12	16	7	22	13	32	27	18	11	18
trna (5-methylaminomethyl-2-thiouridylate)-methyltransferase	0	0	0	0	0	0	2	1	1	9	16	5	20	16	29	21	16	16	18
tolb family protein	7	4	2	7	3	5	13	10	10	22	23	5	14	11	16	24	19	19	18
(S)-2-hydroxy-acid oxidase	1	0	1	3	1	1	2	0	0	7	5	0	5	5	5	6	14	16	17
alpha-ketoglutaric semialdehyde dehydrogenase	16	33	16	29	19	19	55	30	39	32	25	12	24	19	24	35	23	17	17
coproporphyrinogen III oxidase	43	59	44	75	49	47	39	22	25	6	8	3	10	6	14	61	12	12	17
methylenetetrahydrofolate reductase (NADH)	4	0	0	0	0	1	1	1	2	18	16	2	9	12	12	32	17	11	17
ribonucleoside-diphosphate reductase beta chain	259	127	124	119	130	100	168	141	155	23	20	12	15	11	19	132	24	18	17
anthranilate-CoA ligase	10	20	8	11	12	9	31	28	31	14	23	3	20	19	25	55	16	16	17
prodigiosin/undecylprodigiosin synthetase	1	2	0	0	0	0	19	19	26	17	19	10	10	18	16	23	15	16	17
biotin synthase	7	13	9	14	15	13	12	6	7	10	11	4	9	9	20	76	14	14	17
N-acetylated-alpha-linked acidic dipeptidase	7	5	4	6	3	3	8	8	8	13	13	5	12	10	16	23	17	14	17
minor extracellular serine protease Vpr	17	25	8	16	18	10	64	45	37	24	19	21	18	12	17	50	10	29	17
beta-ureidopropionase	0	0	0	1	2	1	5	5	3	16	14	1	9	12	15	22	15	20	17
5-nitroanthranilic acid aminohydrolase	1	4	2	4	4	2	3	4	4	6	5	0	8	7	5	26	18	20	17
L(+)-tartrate dehydratase beta subunit	18	17	15	13	11	9	5	2	1	15	10	4	15	9	13	65	11	10	17
4-aminobutyrate---pyruvate transaminase	11	32	27	37	29	26	17	18	15	6	8	1	8	6	11	16	12	10	17
pyruvate carboxylase	4	10	7	18	9	10	23	21	19	12	15	2	6	11	11	21	11	11	17
carbamoyl-phosphate synthase small subunit	13	18	12	27	14	12	45	27	33	16	16	7	9	21	24	29	9	21	17
membrane fusion protein, macrolide-specific efflux system	17	13	10	13	10	6	3	3	2	4	3	3	4	5	4	57	11	13	17
sulfate adenylyltransferase subunit 1	52	19	13	25	14	14	22	12	11	15	14	5	14	8	13	86	18	8	17
all-trans-nonaprenyl-diphosphate synthase	3	30	32	29	30	30	31	18	12	15	9	1	9	7	17	25	15	17	17
3-[(E)-2-isocyanoethenyl]-1H-indole synthase	15	17	14	18	13	14	15	16	11	11	19	3	10	13	10	26	18	16	17
DNA topoisomerase VI subunit A	4	3	0	14	6	2	58	32	27	25	25	13	20	19	20	28	17	17	17
basic amino acid/polyamine antiporter, APA family	3	4	5	8	5	3	14	5	11	13	14	6	10	9	11	61	16	21	17
multidrug resistance protein, MATE family	51	75	63	73	62	66	47	43	41	26	19	9	24	19	22	50	27	15	17
xanthine dehydrogenase FAD-binding subunit	0	12	14	20	17	16	22	18	17	17	21	4	17	19	17	36	14	18	17
[truncated: 14,070 more rows]

## Sheet: Transposase Counts
	Depth 1			Depth 2			Depth 3			Depth 4			Depth 5			Deepest
Genes	EN21	EN51	EN81	EN22	EN52	EN82	EN23	EN53	EN83	EN24	EN54	EN84	EN25	EN55	EN85	EN56	EN57	EN58	EN59
dde-type integrase/transposase/recombinase	0	1	0	0	0	1	0	0	0	0	0	0	0	0	0	2	0	0	0
duf2080 family transposase-associated protein	0	0	0	0	0	0	0	0	0	0	0	0	0	0	0	5	0	0	0
is1 family transposase	0	0	0	0	0	0	0	0	0	1	1	1	1	0	1	1	1	1	1
is110 family transposase	1	2	0	0	2	0	0	0	0	0	0	0	0	0	0	17	1	3	0
is110 family transposase, partial	0	0	0	0	0	0	0	0	0	0	1	0	0	0	0	0	0	0	0
is1182 family transposase	0	0	0	0	0	0	0	0	0	0	0	0	0	0	0	1	0	1	0
is1380 family transposase	0	0	0	0	0	0	1	0	0	6	4	3	5	4	7	19	23	31	19
is1380-like element isdau2 family transposase	0	0	0	0	0	0	0	0	0	0	0	0	0	0	0	0	0	1	0
is1380-like element ispph3 family transposase	0	0	0	0	0	0	0	0	0	0	0	0	0	0	1	1	0	2	1
is1380-like element isvsp19 family transposase	0	0	0	0	0	0	0	0	0	0	0	0	0	0	0	0	0	2	0
is1595 family transposase	0	1	0	0	2	0	0	0	0	0	0	0	1	0	1	8	2	2	2
is1634 family transposase	0	0	0	0	0	0	0	0	0	0	0	0	1	0	1	14	2	3	2
is1634 family transposase, partial	0	0	0	0	0	0	0	0	0	0	0	0	0	0	0	6	0	0	0
is1634-like element isthsp12 family transposase	0	0	0	0	0	0	0	0	0	0	0	0	0	0	0	16	0	0	0
is200/is605 family transposase	0	0	0	0	0	0	0	0	0	0	0	0	0	0	0	7	3	1	1
is21 family transposase	1	3	0	0	3	0	0	0	0	0	0	0	0	0	0	50	4	22	9
is3 family transposase	1	0	0	0	1	0	0	0	0	0	0	0	0	0	0	14	5	13	7
is4 family transposase	1	8	0	0	5	1	0	0	0	0	2	2	0	0	0	14	4	10	8
is4 family transposase, partial	0	0	0	0	0	0	0	0	0	0	0	0	0	0	0	3	0	0	0
is4-like element isppr2 family transposase	0	0	0	0	0	0	0	0	0	2	1	0	0	0	0	0	0	0	0
is481 family transposase	0	1	0	0	1	0	0	0	0	0	0	0	0	0	0	0	0	0	0
is5 family transposase	3	4	2	0	1	0	0	0	0	1	0	3	2	1	3	28	8	18	12
is5/is1182 family transposase	0	0	0	0	0	0	0	0	0	0	0	0	0	0	0	3	0	0	0
is630 family transposase	2	2	0	0	1	1	0	1	0	0	0	1	3	2	2	13	12	15	13
is630 transposase-related protein	0	0	0	0	0	0	0	0	0	0	0	0	0	0	0	2	1	0	0
is66 family transposase	0	2	0	1	1	0	0	0	0	0	0	0	0	1	0	42	2	3	2
is66 family transposase, partial	0	0	0	0	0	0	0	0	0	0	0	0	0	0	0	3	0	1	0
is701 family transposase	0	0	0	0	0	0	0	0	0	0	0	0	0	0	0	1	0	1	0
is701-like element ispna6 family transposase	0	0	0	0	0	0	0	0	0	0	0	0	0	0	0	1	0	0	0
is91 family transposase	5	4	0	0	2	0	0	0	0	0	0	0	0	0	0	25	4	2	2
is982 family transposase	0	0	0	0	0	0	0	0	0	0	0	0	2	1	2	23	2	2	2
isas1 family transposase	0	0	0	0	0	0	0	0	0	0	0	0	0	0	0	4	1	0	0
isas1 family transposase, partial	0	0	0	0	0	0	0	0	0	0	0	0	0	0	0	1	0	1	0
isazo13 family transposase	1	2	1	0	0	0	0	0	0	0	0	0	0	0	0	0	0	0	0
isazo13 family transposase, partial	0	0	0	0	0	0	0	0	0	2	0	0	0	0	0	1	0	1	1
iskra4 family transposase	0	0	0	0	0	0	0	0	0	1	0	0	0	0	0	0	0	2	0
iskra4 family transposase, partial	0	0	0	0	0	0	0	0	0	0	0	0	0	0	0	0	0	1	0
isncy family transposase	0	1	0	0	0	0	0	0	0	1	2	0	2	1	1	7	3	5	6
multispecies: dde-type integrase/transposase/recombinase	0	2	0	0	2	0	0	0	0	0	0	1	0	0	0	0	0	0	0
multispecies: is1 family transposase	0	0	0	0	0	0	0	0	0	0	0	0	2	0	2	0	2	2	2
multispecies: is1380 family transposase	0	0	0	0	0	0	0	0	0	0	0	0	0	1	0	4	0	1	1
multispecies: is1634 family transposase	0	0	0	0	0	0	0	0	0	0	0	0	0	0	0	6	0	0	0
multispecies: is200/is605 family transposase	0	1	0	0	0	0	0	0	0	0	0	1	0	0	0	0	0	0	0
multispecies: is21 family transposase	0	0	0	0	0	0	0	0	0	0	0	0	0	0	0	7	0	0	0
multispecies: is4 family transposase	0	0	0	0	0	0	0	0	0	0	0	0	0	0	0	0	0	1	0
multispecies: is4-like element isbvi1 family transposase	0	0	0	0	0	0	0	0	0	0	0	0	0	0	0	2	0	0	0
multispecies: is701 family transposase	0	0	0	0	0	0	0	0	0	0	0	0	0	0	0	0	0	1	0
multispecies: isas1 family transposase	0	0	0	0	0	0	0	0	0	0	0	0	0	0	0	2	0	0	0
multispecies: isas1-like element isama3 family transposase	1	0	0	0	0	0	0	0	0	0	0	1	0	0	0	2	1	1	1
multispecies: isazo13 family transposase	0	0	0	0	0	0	0	0	0	0	0	0	0	0	1	0	0	2	0
multispecies: isl3 family transposase	0	0	0	0	0	0	0	0	0	0	0	0	0	0	0	1	0	0	0
multispecies: tn3 family transposase	0	3	0	0	2	0	0	0	0	0	0	0	0	0	0	1	3	3	3
multispecies: tn3-like element is1071 family transposase	0	0	0	0	0	0	0	0	0	0	0	0	0	0	0	2	0	0	0
multispecies: transposase	0	0	0	0	0	0	0	0	0	0	0	0	0	0	0	5	0	0	0
pd-(d/e)xk nuclease family transposase	0	0	0	0	0	0	0	0	0	0	0	0	0	0	0	7	0	0	0
putative transposase	50	38	0	5	21	4	4	7	4	16	15	14	23	13	24	444	99	207	159
rpn family recombination-promoting nuclease/putative transposase	0	0	0	0	0	0	0	0	0	0	0	0	0	0	0	68	0	0	0
tn3 family transposase	0	2	0	0	2	0	0	0	0	0	1	1	0	0	0	10	5	5	3
transposase	16	39	1	5	25	4	2	2	2	13	14	11	11	11	15	264	60	134	102
transposase family protein	2	1	0	0	1	0	0	0	0	0	0	1	2	1	1	2	3	3	0
transposase, IS30 family	59	18	4	11	9	5	12	6	7	16	27	10	16	15	18	250	52	103	84
transposase, IS5 family	5	1	0	3	4	1	1	1	1	2	3	1	6	2	14	103	20	31	22
transposase, IS6 family	0	0	0	0	0	0	0	0	0	0	0	0	0	0	0	2	1	5	3
transposase, partial	0	0	0	0	0	0	0	0	0	0	0	0	0	0	0	5	6	7	4
Total:	148	136	8	25	85	17	20	17	14	61	71	51	77	53	94	1519	330	650	472
Total (all genes):	130966	176555	152736	192243	174847	148104	191520	156291	153462	122716	118925	39595	106053	94346	139539	439184	140023	139359	148776
Proportion (%):	0.113006	0.0770298	0.0052378	0.0130044	0.0486139	0.0114784	0.0104428	0.0108771	0.00912278	0.0497083	0.0597015	0.128804	0.0726052	0.0561762	0.0673647	0.345869	0.235676	0.466421	0.317255

## Sheet: Gene Abundance
	Depth 1			Depth 2			Depth 3			Depth 4			Depth 5			Deepest
Genes	EN21	EN51	EN81	EN22	EN52	EN82	EN23	EN83	EN53	EN24	EN54	EN25	EN84	EN55	EN85	EN56	EN57	EN58	EN59
hypothetical protein	51.3891	28.7075	23.7539	21.8862	30.3644	30.8229	23.1166	18.8331	20.3816	20.3317	22.7212	31.4199	13.415	27.4076	35.8941	38.079	36.7143	41.3124	45.2467
uncharacterized protein	19.9156	13.4335	11.5413	13.7166	11.7436	11.4236	11.4504	10.0134	11.115	14.337	13.4754	15.3057	6.95794	14.0808	15.1356	16.4921	20.7402	22.0535	21.6427		Gene abundance reported as relative abundance calculated as TAD80 (sequence depth) / Genome Equivalents.
ferric enterobactin receptor	8.44349	3.77785	3.20533	5.32033	3.0085	2.30947	3.01352	3.18875	3.93967	4.98924	4.34874	3.93257	2.06003	3.33048	3.22716	1.79808	6.63364	6.80672	6.26883		TAD80 was calculated mapping reads from each sample to all contigs assembled for that sample using MagicBlast and the in situ gene abundance workflow (see github)
MFS transporter, DHA1 family, quinolone resistance protein	2.47498	2.09588	2.17627	2.22326	1.77844	1.9925	2.02789	1.88123	2.17704	3.50333	3.20633	3.12819	1.37614	2.96174	2.71754	3.42519	4.68807	5.32098	4.4049		Genome Equivalents were calculated using MicrobeAnnotator.
enediyne biosynthesis protein E4	3.44686	0.904403	1.01582	1.98556	0.899891	1.05426	1.61523	1.46991	1.85284	3.3046	3.04705	3.56891	1.37122	2.73669	2.76595	0.99178	4.98825	5.02585	4.36709		1st the average abundance of genes in each 40% amino acid gene cluster is calculated and reported for the annotation of the cluster representative sequence (determined by MMSeqs)
multispecies: hypothetical protein	2.1639	11.4835	4.24237	2.28568	7.9095	6.9206	1.6328	2.12138	1.87436	0.83522	1.09617	1.88724	5.42188	1.60665	2.31818	2.25465	2.39316	3.07698	3.8827		then the sum of all representative genes for each given functional annotation is reported
tRNA (cmo5U34)-methyltransferase	3.57274	2.61031	2.36466	2.37374	2.64069	2.77951	1.94289	1.82846	2.05976	2.15709	2.21955	2.76508	0.890982	2.08518	2.45863	3.36865	3.98438	4.17743	3.87155
NADP-dependent aldehyde dehydrogenase	2.59181	2.91816	3.2537	2.98057	2.77772	2.89869	2.41507	2.04977	2.13327	3.10932	2.74821	3.16468	1.30509	2.8367	3.05343	2.5742	3.49815	3.31559	3.24474
tyramine oxidase subunit A	0.894401	1.77277	1.90086	1.55631	1.49084	1.92283	1.26396	1.14355	1.19084	2.87477	2.64383	3.20206	0.999235	2.91722	2.92203	1.49146	3.34825	2.8601	3.1119
fibronectin-binding autotransporter adhesin	4.41892	1.64874	2.04398	1.64352	2.38926	1.85763	2.59064	2.88728	3.14997	1.51606	1.35506	1.63111	0.395063	1.26165	1.56995	3.91578	3.27783	2.5354	3.09684
solute:Na+ symporter, SSS family	2.88521	1.02877	1.07705	1.78106	0.924568	0.764175	1.10269	1.01492	1.23894	2.09559	1.76673	1.88641	0.980738	1.71256	1.70989	0.594052	2.93067	2.86454	2.89427
2-enoate reductase	2.75593	2.55286	3.01119	3.09663	2.88891	2.81376	2.39776	2.37433	2.54062	2.54966	1.97128	2.3361	1.19963	2.16037	2.03816	1.56185	3.19851	2.96847	2.77222
putative mRNA 3-end processing factor	2.0341	2.06353	2.12888	2.36851	2.15756	2.12789	1.81566	1.50596	1.63985	1.64908	1.4549	1.7562	0.708678	1.54786	1.52612	1.57561	2.39722	3.02708	2.62515
protein O-GlcNAc transferase	1.20271	0.623645	0.508953	0.748703	0.660336	0.627487	0.669329	0.646176	0.781469	1.63839	1.32929	1.86522	0.477379	1.47911	1.78898	0.88866	2.75635	2.66923	2.56658
AraC family transcriptional regulator, melibiose operon regulatory protein	2.14379	1.06738	0.985868	1.239	0.93724	0.819003	1.27796	1.27154	1.51029	1.48067	1.43678	1.41991	0.552655	1.57651	1.32254	1.12116	2.69042	3.06328	2.54812
D-hydroxyproline dehydrogenase subunit beta	1.98507	2.02784	2.23906	2.06317	1.94883	2.10298	1.76912	1.41884	1.71269	2.48144	2.12003	2.23411	0.865902	2.13314	2.38424	2.36127	2.63313	2.40306	2.53885
putative transposase	0.382122	0.284941	0	0.0112625	0.0613793	0.011147	0.0134863	0.0211105	0.0249501	0.123796	0.122204	0.273883	0.260451	0.103702	0.128094	0.759818	1.87951	3.84507	2.49287
putative tributyrin esterase	2.68648	2.52785	2.7483	3.5273	2.42103	2.23187	1.93014	1.70816	1.95173	1.87173	1.65458	1.50655	0.949896	1.39262	1.35536	1.55889	2.31709	2.61378	2.47797
rhamnose transport system permease protein	0.584743	2.02623	2.38	1.65118	1.77739	2.2664	1.86544	1.52797	1.51875	3.06606	2.78319	2.90116	1.27199	3.02322	3.18241	3.54092	3.26036	2.43102	2.46822
aspartyl-tRNA(Asn)/glutamyl-tRNA(Gln) amidotransferase subunit A	1.29085	1.30045	1.31415	1.42647	1.08896	1.25714	0.834387	0.914213	1.08144	1.48163	1.40707	1.71161	0.578314	1.62209	1.52313	1.56693	2.30129	2.88334	2.40466
MFS transporter, DHA1 family, purine base/nucleoside efflux pump	1.29797	1.48216	1.52097	1.77045	1.41736	1.41932	1.4426	1.25991	1.4388	1.88929	1.69497	1.66251	0.804195	1.63962	1.37381	1.96915	2.37838	2.91124	2.40061
ATP-dependent DNA helicase UvsW	5.80781	3.02909	2.81227	2.72035	3.09931	2.57589	3.38916	3.24175	3.74888	1.65203	1.43786	1.90857	0.859169	1.52781	1.64204	3.10612	2.27079	2.05719	2.36295
malonyl-CoA O-methyltransferase	3.39472	1.44677	1.48158	1.6003	1.30998	1.28959	1.01433	0.963719	1.0761	1.39695	1.43145	1.97472	0.521331	1.5328	1.82447	2.16186	2.49372	2.5202	2.36259
sesamin methylene transferase	1.00358	2.53437	2.99963	2.13251	2.25581	2.82436	1.54028	1.04632	0.992865	1.88563	1.6426	2.30932	0.58708	1.949	2.38247	0.514972	2.62104	2.236	2.32193
metallo-beta-lactamase class B	0.717928	1.51382	1.60556	1.55966	1.28972	1.30166	1.31213	1.1465	1.2727	1.72947	1.66739	1.60367	0.691882	1.68517	1.56072	1.25053	2.33666	2.26294	2.27039
atrazine chlorohydrolase	1.2335	0.846042	0.562063	1.05427	0.463937	0.36092	0.878594	0.797113	0.970325	2.51252	2.12191	1.94582	1.05808	1.8181	1.81771	0.883791	2.59889	2.87645	2.26783
ribosomal protection tetracycline resistance protein	2.54948	2.34762	2.15545	2.18877	1.89684	2.05865	1.266	1.31764	1.34687	1.82469	1.65132	2.03143	0.802838	1.61414	1.61096	2.32963	2.37321	2.20317	2.20314
tripartite motif-containing protein 71	0.0252956	0.0483179	0.0351069	0.124865	0.0425703	0.0368349	0.186205	0.157483	0.125528	0.899026	0.83591	1.13287	0.16555	1.01512	1.1633	0.316022	2.00034	2.81865	2.18815
GDP-6-deoxy-D-talose 4-dehydrogenase	3.42846	1.68404	1.56812	1.70942	1.81798	1.66457	1.5597	1.95649	2.21467	1.81792	1.55759	1.61406	0.771128	1.49718	1.54202	3.48492	2.34231	2.40613	2.18775
formate hydrogenlyase subunit 6	0.576036	0.842519	0.959082	0.89184	0.998465	1.21529	1.11643	0.86592	0.882114	1.76381	1.61911	2.05135	0.86037	1.62353	2.11692	1.13172	2.18382	1.94347	2.18421
cobaltochelatase CobS	3.42983	1.73232	1.86349	2.66608	1.983	1.56467	2.51333	2.42834	3.08241	1.84533	1.65047	1.57134	0.967911	1.59547	1.50399	1.66993	2.08147	2.4208	2.159
radial spoke head protein 1	0	0.0333875	0.0294235	0.0585109	0.0533647	0.0338082	0.138195	0.206955	0.308863	1.10486	0.711183	1.40691	0.162304	0.811845	1.29393	0.203304	1.92673	2.09201	2.05157
MFS transporter, DHA1 family, tetracycline resistance protein	1.28847	0.746127	0.583693	0.737903	0.740097	0.553788	0.822304	0.882908	1.03392	1.59306	1.50242	1.37325	0.659629	1.48878	1.10241	2.31482	1.90997	2.48784	2.0201
putative spermidine/putrescine transport system permease protein	1.2474	2.5892	3.08618	2.50852	2.64899	2.87677	1.35604	1.04582	1.21011	1.65111	1.50229	1.73389	0.760799	1.40659	1.63703	2.57986	2.41416	1.6597	2.0103
putative spermidine/putrescine transport system substrate-binding protein	0.334268	1.78264	1.71785	1.48614	1.6095	1.92641	1.46409	1.2392	1.22288	1.64855	1.59325	1.80258	0.802054	1.78845	1.86631	1.62414	2.66377	2.0918	1.98132
1L-myo-inositol 1-phosphate cytidylyltransferase	1.72005	0.866448	0.906175	1.05016	0.833705	0.943163	1.01731	0.92933	0.967661	1.22128	1.133	1.31136	0.542091	1.17803	1.41396	1.76993	2.21933	2.13197	1.97847
putative tricarboxylic transport membrane protein	0.509046	1.19041	1.27107	0.859195	0.955476	1.40813	0.487597	0.41077	0.351556	1.91969	1.78055	2.25716	0.85237	2.13207	2.32684	4.28847	1.98194	1.68141	1.97793
site-specific DNA-methyltransferase (adenine-specific)	1.6886	0.811538	1.11304	0.973386	1.33515	1.17117	2.28251	2.33846	2.57554	1.0119	0.915998	0.897257	0.488143	0.777359	0.900114	1.5107	1.67722	2.07842	1.96717
phosphonate transport system permease protein	0.697966	1.09507	1.22349	1.10274	1.40519	1.54139	1.28612	0.982557	1.0418	1.49072	1.41522	1.69597	0.708805	1.61317	1.71953	1.30596	1.82017	1.68617	1.93047
CBS domain-containing membrane protein	1.28174	1.74386	1.46718	1.8076	1.414	1.51142	1.33943	1.1689	1.37606	1.31339	1.1285	1.54765	0.669988	1.14641	1.24614	1.93766	1.85196	1.98547	1.90923
dTDP-3,4-didehydro-2,6-dideoxy-alpha-D-glucose 3-reductase	1.57993	1.11175	1.37096	1.45255	1.22966	1.12318	0.971568	0.820073	0.903532	1.42738	1.32656	1.51808	0.571509	1.44698	1.24257	1.43898	2.21832	2.10718	1.89759
naphthyl-2-methylsuccinate CoA transferase subunit	0.50368	0.694792	0.763632	0.916393	0.619412	0.591318	0.833609	0.792191	0.899723	1.05995	1.195	1.13788	0.419165	1.23546	0.932238	1.16718	1.79103	2.30423	1.88814
GTPase	1.61699	1.05563	1.02763	1.26526	1.00954	0.830562	0.97102	0.957725	1.09336	1.45697	1.36867	1.66923	0.65464	1.57177	1.57057	2.32526	1.98033	1.95909	1.88079
para-aminobenzoate synthetase	1.63759	2.00866	2.38715	2.17164	2.26841	2.41629	1.32137	1.11026	1.29762	1.4033	1.25676	1.71377	0.503008	1.41314	1.897	2.1861	1.96939	2.01452	1.87589
excinuclease ABC subunit A	0.567907	1.34303	1.3818	1.43495	1.22108	1.37788	0.867394	0.720334	0.819003	1.28053	1.3105	1.69812	0.402261	1.31461	1.5026	1.76148	2.16836	1.65355	1.86164
methylamine---glutamate N-methyltransferase subunit A	1.46196	1.58563	1.85115	1.61614	1.425	1.80384	1.15376	0.85824	0.868174	1.37912	1.31887	1.70736	0.669499	1.3945	1.487	0.981334	1.82912	1.66165	1.86064
biotin carboxyl carrier protein	1.46324	2.00126	2.05547	2.13441	2.0228	1.91943	1.69119	1.2331	1.27411	1.59151	1.39863	1.49856	0.854439	1.19586	1.38504	2.01023	1.88283	2.08315	1.86012
fructoselysine 3-epimerase	2.71054	1.30969	1.42445	1.37423	1.1583	1.40321	0.877372	0.614832	0.644575	1.13412	1.02054	1.25956	0.408855	1.00611	1.17876	1.59837	1.87877	1.92099	1.83851
DNA-directed RNA polymerase subunit B	2.34785	1.81919	1.91503	1.73676	1.72254	1.87026	1.03222	1.06305	1.08357	1.29235	1.00872	1.26179	0.362623	1.05386	1.25357	1.9027	1.85738	1.59283	1.83376
chromosome segregation protein	0.937997	1.79447	1.75876	1.64638	1.58913	2.06071	1.09653	0.984164	1.02188	1.17124	1.22475	1.58235	0.668087	1.3716	1.8528	1.57978	1.84849	1.69714	1.82405
dimethyl-sulfide monooxygenase	0.103184	0.326201	0.227009	0.358232	0.315561	0.196154	0.654367	0.543753	0.507862	0.784077	0.936551	1.1848	0.288729	1.08308	1.04846	0.697695	1.99911	2.66997	1.81823
llm class flavin-dependent oxidoreductase	0.129149	0.193812	0.186577	0.34683	0.189398	0.190067	0.654996	0.553987	0.570412	1.09151	1.12531	1.06014	0.39674	1.24076	0.860962	0.43504	1.72972	2.59895	1.81585
gamma-glutamyltranspeptidase / glutathione hydrolase	0.725328	1.12513	1.16288	1.42991	0.962592	0.969125	0.533004	0.513475	0.616805	1.20028	1.15334	0.903122	0.492776	0.953505	0.789811	0.778798	1.75418	1.92105	1.81453
dmt family transporter	1.45941	1.69227	2.02421	1.51126	1.75131	1.84361	0.911484	0.715051	0.808897	1.53066	1.48358	1.76032	0.411443	1.648	1.7245	1.81505	2.33497	1.66929	1.80127
UDP-N-acetylmuramoyl-tripeptide--D-alanyl-D-alanine ligase	2.88872	1.94617	2.33889	2.3277	2.03692	2.11036	1.29842	1.16384	1.47309	1.3369	1.27201	1.61965	0.490031	1.17234	1.40905	2.70621	1.99056	2.1245	1.79694
2,6-dioxo-6-phenylhexa-3-enoate/TCOA hydrolase	1.11223	0.895946	0.929877	1.13865	0.833483	0.751539	0.842989	0.814615	1.1422	1.58558	1.31614	1.26415	0.663327	1.26703	1.17	0.72981	1.74103	2.03977	1.78568
3-oxo-4-pregnene-20-carboxyl-CoA dehydrogenase alpha subunit	1.58798	0.983654	0.884308	1.35856	0.841874	0.686381	1.58894	1.29739	1.72651	1.68603	1.65968	1.63178	0.819411	1.70928	1.27966	1.50709	1.94742	1.95274	1.77388
cysteine desulfurase	0.474853	0.761643	0.691308	0.655563	0.904972	0.702308	0.566799	0.619439	0.692282	1.08989	0.991665	1.23609	0.457446	0.949852	1.2187	1.1916	1.43924	1.52703	1.76253
D-3-phosphoglycerate dehydrogenase	1.5141	1.59844	1.62821	1.36535	1.44273	1.55355	0.892384	0.618785	0.714026	0.952067	1.02399	1.08212	0.366526	1.01888	1.20559	1.11189	1.58573	1.88295	1.75545
peptide/nickel transport system ATP-binding protein	1.95324	1.38082	1.39609	1.53411	1.27279	1.41424	1.23249	1.18427	1.17868	1.4615	1.34909	1.48382	0.711991	1.29102	1.48815	1.63377	1.76894	1.64882	1.69525
acetate---CoA ligase (ADP-forming) subunit alpha	0.990077	1.61199	1.65772	1.77978	1.50766	1.55961	1.32924	1.04718	0.988519	1.44149	1.33828	1.77554	0.510984	1.62395	1.82923	1.64209	1.91028	1.65989	1.68679
translocation and assembly module TamA	0.635177	0.242617	0.143879	0.367859	0.254494	0.116779	0.473092	0.548912	0.583562	1.31716	1.08753	1.24752	0.452589	1.10993	1.29445	0.30329	2.21488	1.72644	1.67936
chloramphenicol 3-O phosphotransferase	2.99042	1.00154	0.962926	1.27908	1.13912	1.06195	0.83632	0.844302	0.939559	0.950904	0.854231	0.914122	0.377615	0.863306	1.05557	1.5391	1.27499	1.46324	1.67484
glyoxylase I family protein	0.282039	0.388125	0.336028	0.393511	0.351413	0.346815	0.315159	0.280994	0.321586	0.655169	0.605802	0.807998	0.231341	0.79002	0.665841	0.49227	1.44578	2.09959	1.66069
geranylgeranylglycerol-phosphate geranylgeranyltransferase	1.46276	0.953022	0.979681	1.2043	1.11683	1.1578	1.1011	0.837338	0.887809	1.25767	1.15858	1.22843	0.643979	1.04002	1.28572	1.18001	1.36424	1.78205	1.66041
ArsR family transcriptional regulator, lead/cadmium/zinc/bismuth-responsive transcriptional repressor	0.689837	0.279686	0.190304	0.501534	0.183676	0.1074	1.01385	0.611889	0.669363	1.12781	0.95456	1.35865	0.788527	1.25842	1.65011	1.09287	1.3622	1.65397	1.66017
MarR family transcriptional regulator, 2-MHQ and catechol-resistance regulon repressor	3.03964	1.12261	0.855408	1.15208	0.870108	0.815648	1.15641	0.726649	0.826211	0.695476	0.830203	1.22351	0.45239	0.932313	1.43281	1.15112	1.26746	1.47644	1.65281
acetoin utilization transport system ATP-binding protein	1.34848	0.959322	0.688524	1.02426	0.882614	1.05491	1.05531	1.02442	1.10711	1.33821	1.26385	1.35593	0.670621	1.15112	1.08067	1.50368	1.92155	1.73385	1.64669
UDP-N-acetylglucosamine diphosphorylase / glucose-1-phosphate thymidylyltransferase / UDP-N-acetylgalactosamine diphosphorylase / glucosamine-1-phosphate N-acetyltransferase / galactosamine-1-phosphate N-acetyltransferase	1.14302	0.679135	0.68759	0.929248	0.733331	0.64194	0.813961	0.762177	0.836528	0.800653	0.694788	0.978918	0.341283	0.641071	0.948604	0.77212	1.59386	1.69535	1.64348
threo-3-hydroxy-L-aspartate ammonia-lyase	1.09546	1.05954	1.23464	1.23749	1.00796	1.05003	0.862039	0.93348	1.04109	1.15447	0.999732	1.11321	0.446472	0.97369	1.08911	0.822302	1.49168	1.53583	1.60341
heptosyltransferase II	2.21298	1.0458	1.22834	1.43886	1.07418	1.27438	1.09562	1.03009	1.21343	1.09783	1.11596	1.26848	0.44503	1.08606	1.20989	1.55724	1.79329	1.74057	1.5999
valyl-tRNA synthetase	1.89768	1.07493	0.961469	1.38301	1.07189	1.10399	1.18127	0.964041	1.27832	1.48394	1.29556	1.25895	0.69984	1.18369	1.20186	1.76647	1.55186	1.43005	1.54231
ribonucleoside-diphosphate reductase alpha chain	6.37675	1.79795	1.88728	1.87067	1.93807	1.60413	3.04759	3.02425	3.31899	1.25931	1.21317	1.39906	0.746718	1.20584	1.53057	1.41781	1.59594	1.41427	1.5421
choline dehydrogenase	0.208889	1.27304	1.53113	1.28187	1.24494	1.38362	0.58455	0.342792	0.351417	0.777432	0.710849	0.975523	0.230147	0.913048	0.88749	0.584731	1.76296	1.85408	1.52401
nickel transport system substrate-binding protein	0.433292	0.754275	0.795893	0.781993	0.644187	0.749359	0.614012	0.501662	0.624971	1.03646	1.11014	1.23481	0.527231	1.18028	1.20715	1.42397	1.82841	1.73398	1.52184
2-hydroxypropyl-CoM lyase	0.0571818	0.351308	0.384723	0.421842	0.340862	0.373188	0.185326	0.146341	0.184625	0.708528	0.650575	0.776977	0.342756	0.712326	0.891609	0.328044	1.16537	1.31158	1.50559
fatty acid CoA ligase FadD36	1.44936	1.10875	1.01331	1.1272	1.01029	0.754742	0.814807	0.821105	0.911783	1.1974	1.1136	1.25904	0.441446	1.03336	0.985281	0.986522	1.3782	1.55312	1.49764
glutamate---methylamine ligase	0.831911	0.99166	1.2759	1.20683	1.05859	1.09811	0.979744	0.904893	0.855072	1.28693	1.24775	1.19747	0.521349	1.29299	1.31903	0.546491	1.72212	1.449	1.48788
dTDP-4-amino-4,6-dideoxyglucose formyltransferase	1.69879	1.32905	1.45063	1.50558	1.61638	1.43617	1.33561	1.55916	1.7458	0.989081	0.875439	0.965539	0.398695	0.908735	1.19074	1.03233	1.37366	1.36541	1.48161
ATP-binding cassette, subfamily C (CFTR/MRP), member 1	1.63559	0.93842	0.960438	0.811589	0.881352	0.945832	0.522166	0.486145	0.4979	1.46844	1.10447	1.45685	0.512305	1.29201	1.46995	0.984932	1.84503	1.22022	1.4737
Delta3-Delta2-enoyl-CoA isomerase	0.812825	1.07608	1.02699	1.26351	0.914137	0.791875	1.24807	1.21105	1.40363	1.80199	1.69797	1.43545	0.970843	1.68747	1.27033	1.04135	1.74902	1.6122	1.47157
lipopolysaccharide export system permease protein	1.81467	1.03869	0.987702	1.23679	0.967104	0.96891	0.679166	0.700932	0.868542	1.0734	0.916403	1.20766	0.352746	1.09108	1.16343	1.33955	1.62577	1.72144	1.4699
1-deoxy-D-xylulose-5-phosphate synthase	1.25544	1.22146	1.30899	1.15286	1.27812	1.15328	0.918655	0.754915	0.838107	0.800197	0.809714	1.1664	0.422568	0.937173	1.18891	1.47235	1.26673	1.20566	1.46748
branched-chain amino acid transport system ATP-binding protein	0.87759	1.00508	0.992596	1.01369	1.07361	1.13785	1.10973	1.10808	1.36009	1.2233	0.972818	1.2002	0.455129	1.11982	1.03764	1.69602	1.5313	1.62935	1.46391
phosphinomethylmalate isomerase	0.592615	1.42995	1.60131	1.2258	1.28773	1.63779	0.799981	0.591179	0.54061	1.01441	0.972803	1.05176	0.563068	0.988478	1.087	1.39611	1.51133	1.22318	1.46368
teichuronic acid biosynthesis glycosyltransferase TuaC	3.65617	1.23901	1.4472	1.6099	1.44061	1.27939	1.84773	1.73653	2.04181	1.14732	1.0306	1.09116	0.548595	0.895953	1.10538	2.47238	1.43532	1.6315	1.46177
trk/ktr system potassium uptake protein	1.20137	1.15302	1.36953	1.33715	1.10966	1.17172	0.920552	0.84605	0.994305	1.25458	1.00862	1.17173	0.620854	1.06067	1.07851	0.727792	1.61003	1.50258	1.44027
purine operon repressor	0.89226	0.804578	0.860462	1.10702	0.813126	0.811569	0.886671	0.814762	0.88852	1.03248	0.94493	1.17933	0.500872	0.977968	1.08181	1.22738	1.18204	1.29195	1.42929
meso-butanediol dehydrogenase / (S,S)-butanediol dehydrogenase / diacetyl reductase	1.25577	1.14457	1.05304	1.13923	1.00091	1.16273	0.8345	0.922682	1.02115	0.90823	0.990343	1.06739	0.443033	1.07859	1.0957	1.02798	1.31477	1.61909	1.42421
miniconductance mechanosensitive channel	1.00604	1.19799	1.12765	1.23903	0.963952	1.22731	1.15746	0.935431	1.07399	1.04516	0.900789	1.05043	0.562344	0.903494	1.14246	0.387788	1.38959	1.78292	1.41045
putative xylitol transport system ATP-binding protein	0.485735	0.622338	0.363762	0.444114	0.36228	0.418741	0.505647	0.450532	0.508314	0.957139	0.879845	1.24761	0.431322	1.1111	1.08625	0.739025	1.14918	1.23185	1.40114
homoserine kinase type II	1.11723	0.986964	0.90999	1.14267	0.922733	0.925125	0.848634	0.909635	1.05002	1.39055	1.15628	1.09509	0.628365	1.1126	0.914401	1.09205	1.56735	1.48605	1.39813
multidrug efflux pump	1.41877	1.93338	1.63795	1.74195	1.41962	1.4297	1.0411	0.928259	1.08236	1.06788	0.959848	1.03	0.647979	0.840144	0.982257	1.19127	1.57593	1.36354	1.39752
2-succinyl-5-enolpyruvyl-6-hydroxy-3-cyclohexene-1-carboxylate synthase	0.689523	1.21494	1.48965	1.20254	1.29088	1.48271	0.725442	0.729034	0.787153	1.16076	1.06751	1.01736	0.360179	0.971243	1.07645	1.70767	1.53836	1.62438	1.39566
pantetheine-phosphate adenylyltransferase	3.23702	1.16806	1.37531	1.63778	1.67263	1.33496	1.80921	1.95793	2.05373	1.18018	1.07788	1.09436	0.584021	1.01991	1.09111	1.18972	1.27366	1.30782	1.37137
capreomycidine synthase	1.89281	1.2586	1.43575	1.66249	1.17099	1.43987	1.15217	0.868694	1.02655	1.10588	1.06883	1.07487	0.539448	1.07565	1.04382	0.921106	1.3736	1.38676	1.36859
tight adherence protein D	0.0813032	0.136793	0.12726	0.181081	0.187824	0.11577	0.378625	0.351706	0.401173	1.01785	0.836962	0.980447	0.318358	0.840222	0.930975	0.291497	1.50653	1.41011	1.35757
pristinamycin I synthase 3 and 4	0.343976	0.970199	1.10367	0.799816	0.841916	0.956421	0.680606	0.562507	0.610688	1.2285	1.33852	1.14295	0.439033	1.22483	1.18936	0.747603	1.72279	1.32256	1.35703
F420H2:quinone oxidoreductase subunit M	0.28079	0.135783	0.10838	0.222794	0.101046	0.0943182	0.475487	0.272407	0.282654	0.774939	0.895679	0.98693	0.666947	0.982507	1.38119	0.678169	0.998403	0.98647	1.34316
N-acyl-D-amino-acid deacylase	0.174919	0.249622	0.228403	0.357948	0.18297	0.166333	0.479195	0.519677	0.665488	0.857073	0.905693	0.782225	0.437018	0.896977	0.591224	0.585155	1.11503	1.42446	1.33671
pimeloyl-[acyl-carrier protein] methyl ester esterase	1.56808	0.934517	1.04019	1.20189	1.03978	1.25775	0.76864	0.762685	0.871447	0.856061	0.882098	0.940632	0.338098	0.873702	0.948049	1.54938	1.29019	1.64646	1.33282
integrase/recombinase XerC	1.76627	0.985351	0.866406	1.09467	0.80423	0.700158	0.712354	0.636258	0.81185	0.872142	0.682151	0.801779	0.510719	0.642077	0.70223	1.12056	1.33348	1.49005	1.33126
isoleucyl-tRNA synthetase	1.28364	1.68799	1.87661	1.62918	1.60483	1.8161	0.862501	0.854152	0.888412	0.917388	0.764983	1.18343	0.434369	0.814969	1.08457	1.31636	1.2602	1.21958	1.32904
voc family protein	0.521682	0.605524	0.464841	0.548216	0.608036	0.464548	0.548401	0.607113	0.661426	0.452049	0.574183	0.582709	0.193544	0.591406	0.698306	0.968227	1.23753	1.37147	1.3174
small subunit ribosomal protein S7	1.52496	1.3249	1.25982	1.31611	1.22849	1.267	0.897097	0.883292	0.847774	0.925937	0.80896	1.15911	0.368457	0.852823	1.02096	1.19114	1.36665	1.35091	1.31563
aspartate-semialdehyde dehydrogenase	1.00015	1.19036	1.28479	1.07791	1.09412	1.1625	0.67061	0.523173	0.555821	1.04668	0.92169	1.03895	0.439274	1.01056	1.25151	1.30745	1.33735	1.2259	1.3128
ribosome-binding ATPase	1.28879	1.25387	1.18916	1.33629	1.05845	1.19881	1.03104	0.841838	0.975086	1.06239	0.993719	1.20391	0.57184	1.22777	1.38797	1.1564	1.33893	1.4377	1.30611
arsenite methyltransferase	0.450186	0.387562	0.427948	0.46619	0.400809	0.402246	0.582141	0.588421	0.667151	0.777445	0.686323	0.740099	0.304288	0.704967	0.616046	0.544504	1.37425	1.36992	1.30368
aminobenzoyl-glutamate utilization protein B	1.00354	1.01723	1.03827	1.21547	0.875933	0.888863	0.642062	0.748966	0.885874	1.22461	1.11798	1.27961	0.52909	1.19891	1.25298	0.730848	1.42785	1.52585	1.30231
phosphoglycerol geranylgeranyltransferase	0.349326	0.625829	0.557876	0.728795	0.464266	0.6532	0.765417	0.712423	0.792486	0.8087	0.823792	0.853836	0.402834	0.749745	0.990691	0.622886	1.16478	1.07973	1.28242
pyridoxine 4-dehydrogenase	0.769313	0.917163	0.895665	0.860639	0.868278	0.924924	0.568175	0.534422	0.660968	0.827537	0.730002	0.788	0.380022	0.674316	0.667952	0.901075	1.38752	1.51953	1.28013
putative membrane protein	1.91281	0.51078	0.395175	0.645199	0.44195	0.348911	0.397032	0.300678	0.465356	0.610611	0.489987	0.742064	0.370713	0.910132	1.00555	1.08817	1.01051	1.06862	1.27781
bidirectional	1.63203	0.755356	0.683064	1.07011	0.663689	0.64817	0.907912	0.780536	0.859068	1.47001	1.29536	1.45272	0.626181	1.39435	1.3567	1.60505	1.5676	1.47147	1.27022
ammonium transporter, Amt family	1.16601	1.78988	2.1627	1.79566	1.74753	2.09902	1.31092	0.998469	0.843327	0.757106	0.867102	1.0192	0.373102	1.09418	1.42541	1.17103	1.29397	1.09173	1.26526
trehalose monomycolate/heme transporter	0.302878	0.40897	0.424269	1.0882	0.477019	0.378639	1.65472	1.22254	1.20024	1.53243	1.20433	1.54777	0.801499	1.20772	1.0551	0.688943	1.20887	1.40374	1.26013
Fe-S cluster assembly protein SufB	0.797693	0.824133	0.628501	0.815057	0.531877	0.669646	0.688705	0.568478	0.577294	0.747102	0.757336	1.04684	0.331884	0.85534	1.21644	0.695212	0.886279	1.27748	1.25635
DNA-directed RNA polymerase subunit alpha	2.03946	1.33955	1.39536	1.41749	1.31463	1.08272	0.830218	0.895764	1.03991	1.10619	0.953792	1.02092	0.380022	0.815343	0.861931	1.5938	1.30316	1.35842	1.25298
polyketide synthase PksL	0.982543	1.18609	1.01622	0.919416	0.909146	0.929871	0.769663	0.680143	0.747558	1.04017	0.897065	1.027	0.579225	0.907217	1.06656	0.973705	1.38946	1.3463	1.22675
GTP-binding protein LepA	1.08555	0.908789	1.15639	1.14421	0.881942	0.936091	0.751532	0.653337	0.76301	0.868512	0.80992	1.05418	0.259033	0.924295	0.869676	1.29185	1.03259	0.91428	1.21516
polyvinyl alcohol dehydrogenase (cytochrome)	0.4591	0.40726	0.386398	0.725567	0.372163	0.313575	0.685577	0.573823	0.742055	0.920079	0.779829	0.756475	0.312174	0.609552	0.480273	0.329875	1.2086	1.56214	1.2104
UDP-Glc:alpha-D-GlcNAc-glucosaminyl-diphosphoundecaprenol beta-1,3-glucosyltransferase	2.51485	0.42697	0.40903	0.703007	0.478615	0.37428	0.686496	0.708008	0.782681	0.679733	0.730486	0.829787	0.303836	0.643605	0.99009	1.69424	1.20369	1.14693	1.20837
pyridoxamine 5'-phosphate oxidase family protein	0.320202	0.403653	0.509509	0.418776	0.477584	0.565601	0.4868	0.453103	0.47577	0.635333	0.693359	0.854754	0.268059	0.9152	0.790585	0.523998	1.16829	1.38832	1.20804
putative AdoMet-dependent methyltransferase	1.82211	0.940484	0.838939	0.912363	0.873068	0.763837	0.789324	0.791683	0.938601	0.833805	0.747194	0.812011	0.316596	0.72766	0.979666	0.752906	1.24051	1.17741	1.20776
2-iminobutanoate/2-iminopropanoate deaminase	0.513487	0.367094	0.229177	0.404569	0.273166	0.205372	0.43286	0.35633	0.440159	0.951148	0.923417	0.774719	0.37738	1.02464	0.732099	0.500015	1.24059	1.48807	1.20154
TldD protein	0.499314	0.995598	0.952702	0.840692	1.13639	1.39025	0.619571	0.560522	0.638506	0.919708	0.772075	0.859882	0.280107	0.749416	0.809825	0.948886	1.43612	1.31225	1.20078
aminocarboxymuconate-semialdehyde decarboxylase	0.260051	0.0623047	0.0841122	0.146687	0.0682519	0.0747719	0.491626	0.587638	0.658051	0.813778	0.922664	0.943697	0.442242	0.999733	0.77558	0.268292	1.24089	1.36239	1.20025
galactarate dehydratase (D-threo-forming)	0.130679	0.61571	0.793027	0.640266	0.605333	0.675724	0.36953	0.222534	0.291766	0.95538	0.897008	0.890623	0.264113	0.841021	0.776344	0.632733	1.26995	1.40529	1.19549
glucose-fructose oxidoreductase	1.59683	1.05858	1.37216	1.52916	1.09748	1.37654	0.606687	0.456131	0.581754	0.66352	0.613143	0.660177	0.288656	0.434612	0.546075	0.889274	1.21014	1.38428	1.19431
maleylpyruvate hydrolase	0.626743	0.690969	0.658418	0.848862	0.586559	0.616409	0.627838	0.475048	0.539598	0.873986	0.871651	0.924934	0.30649	0.836387	0.810566	0.904021	1.18068	1.42013	1.194
transposase	0.2451	0.419386	0.00147166	0.0127935	0.0827799	0.00797821	0.00838874	0.00542423	0.00557461	0.107881	0.0983101	0.0615513	0.258653	0.093358	0.0665701	0.441988	1.39313	2.39963	1.18829
cell division protein FtsZ	0.970148	0.746818	0.793385	1.14676	0.79592	0.726243	0.923834	0.902	0.951383	1.16382	0.941903	0.94131	0.571804	0.758883	0.747859	0.746065	1.18902	1.26372	1.18757
dipeptide transport system permease protein	0.52379	0.803572	0.962597	0.663798	0.854806	0.781713	0.64716	0.576485	0.56905	1.37875	1.1975	0.99659	0.726114	1.29155	1.15546	0.796946	1.32116	1.00053	1.18072
cobalamin biosynthesis protein CobC	0.276705	0.40881	0.37539	0.511981	0.388517	0.37024	0.666169	0.653963	0.64346	0.973457	0.899261	0.828552	0.40915	0.759899	0.741703	0.550965	1.20875	1.30349	1.18049
protein O-mannosyl-transferase	0.322724	0.218024	0.221935	0.355179	0.221448	0.167121	0.316907	0.310506	0.341895	0.754342	0.576542	0.747071	0.192397	0.67823	0.674914	0.355614	1.1931	1.2137	1.18037
internalin A	0.279302	0.23898	0.11202	0.225324	0.179275	0.147208	0.250159	0.315389	0.402023	0.735002	0.662678	0.824698	0.245688	0.577877	0.63414	0.229659	1.29257	1.36181	1.16946
topoisomerase IV subunit A	2.12318	1.36711	1.55411	1.61183	1.45613	1.4124	1.00534	0.954247	1.10685	1.23778	1.06823	1.02251	0.441102	0.992174	0.953967	1.24419	1.33871	1.18407	1.16911
TRAP-type transport system large permease protein	0.271231	1.04788	1.35035	0.799633	1.01139	1.2713	0.666984	0.420158	0.365152	0.748841	0.625431	0.710954	0.231498	0.688982	0.855645	0.768113	1.42497	1.08843	1.16727
phosphoglycerate kinase	1.89696	1.36993	1.14235	1.32209	1.25955	1.38953	0.930674	0.987085	1.00917	0.982707	1.0316	0.926711	0.497301	0.908458	0.987956	1.37925	1.15415	1.32464	1.16351
DNA gyrase subunit B	1.81793	1.37582	1.52581	1.6762	1.38404	1.43305	1.04287	1.11765	1.3188	1.09049	1.00281	1.13349	0.488161	0.950155	1.08109	2.02721	1.29939	1.32781	1.163
acyl-CoA thioesterase	0.873406	0.879354	0.878001	1.07646	0.796878	0.769988	0.945496	0.770595	0.909511	0.955254	0.907747	0.836609	0.427618	0.879404	0.721871	1.25111	1.21141	1.3253	1.15923
aminopeptidase YwaD	0.963698	0.313371	0.287952	1.02376	0.299545	0.201757	0.89817	0.860168	0.88817	1.27891	1.14068	0.97989	0.718181	0.862273	0.633982	0.268278	1.26907	1.42061	1.15659
polar amino acid transport system permease protein	0.235169	0.597753	0.649869	0.445955	0.745883	0.84166	0.609788	0.514112	0.45226	1.00205	0.827062	1.07753	0.570929	0.857084	0.957364	0.481802	1.10439	0.883772	1.14994
flagellar biosynthesis protein FlhG	1.27496	0.899578	0.836688	0.975292	0.764346	0.812083	0.914223	0.791074	0.804473	0.937951	0.901087	1.0098	0.438936	0.998223	1.10408	1.5774	1.08359	1.06904	1.14866
sliding clamp loader	2.55502	0.767034	0.900516	1.13765	1.05524	0.822358	1.357	1.35829	1.58286	0.866052	0.901372	0.873208	0.450797	0.789499	0.892737	1.02615	1.10753	1.09657	1.14786
response regulator aspartate phosphatase G	0.821955	0.266785	0.199817	0.574461	0.225365	0.147619	0.390486	0.350077	0.43089	0.70991	0.598681	0.794859	0.174949	0.624825	0.788292	0.622704	1.2824	1.34986	1.14605
DNA topoisomerase I	0.97563	0.826273	0.982295	0.877349	0.75462	0.800128	0.662642	0.606453	0.701563	0.943128	0.741388	1.10543	0.355486	0.873555	0.939428	0.955743	1.09269	1.25681	1.13548
aminoimidazole riboside kinase	1.19091	0.778961	0.870976	0.970712	0.875112	0.697043	0.633963	0.692936	0.836052	0.879865	0.754436	0.794438	0.317977	0.709766	0.675049	1.65586	1.32995	1.19464	1.13501
succinate dehydrogenase / fumarate reductase, flavoprotein subunit	1.1832	1.42632	1.52505	1.4891	1.1155	1.43606	1.17746	0.867211	0.924451	1.00002	1.02039	1.17722	0.501295	1.02163	1.32013	1.03789	1.41875	1.11802	1.13074
cytochrome c oxidase subunit I	0.343422	1.08997	1.08467	0.971589	0.973643	0.991904	0.870486	0.842103	0.813085	0.841376	0.568341	1.04343	0.687683	0.934856	0.948879	0.836551	0.90217	0.860289	1.12988
L-2,4-diaminobutyric acid acetyltransferase	1.7131	0.611271	0.425736	0.62229	0.554021	0.504199	0.626136	0.633862	0.727543	0.743624	0.737834	0.846766	0.514357	0.704368	0.730739	1.61628	1.26532	1.11039	1.12893
putative hydrolase of the HAD superfamily	1.36431	0.893385	0.933686	0.891207	0.834962	0.789059	0.646843	0.543426	0.641839	0.81151	0.717189	0.816227	0.292228	0.698996	0.74551	0.924778	1.23069	1.28154	1.1287
large subunit ribosomal protein L6	1.43027	1.48201	1.3957	1.53778	1.20687	1.09715	0.894783	0.80949	0.942356	0.739188	0.67923	0.841036	0.272192	0.61147	0.637538	1.35707	1.11595	1.19035	1.12567
ferredoxin, 2Fe-2S	0.894831	1.04084	1.15252	1.05514	0.90676	0.998491	0.706338	0.604034	0.659786	0.996355	0.740428	0.931206	0.388541	0.745979	0.885705	0.658569	1.06483	0.956308	1.12252
GTP-binding protein	1.36396	0.950586	0.667727	0.887107	0.836139	0.845955	0.481001	0.515984	0.600262	0.623114	0.586137	0.857834	0.234074	0.703596	0.73633	1.28279	1.24841	1.28375	1.12109
cytochrome c-type biogenesis protein CcmF	0.87095	1.02612	1.19135	1.28563	1.17721	1.18067	0.98102	0.862638	0.985645	1.29059	0.928165	0.940678	0.620039	0.962947	0.887136	0.846299	1.19345	1.14397	1.11599
transcription initiation factor TFIIB	0.0563962	0.0976991	0.0773493	0.275185	0.106477	0.0709762	0.683562	0.424172	0.542635	0.51725	0.565051	0.772972	0.350104	0.560157	1.12379	0.172771	0.524667	0.93869	1.112
dehydrogenase	0.299446	0.456202	0.466236	0.419194	0.40751	0.385295	0.506837	0.480783	0.564934	0.710796	0.777242	0.927276	0.352934	0.966375	0.8666	0.709469	0.936181	1.00208	1.10727
error-prone DNA polymerase	1.98814	1.05525	1.08607	1.14239	0.941059	0.969634	0.67415	0.675818	0.861684	1.00932	0.863556	0.907007	0.466411	0.809763	0.842271	1.73614	1.42497	1.19564	1.10604
2-oxoisovalerate dehydrogenase E1 component	2.14771	0.633874	0.667001	1.12345	0.731569	0.475059	0.858716	0.708583	0.846587	0.893108	0.742411	0.780546	0.365127	0.712847	0.567608	0.628736	1.23383	1.51599	1.09757
NADH-quinone oxidoreductase subunit B/C/D	0.126974	0.650608	0.832185	0.611769	0.752165	0.939754	0.591444	0.64431	0.582405	0.745932	0.674995	0.795755	0.312095	0.771536	0.718068	0.792738	1.27588	1.20859	1.09456
sodium-type flagellar protein MotY	3.52211	1.05497	1.00741	1.38787	0.805475	0.742561	0.479634	0.50447	0.653109	0.667851	0.566451	0.691988	0.360318	0.636463	0.638712	1.04539	1.00912	0.900746	1.09444
transketolase	1.02217	1.03999	0.998246	1.01533	0.978925	1.09453	0.651659	0.618396	0.660558	0.914908	0.798961	0.782459	0.296783	0.731982	0.732588	0.909006	0.957374	1.11873	1.09192
shikimate dehydrogenase	1.51068	0.687256	0.788152	1.00498	0.7778	0.747239	0.815423	0.647501	0.647733	0.709659	0.648059	0.788136	0.366152	0.648898	0.733735	0.892641	0.960741	1.18113	1.0901
exosome complex component RRP41	0.609303	0.873421	0.890253	0.915128	0.834907	0.864189	0.717244	0.538808	0.612809	0.802061	0.695569	0.898077	0.267564	0.818198	0.872607	0.795582	1.00522	0.882379	1.08496
Poxviridae DNA-directed RNA polymerase 147 kDa subunit	1.55028	1.42243	1.22245	1.41742	1.24062	1.12182	0.672031	0.657764	0.702726	0.946712	0.755523	0.861003	0.386635	0.701287	0.816917	1.55584	1.38257	0.971856	1.07873
3alpha(or 20beta)-hydroxysteroid dehydrogenase	1.00645	0.846042	0.900773	1.17202	0.933763	0.85718	0.872311	0.693134	0.821649	0.7554	0.705746	0.639825	0.322774	0.5327	0.558172	0.53815	1.13566	1.1356	1.07806
membrane dipeptidase	0.267427	0.617207	0.62397	0.503707	0.571949	0.598361	0.471865	0.368954	0.387878	0.922816	0.970344	0.918316	0.315944	0.839303	0.859	0.184699	1.01051	1.01944	1.07197
methionyl-tRNA synthetase	1.28109	0.775124	0.813218	0.980566	0.771359	0.720552	0.639989	0.579343	0.721752	0.956233	0.72991	0.918218	0.421181	0.696419	0.90092	0.889707	1.0221	0.995758	1.06982
gnat family n-acetyltransferase	1.69997	0.772572	0.568095	0.639267	0.506755	0.481832	0.516041	0.465491	0.620927	0.868029	0.804128	0.825496	0.390568	0.804105	0.868525	1.12599	1.33198	1.29936	1.06748
MFS transporter, DHA3 family, macrolide efflux protein	1.21627	0.740098	0.845382	1.03771	0.815627	0.641964	0.803816	0.577099	0.656122	0.939815	0.847061	0.932885	0.425717	0.985614	0.821036	2.16878	1.28033	1.24025	1.05099
gfa family protein	0.23784	0.618953	0.550145	0.516867	0.502838	0.546324	0.292632	0.341185	0.434572	0.630612	0.594992	0.77435	0.177158	0.69241	0.683861	0.179109	1.19671	1.05024	1.04976
cysteine desulfurase / selenocysteine lyase	2.29227	1.17079	1.09229	1.13218	1.29751	1.29014	1.44073	1.32144	1.55575	0.904759	0.850436	0.83176	0.486803	0.797943	0.941003	0.824429	1.10919	1.17713	1.04888
ATP-dependent helicase	4.02265	0.913446	1.07869	1.31335	1.14951	0.972832	1.80776	1.69968	1.94145	0.708151	0.581979	0.715494	0.224964	0.531719	0.693712	0.946095	0.895225	1.00505	1.0485
prolyl-tRNA synthetase	0.824005	0.625089	0.783161	0.879609	0.839795	0.822226	0.675531	0.588664	0.671008	0.783191	0.73507	0.852638	0.414629	0.765331	0.908883	0.843623	0.801702	1.1094	1.04698
carboxyl-terminal processing protease	2.25998	1.21033	1.13466	1.11506	1.14141	1.08672	0.497828	0.452776	0.537868	0.669597	0.624422	0.655192	0.319637	0.580637	0.617081	0.73201	1.23561	1.05198	1.04264
dolichol-phosphate hexosyltransferase	0.93421	0.295379	0.29989	0.589767	0.366599	0.377537	0.340502	0.294154	0.378145	0.481922	0.434873	0.56698	0.243595	0.536744	0.779653	1.40277	1.03943	1.0876	1.04255
phytanoyl-coa dioxygenase family protein	0.387224	0.40757	0.439305	0.602862	0.398046	0.493914	0.663566	0.507199	0.582025	1.04958	1.08487	1.24447	0.501084	1.20491	1.18678	0.390793	1.32565	0.902865	1.03453
oligopeptide transport system permease protein	0.839477	0.722673	0.752246	0.935027	0.586499	0.728001	0.547445	0.43837	0.549783	0.987303	0.96554	0.931989	0.32135	0.894191	0.66894	0.892782	1.34271	1.12342	1.03083
Xaa-Pro dipeptidase	0.725701	0.525507	0.431308	0.676832	0.511494	0.525455	0.509395	0.445779	0.52731	0.696097	0.686401	0.753102	0.383678	0.737414	0.747835	0.597663	0.739736	0.943717	1.02939
two-component system, NtrC family, nitrogen regulation response regulator NtrX	0.603241	1.45352	1.44215	1.17722	1.28994	1.4647	1.01999	0.811378	0.746883	0.556082	0.50742	0.604762	0.344698	0.454303	0.539994	1.47891	1.05239	1.31715	1.02786
arylsulfatase	0.592508	0.521298	0.642336	1.09692	0.449054	0.490525	0.579371	0.466337	0.655019	0.816482	0.753796	0.829125	0.271281	0.78654	0.68833	0.918436	1.09328	0.928306	1.02488
ATP-dependent RNA helicase DeaD	1.17636	0.645464	0.60738	0.682511	0.491885	0.455566	0.542538	0.499525	0.554749	0.315557	0.355062	0.530787	0.117472	0.497372	0.604975	1.37581	0.809911	0.849414	1.02321
hemoglobin/transferrin/lactoferrin receptor protein	2.43842	1.67496	1.2673	1.86477	1.24151	0.896121	0.729485	0.805571	1.02211	0.874158	0.646915	0.745272	0.730157	0.455934	0.534197	0.543686	1.05124	1.0915	1.02243
nuclear transport factor 2 family protein	0.984429	0.953022	1.01022	1.13613	0.935585	1.07698	0.845777	0.784838	0.872501	1.11334	1.14922	1.1159	0.510719	1.03057	1.04734	0.546939	1.17915	0.998779	1.02138
dihydroorotase	1.65947	1.27709	1.53933	1.43047	1.38478	1.35157	0.9435	0.796346	0.799911	0.779422	0.693423	0.780396	0.499364	0.688991	0.706792	1.11772	0.965722	1.05167	1.01715
cysteinyl-tRNA synthetase	1.11074	0.824147	0.858453	0.858724	0.879393	0.845162	0.641528	0.587299	0.626495	0.64937	0.66061	0.734761	0.34722	0.605161	0.752821	1.08201	0.869591	1.00489	1.01171
uridylate kinase	1.4962	0.86445	0.753064	0.963947	0.818407	0.799942	0.578415	0.493943	0.621475	0.790378	0.626909	0.67403	0.345591	0.612025	0.618442	0.65115	1.00348	0.955889	1.01108
JI-20B transaminase / epimerase	1.16424	0.389565	0.358098	0.395173	0.427234	0.382033	0.295779	0.259179	0.366068	0.611609	0.653212	0.724273	0.238684	0.607851	0.71674	0.677	0.913381	0.980508	1.00781
alpha-ribazole phosphatase	0.954502	0.988545	1.10845	1.05236	1.11419	1.23499	0.672674	0.754447	0.772888	0.681696	0.535393	0.672713	0.287015	0.550837	0.484118	2.01892	0.925365	1.02814	1.00569
2-amino-4-hydroxy-6-hydroxymethyldihydropteridine diphosphokinase / dihydropteroate synthase	0.473282	0.752184	0.911558	0.829656	0.84494	0.880366	0.609661	0.571128	0.587479	0.772228	0.636795	0.72922	0.317573	0.624643	0.681335	0.770637	1.07672	1.2097	1.00356
phenylalanyl-tRNA synthetase beta chain	0.810212	0.799292	0.832365	0.90944	0.948697	0.857489	0.701	0.556344	0.560161	0.72275	0.704162	0.703515	0.264421	0.76836	0.922127	0.936769	1.00042	1.02677	1.00218
xaa-pro peptidase family protein	0.0800049	0.387722	0.509083	0.317688	0.306516	0.420054	0.262758	0.224446	0.204838	0.904051	0.77737	0.905441	0.450785	1.04048	0.969326	0.253485	1.12879	0.943612	1.00217
2-oxoglutarate/2-oxoacid ferredoxin oxidoreductase subunit alpha	0.0958819	0.163384	0.194037	0.346385	0.208164	0.125751	0.59134	0.465801	0.500582	0.915146	0.757328	0.893469	0.388668	0.728701	0.787374	0.307304	1.03678	1.04787	0.998882
putative ABC transport system permease protein	0.174919	0.391886	0.337238	0.394423	0.300815	0.270138	0.315494	0.194635	0.272812	0.487013	0.459889	0.626672	0.345585	0.655962	0.741619	0.446589	0.87493	0.880002	0.99879
L-cystine transport system substrate-binding protein	0.467667	1.16954	0.807922	0.566313	0.778065	0.707984	0.770161	0.653563	0.632637	1.11662	0.907285	1.04055	0.71377	0.939863	0.997178	0.842186	1.28354	1.02731	0.995096
electron transfer flavoprotein alpha subunit	1.24084	1.32015	1.58866	1.4968	1.11499	1.22212	1.01408	0.831745	0.886103	0.933322	0.872752	1.01251	0.479575	0.893557	0.962481	0.825648	1.08173	0.87765	0.994319
benzoylsuccinyl-CoA thiolase BbsB subunit	0.0979905	0.0993428	0.0937893	0.246061	0.081236	0.0853948	0.361942	0.287275	0.298389	0.284858	0.353868	0.47297	0.165749	0.541282	0.565916	0.210965	0.544356	0.70145	0.993661
L-threonate 2-dehydrogenase	0.13478	0.814479	0.938135	0.780519	0.714903	0.899613	0.537282	0.428971	0.486576	0.728463	0.669103	0.770322	0.240844	0.7616	0.845286	0.52957	0.823626	0.86812	0.99316
ATP-dependent Lon protease	0.951873	0.584068	0.630723	0.707134	0.487318	0.543718	0.548749	0.476599	0.591059	0.928892	0.767264	0.935543	0.439696	0.698007	0.870356	0.593585	1.16081	1.12661	0.987215
dihydroorotate dehydrogenase (NAD+) catalytic subunit	1.02955	0.820195	0.87863	0.969373	0.696923	0.75174	0.600281	0.552876	0.621029	0.85423	0.769865	0.992938	0.270635	0.776187	0.879634	1.34209	1.17888	1.12617	0.984989
5-methyltetrahydrofolate corrinoid/iron sulfur protein methyltransferase	1.39131	0.537168	0.301962	0.38511	0.279333	0.536715	0.367303	0.435291	0.433638	0.768644	0.673012	0.78099	0.209869	0.644603	0.639276	1.13049	1.21391	0.921136	0.98418
histidinol-phosphatase	0.696146	1.02565	1.16486	1.17342	1.20769	1.38697	0.847765	0.753759	0.831743	0.832774	0.873783	0.781088	0.421277	0.721047	0.806931	1.06008	1.17582	1.11374	0.983238
C4-dicarboxylate transporter, DctQ subunit	0.392144	1.13287	1.25217	1.06919	1.0187	1.42886	0.621758	0.401528	0.369834	0.665497	0.651208	0.811815	0.256319	0.622005	0.712388	0.929709	1.15276	0.975393	0.980927
nitrous-oxide reductase	0.140403	0.412452	0.384505	0.459869	0.377693	0.271083	0.417219	0.313658	0.418415	0.486881	0.518337	0.977164	0.535696	0.832369	1.20803	0.703844	0.785007	0.919855	0.980453
glutamate synthase (NADPH) large chain	1.24247	1.44735	1.64476	1.28201	1.30404	1.58711	0.700072	0.550322	0.533131	0.756617	0.758409	0.918655	0.354007	0.649645	0.921423	1.49277	1.1721	0.755457	0.979906
lipopolysaccharide O-acetyltransferase	1.32855	1.03042	0.907197	0.933832	0.840886	0.896249	0.721391	0.696252	0.886917	0.608131	0.545307	0.756445	0.284216	0.564626	0.736526	0.956804	0.951342	0.968843	0.973105
serine protease DegQ	0.704821	0.789102	0.849826	0.914452	0.797665	0.837286	0.425449	0.366998	0.467592	0.586464	0.54395	0.564932	0.213308	0.533776	0.594621	0.458751	0.927147	1.01257	0.971209
histidinol dehydrogenase	0.31481	1.07036	1.48669	1.03986	1.19541	1.61404	0.756462	0.558092	0.536693	0.694081	0.675784	0.9098	0.201875	0.749971	0.982336	0.868753	0.813241	0.83563	0.97005
adenylate cyclase	0.555048	0.389126	0.344969	0.504915	0.506666	0.463089	0.584731	0.500207	0.560251	0.807457	0.731253	0.580683	0.305121	0.579813	0.6162	0.379434	0.901623	0.988226	0.969095
ferredoxin	0.577946	0.352558	0.328025	0.338769	0.338724	0.372429	0.309989	0.256929	0.306507	0.780625	0.716933	1.03246	0.37414	0.883855	1.00876	0.599695	1.14728	0.983481	0.967272
formylglycine-generating enzyme	1.37427	0.549852	0.558699	0.865328	0.535982	0.536117	0.381468	0.335823	0.401577	0.764102	0.696358	0.793594	0.159927	0.635309	0.788502	0.605924	1.32679	0.972605	0.964453
thioredoxin-dependent peroxiredoxin	1.3561	0.676397	0.376653	0.499628	0.51947	0.41856	0.464672	0.411581	0.411587	0.597863	0.493477	0.556853	0.322852	0.483322	0.538698	0.604791	0.758672	0.842453	0.963821
apoptosis-inducing factor 3	0.317159	0.669951	0.7666	0.607922	0.637451	0.647455	0.41562	0.260447	0.324731	0.320906	0.320551	0.482043	0.101254	0.392185	0.48868	0.415859	0.651244	0.721904	0.960259
threonyl-tRNA synthetase	0.788745	1.0808	1.14774	1.05968	1.13044	1.06523	0.802539	0.695541	0.761877	0.772902	0.666623	0.788934	0.310309	0.696176	0.807784	0.84796	0.895233	0.985704	0.958383
histidyl-tRNA synthetase	0.694699	0.575641	0.621554	0.677673	0.661987	0.49152	0.611386	0.526263	0.561022	0.752551	0.594949	0.812252	0.32357	0.658054	0.961041	0.693823	0.935911	0.839714	0.956447
thiosulfate sulfurtransferase	1.33757	0.491756	0.539112	0.721	0.499425	0.49797	0.349769	0.30436	0.42173	0.723616	0.724736	0.660651	0.267595	0.648343	0.568488	0.413693	1.15148	1.02479	0.954294
CTP synthase	0.984817	0.923219	1.13926	1.12684	1.03096	0.99376	0.807795	0.717498	0.805407	0.896342	0.818469	0.902821	0.375347	0.741163	0.852183	0.825563	1.11327	1.09331	0.953978
penicillin-binding protein 1A	1.51541	1.32636	1.29953	1.45798	1.20279	1.24387	0.622224	0.666402	0.8007	0.780513	0.762232	0.97422	0.536969	0.783833	0.810421	1.12679	1.10498	1.02082	0.952727
4-cresol dehydrogenase (hydroxylating) cytochrome subunit	0.874597	0.50312	0.526269	0.716987	0.55938	0.469157	0.393841	0.366891	0.446686	0.65868	0.6329	0.573011	0.363775	0.577574	0.569574	0.470326	1.13926	0.7571	0.951147
lipoyl synthase	1.00428	0.747674	1.025	0.998785	0.964367	0.886576	0.66396	0.758676	0.7169	0.807893	0.717672	0.807132	0.307697	0.654704	0.610785	0.809969	0.998257	1.06272	0.950916
cytochrome c oxidase subunit IV	1.41949	0.513306	0.435607	0.717328	0.534845	0.527786	0.915341	1.01266	0.917526	0.874687	0.716066	0.81439	0.408354	0.709263	0.780156	0.757645	0.951313	1.05869	0.948842
selenocysteine-specific elongation factor	0.30368	0.276178	0.248101	0.317714	0.242729	0.164271	0.338528	0.250558	0.27629	0.51645	0.658386	0.810844	0.190069	0.703995	1.07199	0.419286	0.766852	1.01848	0.948507
NAD(P)H-quinone oxidoreductase subunit I	0.0135781	0.168807	0.131723	0.167145	0.13271	0.269099	0.17936	0.160099	0.165689	0.305494	0.382033	0.486696	0.2591	0.506987	0.567971	0.103148	0.612582	0.856406	0.944931
methylmalonyl-CoA mutase	0.846308	0.254929	0.195242	0.446552	0.218343	0.202639	0.61872	0.545287	0.645268	0.862111	0.745467	0.861907	0.427648	0.797987	0.851633	0.41221	0.947238	1.05843	0.944207
hydroxymethylglutaryl-CoA reductase	1.20498	0.456433	0.426719	0.844103	0.377714	0.428796	0.959539	0.662455	0.765939	0.799165	0.634158	0.735514	0.34722	0.686882	0.606867	0.652585	0.761119	0.98452	0.943529
aminomethyltransferase	0.769395	0.871047	0.728908	0.830515	0.722806	0.783785	0.523569	0.380547	0.368466	0.550488	0.493377	0.530049	0.178865	0.476258	0.514462	0.739546	0.998863	0.860321	0.942495
NAD-reducing hydrogenase small subunit	0.0924832	0.299473	0.383155	0.33237	0.397947	0.440947	0.448659	0.380931	0.36752	0.567997	0.554774	0.734445	0.295492	0.608589	0.520874	0.329936	0.865042	0.896638	0.939137
glycine dehydrogenase subunit 2	0.996444	1.22998	1.38844	1.33941	1.38457	1.49747	0.846126	0.637082	0.673081	0.823186	0.61885	0.721833	0.402538	0.64889	0.567692	0.991296	1.09959	1.00149	0.933633
rod shape determining protein RodA	1.43817	0.963669	1.06117	1.24838	1.10026	1.20917	0.626851	0.631607	0.752976	0.820443	0.69031	0.731576	0.307281	0.632341	0.634541	1.37213	1.07122	1.03883	0.925837
nitrous oxidase accessory protein	0.128124	0.0126133	0.00983689	0.0486486	0.0382979	0.0146879	0.189858	0.182952	0.176899	0.730308	0.50408	0.558035	0.148947	0.41231	0.45156	0.0978738	1.0053	1.01206	0.922394
GTP diphosphokinase / guanosine-3',5'-bis(diphosphate) 3'-diphosphatase	0.793823	1.05502	1.10833	1.04661	1.33783	0.953551	0.469733	0.468666	0.568604	0.656683	0.638991	0.644516	0.325048	0.48169	0.608143	1.12416	0.990523	1.00413	0.922387
cell wall-associated protease	1.13395	0.244226	0.244029	0.391309	0.282489	0.163752	1.09248	0.885372	1.16014	1.04437	0.817034	1.00456	0.744576	0.958912	1.02574	0.39318	0.682246	0.747191	0.921637
glycine betaine/proline transport system permease protein	0.108302	0.423559	0.479636	0.229525	0.324362	0.41403	0.325264	0.230992	0.159681	0.723061	0.564084	0.598143	0.266991	0.686196	0.566331	0.0856499	0.758643	0.535803	0.921117
adenylosuccinate lyase	0.808997	0.599827	0.817798	0.720276	0.720394	0.894143	0.561371	0.528473	0.628593	0.633865	0.553395	0.695624	0.282237	0.537169	0.700329	0.674346	0.864991	0.960264	0.917917
MFS transporter, DHA2 family, multidrug resistance protein	0.668577	0.361711	0.430316	0.369499	0.37227	0.403387	0.247035	0.281	0.34803	0.707953	0.565648	0.546245	0.308204	0.533038	0.495548	1.22472	1.09556	1.01837	0.914802
putative acetyltransferase	0.571471	0.867006	1.24998	0.767821	0.921993	1.14094	0.438165	0.38499	0.268961	0.578311	0.489269	0.567116	0.234418	0.50657	0.629723	0.399792	0.901769	0.773679	0.914598
N-methylhydantoinase A	0.146564	0.246427	0.288915	0.293056	0.263967	0.234728	0.221398	0.215345	0.211455	0.64016	0.749106	0.561032	0.177628	0.739393	0.481089	0.186155	0.961588	0.977657	0.91182
threonine synthase	0.476929	0.701039	0.945866	0.765409	0.649631	1.06028	0.538522	0.408136	0.450977	0.749668	0.67589	0.673985	0.241755	0.646061	0.869489	0.85502	0.853415	0.830208	0.908738
F-type H+/Na+-transporting ATPase subunit alpha	1.38411	1.61496	1.57768	1.68342	1.43308	1.44462	0.975022	0.85078	0.948961	0.899714	0.629788	0.77712	0.393084	0.710035	0.714695	1.76552	1.06501	1.18293	0.907547
cupin domain-containing protein	0.258563	0.579872	0.658607	0.470953	0.441022	0.671977	0.350122	0.364167	0.369087	0.746983	0.767385	0.868555	0.233157	0.746066	0.740594	0.321571	0.984878	1.05565	0.906408
peptidoglycan DL-endopeptidase CwlO	1.95566	0.376863	0.275128	0.601837	0.323315	0.269775	0.535562	0.538137	0.546776	0.376216	0.441077	0.738051	0.238515	0.485856	0.861269	1.0431	0.837451	0.744783	0.90519
dihydroflavonol-4-reductase	0.390399	0.24306	0.193707	0.26938	0.253523	0.227646	0.459411	0.400846	0.387661	0.584705	0.535393	0.631453	0.333688	0.557258	0.663642	0.686612	0.861405	1.05223	0.899929
heme transport system ATP-binding protein	1.00371	1.2122	1.40065	1.14498	0.997268	1.18644	0.640889	0.499818	0.555321	0.649694	0.488516	0.65645	0.254635	0.600614	0.645282	0.976036	1.03571	0.753741	0.899231
putative DNA primase/helicase	1.31402	0.272917	0.349665	0.415256	0.212001	0.25689	0.308704	0.336905	0.40233	0.293149	0.264058	0.267965	0.0589198	0.247696	0.322562	0.494535	0.745644	0.773164	0.89904
cysteinylglycine-S-conjugate dipeptidase	1.8251	0.61804	0.687469	0.856748	0.599432	0.516463	0.584455	0.551478	0.603558	1.06859	0.856108	0.920778	0.493983	0.744478	0.618945	0.652167	0.805792	0.997917	0.89825
nickel transport system ATP-binding protein	0.521425	0.501778	0.548232	0.543714	0.500417	0.59721	0.768694	0.699404	0.874153	0.855585	0.775657	0.879096	0.262599	0.784857	0.832649	0.976076	1.08504	0.996427	0.897927
taurine dioxygenase	0.248226	0.54003	0.594696	0.644942	0.541281	0.527938	0.634117	0.577088	0.718564	0.879666	0.824951	0.679519	0.302665	0.783572	0.66093	0.490564	1.10422	0.871141	0.890013
outer membrane protein insertion porin family	1.13316	0.693494	0.602664	0.727199	0.588338	0.535201	0.346147	0.446613	0.512701	0.642712	0.568291	0.605567	0.337573	0.451144	0.448656	0.552922	0.89386	1.03779	0.88944
N-methylhydantoinase B	0.0886628	0.319276	0.2877	0.25123	0.237387	0.240145	0.20276	0.164689	0.236357	0.665206	0.734778	0.608541	0.338605	0.843624	0.59456	0.231856	0.824502	0.921764	0.888512
glucose/arabinose transport system ATP-binding protein	0.540023	1.29991	1.30362	1.14706	1.17824	1.18926	1.18685	0.937833	0.898271	0.659083	0.670539	0.634939	0.376161	0.516966	0.627775	1.04216	0.978174	0.984641	0.886576
leucyl-tRNA synthetase	1.20265	0.543353	0.616181	0.745532	0.797148	0.548023	0.589597	0.470289	0.603401	0.542884	0.468553	0.534168	0.264928	0.584186	0.628409	0.578997	0.628999	0.734995	0.876647
ATP-binding cassette, subfamily B, multidrug efflux pump	0.620516	0.317159	0.320841	0.443809	0.274056	0.27888	0.350878	0.316624	0.332922	0.711034	0.672024	0.667488	0.282828	0.654044	0.681736	0.630245	0.942681	0.806741	0.876206
F-type H+-transporting ATPase subunit beta	1.54623	1.41892	1.39766	1.30544	1.20343	1.29457	0.701775	0.787381	0.724464	0.756948	0.62138	0.732487	0.297036	0.671609	0.697416	0.884112	0.958835	0.859089	0.873737
phosphomannomutase / phosphoglucomutase	0.0913255	0.406524	0.485914	0.519144	0.386764	0.499302	0.449076	0.327732	0.373782	0.467633	0.512601	0.621702	0.181326	0.5648	0.772472	0.249146	0.650229	0.742132	0.870307
cytochrome aa3-type oxidase subunit I	0.756545	0.435477	0.406788	0.590588	0.42572	0.598743	0.496597	0.400502	0.354214	0.691489	0.573394	0.718106	0.186799	0.666949	0.742001	0.189991	0.924277	0.900682	0.868608
acetate---CoA ligase (ADP-forming)	0.0720665	0.13814	0.114393	0.0863923	0.103171	0.112665	0.220878	0.184023	0.249766	0.640907	0.647669	0.825051	0.403612	0.81273	1.06241	0.691739	0.660483	0.73489	0.868094
3-(hydroxyamino)phenol mutase	0.195642	0.54493	0.67862	0.484981	0.643071	0.737811	0.325975	0.170987	0.141818	0.37375	0.347721	0.577468	0.0664854	0.64495	0.95016	0.837648	0.555632	0.710118	0.866778
phosphoribosyl 1,2-cyclic phosphate 1,2-diphosphodiesterase	0.38662	0.201836	0.194603	0.303045	0.287685	0.200386	0.301483	0.27601	0.400534	0.442137	0.435967	0.450383	0.295063	0.478566	0.355595	0.257392	0.861412	0.96699	0.864361
type I pantothenate kinase	0.71844	0.298919	0.330083	0.397385	0.37366	0.359328	0.298314	0.337638	0.370895	0.472566	0.387299	0.434217	0.161725	0.410739	0.401173	0.351274	0.72028	0.934299	0.863387
bacitracin transport system ATP-binding protein	0.612131	0.75952	1.01291	0.585933	0.641702	0.826869	0.367094	0.267073	0.221526	0.59334	0.493185	0.559985	0.151993	0.644212	0.66545	1.12113	0.884183	0.915908	0.862781
tryptophan synthase beta chain	0.51863	1.05049	0.960046	1.0348	0.961668	0.871261	0.456704	0.398094	0.410158	0.758878	0.665635	0.829418	0.369537	0.745563	0.933669	1.26121	0.8957	0.880308	0.859667
seryl-tRNA synthetase	0.886992	0.635629	0.798831	0.788506	0.673384	0.680758	0.520826	0.545462	0.57307	0.651711	0.62993	0.726434	0.318647	0.607738	0.790244	0.802432	0.738231	0.80799	0.858929
trimethylamine---corrinoid protein Co-methyltransferase	0.31916	0.309875	0.276832	0.30978	0.243635	0.230335	0.427296	0.396436	0.55414	1.62883	1.56705	1.59559	0.851037	1.58569	1.22849	0.296692	1.20026	0.811873	0.85883
O-acetylhomoserine (thiol)-lyase	0.516522	1.0943	1.29515	0.946796	1.11995	1.27906	0.649473	0.535408	0.601606	0.864624	0.701852	0.785952	0.26713	0.750665	0.86153	0.847851	0.819565	0.646121	0.855795
zinc protease	1.51956	0.676216	0.688253	0.938464	0.650196	0.582116	0.424724	0.475697	0.539055	0.646613	0.568099	0.545469	0.230213	0.549639	0.467468	0.765839	0.970323	0.998368	0.850837
preprotein translocase subunit YajC	1.04583	0.500701	0.760616	0.738487	0.536329	0.662412	0.711005	0.789755	1.04358	0.600574	0.564731	0.628253	0.229513	0.595398	0.783273	0.429026	0.858045	0.790831	0.848131
RNA polymerase nonessential primary-like sigma factor	2.67471	0.447129	0.354903	0.594326	0.364773	0.318614	0.486542	0.393634	0.504077	0.476936	0.339832	0.418127	0.195179	0.34942	0.331066	1.09186	0.759461	1.00981	0.847763
16S rRNA (adenine1518-N6/adenine1519-N6)-dimethyltransferase	1.10681	0.228157	0.233476	0.43727	0.273277	0.292045	0.453793	0.397604	0.462741	0.687363	0.562215	0.693817	0.263046	0.681588	0.717136	1.44276	1.07367	1.0535	0.846828
hydrogenase-4 component D	0.107872	0.377691	0.506053	0.382689	0.479538	0.495198	0.276204	0.221542	0.271752	0.758693	0.613022	0.697499	0.316596	0.636541	0.67333	0.683758	1.19562	0.847585	0.844964
aerobic carbon-monoxide dehydrogenase medium subunit	0.142554	0.173335	0.139469	0.211985	0.132509	0.1246	0.367226	0.269796	0.266346	0.453113	0.479689	0.410877	0.118582	0.440626	0.422664	0.509597	1.06416	0.94105	0.843615
K(+)-stimulated pyrophosphate-energized sodium pump	0.464847	0.390748	0.551335	0.634783	0.400205	0.362521	0.436264	0.409856	0.560793	0.887792	0.736463	0.936378	0.291588	0.849187	0.950822	0.539924	0.661768	0.609684	0.842245
ADP-dependent NAD(P)H-hydrate dehydratase / NAD(P)H-hydrate epimerase	0.107021	0.323144	0.292536	0.303909	0.368365	0.317463	0.373038	0.405266	0.456991	0.611907	0.624962	0.695722	0.294671	0.618161	0.59573	0.543438	0.891413	0.873396	0.838992
phenylalanyl-tRNA synthetase alpha chain	1.12379	0.773538	0.877773	0.876656	0.842036	0.807293	0.666386	0.56209	0.605752	0.699555	0.68434	0.90078	0.256107	0.812288	0.91825	0.818069	0.840766	0.980259	0.835806
mitochondrial enoyl-[acyl-carrier protein] reductase / trans-2-enoyl-CoA reductase	0.196113	0.70146	0.796062	0.71827	0.60145	0.667951	0.414163	0.352428	0.45995	0.641535	0.602618	0.613443	0.272192	0.501615	0.515749	0.35532	0.675498	0.91805	0.834653
trehalose/maltose transport system permease protein	0.327355	0.741427	0.802931	0.606718	0.635912	0.771521	0.540999	0.487216	0.421525	0.99209	0.817666	0.950993	0.380764	0.983739	1.11648	0.200245	1.0547	0.874991	0.83383
carboxypeptidase PM20D1	0.257752	0.435508	0.583635	0.369939	0.502568	0.661119	0.321905	0.15463	0.148562	0.403312	0.350542	0.622847	0.122938	0.489214	0.618115	0.199541	0.686197	0.702545	0.833047
glycine betaine/proline transport system substrate-binding protein	0.153031	0.362486	0.661923	0.303699	0.436207	0.593468	0.401749	0.28458	0.2035	0.654607	0.441781	0.726825	0.187541	0.638979	0.816684	0.119642	0.591921	0.570194	0.832296
ubiquinol-cytochrome c reductase cytochrome b subunit	0.257943	1.53291	1.51644	1.08742	1.16414	1.50908	0.672403	0.437834	0.416396	0.504852	0.593862	0.753569	0.320216	0.721481	0.942844	1.14069	0.888258	0.703713	0.831618
TonB-dependent starch-binding outer membrane protein SusC	3.79508	0.700862	0.878969	1.93447	0.700259	0.547886	0.469652	0.592515	0.784947	0.687548	0.601758	0.708168	0.361199	0.543044	0.414738	0.313186	0.69981	0.937288	0.83098
6-aminohexanoate-cyclic-dimer hydrolase	0.490846	0.844588	0.923477	0.752489	0.867833	0.938858	0.444757	0.341303	0.388252	0.65343	0.563011	0.496996	0.272005	0.647866	0.462468	0.650331	0.884475	0.976497	0.827766
signal recognition particle subunit SRP54	0.763954	0.798021	0.791918	0.902335	0.719325	0.782291	0.63117	0.511011	0.584412	0.753635	0.625417	0.878162	0.390924	0.667469	0.785659	0.695664	0.797824	0.75851	0.826706
streptothricin hydrolase	0.207484	0.201977	0.158107	0.196884	0.197276	0.160328	0.190415	0.169859	0.170908	0.243797	0.306835	0.292796	0.101447	0.282339	0.245763	0.153483	0.691732	1.0438	0.822486
bifunctional aspartokinase / homoserine dehydrogenase 1	1.18017	0.148179	0.224825	0.343576	0.237165	0.203574	0.226125	0.0940443	0.14268	0.203649	0.269481	0.506679	0.143245	0.547175	0.946092	0.183424	0.547979	0.547887	0.822407
chaperonin GroEL	2.82438	1.38461	1.19939	1.31406	1.30369	1.22014	0.979146	0.874394	1.06712	0.804468	0.711567	0.694224	0.332119	0.692011	0.716228	1.56686	1.10103	0.918316	0.822104
4-hydroxybutyryl-CoA dehydratase / vinylacetyl-CoA-Delta-isomerase	0.0890432	0.112727	0.0853708	0.103792	0.0669903	0.122612	0.13838	0.178458	0.125552	0.309157	0.397718	0.399779	0.167269	0.491809	0.530721	0.0992069	0.561029	0.975562	0.817317
caffeine dehydrogenase subunit gamma	0.132779	0.194508	0.220338	0.291926	0.206112	0.200753	0.233074	0.200183	0.200975	0.618955	0.505082	0.562063	0.171854	0.551817	0.558526	0.245047	0.930594	0.852974	0.809311
multiphosphoryl transfer protein	0.237757	0.514497	0.573977	0.48386	0.421384	0.476024	0.420197	0.341162	0.383563	0.712905	0.789402	0.674573	0.377217	0.761886	0.842253	0.842302	0.784248	0.801811	0.808429
methylamine---glutamate N-methyltransferase subunit C	0.165104	0.661197	0.791923	0.67233	0.587752	0.707015	0.330986	0.262703	0.258891	0.768928	0.715966	0.931394	0.409398	0.900682	0.756577	0.287113	1.00716	0.788357	0.808192
ornithine carbamoyltransferase	0.21099	0.23252	0.195707	0.321579	0.226439	0.237686	0.398105	0.390527	0.447969	0.497129	0.448938	0.571377	0.171486	0.499576	0.707658	0.80862	0.741744	0.759541	0.801805
alanine dehydrogenase	0.368949	0.494215	0.605734	0.584223	0.429787	0.435099	0.33985	0.336375	0.33259	0.576361	0.450338	0.573199	0.209712	0.468396	0.560017	0.565476	0.859206	0.83451	0.800982
gamma-glutamylputrescine synthase	0.116836	0.263759	0.299851	0.188959	0.17295	0.220735	0.127687	0.135938	0.180894	0.505857	0.486235	0.53477	0.152796	0.508809	0.40574	0.113358	0.749456	1.10253	0.797822
3-hydroxyacyl-CoA dehydrogenase / enoyl-CoA hydratase / 3-hydroxybutyryl-CoA epimerase	1.54583	0.797329	0.751568	0.667135	0.672076	0.638296	0.697673	0.574336	0.663378	0.710022	0.807688	0.684466	0.334116	0.942527	0.607892	0.74891	1.01645	1.01353	0.797018
trap transporter substrate-binding protein	0.241669	1.25144	1.52497	1.07384	1.20878	1.45376	0.736909	0.590254	0.379706	0.545906	0.405727	0.602977	0.195004	0.510935	0.59333	0.779359	0.712692	0.661895	0.795023
IMP dehydrogenase	0.751848	0.608253	0.632955	0.815968	0.492835	0.573099	0.527929	0.388396	0.486986	0.584989	0.599924	0.783294	0.315715	0.652795	0.539285	0.59804	0.685941	0.806008	0.794029
uroporphyrinogen III methyltransferase / synthase	1.33701	0.646603	0.63248	0.674188	0.59205	0.772687	0.51136	0.445683	0.542521	0.48817	0.452903	0.644456	0.260385	0.467537	0.572086	0.680237	0.776302	0.77438	0.793759
decaprenylphospho-beta-D-ribofuranose 2-oxidase	0.388737	0.376597	0.407597	0.28742	0.256713	0.264584	0.397372	0.335157	0.391193	0.564651	0.492659	0.642091	0.180844	0.578415	0.581923	0.790444	0.787629	0.809214	0.791613
geranyl-CoA carboxylase alpha subunit	1.0327	0.96	0.843949	1.10409	0.867093	0.851651	0.611871	0.607835	0.682663	0.65552	0.704396	0.738142	0.284306	0.618412	0.669322	0.547201	0.63582	0.824456	0.791251
inorganic phosphate transporter, PiT family	0.0642024	0.319157	0.365287	0.361211	0.321702	0.260754	0.346283	0.365323	0.635415	0.693314	0.588539	0.618977	0.269042	0.63661	0.76209	0.223028	0.689731	0.827775	0.790355
transposase, IS5 family	0.0524849	0.0032652	0	0.00591477	0.0109313	0.00214026	0.00803109	0.00683385	0.00697278	0.0209468	0.0265799	0.042382	0.011282	0.0200636	0.056901	0.247066	0.782794	0.92837	0.78921
threonine dehydratase	0.294881	0.56912	0.529987	0.58818	0.528921	0.467732	0.306304	0.258886	0.350604	0.492772	0.567687	0.525622	0.217272	0.500982	0.573102	0.3389	0.702979	0.733738	0.788564
aminotransferase	0.427876	0.746371	0.953835	0.688343	0.924341	0.801093	0.549809	0.49533	0.472847	0.512363	0.488729	0.602593	0.168995	0.57287	0.650152	0.717668	1.00855	1.01368	0.788255
excinuclease ABC subunit C	1.04767	0.974173	1.13269	0.973098	1.04388	1.18559	0.697238	0.569358	0.546185	0.609527	0.522636	0.623494	0.240433	0.500617	0.634276	1.29017	0.989442	0.855818	0.787945
penicillin G amidase	0.232771	0.217129	0.153416	0.31415	0.206107	0.142952	0.340316	0.567407	0.668712	0.390722	0.478438	0.417879	0.25703	0.379628	0.345292	0.19603	0.828256	0.782227	0.787221
DNA polymerase I	3.84746	1.01736	0.996944	0.985085	1.25558	1.16868	1.20424	0.886122	1.15565	0.672188	0.648884	0.57612	0.158075	0.501372	0.60106	1.36363	1.12107	0.844282	0.786095
phosphoenolpyruvate carboxykinase (ATP)	0.540792	0.413431	0.334735	0.527405	0.319902	0.258741	0.49044	0.425373	0.508627	0.531902	0.542209	0.569638	0.262569	0.572141	0.72702	0.144024	0.715745	0.706984	0.78356
cyclic-di-GMP-binding biofilm dispersal mediator protein	0.372124	0.412394	0.446731	0.473762	0.392276	0.448151	0.404828	0.433149	0.495561	0.465425	0.49079	0.57204	0.258551	0.525532	0.480544	0.591867	0.743723	0.814902	0.781361
thymidylate synthase (FAD)	2.1137	0.494928	0.58848	0.36843	0.710365	0.602842	1.03461	1.35387	1.69703	0.440782	0.418555	0.430137	0.192687	0.452558	0.557365	0.8508	0.640297	0.661355	0.78121
enolase	0.887836	0.60326	0.737965	0.828081	0.791982	0.813469	0.584812	0.471507	0.610929	0.630625	0.574147	0.726607	0.234497	0.552841	0.672011	0.820023	0.70165	0.930126	0.77905
pesticin/yersiniabactin receptor	1.24269	1.09231	0.924067	0.859073	0.791421	0.570327	0.672081	0.783547	0.800652	0.553814	0.492894	0.339199	0.325241	0.329261	0.260866	0.194314	0.707726	0.7508	0.777325
tryptophanyl-tRNA synthetase	1.05568	0.568872	0.724764	0.716399	0.611547	0.574044	0.517299	0.459334	0.533378	0.679296	0.588489	0.672156	0.182998	0.571595	0.642826	0.688913	0.792946	0.84288	0.776825
arginyl-tRNA synthetase	1.00917	0.706471	0.725771	0.909353	0.790433	0.838114	0.639368	0.542671	0.673208	0.659295	0.548101	0.792917	0.32462	0.569442	0.681153	1.01201	0.785117	0.819083	0.773408
endonuclease/exonuclease/phosphatase family protein	0.222211	0.241359	0.0798328	0.184531	0.146375	0.0398519	0.148503	0.159552	0.199378	0.360592	0.344842	0.429414	0.228415	0.313458	0.32991	0.670683	0.836056	0.889597	0.773381
integrase	0.0493922	0.0481097	0.015404	0.0194498	0.0498707	0.039225	0.0457238	0.0404843	0.0355148	0.126137	0.105403	0.175197	0.0200964	0.145105	0.180153	0.357802	0.766552	1.05053	0.773296
peptidase	0.735888	0.445928	0.482322	0.28889	0.623603	0.370176	0.766204	0.806687	0.971729	0.235592	0.382545	0.590599	0.214455	0.643292	1.03888	0.161996	0.427894	0.479081	0.769293
beta-lactamase class C ACC	0.0951625	0.268322	0.157177	0.309597	0.153521	0.10931	0.280799	0.235773	0.306953	0.642639	0.55245	0.457053	0.362906	0.513938	0.436597	0.218137	0.881145	0.855657	0.769009
lipooligosaccharide transport system ATP-binding protein	0.738898	0.459126	0.591535	0.591211	0.452912	0.616379	0.469031	0.432574	0.376343	0.669425	0.631138	0.670507	0.261561	0.689347	0.62969	0.401128	0.938839	0.807418	0.767739
dTDP-4-dehydro-6-deoxy-alpha-D-gulose 4-ketoreductase	1.34575	0.472581	0.549399	0.691745	0.52331	0.46541	0.626679	0.72635	0.828567	0.540861	0.475702	0.507657	0.264445	0.463979	0.528931	1.07391	0.913877	0.890104	0.766573
1-deoxy-D-xylulose-5-phosphate reductoisomerase	0.731828	0.865881	0.694116	0.780946	0.745105	0.587336	0.406643	0.50522	0.571756	0.654852	0.596051	0.661841	0.192983	0.476518	0.509504	0.814033	0.833595	0.836	0.766507
YidC/Oxa1 family membrane protein insertase	1.1193	1.14085	1.17653	1.01501	1.12643	1.15214	0.614288	0.506596	0.603944	0.568228	0.570096	0.561152	0.302816	0.47139	0.607896	0.741136	0.858805	0.769192	0.766455
2-oxoglutaramate amidase	0.427098	0.281955	0.180065	0.212378	0.238435	0.212243	0.241734	0.230411	0.269498	0.37246	0.458752	0.609475	0.223281	0.506622	0.589919	0.410051	0.738041	0.54141	0.766422
4-hydroxy-2-oxoheptanedioate aldolase	0.12661	0.3651	0.358301	0.386087	0.401792	0.474402	0.207962	0.107295	0.112951	0.283344	0.263852	0.277376	0.0295926	0.30649	0.223755	0.322314	0.658175	1.07954	0.764137
GTP cyclohydrolase IA	1.94974	0.791016	0.809583	0.974585	0.791071	0.804663	0.790067	0.725533	0.799441	0.688725	0.617137	0.600538	0.270442	0.606411	0.720678	0.859214	0.795779	0.829266	0.763926
small subunit ribosomal protein S19	0.758323	0.757615	0.631594	0.764733	0.663526	0.646211	0.620133	0.568145	0.584152	0.566337	0.484003	0.689789	0.259142	0.482011	0.544145	0.648611	0.720054	0.838635	0.763775
alanyl-tRNA synthetase	0.566162	0.299938	0.306633	0.450997	0.200419	0.200866	0.384148	0.311267	0.372281	0.566985	0.4478	0.65014	0.350834	0.607357	0.722831	0.470777	0.479593	0.551915	0.763637
flagellar M-ring protein FliF	0.23077	0.315387	0.200291	0.247779	0.261337	0.226098	0.226731	0.206831	0.24729	0.517521	0.374812	0.525148	0.223691	0.432495	0.593008	0.271047	0.736792	0.632015	0.75883
L-proline 4-hydroxylase	0.0226412	0.300173	0.303729	0.327947	0.279389	0.287201	0.26571	0.176332	0.259282	0.419293	0.498992	0.428156	0.121514	0.527727	0.46142	0.377977	0.715716	0.691984	0.756974
xanthine dehydrogenase molybdenum-binding subunit	0.111387	0.123484	0.094835	0.179018	0.0895456	0.0821134	0.29897	0.341523	0.349121	0.605778	0.636262	0.640548	0.22018	0.661429	0.558064	0.330672	0.71332	1.05286	0.756322
lysophosphatidate acyltransferase	1.18946	0.399148	0.484767	0.590666	0.491274	0.499591	0.364776	0.412196	0.441611	0.516575	0.385501	0.455442	0.154708	0.306403	0.374906	0.804314	0.786147	0.701031	0.756111
trehalose/maltose transport system substrate-binding protein	0.944455	1.14527	1.55684	1.23922	1.31181	1.4699	0.641713	0.520269	0.420048	0.883422	0.789601	0.730161	0.432251	0.646625	0.789839	1.02103	1.01185	0.657045	0.756091
phosphoribosylformylglycinamidine synthase subunit PurL	0.503208	0.515069	0.409156	0.496514	0.358841	0.33123	0.577057	0.498781	0.496779	0.598372	0.542472	0.627763	0.263703	0.568696	0.597747	0.288942	0.665726	0.781566	0.753971
cardiolipin synthase (CMP-forming)	0.484313	0.381687	0.363394	0.632349	0.561672	0.478379	0.596614	0.580871	0.625911	0.642686	0.681434	0.502681	0.282092	0.438769	0.432636	0.841214	0.879173	0.84429	0.752542
two-component system, OmpR family, response regulator CpxR	0.790862	0.480246	0.216915	0.24176	0.276912	0.181907	0.131336	0.128157	0.166551	0.467627	0.436429	0.438095	0.373344	0.426203	0.525842	0.607308	0.842417	0.907433	0.751502
molybdopterin molybdotransferase	0.31959	0.243464	0.265485	0.346922	0.283225	0.268419	0.441878	0.316939	0.370744	0.723497	0.63305	0.63021	0.206611	0.564131	0.606256	0.780521	0.748353	0.767509	0.750574
amidohydrolase family protein	0.387786	0.221413	0.203046	0.289998	0.202575	0.206591	0.265809	0.231274	0.281177	0.686437	0.587473	0.620377	0.293839	0.523952	0.487934	0.304985	0.853335	0.898668	0.748223
catalase-peroxidase	0.692731	0.98886	1.01719	0.92318	0.680462	0.813694	0.332543	0.240594	0.320597	0.377571	0.254677	0.453199	0.14158	0.352761	0.352161	0.312632	0.685926	0.765124	0.745471
3-demethoxyubiquinol 3-hydroxylase	0.140949	0.693047	0.915867	0.758177	0.782718	1.00407	0.519884	0.389129	0.386787	0.515907	0.364593	0.504013	0.21081	0.531242	0.728572	0.33129	0.593586	0.872607	0.744128
NEDD8-activating enzyme E1	0.279393	0.247978	0.21647	0.430073	0.187311	0.250488	0.518594	0.44592	0.480941	0.743333	0.67255	0.733669	0.378755	0.732346	0.698595	0.449425	0.726911	0.965218	0.742693
citrate synthase	0.817663	0.313526	0.287458	0.499428	0.35388	0.372194	0.377602	0.391057	0.432505	0.532371	0.462711	0.561175	0.248469	0.532257	0.459039	0.481961	0.567025	0.680778	0.740974
lysyl-tRNA synthetase, class II	0.972868	0.516779	0.477486	0.791175	0.620452	0.530078	0.73992	0.668702	0.775238	0.904712	0.65285	0.646888	0.387684	0.608051	0.632505	0.678546	0.85974	0.889371	0.740546
fructose transport system ATP-binding protein	0.440577	0.72526	0.636121	0.637962	0.487544	0.920262	0.430506	0.317018	0.349712	0.686021	0.680495	0.809195	0.183323	0.642173	0.972988	1.67231	0.791397	0.834373	0.737847
archaeal chaperonin	0.101778	0.0206013	0	0.294369	0.0371646	0.00897243	0.620309	0.418421	0.502287	0.530546	0.401108	0.699969	0.368758	0.685268	0.924783	0.148403	0.413639	0.624451	0.735799
purine-nucleoside phosphorylase	0.462499	0.385369	0.352898	0.311381	0.444025	0.511859	0.237126	0.234961	0.243288	0.527088	0.494315	0.582287	0.164621	0.460499	0.622076	0.649751	0.616518	0.721638	0.73574
alanine or glycine:cation symporter, AGCS family	1.03576	0.542001	0.491912	0.784248	0.448019	0.335609	0.403284	0.398579	0.484364	0.635313	0.520071	0.419453	0.278557	0.419929	0.365339	0.115103	0.821537	0.853554	0.734805
putative membrane protein PagO	0.555677	0.422124	0.484569	0.403134	0.496205	0.479883	0.312085	0.282669	0.360529	0.561411	0.436792	0.541403	0.196747	0.421248	0.511969	0.786391	0.739962	0.687319	0.734739
6-hydroxycyclohex-1-ene-1-carbonyl-CoA dehydrogenase	0.527396	0.233407	0.195804	0.2178	0.168412	0.157992	0.219311	0.228556	0.258294	0.556611	0.555918	0.45106	0.339329	0.565485	0.481275	0.395088	0.699211	0.73891	0.730729
demethylphylloquinol methyltransferase	0.326776	0.0514369	0.0610449	0.0791952	0.0640821	0.0664067	0.100072	0.067972	0.0730424	0.213647	0.280432	0.36796	0.077888	0.347468	0.561965	0.139841	0.437293	0.660662	0.730433
small subunit ribosomal protein S2	0.80067	0.482656	0.465907	0.56654	0.38188	0.48266	0.458144	0.422531	0.476108	0.480659	0.413218	0.490152	0.202255	0.461609	0.426187	0.53728	0.605797	0.629429	0.729919
RNA polymerase primary sigma factor	1.01849	0.929772	0.9584	0.869725	1.1434	1.01856	0.432833	0.532448	0.588449	0.496666	0.3772	0.418504	0.217163	0.390866	0.430553	1.25505	0.639099	0.739925	0.728741
aminopyrrolnitrin oxygenase	0.204093	0.139859	0.128117	0.262217	0.124863	0.109858	0.330511	0.346947	0.354129	0.431803	0.436415	0.630097	0.193019	0.554733	0.559616	0.412411	0.7342	0.714081	0.72614
4-hydroxy-tetrahydrodipicolinate synthase	0.640941	0.82855	0.798405	0.737528	0.587559	0.972563	0.315128	0.317221	0.359625	0.561616	0.562087	0.69204	0.165399	0.576315	0.543316	0.724586	0.675994	0.706098	0.725192
putative ATPase	0.651368	0.56519	0.561172	0.424974	0.597276	0.47644	0.345464	0.34114	0.356449	0.540504	0.466634	0.713243	0.186708	0.546654	0.540953	0.907074	0.788513	0.781558	0.723526
precorrin-3B C17-methyltransferase / cobalt-factor III methyltransferase	0.16216	0.171718	0.137189	0.0873476	0.194543	0.174135	0.136972	0.0877123	0.144349	0.270021	0.346882	0.431733	0.106425	0.5113	0.736568	0.183668	0.467703	0.524138	0.722848
exodeoxyribonuclease VII large subunit	0.701372	0.432127	0.59215	0.551531	0.436934	0.471018	0.330538	0.333314	0.391904	0.634275	0.493789	0.595373	0.243649	0.462633	0.52148	0.825835	0.814972	0.882572	0.720129
HTLV-1 integrase	0.0245431	0.0936807	0.00218813	0	0.0346541	0.00140561	0	0	0.00293496	0.0192475	0.0245615	0.0595787	0.0594567	0.0192218	0.047409	0.203985	0.570647	0.903832	0.71868
two-component system, NtrC family, response regulator AlgB	0.404523	0.162179	0.124244	0.0882331	0.135537	0.244881	0.0991075	0.0723587	0.0550952	0.233952	0.291462	0.255828	0.147541	0.240676	0.200134	0.29288	0.5206	0.930577	0.716079
cytochrome c oxidase subunit III	0.744769	1.09225	0.86812	0.915551	0.809529	1.03833	0.447777	0.50968	0.477247	0.472486	0.411726	0.42525	0.266225	0.468153	0.463899	0.365707	0.671875	0.67704	0.715408
preprotein translocase subunit SecA	1.20877	1.04805	1.13995	1.06383	1.15024	1.14469	0.470779	0.448711	0.572575	0.673828	0.483463	0.637597	0.244837	0.486958	0.654201	1.3229	0.809706	0.835106	0.715118
fumarate reductase (CoM/CoB) subunit B	0.0125279	0.0501033	0.0824808	0.158888	0.0828697	0.0860902	0.282012	0.238328	0.269847	0.584156	0.563672	0.569939	0.351703	0.614525	0.771577	0.397706	0.8078	0.88577	0.713281
urease accessory protein	0.198172	0.452671	0.423102	0.366206	0.567386	0.663759	0.26015	0.167914	0.196015	0.232828	0.361906	0.445986	0.156482	0.381251	0.722435	0.368011	0.470647	0.510579	0.711405
capsular polysaccharide transport system ATP-binding protein	0.0617547	0.67805	0.639543	0.496043	0.743479	0.855025	0.36197	0.251877	0.272131	0.657153	0.628281	0.595862	0.236988	0.686839	0.786139	0.319519	0.742985	0.713533	0.711339
2-furoyl-CoA dehydrogenase large subunit	0.0919375	0.135375	0.150608	0.160078	0.109304	0.102243	0.26417	0.282855	0.261699	0.624	0.577957	0.666366	0.197556	0.666879	0.665809	0.392206	1.12797	0.951128	0.709133
16S rRNA (uracil1498-N3)-methyltransferase	0.986331	0.605511	0.643174	0.607015	0.596468	0.744702	0.366782	0.3475	0.355786	0.52244	0.442321	0.540952	0.157562	0.378283	0.457575	0.62954	0.781392	0.752315	0.709034
duf3604 domain-containing protein	0.508186	0.549307	0.516403	0.694777	0.526633	0.429134	0.476723	0.501747	0.715737	0.768783	0.669743	0.506709	0.31992	0.424311	0.500627	0.0755133	0.599042	0.637469	0.708988
NAD(P)H-quinone oxidoreductase subunit 2	0.055222	0.160841	0.355895	0.28835	0.304095	0.251732	0.342625	0.426755	0.407796	0.549357	0.62681	0.659258	0.257145	0.661881	0.602044	0.629951	0.613728	0.75474	0.708903
large subunit ribosomal protein L1	0.831415	0.513505	0.403216	0.637976	0.491329	0.333047	0.48393	0.365284	0.48669	0.529687	0.423708	0.546583	0.219305	0.455248	0.500912	0.768281	0.744913	0.749399	0.708567
two-component system, NtrC family, sensor histidine kinase PilS	1.35301	0.560086	0.591308	0.486394	0.501602	0.665948	0.55434	0.413262	0.402432	0.38981	0.389765	0.484196	0.207522	0.479174	0.547743	0.42483	0.606988	0.631983	0.70808
2,5-diketo-D-gluconate reductase A	0.531762	0.149238	0.13351	0.305396	0.150608	0.152761	0.488792	0.314543	0.405687	0.503966	0.431675	0.363164	0.248904	0.420615	0.320754	0.181744	0.562629	0.654709	0.707369
DNA polymerase V	0.525544	0.922732	0.974482	0.89184	1.12786	0.833427	0.575957	0.656196	0.675685	0.539598	0.46178	0.550205	0.336216	0.475668	0.633465	1.01052	0.823407	0.858767	0.707329
phosphopantothenoylcysteine decarboxylase / phosphopantothenate---cysteine ligase	1.32807	0.773618	0.837782	0.795537	0.746465	0.858919	0.473242	0.361252	0.438453	0.422394	0.417667	0.641165	0.255474	0.570866	0.815822	0.571559	0.59653	0.657544	0.706651
multicomponent Na+:H+ antiporter subunit A	0.475506	0.430989	0.312147	0.34239	0.400445	0.388964	0.38489	0.356009	0.392585	0.582834	0.559706	0.772129	0.409156	0.840049	0.621107	0.717842	0.644503	0.46744	0.705986
dehydrogenase/reductase SDR family member 4	0.578483	0.582349	0.685997	0.573101	0.588038	0.698302	0.405131	0.386197	0.326419	0.413712	0.382857	0.477111	0.156989	0.511248	0.599942	0.642683	0.67449	0.693184	0.703714
aspartyl-tRNA synthetase	1.05927	1.10032	0.796498	0.905309	0.788718	0.85956	0.511351	0.498014	0.630009	0.478424	0.462533	0.513809	0.185568	0.443715	0.523237	0.603973	0.791332	0.741133	0.701127
malate synthase	0.118168	0.637051	0.711112	0.627511	0.579173	0.571728	0.376044	0.318208	0.325714	0.388858	0.391705	0.439819	0.201574	0.396663	0.406546	0.353419	0.597756	0.597229	0.699507
transcription termination factor Rho	0.772959	0.675702	0.729445	0.695047	0.521724	0.612099	0.437418	0.41263	0.484021	0.488917	0.472476	0.471065	0.202768	0.452706	0.473796	0.888945	0.827979	0.744323	0.699362
3-dehydrosphinganine reductase	0.179641	0.586655	0.543721	0.604197	0.547371	0.607916	0.404108	0.391007	0.455189	0.407338	0.349178	0.410756	0.209405	0.364936	0.530697	0.596619	0.627195	0.705083	0.69902
NAD(P)H-quinone oxidoreductase subunit 6	0.0536012	0.347449	0.532543	0.398096	0.451235	0.574593	0.28658	0.279449	0.2224	0.336306	0.373931	0.365521	0.115107	0.332593	0.360996	0.0943997	0.629065	0.793167	0.698526
5-formyl-3-hydroxy-2-methylpyridine 4-carboxylic acid 5-dehydrogenase	0.696618	0.586518	0.794121	0.696316	0.714462	0.690353	0.52605	0.46928	0.420976	0.651916	0.536019	0.643816	0.26132	0.617866	0.627477	0.444931	0.788505	0.711366	0.698164
flagellar motor switch protein FliN	0.124535	0.141206	0.102305	0.151647	0.102123	0.0661619	0.149798	0.158272	0.221984	0.654204	0.493967	0.596773	0.151589	0.514007	0.650562	0.30213	0.894269	0.554202	0.696992
oligopeptide transport system substrate-binding protein	0.429968	0.35732	0.41283	0.399186	0.450619	0.432768	0.175416	0.204739	0.200119	0.21247	0.177368	0.343325	0.0444824	0.336412	0.48388	0.649011	0.582457	0.641747	0.6969
L-threonylcarbamoyladenylate synthase	1.2343	0.467185	0.464764	0.667432	0.533776	0.531572	0.530496	0.44919	0.48032	0.562158	0.527661	0.678638	0.290714	0.521531	0.599546	0.755435	0.8	0.816674	0.694911
methylmalonyl-CoA/ethylmalonyl-CoA epimerase	0.341272	0.097894	0.094743	0.21448	0.0899861	0.0874469	0.256212	0.2308	0.267244	0.317356	0.34507	0.335788	0.125049	0.335796	0.351975	0.230285	0.550681	0.74355	0.694411
soraphen polyketide synthase A	0.327189	0.285353	0.376682	0.327982	0.218869	0.207159	0.199152	0.218305	0.283413	0.309501	0.2783	0.450977	0.158449	0.335874	0.382413	0.193779	0.361195	0.584606	0.692916
acetolactate synthase I/II/III large subunit	0.25136	0.323388	0.369842	0.386131	0.300071	0.265304	0.197595	0.19362	0.245813	0.553378	0.474999	0.51612	0.227691	0.605092	0.670529	0.271592	0.953518	0.730121	0.692416
tRNA-dihydrouridine synthase B	1.00647	0.518746	0.490649	0.647938	0.724666	0.476734	0.505678	0.461352	0.5451	0.703952	0.688441	0.794558	0.257205	0.646147	0.742071	0.839011	0.776521	0.701031	0.692376
small subunit ribosomal protein S3	0.62862	0.670221	0.664193	0.724381	0.71953	0.780611	0.607688	0.52911	0.584821	0.497612	0.49229	0.525893	0.284264	0.422107	0.600287	0.720813	0.69656	0.723636	0.69158
DNA ligase (NAD+)	0.78213	0.698664	0.65166	0.791856	0.680839	0.63953	0.706831	0.609628	0.725079	0.622129	0.535038	0.659544	0.335594	0.559237	0.544145	1.03762	0.662798	0.774525	0.691547
aspartate carbamoyltransferase catalytic subunit	0.196361	0.879097	0.817774	0.757737	0.774554	0.941821	0.60609	0.431756	0.45813	0.685227	0.589832	0.639388	0.266708	0.611921	0.84961	0.472006	0.81243	0.907417	0.691481
porv/porq family protein	0.396965	0.088249	0.0396525	0.201399	0.0795296	0.0564254	0.215006	0.304394	0.287668	0.483429	0.401229	0.483368	0.168584	0.441433	0.325577	0.108656	0.749076	0.791838	0.690961
L-prolyl-PCP dehydrogenase	0.275399	0.615085	0.557435	0.552128	0.430519	0.456761	0.579624	0.527706	0.615786	0.71387	0.745574	0.87046	0.382007	0.721273	0.605692	0.493853	0.780275	0.78934	0.69077
alpha-1,6-rhamnosyltransferase	0.628802	0.407016	0.404402	0.535771	0.306208	0.313599	0.239013	0.20448	0.285329	0.340557	0.335262	0.447115	0.0804039	0.431401	0.547473	0.610369	0.74449	0.568727	0.684153
L-cystine transport system ATP-binding protein	0.297933	0.278238	0.24737	0.225542	0.201112	0.276162	0.261667	0.176727	0.189434	0.339618	0.392246	0.579335	0.216826	0.536883	0.701829	0.807175	0.485508	0.58173	0.683909
queuine tRNA-ribosyltransferase	0.84123	0.752582	0.619622	0.792362	0.873025	0.725973	0.439985	0.441071	0.483496	0.586213	0.480677	0.507876	0.314364	0.476293	0.501028	0.711027	0.861872	0.777474	0.683804
ATP-dependent DNA helicase RecG	0.690606	0.626985	0.693951	0.644763	0.726424	0.599625	0.402573	0.443884	0.488191	0.648174	0.5326	0.535779	0.297109	0.493996	0.504174	1.1389	0.719243	0.712897	0.683764
molybdopterin adenylyltransferase	0.283495	0.400778	0.500108	0.533865	0.448733	0.498494	0.455848	0.356375	0.373661	0.534011	0.452114	0.561137	0.192663	0.480961	0.507827	0.437819	0.764186	0.857558	0.6836
ABC transport system ATP-binding/permease protein	0.427446	0.381404	0.277626	0.504064	0.248819	0.193397	0.289762	0.323644	0.458636	0.573233	0.477436	0.57731	0.376107	0.542454	0.63867	0.781402	0.754488	0.670176	0.683159
transposase, IS30 family	0.504986	0.142171	0.0161157	0.0309304	0.0342008	0.01746	0.0581236	0.0313218	0.0247874	0.106923	0.222205	0.143831	0.189103	0.142085	0.123919	0.360889	0.410498	1.12003	0.682053
TetR/AcrR family transcriptional regulator, ethionamide resistance regulator	1.29157	0.413001	0.343042	0.479978	0.309826	0.245429	0.336704	0.365803	0.480356	0.569908	0.594374	0.511211	0.338979	0.552494	0.355894	1.07752	0.741087	0.778086	0.681842
retinol dehydrogenase 13	0.391822	0.383624	0.350565	0.405075	0.394594	0.388973	0.236745	0.266357	0.319175	0.459924	0.438867	0.520984	0.212144	0.41165	0.416299	0.380452	0.747652	0.66614	0.681414
chaperonin GroES	0.781411	0.651038	0.699538	0.775546	0.684696	0.70581	0.510694	0.532442	0.520825	0.551282	0.450707	0.469115	0.253483	0.452888	0.425115	0.737804	0.657525	0.75532	0.681388
N6-L-threonylcarbamoyladenine synthase	0.713512	0.426714	0.44448	0.601977	0.412638	0.524255	0.549043	0.429839	0.491927	0.572017	0.525536	0.575759	0.278756	0.474791	0.673842	0.602083	0.707003	0.679908	0.680973
prolyl oligopeptidase	0.526701	0.819473	0.735709	0.922626	0.639919	0.488292	0.361064	0.384009	0.49928	0.672678	0.500946	0.402399	0.370768	0.395205	0.365213	0.230419	0.656035	0.656787	0.680802
large subunit ribosomal protein L14	0.637352	0.60956	0.557759	0.654058	0.590395	0.565028	0.46335	0.466872	0.545106	0.534196	0.432101	0.622011	0.141803	0.451317	0.574425	0.688117	0.694902	0.711036	0.68013
2-oxoisovalerate ferredoxin oxidoreductase delta subunit	0.144174	0.108075	0.11446	0.238052	0.151776	0.0985987	0.398725	0.397965	0.449621	0.455163	0.503569	0.587196	0.214907	0.528447	0.516573	0.480447	0.841431	0.645839	0.679926
5'-nucleotidase / UDP-sugar diphosphatase	0.389184	0.285495	0.163567	0.413829	0.202895	0.118919	0.195644	0.226836	0.280599	0.47564	0.416146	0.511429	0.250611	0.37555	0.379155	0.397625	0.824904	0.732465	0.679662
4-hydroxy-2-oxovalerate/4-hydroxy-2-oxohexanoate aldolase	0.628148	0.638925	0.711132	0.650787	0.63518	0.672095	0.367606	0.299274	0.3964	0.349318	0.44198	0.636189	0.243945	0.41487	0.951264	0.898181	0.659825	0.731716	0.679616
cyclohexanone monooxygenase	0.137997	0.369034	0.437141	0.401707	0.290401	0.431093	0.409527	0.316765	0.312317	0.395047	0.425492	0.496138	0.143728	0.534106	0.465348	0.41131	0.795356	0.807039	0.67932
ATP-binding cassette, subfamily C, bacterial LapB	0.324584	0.620003	0.699639	0.471947	0.779784	0.606942	0.663991	0.531986	0.537308	0.789049	0.715852	0.675212	0.448143	0.700793	0.481979	0.473606	0.647016	0.70841	0.675593
octopine/nopaline transport system permease protein	0.0701976	0.371068	0.427435	0.309352	0.364829	0.405851	0.383532	0.33615	0.263706	0.537449	0.592	0.770532	0.217767	0.694033	0.965887	0.231135	0.793691	0.652203	0.674731
molecular chaperone GrpE	0.609187	0.46606	0.557343	0.600384	0.459412	0.507789	0.454748	0.374413	0.414998	0.564201	0.430474	0.553028	0.240469	0.525297	0.450315	0.471057	0.645256	0.671787	0.674349
S-adenosylmethionine uptake transporter	0.310692	0.731427	0.899127	0.719129	0.8471	0.941615	0.521605	0.281096	0.268714	0.408026	0.34846	0.555513	0.138563	0.493536	0.706661	0.277599	0.875784	0.576663	0.673849
anaerobic dimethyl sulfoxide reductase subunit B	0.845051	0.27301	0.394211	0.575321	0.29292	0.310621	0.305077	0.282516	0.315878	0.460102	0.404363	0.410734	0.209948	0.466851	0.367375	0.342815	0.588518	0.610763	0.673533
glutamine---fructose-6-phosphate transaminase (isomerizing)	0.747424	0.461355	0.542225	0.57406	0.460229	0.400909	0.34119	0.286368	0.335019	0.425131	0.355631	0.539032	0.199088	0.526669	0.537491	0.633672	0.587291	0.607726	0.672966
thiamine kinase	0.736781	0.567414	0.580381	0.707636	0.596442	0.447069	0.904924	0.900968	1.09407	0.673002	0.626291	0.589824	0.339781	0.621389	0.530376	1.04608	0.872294	0.677386	0.672486
tRNA uridine 5-carboxymethylaminomethyl modification enzyme	1.1735	1.02072	1.1163	0.970206	0.997884	0.931247	0.508621	0.478606	0.526707	0.479151	0.472476	0.549264	0.162805	0.379611	0.47019	0.536711	0.765369	0.700032	0.672282
dehydrogenase/reductase SDR family member 7	0.0904407	0.265292	0.248294	0.366097	0.259429	0.254524	0.399309	0.376409	0.432571	0.35318	0.457011	0.351035	0.203118	0.4918	0.314165	0.208324	0.548804	0.714404	0.67188
octaprenyl-diphosphate synthase	0.646845	0.547313	0.621598	0.688993	0.487728	0.555879	0.487882	0.384133	0.362994	0.523028	0.512665	0.556138	0.275613	0.468083	0.483801	0.522401	0.70945	0.612069	0.670478
MerR family transcriptional regulator, repressor of the yfmOP operon	1.2353	0.485461	0.473628	0.598025	0.426973	0.429237	0.475107	0.431801	0.548891	0.465081	0.436877	0.398649	0.231559	0.418523	0.337035	1.83689	0.645212	0.773438	0.669911
3'-5' exoribonuclease	1.665	0.254783	0.400786	0.511135	0.3297	0.30926	0.407807	0.376104	0.477608	0.45794	0.452967	0.62439	0.193019	0.517218	0.579397	0.570818	0.696114	0.906603	0.66951
5'-nucleotidase	0.760324	0.571472	0.520774	0.765047	0.46667	0.448528	0.440388	0.393634	0.510459	0.688844	0.523795	0.67513	0.225284	0.484033	0.529709	0.341465	0.696501	0.64426	0.667771
N-acyl-phosphatidylethanolamine-hydrolysing phospholipase D	0.127322	0.450288	0.599353	0.475398	0.497843	0.596539	0.318224	0.200899	0.266231	0.449946	0.407334	0.508034	0.0928261	0.39314	0.482561	0.236669	0.789499	0.650036	0.666751
glucoselysine-6-phosphate deglycase	0.546886	0.446309	0.335984	0.513508	0.431904	0.281314	0.494243	0.478679	0.532914	0.601467	0.562108	0.601938	0.337036	0.546411	0.51853	0.533072	0.843337	0.687754	0.665737
ATP-binding cassette, subfamily B, bacterial CvaB/MchF/RaxB	0.237327	0.389405	0.365654	0.511711	0.382577	0.430897	0.40126	0.361794	0.416161	0.635115	0.540375	0.605665	0.201501	0.547852	0.615725	0.717946	0.923466	0.546106	0.664499
carbohydrate binding family 9 domain-containing protein	0.578326	0.126949	0.111972	0.312776	0.0903882	0.072852	0.0908138	0.105564	0.10872	0.513864	0.43488	0.439044	0.235178	0.404951	0.342632	0.125266	0.708318	0.82527	0.664071
divalent anion:Na+ symporter, DASS family	0.126329	0.121468	0.0513387	0.166914	0.116711	0.0822015	0.28998	0.289091	0.348139	0.506036	0.439407	0.45548	0.232626	0.398911	0.385851	0.105576	0.826467	0.851621	0.663689
phosphoribosylformylglycinamidine cyclo-ligase	0.290317	0.423701	0.401754	0.474573	0.482588	0.327161	0.708058	0.897394	1.04888	0.481175	0.383369	0.597692	0.209821	0.425821	0.446247	0.287801	0.589394	0.694771	0.663498
teichoic acid transport system ATP-binding protein	0.970586	0.262594	0.308623	0.327232	0.247048	0.237382	0.390377	0.350291	0.422953	0.59172	0.524051	0.581519	0.299124	0.677067	0.599243	1.0896	0.700445	0.489392	0.662728
dimethylglycine oxidase	0.027702	0.660124	0.623578	0.452615	0.55495	0.657137	0.324752	0.262184	0.185541	0.412357	0.401193	0.651021	0.177278	0.440478	0.745296	0.136356	0.645373	0.519812	0.662293
chromosomal replication initiator protein	0.976606	0.682666	0.850586	0.843143	0.896	0.783966	0.414602	0.44142	0.52796	0.357041	0.354899	0.454975	0.158744	0.313519	0.398922	0.707764	0.663156	0.727889	0.662004
cobalt-zinc-cadmium efflux system protein	0.228413	0.219876	0.0898439	0.127355	0.0833872	0.0833133	0.0837606	0.129663	0.0817629	0.435651	0.344423	0.472473	0.208421	0.322241	0.399407	0.531231	0.810378	0.720446	0.660114
site-specific DNA recombinase	0.179467	0.0686135	0.00921724	0.0282653	0.0193008	0.0172445	0.0756842	0.050955	0.0821185	0.121376	0.092454	0.0775057	0.0981956	0.0822762	0.0925999	0.216287	0.382652	0.98647	0.658929
dipeptide transport system substrate-binding protein	0.397114	0.442127	0.487439	0.430418	0.44562	0.403495	0.42304	0.4004	0.423122	0.757252	0.791527	0.805212	0.345428	0.848128	0.704793	0.863051	0.848705	0.703464	0.658027
homospermidine synthase (spermidine-specific)	0.660382	0.449614	0.34996	0.517948	0.333215	0.412501	0.667898	0.376025	0.402107	0.419405	0.437659	0.687274	0.279232	0.566735	0.731973	0.377903	0.596537	0.570419	0.657922
biopolymer transport protein ExbD	0.928413	0.760358	0.682584	0.933596	0.685894	0.649781	0.439143	0.367359	0.464476	0.542362	0.523596	0.464809	0.236874	0.395891	0.386578	0.569839	0.582369	0.636486	0.657889
L-idonate 5-dehydrogenase	0.576672	0.581538	0.608333	0.596262	0.55746	0.605492	0.258331	0.266193	0.308881	0.33464	0.331751	0.32548	0.088446	0.306863	0.311499	0.561773	0.62388	0.721291	0.65536
DNA primase	1.81636	0.853773	1.03016	0.95948	1.09813	0.856867	1.24903	1.42275	1.47285	0.571898	0.552073	0.553977	0.272795	0.420129	0.515781	0.886153	0.834281	0.712639	0.654478
DtxR family transcriptional regulator, manganese transport regulator	1.19972	0.120307	0.0703831	0.274993	0.119444	0.0826913	0.463182	0.37629	0.409502	0.504991	0.585199	0.692891	0.296789	0.626466	0.649182	0.286715	0.62545	0.653847	0.653892
HSP20 family protein	0.407599	0.370722	0.351131	0.384966	0.35858	0.438454	0.202262	0.258536	0.229439	0.252955	0.237691	0.246514	0.0638066	0.241301	0.293993	0.36469	0.386245	0.573988	0.65382
ATP-dependent helicase HepA	1.8259	0.681413	0.589066	0.715504	0.717742	0.665733	0.633651	0.709869	0.818135	0.477373	0.424049	0.559112	0.190062	0.420953	0.61025	1.21267	0.629853	0.671191	0.65378
dehydrogenase/reductase SDR family member 7B	0.763615	0.478855	0.421679	0.570039	0.488023	0.386441	0.357465	0.337108	0.40365	0.341609	0.30665	0.296184	0.141918	0.301839	0.2717	0.458749	0.564644	0.94499	0.652931
NADH-quinone oxidoreductase subunit H	0.114058	0.413307	0.467306	0.381909	0.408395	0.531949	0.407399	0.298265	0.300993	0.582252	0.517484	0.550378	0.214726	0.475	0.593814	0.754009	0.885717	0.613092	0.652147
translation initiation factor IF-2	1.11823	0.930512	0.912667	0.943952	0.824399	0.859188	0.469706	0.475838	0.505475	0.552591	0.468112	0.507981	0.241942	0.479642	0.562808	1.17726	0.824736	0.74558	0.650916
7-cyano-7-deazaguanine synthase	0.0894484	0.236911	0.202436	0.32024	0.275073	0.27268	0.245007	0.251527	0.34031	0.371389	0.409096	0.534281	0.174587	0.431228	0.38566	0.234032	0.665821	0.689776	0.650745
carboxymuconolactone decarboxylase family protein	0.252683	0.139323	0.124476	0.172082	0.116775	0.111514	0.203983	0.262844	0.287571	0.30714	0.322292	0.240227	0.14374	0.236259	0.200367	0.256597	0.607652	0.9326	0.650672
raffinose/stachyose/melibiose transport system permease protein	0.135318	0.316135	0.352937	0.267739	0.292142	0.292765	0.236759	0.247823	0.296443	0.552353	0.569563	0.61845	0.290714	0.562509	0.702248	1.5029	0.854292	0.658036	0.650251
flagellin	0.049938	0.192195	0.105887	0.199235	0.0940105	0.0710399	0.116809	0.137979	0.193936	0.443156	0.268997	0.287443	0.0725789	0.353039	0.325679	0.176547	0.849048	0.496481	0.648012
glycine hydroxymethyltransferase	1.00165	0.866213	0.906136	0.968583	0.996776	0.874895	0.482287	0.446343	0.527954	0.419121	0.39511	0.440527	0.148229	0.312886	0.415441	0.897086	0.540026	0.651519	0.647571
drug efflux transport system permease protein	0.00186885	0.130555	0.116963	0.161112	0.167069	0.100176	0.206545	0.218311	0.237804	0.380851	0.351942	0.541976	0.104669	0.419356	0.565678	0.396229	0.582427	0.558319	0.647176
2-oxoglutarate-dependent dioxygenase	0.0390804	0.234607	0.244126	0.256429	0.235873	0.198133	0.406571	0.397068	0.474956	0.815166	0.825129	0.859814	0.309513	0.860529	0.676512	0.41119	0.914454	0.743461	0.646399
UDP-glucuronate 4-epimerase	1.14073	0.427914	0.440641	0.491218	0.546409	0.385129	0.900664	0.965839	1.17628	0.404118	0.370321	0.495949	0.0978457	0.364051	0.611955	0.993115	0.667756	0.784458	0.645728
NADP-reducing hydrogenase subunit HndD	0.73884	0.358791	0.380821	0.643262	0.392448	0.3473	0.433779	0.385887	0.545962	0.446832	0.471992	0.540884	0.151927	0.43712	0.486862	1.01685	0.649835	0.649642	0.644859
Fe-S cluster assembly ATP-binding protein	0.235384	1.11728	1.30623	0.966402	1.12112	1.15456	0.690294	0.558391	0.626869	0.789505	0.664491	0.720087	0.394538	0.666723	0.717505	0.336693	0.919398	0.816666	0.644069
DNA polymerase IV	0.744612	0.220368	0.193528	0.300489	0.147328	0.124791	0.306617	0.212402	0.323285	0.32406	0.391094	0.449306	0.135173	0.437224	0.447944	0.632059	0.713233	0.617756	0.642706
serine---pyruvate transaminase	0.209253	0.196608	0.291641	0.197486	0.285864	0.257938	0.160522	0.158955	0.165756	0.315769	0.529089	0.442289	0.208198	0.528994	0.854643	0.366246	0.615751	0.758639	0.642613
pyruvate kinase	1.08247	0.800165	0.731159	0.799964	0.643618	0.702974	0.545313	0.471304	0.50439	0.757642	0.634969	0.776187	0.26564	0.62788	0.598577	0.802551	0.687146	0.812324	0.641955
sulfite dehydrogenase (cytochrome) subunit B	0.549012	0.280635	0.243424	0.376029	0.23725	0.196282	0.142971	0.12734	0.147706	0.278781	0.290759	0.312432	0.122938	0.346105	0.308499	0.428707	0.430932	0.649779	0.641837
lipoprotein-releasing system permease protein	0.682792	0.404163	0.439412	0.517831	0.416491	0.372072	0.217211	0.203115	0.254521	0.535267	0.432066	0.502681	0.196102	0.46016	0.496401	0.421281	0.74262	0.73145	0.639414
4-aminobutyrate aminotransferase / (S)-3-amino-2-methylpropionate transaminase	0.889167	0.280701	0.310453	0.377124	0.263137	0.205842	0.383134	0.384325	0.56829	0.666879	0.655927	0.749789	0.244397	0.574797	0.554187	0.369949	0.847558	0.645299	0.639098
mitochondrial chaperone BCS1	0.182974	0.573196	0.526787	0.60694	0.522104	0.691352	0.464572	0.394773	0.569086	0.481287	0.459577	0.543459	0.14491	0.335127	0.530082	0.335347	0.443311	0.494395	0.638907
dipeptide transport system ATP-binding protein	0.440552	0.633498	0.675541	0.495445	0.540336	0.530926	0.421501	0.339584	0.323152	0.553675	0.702591	0.648996	0.186563	0.789716	0.723861	0.972715	0.841	0.666269	0.638446
S-adenosylmethionine synthetase	0.458736	0.565225	0.68926	0.665129	0.619896	0.745431	0.485773	0.445739	0.445149	0.556955	0.463642	0.502281	0.201525	0.561068	0.535879	0.5976	0.686715	0.681793	0.638439
sec-independent protein translocase protein TatC	0.201447	0.533996	0.62564	0.543099	0.466379	0.552421	0.414597	0.398027	0.404608	0.512925	0.508664	0.483632	0.283975	0.568696	0.552337	0.641195	0.593302	0.633159	0.638103
C4-dicarboxylate-binding protein DctP	0.228909	0.854473	0.979506	0.736943	0.827016	0.931536	0.532868	0.46177	0.391536	0.476097	0.438682	0.446091	0.239462	0.454008	0.398824	0.678083	0.750245	0.835831	0.636648
aspartyl-tRNA(Asn)/glutamyl-tRNA(Gln) amidotransferase subunit B	0.69111	0.76808	0.774432	0.691557	0.723435	0.918905	0.425118	0.376803	0.421338	0.431075	0.359831	0.499774	0.189477	0.461167	0.512403	0.983305	0.51762	0.533966	0.636233
NADH-quinone oxidoreductase subunit L	0.1043	0.411686	0.475559	0.480628	0.496081	0.555218	0.36862	0.361737	0.35032	0.473749	0.446599	0.521827	0.22275	0.49679	0.466275	0.925714	0.662396	0.605447	0.635924
3-phosphoshikimate 1-carboxyvinyltransferase	1.07471	0.533313	0.395378	0.620715	0.386794	0.33509	0.337836	0.277312	0.326099	0.494167	0.447971	0.613383	0.178497	0.528005	0.680548	0.859258	0.701153	0.655909	0.635154
5-methylcytosine-specific restriction enzyme A	2.31941	0.730603	0.801377	0.54737	1.13049	0.952953	0.744334	0.741535	0.782205	0.442541	0.45463	0.375444	0.182907	0.339874	0.32396	0.910226	0.529334	0.689962	0.634199
histidine triad (HIT) family protein	0.674125	0.325461	0.43657	0.508156	0.376521	0.330555	0.384501	0.318744	0.3674	0.450931	0.31252	0.560535	0.159758	0.44283	0.520767	0.49945	0.606257	0.580352	0.634074
acrylyl-CoA reductase (NADPH) / 3-hydroxypropionyl-CoA dehydratase / 3-hydroxypropionyl-CoA synthetase	0.549309	0.517333	0.474635	0.482874	0.485915	0.442627	0.287155	0.197821	0.238876	0.336365	0.307872	0.450661	0.144005	0.296111	0.375898	0.338206	0.412412	0.429706	0.63279
glutamate dehydrogenase	0.130472	0.117631	0.0293025	0.146194	0.0809922	0.0406257	0.155633	0.146217	0.156698	0.448406	0.430239	0.45801	0.220252	0.425266	0.580315	0.215765	0.601832	0.611891	0.631243
chorismate synthase	0.698255	0.74397	0.86037	0.895587	0.804247	0.814292	0.692775	0.519496	0.531703	0.629858	0.43257	0.654078	0.210678	0.61895	0.658591	0.411378	0.654925	0.556233	0.630966
guanidinobutyrase	0.0899032	0.464979	0.570903	0.334704	0.453994	0.476361	0.287322	0.207282	0.199649	0.572599	0.548385	0.663083	0.311462	0.60333	0.73147	0.40089	0.714109	0.525048	0.630643
UDP-glucuronate decarboxylase	1.13117	0.635066	0.597417	0.684744	0.554791	0.558063	0.520491	0.405729	0.433349	0.386352	0.308682	0.363495	0.121351	0.271413	0.435497	1.27181	0.610836	0.665077	0.630281
NAD(P)H-quinone oxidoreductase subunit 4L	0.121938	0.183972	0.20656	0.237891	0.259019	0.283062	0.409047	0.371762	0.392416	0.477148	0.466556	0.569758	0.229948	0.549162	0.451844	0.429738	0.686562	0.737927	0.629972
8-oxo-dGTP diphosphatase	0.164128	0.197015	0.284645	0.146343	0.200188	0.210896	0.22516	0.146133	0.190875	0.429171	0.422088	0.485966	0.127505	0.420745	0.419053	0.40867	0.727912	0.694376	0.628411
very long chain acyl-CoA dehydrogenase	0.221773	0.575172	0.518712	0.684936	0.519534	0.482052	0.348633	0.388492	0.421398	0.528179	0.575491	0.552803	0.210418	0.499142	0.347902	0.326958	0.610763	0.488933	0.62826
L-seryl-tRNA(Ser) seleniumtransferase	0.0771934	0.074599	0.0607786	0.292424	0.102183	0.0672246	0.532895	0.420084	0.439375	0.690609	0.683281	0.655832	0.340608	0.634753	0.668166	0.180756	0.747163	0.760315	0.628201
periplasmic protein TonB	0.510709	0.52346	0.380444	0.600271	0.380558	0.285389	0.21085	0.29213	0.350995	0.460816	0.407042	0.351652	0.280765	0.292579	0.280856	0.188929	0.624551	0.723378	0.627714
tyrosyl-tRNA synthetase	0.713586	0.375348	0.379698	0.548006	0.367031	0.431729	0.446541	0.377525	0.473685	0.557014	0.563203	0.481719	0.272312	0.608129	0.645865	0.63174	0.654823	0.666261	0.626877
xanthine dehydrogenase accessory factor	0.269271	0.14821	0.132875	0.249616	0.136855	0.114036	0.47594	0.397497	0.39555	0.510671	0.518856	0.65462	0.256898	0.569	0.509896	0.243933	0.657423	0.754635	0.625185
misacylated tRNA(Ala) deacylase	0.514008	1.13974	0.911486	0.705708	1.00557	1.28361	0.574477	0.498922	0.518517	0.62482	0.459335	0.461458	0.213574	0.540406	0.514765	0.952099	0.66623	0.721888	0.625159
thiosulfate/3-mercaptopyruvate sulfurtransferase	0.100107	0.161705	0.110631	0.146888	0.150519	0.108512	0.0867892	0.0517388	0.0685104	0.114989	0.199442	0.239918	0.0431491	0.317338	0.334994	0.0719051	0.402385	0.515703	0.624079
hd domain-containing protein	0.288282	0.430896	0.529517	0.355654	0.379361	0.394175	0.356238	0.314509	0.334723	0.525475	0.512239	0.65063	0.244035	0.603469	0.665818	0.37768	0.760936	0.578403	0.623947
dihydropyrimidinase	0.0389068	0.0976681	0.11477	0.109279	0.0895542	0.107669	0.159074	0.135459	0.17344	0.452234	0.518671	0.543828	0.16847	0.562925	0.530711	0.398038	0.661731	0.801738	0.622064
nondiscriminating glutamyl-tRNA synthetase	1.37973	0.402532	0.478266	0.603163	0.452347	0.425642	0.297893	0.30136	0.391229	0.464102	0.367002	0.42266	0.136977	0.355755	0.406816	0.501442	0.627341	0.715467	0.621966
duf1800 domain-containing protein	0.0204912	0.0344463	0.0247859	0.0593048	0.0240565	0.0180428	0.0198876	0.00444877	0.0107997	0.112344	0.0791499	0.10769	0	0.126439	0.0669289	0.377531	0.552032	0.939568	0.618792
DNA helicase II / ATP-dependent DNA helicase PcrA	0.99474	0.661635	0.574543	0.584982	0.534195	0.724073	0.435214	0.352524	0.485238	0.46805	0.376127	0.436077	0.134563	0.391222	0.447883	1.72523	0.6499	0.63535	0.617027
membrane fusion protein, copper/silver efflux system	1.2326	1.17214	0.84087	0.817565	0.704254	0.819782	0.462666	0.383186	0.391711	0.514823	0.488836	0.436002	0.367956	0.369666	0.379561	0.658695	0.779625	0.71475	0.616402
agmatinase	0.492152	0.270657	0.316644	0.379819	0.371299	0.409259	0.529839	0.389383	0.400196	0.478259	0.432314	0.425032	0.249272	0.540519	0.647328	0.135693	0.49953	0.670692	0.61577
small subunit ribosomal protein S1	0.941098	0.520261	0.515188	0.525255	0.501568	0.463588	0.242952	0.270912	0.37154	0.496468	0.354529	0.46843	0.13463	0.338755	0.425246	0.94202	0.755349	0.622654	0.615684
rod shape-determining protein MreB and related proteins	0.87138	0.73362	0.85352	0.892053	0.820067	0.692532	0.560108	0.559265	0.609946	0.464479	0.409387	0.511045	0.17977	0.399744	0.431331	0.771832	0.719316	0.675823	0.613808
3-deoxy-7-phosphoheptulonate synthase	0.794724	0.869682	0.903643	0.878684	0.742402	0.862612	0.472893	0.488908	0.519963	0.562363	0.446649	0.550913	0.173495	0.479104	0.467673	0.785996	0.769108	0.660791	0.613505
DNA repair protein RadA	1.56147	0.569421	0.53462	0.754801	0.754535	0.68571	1.43269	1.43147	1.50345	0.549271	0.451922	0.587098	0.162105	0.356432	0.546154	0.491539	0.586393	0.701868	0.613242
phosphoribosylaminoimidazolecarboxamide formyltransferase / IMP cyclohydrolase	0.758587	0.676388	0.639485	0.790874	0.686385	0.681655	0.725325	0.68639	0.908709	0.603966	0.553502	0.576324	0.273429	0.4771	0.537463	0.627693	0.683451	0.692491	0.612688
NADH-ubiquinone oxidoreductase chain 2	0.0885388	0.14105	0.135006	0.216727	0.154376	0.243509	0.350951	0.173947	0.210979	0.401758	0.334132	0.381438	0.254267	0.403883	0.644457	0.264923	0.512829	0.383754	0.6123
argininosuccinate synthase	0.497577	0.655681	0.663617	0.517338	0.614554	0.70673	0.343929	0.295992	0.281774	0.381598	0.443465	0.575654	0.173308	0.425925	0.510898	0.809633	0.608426	0.653033	0.609818
ABC-2 type transport system ATP-binding protein	0.657876	0.643798	0.449486	0.390471	0.567134	0.595217	0.433281	0.462412	0.413576	0.511114	0.411285	0.592323	0.271039	0.515344	0.477673	0.864267	0.366468	0.440952	0.609805
N-carbamoylputrescine amidase	0.268287	0.307425	0.352777	0.314225	0.353157	0.458191	0.344409	0.351684	0.45029	0.534791	0.452242	0.395126	0.259733	0.466426	0.397552	0.900119	0.633023	0.691331	0.608962
sulfopyruvate decarboxylase	0.0493839	0.162644	0.137823	0.218371	0.149629	0.174262	0.167186	0.186087	0.183709	0.304707	0.305022	0.299053	0.0709801	0.287893	0.287828	0.117318	0.674263	0.844709	0.608468
anthranilate phosphoribosyltransferase	0.242802	0.448462	0.489255	0.504871	0.500503	0.4511	0.280645	0.247456	0.274018	0.476288	0.456194	0.52246	0.134334	0.418219	0.422538	0.467159	0.776192	0.581271	0.607461
2-(acetamidomethylene)succinate hydrolase	0.273968	0.137599	0.185744	0.204963	0.157225	0.184895	0.236311	0.18929	0.239871	0.302452	0.336563	0.440572	0.0801263	0.354445	0.347818	0.25718	0.541165	0.722468	0.606131
(E)-4-hydroxy-3-methylbut-2-enyl-diphosphate synthase	0.244794	0.729589	0.785615	0.700194	0.683435	0.981075	0.385325	0.459571	0.557985	0.443129	0.386404	0.523529	0.23799	0.42754	0.392012	0.716419	0.644905	0.627882	0.606032
microcin C transport system permease protein	0.0517655	0.375857	0.357686	0.391169	0.369524	0.341893	0.266253	0.209436	0.245018	0.40515	0.41906	0.430852	0.195384	0.441754	0.444118	0.165088	0.868116	0.605124	0.605064
enoyl-CoA hydratase	0.663202	0.515902	0.536396	0.693254	0.384074	0.519715	0.499422	0.463721	0.56738	0.446845	0.433977	0.564563	0.181948	0.465185	0.493955	0.373308	0.528874	0.398223	0.604076
pyruvate ferredoxin oxidoreductase beta subunit	0.0750847	0.0677762	0.0521762	0.185373	0.0722934	0.05788	0.293841	0.209972	0.266388	0.396852	0.370541	0.421267	0.192301	0.441693	0.335535	0.077271	0.512668	0.649682	0.604043
dyslexia-associated protein KIAA0319-like protein	0.103862	0.0793572	0.0337998	0.117515	0.0790592	0.0277058	0.189342	0.182992	0.262428	0.334692	0.294952	0.323899	0.207221	0.236858	0.209981	0.0631378	0.513406	0.525257	0.603866
peptide methionine sulfoxide reductase msrA/msrB	1.05048	0.762188	0.77465	0.770059	0.849828	0.860065	0.484251	0.462164	0.419608	0.610915	0.533588	0.616417	0.265441	0.513087	0.682831	0.530471	0.624997	0.776056	0.60328
carbamoyl-phosphate synthase large subunit	0.225172	0.681417	0.661008	0.653059	0.735623	0.831096	0.488063	0.430059	0.459589	0.350991	0.352895	0.355793	0.242086	0.392697	0.681647	0.191264	0.502809	0.443481	0.602101
is1380 family transposase	0	0	0	0	0	0	0.00120421	0	0	0.0750064	0.049848	0.0407858	0.0835773	0.0417673	0.062558	0.0436825	0.717929	0.69051	0.601759
acetoin utilization transport system permease protein	1.7184	0.215769	0.214557	0.548111	0.220242	0.163815	0.818316	0.695925	0.765842	0.966449	0.742894	0.753705	0.482876	0.84083	0.642468	0.588196	0.654355	0.647499	0.601153
[protein-PII] uridylyltransferase	0.83096	0.621	0.823859	0.798407	0.674603	0.740891	0.416671	0.43272	0.468231	0.477168	0.363562	0.391903	0.171468	0.361448	0.368857	0.720942	0.531131	0.463613	0.600435
UMP-CMP kinase	0.986331	0.524337	0.585503	0.648291	0.542581	0.551883	0.514769	0.517247	0.641128	0.54096	0.505104	0.479912	0.259733	0.422706	0.412231	1.07496	0.618271	0.603328	0.600244
NADH-quinone oxidoreductase subunit A	0.0610436	0.21164	0.230029	0.278387	0.236172	0.289072	0.393017	0.315603	0.308405	0.429634	0.395337	0.41053	0.186829	0.512029	0.401206	0.287559	0.651617	0.530341	0.599968
pyruvate oxidase	0.308418	0.248753	0.222168	0.208352	0.243614	0.170055	0.132898	0.076971	0.0909836	0.168282	0.211076	0.409778	0.072422	0.307514	0.372324	0.14108	0.403436	0.396201	0.599184
2-amino-2'-deoxyadenylo-succinate synthase	0.633019	0.657892	0.479616	0.509927	0.489375	0.497377	0.324209	0.326395	0.40908	0.493446	0.485609	0.472955	0.212102	0.425127	0.46368	0.303862	0.573561	0.537011	0.599112
2-methylcitrate dehydratase	0.0597453	0.486099	0.695844	0.462356	0.559538	0.549424	0.299269	0.256912	0.284124	0.305732	0.330309	0.32021	0.109073	0.323039	0.314305	0.43048	0.594105	0.697824	0.598144
antibiotic biosynthesis monooxygenase	0.369677	0.102838	0.0534058	0.120093	0.0712414	0.0493484	0.19194	0.246396	0.263055	0.259924	0.280503	0.425694	0.0767116	0.369145	0.289062	0.283861	0.599852	0.607179	0.597143
6-pyruvoyltetrahydropterin/6-carboxytetrahydropterin synthase	0.814661	0.205424	0.357977	0.534271	0.453647	0.351095	0.276869	0.357266	0.354557	0.377346	0.382104	0.401766	0.167227	0.363175	0.318978	0.22177	0.68933	0.672198	0.59638
coth kinase family protein	0.397519	0.0798933	0.0635525	0.257498	0.0838961	0.0466547	0.132875	0.147148	0.203338	0.318387	0.210536	0.259291	0.128729	0.19378	0.178364	0.0778022	0.525084	0.638339	0.596024
molecular chaperone DnaJ	0.434656	0.62399	0.733957	0.615289	0.507645	0.628677	0.381463	0.345589	0.424604	0.362886	0.412706	0.39825	0.10146	0.453712	0.447869	0.763257	0.5177	0.511159	0.593081
trigger factor	0.848656	0.50079	0.522009	0.481928	0.508992	0.574039	0.264392	0.314295	0.328914	0.499113	0.477671	0.495505	0.118171	0.453253	0.474327	0.841615	0.714598	0.742841	0.592653
DNA segregation ATPase FtsK/SpoIIIE, S-DNA-T family	1.26436	0.64223	0.802457	0.887918	0.657436	0.671228	0.418563	0.419103	0.525996	0.472625	0.378096	0.48056	0.191444	0.371462	0.396625	0.936365	0.670371	0.743002	0.592304
single-stranded DNA-binding protein	2.08846	0.909604	0.949439	0.831253	1.13731	0.704835	1.16043	1.25277	1.63055	0.424126	0.369176	0.400193	0.190998	0.3101	0.346122	0.763021	0.560934	0.573134	0.59075
leucyl aminopeptidase	0.569437	0.653975	0.526661	0.647096	0.570487	0.710551	0.451647	0.421663	0.55728	0.591496	0.474899	0.529801	0.322364	0.459188	0.421285	0.958757	0.544305	0.59731	0.590632
primosomal protein N' (replication factor Y) (superfamily II helicase)	0.877937	0.772302	0.813378	0.761287	0.934002	0.720106	0.36948	0.323587	0.349459	0.58448	0.473599	0.44719	0.164983	0.408726	0.423251	0.618176	0.789842	0.738604	0.590408
lrp/asnc family transcriptional regulator	0.0242041	0.00518356	0.0040858	0.0105035	0.00378061	0.00371239	0.0905105	0.0118239	0.0343336	0.150958	0.266197	0.471495	0.128223	0.277913	0.687542	0.106041	0.31994	0.382014	0.589275
retinol dehydrogenase 11	0.268709	0.325483	0.313222	0.468925	0.288836	0.265274	0.260331	0.205782	0.310979	0.388091	0.359504	0.401691	0.129061	0.38618	0.349314	0.144067	0.613575	0.811172	0.588808
A/G-specific adenine glycosylase	0.48337	0.132566	0.174464	0.297968	0.257496	0.266053	0.232141	0.211928	0.250749	0.430223	0.337522	0.454606	0.161327	0.489908	0.52285	0.578835	0.736895	0.573915	0.588347
propionyl-CoA carboxylase beta chain	0.562003	0.153026	0.148609	0.366319	0.173865	0.160505	0.571453	0.405576	0.44909	0.563044	0.540752	0.601607	0.49642	0.524378	0.552775	0.528615	0.371076	0.528818	0.587465
5-methylthioadenosine/S-adenosylhomocysteine deaminase	0.344902	0.0994048	0.0716321	0.120376	0.0921972	0.052189	0.234369	0.223222	0.278339	0.322011	0.336129	0.322785	0.106775	0.385451	0.311234	0.272286	0.603292	0.600234	0.58701
methylglutamate dehydrogenase subunit C	0.482577	0.510661	0.465631	0.54877	0.446663	0.399518	0.35273	0.371379	0.40459	0.443638	0.442207	0.425551	0.152337	0.403684	0.468032	0.494952	0.697239	0.60974	0.586964
peptide deformylase	0.946886	0.462409	0.570109	0.63904	0.568584	0.492955	0.377366	0.393662	0.552549	0.486768	0.462903	0.506897	0.148753	0.429232	0.416555	0.697968	0.587832	0.56963	0.586813
endonuclease III	1.01131	1.06724	1.19688	1.22118	1.11789	1.17448	0.667867	0.595458	0.651476	0.422077	0.465497	0.504887	0.230961	0.329027	0.509369	0.566868	0.564827	0.691533	0.583843
acylaminoacyl-peptidase	0.29885	0.18811	0.148851	0.261009	0.155518	0.102781	0.158041	0.158419	0.190489	0.33423	0.304162	0.336511	0.154183	0.316018	0.266952	0.386109	0.616927	0.626021	0.583402
TatD DNase family protein	0.860936	0.513921	0.388848	0.488174	0.418497	0.362085	0.315992	0.31862	0.428232	0.491509	0.422308	0.59529	0.251311	0.428737	0.517333	0.723439	0.541917	0.584372	0.582592
imidazole glycerol-phosphate synthase subunit HisF	1.08758	0.723187	0.799799	0.552189	0.832619	0.897943	0.450122	0.390088	0.390458	0.424014	0.374265	0.402384	0.136494	0.3338	0.470735	1.5708	0.796802	0.615823	0.582184
peptide chain release factor	0.346027	0.651397	0.553441	0.53906	0.520244	0.650486	0.33301	0.316449	0.356028	0.48296	0.408997	0.486395	0.202449	0.419599	0.380838	0.554359	0.710421	0.6678	0.58194
arylsulfatase A	0.342835	0.409005	0.429217	1.03261	0.403554	0.388973	0.294371	0.234883	0.396876	0.566112	0.440701	0.450992	0.197761	0.436122	0.354002	0.132166	0.741642	0.675711	0.581275
ig-like domain-containing protein	0.3871	0.186444	0.136298	0.29368	0.125645	0.0993481	0.103567	0.164745	0.156487	0.43743	0.383177	0.421613	0.217815	0.371992	0.354421	0.121225	0.64538	0.512529	0.580439
DEAD/DEAH box helicase domain-containing protein	1.34788	0.241457	0.106468	0.280463	0.14291	0.07486	0.231236	0.261006	0.305018	0.445463	0.43149	0.702634	0.279896	0.476171	0.599462	0.692846	0.616927	0.644139	0.580117
3D-(3,5/4)-trihydroxycyclohexane-1,2-dione acylhydrolase (decyclizing)	0.698147	0.565775	0.590804	0.561472	0.482618	0.810183	0.314014	0.289897	0.311931	0.367369	0.36428	0.300822	0.0802108	0.241127	0.280404	0.369888	0.608222	0.609233	0.579998
FK506-binding protein 1	0.225544	0.196306	0.209252	0.197329	0.213322	0.30879	0.210692	0.280492	0.301023	0.405976	0.332256	0.384261	0.158497	0.284448	0.31354	0.293723	0.602292	0.67845	0.579452
5-aminopentanamidase	1.12816	0.673549	0.668855	0.7532	0.600099	0.612496	0.484623	0.489331	0.554779	0.621693	0.457622	0.481463	0.203154	0.446883	0.392254	0.782637	0.658839	0.737371	0.579406
aconitate hydratase	0.666633	0.261575	0.346813	0.371588	0.245179	0.257497	0.268702	0.290726	0.2772	0.347989	0.441099	0.537624	0.171402	0.440609	0.74901	0.352288	0.490664	0.659317	0.578945
adenylylsulfate reductase, subunit A	0.013115	0.455555	0.424511	0.344671	0.353632	0.483811	0.165172	0.157184	0.147049	0.405851	0.387676	0.63274	0.12307	0.468708	0.608073	0.0819741	0.579908	0.52968	0.57851
c-di-GMP phosphodiesterase	0.223501	1.67993	0.159544	0.141654	0.496453	0.0748061	0.0298699	0.0342313	0.0332488	0.152221	0.12639	0.15718	0.820817	0.151883	0.136719	0.525123	0.406927	0.512384	0.578425
pimeloyl-CoA dehydrogenase	0.299818	0.694301	0.679931	0.781125	0.651949	0.512716	0.499336	0.575628	0.655152	0.545093	0.42692	0.419061	0.326189	0.404604	0.409668	0.662002	0.555808	0.574302	0.578319
4-hydroxy 2-oxovalerate aldolase	0.578922	0.617309	0.587769	0.474347	0.594603	0.71394	0.450524	0.391334	0.408989	0.59303	0.456243	0.66748	0.163704	0.505607	0.662794	0.363104	0.691711	0.66432	0.577134
glycosyltransferase	0.518614	0.335975	0.3469	0.384896	0.428774	0.398685	0.209352	0.316229	0.409483	0.262013	0.243789	0.275765	0.0486876	0.253554	0.383116	0.926907	0.609916	0.588295	0.577002
electron transfer flavoprotein beta subunit	0.437856	0.154346	0.139048	0.324453	0.156365	0.139318	0.380227	0.316426	0.430299	0.484209	0.44903	0.480123	0.253634	0.439507	0.463372	0.500085	0.506957	0.543617	0.576706
pyrroloquinoline quinone biosynthesis protein B	1.58771	0.410343	0.606145	0.705223	0.601514	0.619994	0.408241	0.344529	0.395683	0.314116	0.297652	0.394448	0.187004	0.271032	0.280936	0.36302	0.424221	0.659671	0.57558
3-hydroxy-4-methylanthranilate adenylyltransferase	0.76173	0.805672	0.885838	0.593859	0.723122	0.792948	0.335047	0.298597	0.278399	0.333238	0.27857	0.366236	0.218261	0.288778	0.405553	0.299983	0.66745	0.646419	0.574118
5-(carboxyamino)imidazole ribonucleotide synthase	1.25366	0.731684	0.963086	0.755931	0.840124	0.970007	0.35699	0.277628	0.308448	0.382034	0.396559	0.508019	0.0593662	0.436443	0.497957	0.561792	0.554741	0.484929	0.571834
ATP-dependent Clp protease, protease subunit	1.12673	0.713847	0.859363	0.739312	0.985481	0.930111	0.574531	0.637504	0.71628	0.552419	0.469377	0.472089	0.139933	0.480267	0.451723	0.974826	0.5623	0.587675	0.570537
tRNA-2-methylthio-N6-dimethylallyladenosine synthase	0.940899	0.609077	0.682555	0.628384	0.594565	0.548831	0.326545	0.358405	0.444432	0.422665	0.430651	0.398679	0.182141	0.374994	0.410446	0.809303	0.525916	0.511482	0.569095
peptide-methionine (S)-S-oxide reductase	0.616927	0.698602	0.699547	0.734256	0.676245	0.845779	0.390599	0.378354	0.434379	0.331552	0.279892	0.329637	0.117604	0.225012	0.304281	0.378126	0.6004	0.468189	0.568983
spermidine dehydrogenase	0.223435	0.0264672	0.0186427	0.042097	0.0110425	0.0172445	0.120942	0.0973429	0.114433	0.525567	0.376461	0.324261	0.0998185	0.296424	0.244813	0.0437665	0.482806	0.778336	0.56891
A-factor type gamma-butyrolactone 1'-reductase (1S-forming)	0.460349	0.727046	0.744079	0.822254	0.59586	0.558876	0.735918	0.518634	0.60677	0.72478	0.539601	0.58578	0.319033	0.51675	0.468815	0.530232	0.61359	0.652501	0.567824
basic membrane protein A and related proteins	0.115463	0.286864	0.332731	0.283652	0.180319	0.158315	0.238511	0.169899	0.191953	0.565425	0.374542	0.470538	0.247945	0.442318	0.438657	0.154754	0.465607	0.246803	0.567363
hexosaminidase	0.75165	0.195646	0.158325	0.291948	0.161642	0.137564	0.221521	0.198892	0.203054	0.553173	0.489163	0.499947	0.213773	0.456941	0.411061	0.108867	0.652405	0.399633	0.564822
glutamyl-tRNA reductase	0.117713	0.287302	0.288939	0.254719	0.381405	0.29778	0.180365	0.13344	0.156487	0.278841	0.356619	0.515586	0.154853	0.313068	0.569956	0.21816	0.381315	0.374981	0.564532
two-component system, NarL family, nitrate/nitrite response regulator NarL	1.17637	0.432362	0.293906	0.519213	0.514218	0.457579	0.523977	0.463659	0.512412	0.360611	0.338617	0.255007	0.337688	0.317285	0.208173	2.08635	0.578104	0.654934	0.564525
ADP-ribose pyrophosphatase	0.211511	0.212367	0.100291	0.142766	0.253301	0.231824	0.137941	0.130458	0.141239	0.313422	0.254705	0.367253	0.109218	0.334954	0.357697	0.115421	0.464366	0.575881	0.564163
IclR family transcriptional regulator, arginine deiminase pathway regulator	0.267609	0.156295	0.185008	0.213918	0.180828	0.200464	0.212661	0.105355	0.124317	0.41879	0.391258	0.522226	0.207341	0.380114	0.452748	0.827967	0.602832	0.641634	0.564124
cyclic pyranopterin monophosphate synthase	0.192831	0.399786	0.368225	0.424084	0.30767	0.36831	0.460081	0.357305	0.407037	0.556267	0.499454	0.53221	0.24275	0.496868	0.449262	0.40363	0.595237	0.67468	0.563623
peptide/nickel transport system permease protein	0.157703	0.155697	0.139512	0.16441	0.148804	0.141962	0.0867621	0.0928264	0.137527	0.272923	0.264882	0.243088	0.093713	0.276004	0.236197	0.528121	0.609011	0.779319	0.563544
preprotein translocase subunit SecD	0.279972	0.435707	0.404799	0.468092	0.375905	0.403896	0.257194	0.297002	0.383394	0.481155	0.384883	0.441408	0.232976	0.331587	0.268373	0.471447	0.521293	0.556853	0.562563
synaptic vesicle membrane protein VAT-1	0.393922	0.622121	0.600263	0.57731	0.639474	0.628711	0.46454	0.421759	0.507211	0.492269	0.500257	0.418594	0.158654	0.37095	0.416751	0.284526	0.521125	0.437036	0.559146
phthalate 3,4-dioxygenase subunit alpha	0.198503	0.209061	0.303462	0.215344	0.214105	0.244841	0.423833	0.331814	0.326069	0.470126	0.507669	0.523363	0.116422	0.586851	0.592985	0.127407	0.510397	0.432453	0.55858
ATP-dependent Clp protease ATP-binding subunit ClpC	0.631175	0.818874	0.493418	0.540966	0.652574	0.667094	0.232467	0.257955	0.299383	0.379595	0.3844	0.419882	0.170931	0.25063	0.351145	0.604621	0.597778	0.404684	0.557935
H+-translocating NAD(P) transhydrogenase subunit beta	0.245382	0.795353	0.632877	0.977604	0.883114	0.724729	0.6361	0.551422	0.60524	0.687978	0.572037	0.642069	0.301012	0.495185	0.546904	0.560006	0.670656	0.623742	0.557842
R protein MLA10	0.0228479	0.0171058	0.00260445	0.0242305	0.0159778	0.0036879	0.044841	0.0576592	0.0943223	0.219274	0.210507	0.304323	0.148186	0.238949	0.271802	0.0529648	0.695822	0.647305	0.557658
protease IV	0.688382	0.629329	0.6375	0.645849	0.595416	0.698645	0.388865	0.347703	0.352466	0.368665	0.253931	0.344326	0.10625	0.200419	0.30437	0.283386	0.481178	0.622541	0.55619
4-hydroxy-3-polyprenylbenzoate decarboxylase	0.138245	0.0698983	0.0266254	0.0987017	0.0355565	0.0603043	0.277756	0.167012	0.228535	0.495595	0.381287	0.393191	0.20059	0.408891	0.429085	0.230176	0.352527	0.534465	0.555999
sugar transport system permease protein	0.0841726	0.247336	0.234047	0.179563	0.166911	0.159471	0.201533	0.205557	0.194014	0.459659	0.461652	0.557937	0.275263	0.476787	0.417245	0.6353	0.597917	0.485751	0.555696
large subunit ribosomal protein L13	0.758042	0.430719	0.433482	0.435791	0.464027	0.524554	0.32812	0.373685	0.431131	0.400912	0.343073	0.369978	0.117387	0.351112	0.308475	0.549265	0.572115	0.495458	0.555518
pyruvate dehydrogenase E2 component (dihydrolipoamide acetyltransferase)	0.887488	0.423302	0.537006	0.532351	0.517366	0.508744	0.258317	0.259038	0.324237	0.402505	0.359049	0.35687	0.143553	0.365388	0.319342	0.722584	0.598691	0.65607	0.555466
4a-hydroxytetrahydrobiopterin dehydratase	0.252741	0.372189	0.307843	0.415177	0.437657	0.377131	0.298146	0.191618	0.240353	0.307015	0.300723	0.334606	0.170038	0.296849	0.307194	0.160752	0.441697	0.61629	0.555459
NADH-quinone oxidoreductase subunit C/D	0	0	0	0	0	0	0.0483812	0.0115533	0.0251611	0.123558	0.250562	0.373517	0.151239	0.181075	0.371476	0.0688933	0.227805	0.206136	0.554708
abhydrolase domain-containing protein 6	0.205788	0.367829	0.289486	0.38398	0.319316	0.355057	0.376814	0.31672	0.287035	0.249041	0.201943	0.278498	0.150539	0.276698	0.33951	0.379324	0.529195	0.513053	0.552957
D-lactate dehydrogenase	0.131258	0.286589	0.299265	0.261541	0.297808	0.276025	0.121512	0.128698	0.156752	0.484322	0.48605	0.679896	0.244222	0.513617	0.516075	0.164403	0.748382	0.555097	0.552266
glycyl-tRNA synthetase	0.278599	0.576563	0.604727	0.65141	0.689935	0.687767	0.465713	0.336747	0.310846	0.479641	0.478481	0.514351	0.291619	0.555072	0.637141	0.427166	0.521973	0.649609	0.551969
4-hydroxy-3-methylbut-2-en-1-yl diphosphate reductase	0.202274	0.585658	0.680997	0.698153	0.619169	0.770478	0.370539	0.343559	0.389813	0.403265	0.392651	0.433924	0.128705	0.362819	0.412687	0.662035	0.643291	0.691484	0.550949
lysine-specific permease	0.117316	0.037016	0.0413324	0.0940824	0.033029	0.0291702	0.0864859	0.0804612	0.0707342	0.289658	0.367556	0.36074	0.102226	0.313545	0.393228	0.249107	0.434723	0.504159	0.549514
methylmalonyl-CoA mutase, N-terminal domain	0.557008	0.0949035	0.0843591	0.263945	0.126518	0.0732732	0.410763	0.289023	0.324635	0.408886	0.447843	0.422261	0.264409	0.469602	0.417217	0.444981	0.468477	0.577968	0.548835
lipid II isoglutaminyl synthase (glutamine-hydrolysing)	0.509476	0.375334	0.326142	0.247116	0.368199	0.405047	0.226451	0.22815	0.301921	0.360889	0.363967	0.443847	0.16879	0.513391	0.535604	0.317241	0.609032	0.687344	0.548236
apoptosis-inducing factor 2	1.15722	0.370399	0.393108	0.471001	0.320505	0.285555	0.299183	0.233975	0.294616	0.448439	0.453827	0.405561	0.198563	0.36938	0.430898	0.485062	0.586261	0.593008	0.547907
tRNA threonylcarbamoyladenosine biosynthesis protein TsaB	0.965914	0.358689	0.428331	0.546336	0.413865	0.37142	0.359774	0.395004	0.488088	0.438369	0.416935	0.461827	0.203185	0.371028	0.353503	0.885187	0.691126	0.540805	0.547709
glycerol-3-phosphate cytidylyltransferase	1.18744	0.517235	0.64924	0.663323	0.518709	0.43433	0.898219	0.938244	1.03749	0.449272	0.403354	0.466254	0.18628	0.434048	0.416513	0.371841	0.484018	0.546308	0.547374
formate--tetrahydrofolate ligase	0.416249	0.467974	0.477123	0.413048	0.404944	0.51277	0.448686	0.269463	0.298992	0.525171	0.540219	0.574773	0.180669	0.541629	0.592393	0.500824	0.539763	0.470638	0.545464
nickel transport system permease protein	0.0682543	0.0329533	0.0407902	0.066009	0.0370619	0.0610683	0.0646924	0.0730015	0.0721987	0.183165	0.181454	0.17205	0.109906	0.26244	0.252981	0.180466	0.365278	0.588432	0.544872
teichoic acid D-alanine hydrolase	0.311238	0.493316	0.453717	0.623407	0.442481	0.28032	0.281767	0.325549	0.394182	0.438011	0.438888	0.30918	0.201176	0.363218	0.295181	0.55317	0.502298	0.68073	0.544496
vwa domain-containing protein	0.664781	0.159206	0.106865	0.216024	0.115873	0.0756191	0.16787	0.122654	0.168799	0.245126	0.277796	0.364655	0.132729	0.390675	0.436988	0.378417	0.449599	0.545421	0.544371
fusion protein PurCD	0.336227	0.162848	0.127594	0.297392	0.170812	0.10119	0.289418	0.310686	0.402788	0.430851	0.32043	0.321354	0.191396	0.277479	0.267012	0.0729262	0.526836	0.58865	0.543976
phosphoserine phosphatase	0.230017	0.273165	0.252579	0.270112	0.324046	0.288758	0.222295	0.213394	0.222617	0.227274	0.241451	0.379676	0.147897	0.393808	0.516145	0.449322	0.426894	0.576663	0.543897
ethanolamine-phosphate phospho-lyase	0.0896303	0.303593	0.301327	0.345805	0.344536	0.273546	0.314716	0.374503	0.422875	0.408178	0.321205	0.381505	0.180482	0.272151	0.360362	0.701797	0.562658	0.657891	0.543212
ATP-binding protein involved in chromosome partitioning	0.243538	0.467739	0.545062	0.339018	0.608434	0.436882	0.191999	0.254831	0.279586	0.32609	0.275308	0.329697	0.100778	0.199568	0.226094	0.423476	0.484004	0.560978	0.543008
xylono-1,5-lactonase	0.144621	0.267494	0.238336	0.325374	0.240381	0.25568	0.241621	0.14977	0.188536	0.214738	0.225695	0.198967	0.0465096	0.229846	0.174683	0.387708	0.46541	0.685845	0.542916
D-3-phosphoglycerate dehydrogenase / 2-oxoglutarate reductase	0.161316	0.157363	0.195915	0.222332	0.31282	0.271617	0.158693	0.172436	0.166919	0.328477	0.285635	0.476991	0.136337	0.372183	0.390907	0.662374	0.59734	0.535505	0.542567
adenine deaminase	0.0245018	0.0177127	0.00512661	0.00922548	0.0209815	0.00790965	0.0733166	0.0524379	0.064798	0.165683	0.182797	0.381182	0.0937009	0.327473	0.517053	0.146751	0.429231	0.399101	0.542389
sulfite exporter taue/safe family protein	0.219061	0.364524	0.393277	0.37175	0.391259	0.46757	0.325178	0.287287	0.29229	0.461398	0.400987	0.370196	0.174081	0.372035	0.274729	0.363258	0.44337	0.624338	0.542284
alpha/beta hydrolase	0.824411	0.425061	0.339683	0.45966	0.257282	0.275878	0.231462	0.203814	0.257685	0.340028	0.341175	0.393733	0.129013	0.324341	0.26061	0.624745	0.653012	0.672061	0.542027
2-naphthoate monooxygenase	0.0836848	0.229131	0.361903	0.275739	0.294165	0.326098	0.339207	0.223577	0.276422	0.25357	0.240278	0.294136	0.115342	0.246542	0.258336	0.207097	0.455493	0.647547	0.541889
electron-transferring-flavoprotein dehydrogenase	0.163144	0.682365	0.54069	0.529647	0.472948	0.599512	0.256828	0.189278	0.224497	0.331757	0.29191	0.360875	0.0875712	0.277991	0.32827	0.167089	0.5535	0.511135	0.540941
DNA helicase IV	1.58952	0.303331	0.306735	0.479725	0.342192	0.276676	0.585831	0.485198	0.563644	0.644749	0.618438	0.803315	0.386068	0.675713	0.768231	0.655179	0.74403	0.454897	0.540704
small subunit ribosomal protein S8	0.303473	0.0961041	0.100087	0.203711	0.0990014	0.140243	0.291243	0.259387	0.248368	0.267541	0.268542	0.422908	0.119034	0.404621	0.46244	0.344465	0.526325	0.436078	0.540243
enediyne polyketide synthase	0.00210866	0.0245267	0.00158784	0.00841852	0.0141431	0.00438336	0.0912756	0.112657	0.126667	0.261822	0.323145	0.277956	0.138334	0.322267	0.274827	0.0815457	0.350168	0.420224	0.539604
formate dehydrogenase major subunit	0.266642	0.517014	0.548063	0.424765	0.461174	0.370353	0.409595	0.291921	0.254124	0.746481	0.656232	0.78145	0.223191	0.700359	0.747477	0.577219	0.787279	0.54725	0.539064
F-type H+-transporting ATPase subunit gamma	0.910088	0.867272	0.766658	0.910548	0.859404	0.858674	0.403144	0.336088	0.397822	0.419676	0.384876	0.287368	0.146738	0.294653	0.367729	0.37155	0.526413	0.556249	0.538459
oxamate amidohydrolase	0.155255	0.10185	0.103733	0.161618	0.121082	0.120849	0.123337	0.151399	0.150918	0.239301	0.282266	0.323734	0.0938518	0.312617	0.444276	0.217483	0.495068	0.59445	0.53753
UDP-N-acetylglucosamine 1-carboxyvinyltransferase	0.799479	0.710503	0.775865	0.851269	0.667624	0.745828	0.399386	0.359848	0.420765	0.450217	0.359888	0.512672	0.155281	0.334043	0.3895	0.641042	0.686912	0.514027	0.536892
naphthyl-2-hydroxymethylsuccinyl-CoA hydratase	0.178004	0.63434	0.531788	0.643855	0.670006	0.843413	0.305322	0.353392	0.378151	0.335869	0.332014	0.304655	0.0674567	0.302064	0.286579	0.553579	0.613663	0.525153	0.536372
NADH-quinone oxidoreductase subunit G	0.119408	0.2585	0.389065	0.346743	0.36296	0.45277	0.252644	0.233383	0.221327	0.633812	0.500811	0.674384	0.151408	0.501641	0.495464	0.98054	0.757489	0.66042	0.534646
peptidyl-prolyl isomerase F (cyclophilin D)	0.0266022	0.171031	0.217961	0.178237	0.153217	0.16812	0.169826	0.171698	0.175031	0.160281	0.223719	0.286396	0.0769891	0.214494	0.434752	0.244483	0.374575	0.426225	0.533363
RpiR family transcriptional regulator, repressor of rpiB and als operon	0.626519	0.286979	0.312491	0.263286	0.318127	0.283141	0.166525	0.167937	0.175314	0.279443	0.215262	0.328982	0.10365	0.244165	0.313829	0.420926	0.495112	0.491229	0.532493
7-carboxy-7-deazaguanine synthase	1.1167	0.15754	0.140253	0.275731	0.22971	0.230447	0.419609	0.339426	0.339503	0.303398	0.289238	0.310889	0.153489	0.258631	0.432543	0.185587	0.391751	0.399294	0.531954
outer membrane lipoprotein-sorting protein	0.203705	0.114419	0.088837	0.172074	0.0943869	0.0780631	0.145415	0.142518	0.188301	0.427756	0.331837	0.485476	0.133833	0.326389	0.346509	0.0782419	0.60457	0.506382	0.531684
proteasome beta subunit	0.0546349	0.00566648	0	0.196365	0.0148402	0.00273287	0.385986	0.278355	0.314088	0.309659	0.355162	0.523529	0.199444	0.493458	0.72161	0.280528	0.430144	0.462082	0.530999
undecaprenyl-diphosphatase	0.456198	0.0915453	0.0661037	0.104503	0.070711	0.0602504	0.135107	0.0941007	0.124449	0.278074	0.323657	0.450608	0.137405	0.328697	0.364523	0.777818	0.486071	0.462042	0.529261
RNA polymerase sigma-54 factor	0.702456	0.198216	0.220614	0.328697	0.182265	0.127617	0.169418	0.145028	0.224328	0.278001	0.25693	0.266813	0.162093	0.237049	0.276667	0.233035	0.438725	0.412007	0.527937
alcohol/geraniol dehydrogenase (NADP+)	0.0443893	0.0203931	0.0250424	0.0216264	0.012257	0.0179008	0.0791022	0.0165828	0.0200987	0.110083	0.308434	0.465275	0.1485	0.168258	0.562938	0.13894	0.210774	0.288621	0.527147
tRNA(adenine34) deaminase	0.324328	0.273045	0.316451	0.445157	0.327395	0.396476	0.403153	0.310703	0.332777	0.279952	0.31031	0.374526	0.147022	0.310994	0.28409	0.330891	0.504628	0.54725	0.526996
diaminohydroxyphosphoribosylaminopyrimidine deaminase / 5-amino-6-(5-phosphoribosylamino)uracil reductase	0.831241	0.514945	0.541092	0.637199	0.611436	0.596862	0.372971	0.269717	0.337116	0.384785	0.273027	0.372064	0.0992876	0.36839	0.482408	0.497338	0.507293	0.430108	0.525606
serine/homoserine O-acetyltransferase	0.388134	0.248807	0.241783	0.236665	0.252428	0.241183	0.202027	0.193981	0.239696	0.478688	0.475489	0.602111	0.131046	0.491861	0.507412	0.509011	0.733433	0.664336	0.523783
peptidyl-prolyl cis-trans isomerase SurA	1.1607	0.306601	0.23702	0.404656	0.26324	0.246384	0.212494	0.24599	0.273337	0.284197	0.28206	0.274131	0.193079	0.203352	0.252357	0.250579	0.528947	0.631411	0.523658
signal peptidase I	0.651575	0.609689	0.616122	0.635284	0.661512	0.642136	0.343522	0.337356	0.418156	0.33333	0.33382	0.393371	0.125707	0.322197	0.285777	0.77533	0.555946	0.68508	0.52296
urease subunit gamma	0.191846	0.572093	0.712661	0.540617	0.611205	0.898874	0.339855	0.178983	0.199276	0.168943	0.18817	0.372802	0.0689228	0.309215	0.394756	0.31268	0.40952	0.410307	0.522222
adenosylhomocysteinase	0.345067	0.202722	0.1428	0.280982	0.194376	0.164565	0.201153	0.160212	0.142595	0.331016	0.345418	0.482419	0.188102	0.358194	0.48244	0.561205	0.509112	0.472169	0.522011
phosphoribosylamine---glycine ligase	0.81075	0.755604	0.894271	0.960091	0.708505	0.748189	0.492771	0.400085	0.488968	0.469736	0.42294	0.597662	0.316843	0.505416	0.469812	0.420327	0.682677	0.698155	0.521636
teichuronic acid biosynthesis glycosyltransferase TuaH	1.00922	0.88082	0.831396	1.06049	0.772116	0.89284	0.481517	0.352394	0.412437	0.308152	0.230456	0.252568	0.110371	0.203569	0.243899	0.779765	0.553398	0.587756	0.521511
D-alanine-D-alanine ligase	0.872769	0.315524	0.337678	0.419526	0.410179	0.333699	0.229185	0.311583	0.354768	0.356386	0.346449	0.475839	0.123034	0.370733	0.349663	0.762461	0.545306	0.63278	0.521103
myo-inositol-1-phosphate synthase	0.0358306	0.0323109	0.0341919	0.070275	0.0465391	0.0428835	0.151454	0.126979	0.10969	0.195318	0.211289	0.333492	0.0687961	0.23126	0.322473	0.344524	0.464088	0.598486	0.520701
general L-amino acid transport system substrate-binding protein	0.065939	0.547916	0.614491	0.401987	0.575349	0.56733	0.569302	0.405543	0.340461	0.422136	0.399338	0.499669	0.115137	0.414366	0.411052	0.242901	0.562731	0.384995	0.519121
glycosyl hydrolase	1.58264	0.183658	0.258838	0.544591	0.197259	0.141663	0.167019	0.217657	0.33156	0.638441	0.372929	0.481162	0.209103	0.411433	0.402245	0.11206	0.698342	0.656787	0.518193
large subunit ribosomal protein L20	0.425916	0.717507	1.06432	0.641914	0.716635	0.91459	0.449261	0.352377	0.36925	0.190743	0.211417	0.210344	0.0841022	0.20015	0.274556	0.611314	0.448372	0.523058	0.517436
UDP-N-acetylglucosamine--N-acetylmuramyl-(pentapeptide) pyrophosphoryl-undecaprenol N-acetylglucosamine transferase	0.182262	0.313149	0.344683	0.381642	0.413677	0.390066	0.266095	0.232762	0.268955	0.316357	0.255935	0.31762	0.0850614	0.27787	0.283154	0.444634	0.477679	0.511401	0.514808
ribose-phosphate pyrophosphokinase	0.460374	0.285942	0.329192	0.317156	0.328263	0.273355	0.187318	0.188185	0.209617	0.226203	0.313025	0.393108	0.152216	0.301457	0.337744	0.231641	0.333984	0.380435	0.514025
4-formylbenzenesulfonate dehydrogenase	0.212503	0.406338	0.332925	0.483022	0.355095	0.329183	0.504574	0.526251	0.591842	0.431399	0.416686	0.426801	0.247148	0.3934	0.27965	0.514	0.520753	0.587917	0.512491
Kdo2-lipid IVA lauroyltransferase/acyltransferase	0.403804	0.439615	0.498559	0.558523	0.451222	0.418129	0.272614	0.23323	0.378736	0.535988	0.460763	0.512973	0.209079	0.418818	0.491834	0.306478	0.714335	0.617361	0.511753
17beta-estradiol 17-dehydrogenase / very-long-chain 3-oxoacyl-CoA reductase	0.138683	0.108048	0.0937409	0.215043	0.121886	0.0837737	0.313548	0.312665	0.345897	0.407695	0.432457	0.519674	0.218274	0.429952	0.397678	0.237562	0.671919	0.561066	0.511372
malonate-semialdehyde dehydrogenase (acetylating) / methylmalonate-semialdehyde dehydrogenase	0.0814603	0.646847	0.686627	0.391797	0.419335	0.751583	0.412782	0.348628	0.339665	0.49902	0.404704	0.444751	0.273549	0.445633	0.427734	0.938183	0.509696	0.450184	0.510746
nicotinamide-nucleotide amidase	1.10424	0.34083	0.35193	0.451233	0.410662	0.391393	0.384275	0.383034	0.440358	0.456353	0.372296	0.424821	0.188373	0.403475	0.362995	0.540576	0.63173	0.737121	0.510621
aldose sugar dehydrogenase	0.303994	0.288366	0.46703	0.325888	0.357734	0.387573	0.205119	0.124458	0.12178	0.170662	0.204225	0.243706	0.064959	0.247731	0.324808	0.226711	0.3168	0.359111	0.510344
formyl-CoA transferase	0.0673695	0.36996	0.317632	0.312593	0.277648	0.32837	0.252309	0.257081	0.266774	0.349292	0.366696	0.245942	0.0851097	0.424858	0.234086	0.302871	0.512354	0.737991	0.510213
cis-L-3-hydroxyproline dehydratase	0.253593	0.0686445	0.0785741	0.217015	0.0691073	0.0573217	0.29941	0.204237	0.246928	0.291245	0.345759	0.447717	0.215215	0.45898	0.535585	0.120952	0.280869	0.423341	0.510147
biphenyl 2,3-dioxygenase subunit alpha	0.482023	0.0526021	0.052607	0.160973	0.042271	0.0288274	0.467546	0.495584	0.557232	0.299583	0.375075	0.281615	0.11939	0.358133	0.265572	0.112889	0.514596	0.559503	0.509548
tRNA-uridine 2-sulfurtransferase	0.364326	0.431069	0.338071	0.348038	0.385678	0.427062	0.27887	0.310545	0.39279	0.403404	0.381095	0.404251	0.191872	0.353681	0.305498	0.408967	0.543356	0.441298	0.509028
16S rRNA (cytosine1402-N4)-methyltransferase	0.525585	0.627827	0.537756	0.599468	0.548376	0.565488	0.284959	0.305662	0.363724	0.385049	0.333628	0.420642	0.111469	0.273652	0.337566	0.74993	0.595763	0.508203	0.508014
small subunit ribosomal protein S10	0.845166	0.649421	0.624507	0.693717	0.551575	0.669136	0.390776	0.410279	0.434801	0.407438	0.352575	0.336767	0.18447	0.378248	0.36176	0.541335	0.493585	0.562331	0.507461
sterol desaturase family protein	0.561631	0.297023	0.280119	0.454068	0.340815	0.226603	0.290627	0.260267	0.30365	0.371786	0.275607	0.311145	0.126081	0.316947	0.257063	0.185944	0.517437	0.474642	0.507302
leader peptidase (prepilin peptidase) / N-methyltransferase	0.703258	0.29755	0.339276	0.387152	0.395193	0.28774	0.545164	0.477507	0.566844	0.48212	0.386866	0.44	0.239432	0.455153	0.449486	0.75943	0.656751	0.564699	0.507164
srpbcc family protein	0.516522	0.19912	0.184689	0.177526	0.139964	0.248588	0.238013	0.215943	0.263091	0.188832	0.241792	0.466307	0.110449	0.321893	0.370106	1.00086	0.32544	0.356896	0.507105
peptidyl-prolyl cis-trans isomerase A (cyclophilin A)	0.422757	0.256981	0.17918	0.342355	0.285504	0.215872	0.40294	0.359961	0.381864	0.459064	0.496213	0.399267	0.182424	0.321008	0.283028	0.403023	0.423155	0.523139	0.507046
2,3-bisphosphoglycerate-independent phosphoglycerate mutase	0.461763	0.181469	0.146924	0.2124	0.159393	0.181099	0.163918	0.150181	0.148592	0.379879	0.404533	0.562809	0.178352	0.581661	0.575567	0.153402	0.6541	0.447993	0.506934
ribonuclease HII	0.952617	0.65456	0.722082	0.800348	0.675861	0.720478	0.576292	0.471276	0.501058	0.456122	0.423914	0.574261	0.238014	0.537395	0.606037	0.825032	0.732746	0.664376	0.506657
DNA-directed RNA polymerase subunit beta'	0.536178	0.523296	0.35484	0.338904	0.602669	0.500869	0.449117	0.394627	0.472208	0.367197	0.334246	0.381167	0.187209	0.378552	0.359948	0.39844	0.429479	0.487773	0.506177
RNA 2',3'-cyclic 3'-phosphodiesterase	0	0.0125602	0.00688873	0.0187912	0.0118978	0.00883529	0.0486393	0.0336223	0.0541671	0.179985	0.163829	0.258056	0.0406273	0.226244	0.261187	0.0545496	0.37039	0.423631	0.505663
copper transport protein	0.00487058	0	0	0	0	0	0.049839	0.0102169	0.020617	0.0796216	0.231117	0.262438	0.0799031	0.390788	0.707961	0.0831543	0.222744	0.351917	0.504906
benzylsuccinate CoA-transferase BbsF subunit	0	0.00830699	0	0.0265859	0.00725757	0.0038887	0.183004	0.146702	0.161187	0.186187	0.218808	0.19396	0.0331039	0.281489	0.16027	0.0457923	0.54838	0.861473	0.503141
artemisinic aldehyde Delta11(13)-reductase	0.43908	0.389574	0.28147	0.420254	0.309817	0.242358	0.396652	0.330404	0.390813	0.513468	0.518273	0.545936	0.1904	0.548502	0.527319	0.432202	0.710618	0.545333	0.503062
O-methyltransferase	0.24209	0.147089	0.227396	0.153226	0.200252	0.273287	0.21248	0.240532	0.249158	0.342171	0.326336	0.451226	0.131281	0.40187	0.479518	0.564649	0.45875	0.500961	0.501752
1,4-dihydroxy-2-naphthoyl-CoA hydrolase	0.442694	0.374271	0.38861	0.375928	0.403623	0.466238	0.399757	0.303232	0.320471	0.452313	0.352738	0.359031	0.303419	0.337149	0.37252	0.213122	0.50703	0.47581	0.50112
cell division protease FtsH	0.622947	0.491969	0.484186	0.440023	0.554009	0.475823	0.366678	0.386186	0.386396	0.35437	0.312385	0.480018	0.149447	0.269851	0.491783	0.649817	0.691061	0.589633	0.50108
E3 ubiquitin-protein ligase HERC3	0.276614	0.024757	0.00913979	0.435085	0.0560676	0.0190909	1.11354	0.879001	1.31924	0.975904	0.777789	0.662962	0.578586	0.507603	0.405553	0.501705	0.523733	0.498842	0.50083
sulfite reductase (ferredoxin)	0.0716282	0.149659	0.0867312	0.0809661	0.176128	0.191786	0.0671597	0.0497484	0.0501474	0.128729	0.172997	0.253253	0.0977009	0.201868	0.372841	0.0976333	0.298659	0.307488	0.499829
dihydrofolate synthase / folylpolyglutamate synthase	0.836914	0.466521	0.505167	0.50399	0.548629	0.577002	0.443797	0.382977	0.39185	0.404046	0.35583	0.391165	0.176204	0.278009	0.32724	0.255524	0.487575	0.502491	0.499527
3-dehydroquinate synthase	0.535161	0.330233	0.350672	0.481099	0.31622	0.320657	0.235799	0.247298	0.275952	0.388468	0.308874	0.361741	0.113447	0.325885	0.276751	0.416979	0.547314	0.468173	0.498651
2'-aminobiphenyl-2,3-diol 1,2-dioxygenase, large subunit	0.309005	0.218981	0.184296	0.285846	0.157892	0.127216	0.397172	0.253241	0.293616	0.438435	0.290872	0.288994	0.223836	0.324427	0.200065	0.153319	0.426273	0.531074	0.497933
aspartate aminotransferase	0.388944	0.202234	0.1778	0.153239	0.225746	0.306468	0.157584	0.23844	0.274331	0.373617	0.34131	0.412676	0.119082	0.400195	0.346476	0.331901	0.528531	0.526498	0.497334
pqq-dependent sugar dehydrogenase	0.0313735	0.156061	0.128407	0.25034	0.117934	0.102296	0.195544	0.191534	0.229228	0.254899	0.236519	0.181093	0.093526	0.209244	0.194915	0.233559	0.470391	0.602748	0.497038
large subunit ribosomal protein L25	0.563557	0.439398	0.412225	0.556874	0.419198	0.340125	0.330579	0.364483	0.422507	0.436868	0.350649	0.444969	0.223637	0.352466	0.379598	0.54729	0.553054	0.612383	0.496663
tonb-dependent receptor	1.41765	0.663487	0.542355	0.903442	0.486231	0.362365	0.350982	0.340396	0.494549	0.358449	0.312293	0.348829	0.241043	0.220682	0.222511	0.18725	0.401508	0.558206	0.49657
anaerobic magnesium-protoporphyrin IX monomethyl ester cyclase	0.105888	0.165582	0.248716	0.178808	0.189428	0.308721	0.251336	0.169211	0.21119	0.321713	0.346477	0.513846	0.124573	0.374239	0.551951	0.144278	0.484924	0.383142	0.496096
tRNA (guanine37-N1)-methyltransferase	0.818101	0.653302	0.752198	0.7316	0.699408	0.661021	0.427753	0.3777	0.432662	0.353742	0.3207	0.389358	0.136916	0.343476	0.421164	0.672942	0.601824	0.673004	0.496044
abc transporter substrate-binding protein	0.16899	0.385728	0.383866	0.361429	0.368019	0.383699	0.259915	0.155662	0.241281	0.554971	0.463542	0.431432	0.154491	0.449174	0.571815	1.39646	0.617796	0.497883	0.494852
transitional endoplasmic reticulum ATPase	0.0337881	0.048185	0.0455779	0.0892363	0.0302021	0.0657847	0.240295	0.220871	0.199547	0.234699	0.280112	0.451008	0.174889	0.508228	0.654038	0.0698617	0.294949	0.42148	0.494029
transcription termination/antitermination protein NusG	0.573695	0.520385	0.449583	0.520801	0.431528	0.441667	0.264302	0.252903	0.295382	0.358158	0.271826	0.3214	0.120717	0.269643	0.265325	0.70076	0.524974	0.4669	0.493107
isoquinoline 1-oxidoreductase subunit beta	0.337187	0.113135	0.0562765	0.152846	0.0760697	0.0550002	0.0390101	0.0264896	0.0155727	0.312232	0.319101	0.242275	0.146123	0.257043	0.201938	0.129264	0.553485	0.40221	0.492593
Rrf2 family transcriptional regulator, nitric oxide-sensitive transcriptional repressor	0.213942	0.264127	0.266041	0.297968	0.281523	0.242373	0.233929	0.165428	0.200674	0.330355	0.29294	0.347375	0.11793	0.239305	0.304799	0.38231	0.542122	0.533732	0.492106
phosphoenolpyruvate phosphomutase / 2-hydroxyethylphosphonate cytidylyltransferase	0.0788472	0.343232	0.248217	0.300384	0.319423	0.264084	0.197762	0.165828	0.206387	0.208099	0.295826	0.303751	0.0902741	0.272542	0.288564	0.35363	0.412419	0.527578	0.492054
dihydrofolate reductase (trimethoprim resistance protein)	1.09634	0.314735	0.338637	0.52935	0.338074	0.277156	0.37781	0.345792	0.426822	0.315174	0.319464	0.257748	0.234026	0.263638	0.19382	0.1627	0.496485	0.510918	0.491659
NAD+ kinase	0.300248	0.371586	0.298316	0.379872	0.337509	0.28818	0.178368	0.165055	0.186614	0.297606	0.287887	0.483978	0.115704	0.253641	0.531382	0.175385	0.443063	0.511611	0.491402
quercetin 2,3-dioxygenase	1.01077	0.558186	0.565016	0.426636	0.430664	0.562349	0.238076	0.147469	0.150478	0.38255	0.360478	0.50905	0.166551	0.415477	0.493032	0.650184	0.57443	0.592098	0.490895
quinolinate synthase	0.233523	0.335421	0.351804	0.349194	0.423351	0.431969	0.36412	0.225855	0.202626	0.307008	0.274157	0.339748	0.145652	0.282877	0.44525	0.443886	0.430173	0.480297	0.490704
D-aminoacyl-tRNA deacylase	0.615463	0.21561	0.189893	0.344313	0.227486	0.128832	0.332326	0.273365	0.380869	0.38093	0.373306	0.440361	0.212886	0.38113	0.430898	0.136867	0.479914	0.470831	0.490394
monothiol glutaredoxin	0.157099	0.404216	0.358548	0.452881	0.391246	0.371484	0.326808	0.330331	0.31401	0.364433	0.294113	0.385827	0.187287	0.290722	0.268918	0.219767	0.515546	0.609861	0.490315
exosome complex component RRP4	0.0196643	0.00319432	0	0.078567	0.0134075	0.00260063	0.160287	0.0969313	0.108913	0.21239	0.192086	0.398762	0.143535	0.337653	0.35711	0.0848769	0.227717	0.277085	0.489743
ubiquinone biosynthesis protein	0.25566	0.910557	0.96616	0.562161	0.870429	0.920546	0.583178	0.539913	0.699375	0.211352	0.268869	0.446934	0.10946	0.288075	0.556154	0.454076	0.331413	0.215803	0.488952
F-box protein, helicase, 18	0.357703	0.301697	0.255125	0.322054	0.280133	0.209397	0.214571	0.246678	0.298715	0.503087	0.450586	0.494368	0.191951	0.496478	0.409262	0.333413	0.600364	0.503538	0.488755
recombination protein RecA	0.884718	0.878862	1.08204	1.084	0.956404	0.999128	0.50739	0.496903	0.532679	0.459679	0.381372	0.435896	0.171136	0.379489	0.424495	0.929109	0.6118	0.572353	0.486859
23S rRNA pseudouridine1911/1915/1917 synthase	1.68102	0.557933	0.64589	0.962368	0.629929	0.603533	0.471345	0.472483	0.502607	0.46924	0.327203	0.526593	0.152663	0.35054	0.456788	0.598509	0.596245	0.541063	0.486108
mota/tolq/exbb proton channel family protein	0.458753	0.61629	0.504968	0.625915	0.532364	0.404675	0.311112	0.341433	0.358993	0.427102	0.388493	0.281803	0.249555	0.221793	0.236155	0.123607	0.378255	0.457781	0.485818
ketol-acid reductoisomerase	0.395278	0.64441	0.619468	0.567072	0.590356	0.719548	0.336785	0.310258	0.291501	0.432041	0.285165	0.413572	0.0824129	0.414991	0.499369	0.513741	0.566331	0.416824	0.485792
(R)-2-hydroxy-4-methylpentanoate CoA-transferase	0.18901	0.297581	0.257739	0.378846	0.240103	0.251772	0.353011	0.322674	0.412201	0.460552	0.446813	0.499819	0.198322	0.412501	0.320936	0.390435	0.531014	0.6201	0.485246
phosphomannomutase	1.32821	0.369278	0.28755	0.523706	0.366774	0.253662	0.398309	0.395692	0.467863	0.404079	0.403709	0.42464	0.201809	0.374404	0.317417	1.13378	0.453075	0.527948	0.484416
ATP-dependent Clp protease ATP-binding subunit ClpA	0.730356	0.266364	0.354941	0.428943	0.322541	0.200528	0.213947	0.193806	0.245096	0.222097	0.165726	0.266301	0.0578037	0.253537	0.221765	0.926582	0.390707	0.499019	0.484159
2-oxo-4-hydroxy-4-carboxy-5-ureidoimidazoline decarboxylase	0.045117	0.261362	0.270524	0.258479	0.234051	0.24778	0.226595	0.179355	0.16258	0.230725	0.214054	0.354054	0.0652667	0.219293	0.350264	0.143493	0.511427	0.536238	0.481328
phosphoserine aminotransferase	0.677937	0.383584	0.400481	0.495956	0.39965	0.367199	0.36723	0.38397	0.42596	0.57765	0.559969	0.691039	0.220102	0.576689	0.548596	0.780633	0.624924	0.5659	0.480143
acyl-homoserine-lactone acylase	0.559605	0.130475	0.153808	0.315437	0.150959	0.1062	0.154329	0.144864	0.170432	0.441747	0.372474	0.413911	0.0946662	0.353143	0.243387	0.0788646	0.491351	0.598865	0.479241
nondiscriminating aspartyl-tRNA synthetase	0.0498553	0.00339368	0	0.0766652	0.01153	0	0.202792	0.110447	0.126456	0.17289	0.230698	0.381927	0.167987	0.365119	0.489225	0.0802515	0.190077	0.276602	0.479162
macrolide transport system ATP-binding/permease protein	0.413785	0.439898	0.416451	0.333958	0.595078	0.501378	0.289436	0.263876	0.286637	0.499225	0.503178	0.495693	0.142147	0.612312	0.457077	0.592152	0.519102	0.564691	0.478615
5-formyltetrahydrofolate cyclo-ligase	0.253709	0.221502	0.21646	0.25348	0.307589	0.307477	0.16064	0.129369	0.171023	0.245193	0.219028	0.242938	0.101791	0.239574	0.439304	0.367333	0.430772	0.341009	0.478312
competence protein ComEA	1.15039	0.167496	0.111004	0.292275	0.142581	0.0810457	0.243015	0.201677	0.221592	0.284593	0.269708	0.30223	0.134841	0.305023	0.324272	0.366354	0.35452	0.543609	0.478233
NADH-quinone oxidoreductase subunit F	0.0846936	0.454244	0.565887	0.336095	0.393722	0.457236	0.150907	0.141729	0.148483	0.328583	0.274114	0.384344	0.128778	0.330441	0.383139	0.614649	0.458326	0.371791	0.47795
toxoflavin biosynthesis protein ToxD	0.155057	0.12075	0.182423	0.357006	0.159021	0.160877	0.104975	0.0796324	0.0870663	0.419485	0.368857	0.486839	0.0759996	0.349767	0.406886	0.108928	0.600692	0.536785	0.477858
phosphoribosylformylglycinamidine synthase subunit PurQ / glutaminase	0.0732572	0.343799	0.295213	0.239544	0.262132	0.371915	0.212448	0.209492	0.187048	0.259944	0.248423	0.245723	0.103565	0.160049	0.319677	0.0797203	0.363058	0.471508	0.477516
pefg-cterm sorting domain-containing protein	0	0	0	0	0	0	0.135859	0.0353026	0.0455551	0.092072	0.155848	0.338107	0.0917522	0.22647	0.497613	0.0408687	0.272879	0.323359	0.477489
glutamyl-tRNA(Gln) amidotransferase subunit E	0.0352187	0.00400508	0	0.100333	0.0145536	0.00221372	0.221588	0.150892	0.162098	0.255362	0.304084	0.480213	0.125417	0.422749	0.556079	0.0796439	0.270718	0.333509	0.476258
DNA recombination protein RmuC	0.805987	0.645482	0.746844	0.685176	0.554325	0.6929	0.455427	0.374728	0.436621	0.471812	0.398059	0.41888	0.161658	0.372252	0.348261	0.733576	0.491161	0.513294	0.474961
dCMP deaminase	0.488034	0.0594736	0.0439707	0.199497	0.0589415	0.0389801	0.291618	0.237995	0.233796	0.326884	0.280262	0.310723	0.190817	0.354393	0.289459	0.0981394	0.284214	0.40354	0.474448
6-aminohexanoate-oligomer exohydrolase	0.248805	0.346834	0.492053	0.494433	0.371047	0.366273	0.282908	0.290145	0.348211	0.509414	0.394513	0.365551	0.174762	0.344734	0.244202	0.126157	0.499815	0.688689	0.473967
S-adenosylmethionine:tRNA ribosyltransferase-isomerase	0.995782	0.430555	0.441188	0.547169	0.413763	0.399464	0.326355	0.346288	0.433005	0.474748	0.382928	0.380986	0.203269	0.366039	0.309869	0.430417	0.593265	0.517218	0.473769
pyrroloquinoline-quinone synthase	0.0726205	0.0958738	0.0710028	0.098898	0.125936	0.0923445	0.162152	0.152955	0.169516	0.129932	0.136233	0.208642	0.044591	0.139647	0.25546	0.26796	0.381673	0.5136	0.47373
hydrophobic/amphiphilic exporter-1 (mainly G- bacteria), HAE1 family	1.55616	1.05541	0.800095	0.780096	0.684944	0.736743	0.486624	0.415777	0.575504	0.527346	0.492631	0.403295	0.347413	0.290653	0.416108	0.293273	0.51819	0.535883	0.4729
protein SCO1	1.21556	0.331447	0.401487	0.776558	0.388333	0.293534	0.584246	0.48394	0.584165	0.533026	0.448568	0.449735	0.290925	0.348335	0.342981	0.291524	0.478753	0.408341	0.471722
pyridoxal 5'-phosphate synthase pdxS subunit	0.155809	0.059961	0.0584162	0.151019	0.0728622	0.0730087	0.284085	0.263188	0.258855	0.281069	0.268827	0.293225	0.129429	0.245414	0.43087	0.324541	0.374049	0.439945	0.471215
transcription-repair coupling factor (superfamily II helicase)	0.276226	0.135995	0.165654	0.227239	0.20597	0.173802	0.113898	0.140449	0.129494	0.198532	0.201773	0.244526	0.0762832	0.21787	0.258774	0.199975	0.478008	0.47498	0.470701
anthranilate synthase component I	0.355503	0.450974	0.379722	0.386406	0.287557	0.290257	0.169979	0.229126	0.255871	0.290643	0.294078	0.391579	0.117665	0.36255	0.397725	0.470981	0.496251	0.442442	0.470543
enoyl-[acyl-carrier protein] reductase II	0.334987	0.680686	0.724309	0.839113	0.629869	0.537626	0.507172	0.532786	0.686502	0.504641	0.534135	0.453417	0.363636	0.434256	0.392762	0.348255	0.499231	0.37735	0.470517
acyl phosphate:glycerol-3-phosphate acyltransferase	0.146291	0.113392	0.136138	0.0997791	0.0820999	0.230188	0.137257	0.140579	0.136304	0.303986	0.240889	0.284266	0.0776889	0.237352	0.231024	0.446779	0.497726	0.594394	0.470234
Fe-S cluster assembly protein SufD	0.841106	0.342563	0.436033	0.588533	0.460379	0.574167	0.365573	0.384348	0.393893	0.366853	0.255473	0.289257	0.128862	0.241275	0.324183	0.504535	0.583464	0.620286	0.470142
2-oxoisovalerate dehydrogenase E2 component (dihydrolipoyl transacylase)	0.154453	0.488371	0.71073	0.653391	0.608207	0.735342	0.601087	0.309982	0.277549	0.297751	0.261244	0.222443	0.173339	0.273132	0.2904	0.208545	0.415837	0.447413	0.470122
sulfate adenylyltransferase	0.0803688	0.122616	0.142441	0.126208	0.205479	0.220079	0.129774	0.098916	0.117254	0.317131	0.395472	0.544069	0.050588	0.524412	0.65518	0.0837619	0.573474	0.577315	0.46897
2-phosphinomethylmalate synthase	0.496717	0.510559	0.590189	0.580751	0.345553	0.393264	0.435232	0.355456	0.361012	0.517025	0.434802	0.312184	0.317561	0.442969	0.351942	0.319095	0.348809	0.421529	0.468779
large subunit ribosomal protein L7/L12	0.187017	0.508042	0.372529	0.32567	0.379113	0.41568	0.202679	0.23945	0.264574	0.298353	0.262253	0.291983	0.113942	0.270867	0.221383	0.63123	0.473969	0.498125	0.468226
glutamate--cysteine ligase	0.171736	0.66533	0.669199	0.557345	0.618035	0.684814	0.280857	0.252948	0.231373	0.368473	0.256475	0.395043	0.116603	0.317988	0.412524	0.290847	0.568887	0.539758	0.467804
DNA mismatch repair protein MutS2	0.77219	0.248204	0.284965	0.303595	0.362096	0.342901	0.185639	0.150762	0.162676	0.29106	0.261592	0.31945	0.102515	0.283216	0.309538	0.231347	0.666719	0.479258	0.467139
glycine reductase complex component B subunit gamma	0.0360291	0.0773193	0.0532751	0.191301	0.0774982	0.0796891	0.24637	0.198926	0.236894	0.293255	0.27076	0.267551	0.0799393	0.319394	0.243951	0.370487	0.478556	0.594184	0.46708
DNA repair protein RecO (recombination protein O)	0.669486	0.438822	0.359671	0.424307	0.40405	0.420058	0.255044	0.260639	0.321441	0.311841	0.293225	0.275419	0.1012	0.260523	0.290782	0.577204	0.561219	0.531823	0.466961
23S rRNA (guanosine2251-2'-O)-methyltransferase	1.20977	0.480286	0.396293	0.537437	0.410059	0.373521	0.475116	0.456312	0.49561	0.414969	0.363015	0.430882	0.215637	0.353395	0.370083	0.607228	0.484106	0.450965	0.466764
PAH dioxygenase large subunit	0.0414868	0.132624	0.145418	0.158896	0.151699	0.135184	0.125573	0.153812	0.220242	0.358072	0.359717	0.389938	0.118425	0.439645	0.412343	0.110143	0.487626	0.417928	0.46658
tRNA modification GTPase	0.760192	0.613658	0.588843	0.570924	0.523293	0.612285	0.266715	0.312231	0.330077	0.374907	0.294596	0.371251	0.163673	0.324853	0.320684	0.346019	0.494381	0.434152	0.466402
type IV pilus assembly protein PilB	0.29207	0.500373	0.423388	0.387265	0.395146	0.370852	0.245188	0.198875	0.305663	0.323604	0.294362	0.364038	0.160844	0.297864	0.331313	0.369968	0.615233	0.436932	0.466342
ATP-binding cassette, subfamily C (CFTR/MRP), member 10	0.0748697	0.435955	0.421244	0.440877	0.400924	0.432871	0.347465	0.272108	0.317897	0.377022	0.315299	0.348911	0.220542	0.443108	0.492585	0.488297	0.48645	0.276271	0.466007
DNA topoisomerase VI subunit B	0.198966	0.0228343	0.0284069	0.159812	0.0335892	0.0151483	0.303258	0.186589	0.229692	0.28866	0.35411	0.432215	0.19729	0.414401	0.558097	0.101389	0.296979	0.318211	0.465052
trap transporter large permease subunit	0.18624	0.779258	0.829683	0.69605	0.688199	0.860129	0.527164	0.382718	0.358589	0.468222	0.405571	0.565248	0.230129	0.368703	0.381625	0.598135	0.591249	0.532943	0.464354
beta-glucosidase	0.69656	0.586633	0.685005	0.779424	0.611449	0.644163	0.524828	0.420998	0.472709	0.432801	0.455824	0.42714	0.315118	0.421769	0.343452	1.21326	0.506023	0.437592	0.464236
hydroxymethylpyrimidine kinase / phosphomethylpyrimidine kinase / thiamine-phosphate diphosphorylase	0.0778301	0.563196	0.432533	0.501958	0.435146	0.677795	0.217596	0.122169	0.157957	0.266086	0.284035	0.305754	0.111384	0.323803	0.422552	0.386647	0.419452	0.438003	0.463887
nitroreductase family protein	0.983081	0.357715	0.33459	0.504928	0.294802	0.246595	0.594781	0.554901	0.651126	0.380917	0.4902	0.461398	0.219957	0.45655	0.396047	0.436988	0.603438	0.554831	0.463235
malate dehydrogenase	0.183602	0.512092	0.467669	0.520984	0.434436	0.413202	0.378516	0.344935	0.426912	0.37488	0.440374	0.433246	0.147909	0.375992	0.379402	0.668263	0.479257	0.470614	0.463077
bis-gamma-glutamylcystine reductase	0.28581	0.155649	0.0682725	0.196034	0.103958	0.0792679	0.169749	0.19733	0.207725	0.581366	0.397156	0.512777	0.177634	0.462521	0.46737	0.376994	0.703717	0.602095	0.463004
UDP-3-O-[3-hydroxymyristoyl] N-acetylglucosamine deacetylase / 3-hydroxyacyl-[acyl-carrier-protein] dehydratase	0.628826	0.224054	0.195987	0.285082	0.200941	0.284904	0.189731	0.149042	0.242281	0.342693	0.283645	0.398348	0.0874807	0.255741	0.245875	0.322283	0.396498	0.52127	0.462892
sodium/pantothenate symporter	0.471769	0.155954	0.214882	0.345927	0.211581	0.26	0.373776	0.279506	0.277139	0.231883	0.252872	0.190173	0.100802	0.177873	0.267152	0.117741	0.511478	0.56627	0.462148
putative transcriptional regulator	0.863888	0.348371	0.323751	0.46496	0.299318	0.253285	0.286376	0.333776	0.43905	0.400297	0.338645	0.284853	0.175215	0.255298	0.318205	0.372999	0.620586	0.518724	0.462004
LysR family transcriptional regulator, transcriptional activator of nhaA	0.289928	0.424552	0.151237	0.209377	0.23237	0.157253	0.1414	0.111766	0.139938	0.290749	0.357834	0.346193	0.287769	0.311063	0.255978	0.457715	0.535381	0.492453	0.46147
formamidopyrimidine-DNA glycosylase	0.344431	0.33904	0.29469	0.367047	0.371594	0.350698	0.381106	0.289971	0.305802	0.434487	0.367698	0.381889	0.123064	0.306264	0.286336	0.482803	0.632074	0.605245	0.459653
acyl-CoA:acyl-CoA alkyltransferase	0.976714	0.150328	0.211048	0.35131	0.24207	0.183107	0.313484	0.307354	0.344215	0.410115	0.373348	0.412127	0.14272	0.359894	0.306849	0.291097	0.513223	0.496135	0.459587
tetrahydromethanopterin:alpha-L-glutamate ligase	0.278533	0.45661	0.576073	0.462892	0.64609	0.560615	0.264324	0.201429	0.212606	0.275998	0.371628	0.387032	0.204439	0.423912	0.460339	0.276598	0.445144	0.445753	0.458725
holliday junction DNA helicase RuvB	0.794517	0.252812	0.175186	0.338935	0.161745	0.154936	0.182112	0.239816	0.279996	0.422341	0.282706	0.390149	0.138316	0.340065	0.320167	0.519247	0.5431	0.486508	0.458448
single-strand DNA-binding protein	1.30932	0.468173	0.550159	0.663454	0.529229	0.543429	0.342123	0.353184	0.385232	0.37363	0.282557	0.285907	0.121478	0.27524	0.317003	0.448988	0.462993	0.520706	0.458172
alcohol dehydrogenase (cytochrome c)	0.0338708	0.0319077	0	0.0542493	0.0115043	0.0026741	0.0814654	0.0299347	0.0324171	0.297123	0.24526	0.308976	0.0282834	0.300684	0.219398	0.102893	0.394227	0.581867	0.456473
phosphoribosylaminoimidazole-succinocarboxamide synthase	0.267543	0.480685	0.475952	0.4303	0.447189	0.476293	0.667545	1.0679	1.29262	0.370569	0.369951	0.452461	0.190805	0.439619	0.482939	0.369032	0.480623	0.440678	0.456315
transcription initiation factor TFIID TATA-box-binding protein	0.0264368	0.00349115	0	0.0726828	0.00924624	0.00146439	0.203584	0.132375	0.128584	0.166464	0.215738	0.339161	0.139239	0.253016	0.467981	0.0680238	0.199367	0.313281	0.454985
dicarboxylate/amino acid:cation (Na+ or H+) symporter, DAACS family	0.605243	0.403188	0.413866	0.56237	0.329909	0.290179	0.303928	0.297955	0.409586	0.35396	0.306998	0.274365	0.136156	0.241344	0.187688	0.188161	0.345684	0.484607	0.454366
zinc transporter, ZIP family	0.647904	0.111039	0.140592	0.232561	0.101666	0.100675	0.130747	0.170373	0.238033	0.26522	0.284831	0.495287	0.208445	0.362177	0.385754	0.472774	0.258799	0.42981	0.454155
multiple sugar transport system ATP-binding protein	0.726122	0.0962946	0.0801474	0.0680766	0.0545066	0.0418207	0.141812	0.174274	0.202976	0.419452	0.366369	0.312432	0.152295	0.36327	0.376597	1.10846	0.439667	0.305571	0.453918
[truncated: 15,312 more rows]

## Sheet: Transposase Abundance
	Depth 1			Depth 2			Depth 3			Depth 4			Depth 5			Deepest
Genes	EN21	EN51	EN81	EN22	EN52	EN82	EN23	EN83	EN53	EN24	EN54	EN25	EN84	EN55	EN85	EN56	EN57	EN58	EN59
[truncated: 65 more rows]

## Sheet: AllStation_Correlation
Gene	Pearson r	p value
[truncated: 1,609 more rows]

[truncated: 6 more sheets: Station5_Correlation, 5-Strong-Pos, 5-Pos, 5-PosCount, 5-Neg, 5-NegCount]
