# Supplementary material for: Metagenome-based vertical profiling of the Gulf of Mexico highlights its uniqueness and far-reaching effects of freshwater input
Source: Appl Environ Microbiol. 2026 Jan 27;92(2):e02589-25. doi: 10.1128/aem.02589-25 (PMC12915328; doi:10.1128/aem.02589-25)
Supplement: File S4 — MAGs recovered from the metagenomes and their statistics, including taxonomic identification. [file aem.02589-25-s0004.xlsx]

## Sheet: rMAGs-Novel
rMAG_Name	MAG_Number	completeness	contamination	quality	closest_relative	NCBI Prok aai	Delmont aai	Tully aai	contigs	n50	total_length	longest_sequence	g_c_content	x_content	g_c_skew	a_t_skew	predicted_proteins	average_length	coding_density	codon_table	Classification to Significant pvalue rank	domain_pvalue	phylum_pvalue	class_pvalue	order_pvalue	family_pvalue	genus_pvalue	species_pvalue	subspecies_pvalue	dataset_pvalue
metabat_EN_56_norm_94	MAG-133	100	0.9	95.5	Ralstonia_pseudosolanacearum_NZ_CP021764	52.22	52.9318	52.9318	42	109888	1821377	227853	62.9425	0.0093336	-0.492053	0.276462	1822	321.892	96.6008	11
metabat_EN_56_trim_19	MAG-143	99.1	0.9	94.6	Azoarcus_olearius_NZ_CP016210	52.57	51.7856	51.7856	93	29777	1799132	103693	66.027	0.0117279	0.255406	-0.254246	1828	305.077	92.9917	11
metabat_EN_82_norm_9	MAG-200	94.3	0	94.3	Ralstonia_solanacearum_CMR15_NC_017559	38.62	70.2611	70.2611	62	33577	1214976	92573	38.5908	0.004033	-1.27136	1.01983	1154	329.66	93.9347	11
metabat_EN_56_trim_6	MAG-155	98.1	0.9	93.6	Candidatus_Nanopelagicus_limnes_NZ_CP016768	52.96	50.8847	50.8847	50	72090	2425107	209322	56.825	0.00540182	-1.06272	0.662248	2286	333.003	94.1704	11
metabat_EN_58_trim_29	MAG-181	92.3	0	92.3	Archaeoglobus_fulgidus_DSM_4304_NC_000917	38.18	69.4832	69.4832	39	80589	1564753	215948	56.2073	0.00421792	-0.129505	0.088727	1359	357.169	93.0611	11
metabat_EN_23_trim_26	MAG-068	92.3	0	92.3	Archaeoglobus_veneficus_SNP6_NC_015320	38.13	93.6631	93.6631	125	15236	1346963	46523	49.8115	0.00786956	-0.197483	-0.354132	1299	330.042	95.4868	11
maxbin_EN_59_norm_006	MAG-042	92.3	0	92.3	Archaeoglobus_veneficus_SNP6_NC_015320	37.95	74.5452	74.5452	251	10739	1458496	33315	59.2291	0.00130271	0.612604	0.126126	1441	316.414	93.7854	11
metabat_EN_21_norm_9	MAG-051	94.3	0.9	89.8	Acholeplasma_palmae_J233_NC_022538	48.6	41.2822	41.2822	61	21551	788084	93505	29.132	0	-0.952588	-1.27753	856	290.549	94.6765	11
metabat_EN_54_norm_4	MAG-098	94.3	0.9	89.8	Sedimenticola_thiotaurini_NZ_CP011412	46.42	60.6214	60.6214	310	13342	2978668	40553	52.2546	0.00893017	0.440478	-0.138942	3112	291.861	91.4777	11
metabat_EN_56_trim_42	MAG-149	94.3	0.9	89.8	Aerosticca_soli_NZ_AP018560	45.46	50.9409	50.9409	231	14668	2487844	65091	63.4307	0.00462248	0.743826	-1.0763	2431	327.13	95.8968	11
metabat_EN_56_norm_93	MAG-132	93.4	0.9	88.9	Pontibacter_sp__SGAir0037_NZ_CP028092	46.44	46.6271	46.6271	53	59766	1825418	212771	52.0777	0.00482081	0.456432	-1.10096	1575	371.117	96.0617	11
metabat_EN_56_trim_135	MAG-139	88.7	0	88.7	Lacipirellula_limnantheis_NZ_CP036339	47.68	62.1728	62.1728	337	18991	4378813	104568	70.3697	0.0348725	-0.101384	-0.226982	3522	373.519	90.1295	11
metabat_EN_83_norm_14	MAG-201	88.5	0	88.5	Ferroglobus_placidus_DSM_10642_NC_013849	38.63	72.1025	72.1025	114	15155	1273741	50408	45.2721	0.008793	-0.373711	0.276004	1211	331.189	94.4627	11
metabat_EN_21_trim_15	MAG-053	88.5	0	88.5	Archaeoglobus_fulgidus_DSM_4304_NC_000917	38.39	79.7463	79.7463	213	10421	1753767	40860	41.871	0	-0.466554	-0.282212	1679	331.097	95.0945	11
maxbin_EN_52_trim_026	MAG-022	88.5	0	88.5	Geoglobus_ahangari_NZ_CP011267	38.11	93.3013	93.3013	43	377698	1537162	731404	48.0847	0.00422857	1.46224	-2.29918	1343	356.178	93.3565	11
metabat_EN_56_trim_100	MAG-135	92.5	0.9	88	Ralstonia_pickettii_NZ_CP023537	52.68	51.588	51.588	347	9317	2605362	46309	52.9711	0.00445236	0.310415	-0.545022	2724	300.692	94.3153	11
metabat_EN_53_norm_25	MAG-087	92.5	0.9	88	Persicimonas_caeni_NZ_CP042468	40.26	57.7816	57.7816	247	13657	2422772	55201	39.2725	0.00235268	-0.793183	-0.0412563	2352	304.451	88.6672	11
metabat_EN_56_norm_89	MAG-130	97.2	1.9	87.7	Pandoraea_pnomenusa_NZ_CP042219	51.89	51.5269	51.5269	127	73582	2834991	137574	54.8566	0.00253969	-0.284919	0.261288	2763	321.851	94.1034	11
metabat_EN_21_trim_39	MAG-058	86.8	0	86.8	Galbibacter_sp__BG1_NZ_CP058364	54.58	77.1128	77.1128	140	11626	1264367	45056	40.9447	0.0204055	-0.675886	-0.756687	1346	297.293	94.9464	11
metabat_EN_81_trim_1	MAG-195	96.2	1.9	86.7	Halioglobus_japonicus_NZ_CP019450	56.48	93.9407	93.9407	111	31366	2264983	95371	53.2528	0.0251216	0.899379	-0.563176	2181	321.751	92.9463	11
metabat_EN_56_trim_17	MAG-142	90.6	0.9	86.1	Paraburkholderia_ginsengisoli_NZ_CP066075	52.59	54.0565	54.0565	155	12943	1502211	55195	54.1826	0.00812136	1.10635	-0.705533	1622	294.523	95.4026	11
maxbin_EN_59_norm_014	MAG-043	89.6	0.9	85.1	Thermobaculum_terrenum_ATCC_BAA_798_NC_013525	40.92	79.6494	79.6494	396	11555	2696162	45777	57.7129	0.00819684	-0.204944	0.0616597	2922	266.063	86.5049	11
metabat_EN_58_trim_5	MAG-185	84.9	0	84.9	Echinicola_sp__LN3S3_NZ_CP041253	40.36	56.0361	56.0361	217	9064	1535387	38229	40.2452	0.000586171	-0.647333	-0.48732	1640	297.143	95.2167	11
metabat_EN_56_norm_97	MAG-134	84.9	0	84.9	Desulfopila_sp__IMCC35004_NZ_CP050699	37.55	38.9113	38.9113	53	25195	858204	55067	35.4933	0.00617569	0.26165	-0.634214	839	311.417	91.3346	11
metabat_EN_58_trim_1	MAG-173	94.3	1.9	84.8	Providencia_rettgeri_NZ_AP022375	39.63	72.3402	72.3402	327	13958	3320325	53729	55.6487	0.0201185	-0.189585	-0.0309655	3585	263.951	85.4973	11
metabat_EN_21_trim_11	MAG-052	92.5	1.9	83	Bacteroidetes_bacterium_UKL13_3_CP012155	47.18	48.4425	48.4425	143	25656	2117515	96839	39.9193	0.00906723	0.364842	-0.152097	1898	353.563	95.073	11
metabat_EN_56_norm_110	MAG-113	95.3	2.8	81.3	Cyanobium_sp__NIES_981_NZ_LT578417	65.62	66.1425	66.1425	157	21576	2307322	58369	66.3646	0.0347589	-0.134009	-0.111587	2537	279.743	92.277	11
metabat_EN_56_norm_121	MAG-116	85.8	0.9	81.3	Ilumatobacter_coccineus_YM16_304_NC_020520	51.71	57.24	57.24	193	15173	1929791	60458	67.8276	0.0363252	0.725631	-0.127404	2072	293.932	94.6777	11
metabat_EN_57_trim_19	MAG-169	95.3	2.8	81.3	Halioglobus_japonicus_NZ_CP019450	49.84	70.3141	70.3141	296	13290	3060616	60466	46.7908	0.0154871	0.546335	-0.249428	3019	300.924	89.0497	11
metabat_EN_59_trim_12	MAG-188	90.6	1.9	81.1	Actinomarinicola_tropica_NZ_CP045851	51	73.4765	73.4765	112	33048	2314430	103117	68.5832	0.0176285	0.402001	-0.398422	2339	304.531	92.329	11
metabat_EN_58_trim_35	MAG-183	81.1	0	81.1	Runella_sp__HYN0085_NZ_CP030850	40.04	63.2825	63.2825	170	8942	1325535	31042	44.7772	0.00407383	0.372176	0.300547	1402	298.067	94.5784	11
metabat_EN_51_norm_11	MAG-083	84.9	0.9	80.4	Microbulbifer_thermotolerans_NZ_CP014864	50.13	59.5689	59.5689	167	12836	1548103	51618	38.464	0.0026484	-1.57357	-0.699424	1564	313.586	95.0419	11
metabat_EN_58_trim_36	MAG-184	84.9	0.9	80.4	Spirosoma_sp__CJU_R4_NZ_CP051677	39.26	69.926	69.926	22	53305	817973	243915	31.8575	0	2.37004	0.306609	870	302.033	96.3732	11
metabat_EN_21_norm_11	MAG-048	89.6	1.9	80.1	Microbulbifer_thermotolerans_NZ_CP014864	52.02	84.5764	84.5764	19	117321	1487414	187005	45.2908	0.00457169	-1.52747	-0.0771734	1411	325.169	92.5391	11
metabat_EN_57_norm_12	MAG-166	88.7	1.9	79.2	Gemmatimonas_aurantiaca_T_27_NC_012489	44.17	53.8562	53.8562	168	20459	2290244	92823	53.0097	0.0145399	0.76496	-0.987276	2134	332.373	92.9094	11
metabat_EN_82_norm_5	MAG-199	92.5	2.8	78.5	Thalassococcus_sp__S3_NZ_CP022303	57.87	62.4189	62.4189	132	35699	2496253	189624	40.3879	0.00196294	0.504173	0.773486	2550	299.812	91.8802	11
metabat_EN_54_trim_9	MAG-105	78.3	0	78.3	Spirosoma_sp__CJU_R4_NZ_CP051677	39.59	69.6327	69.6327	126	8015	873724	25696	31.9853	0.00045781	-0.919263	-0.0277656	1018	276.272	96.5677	11
maxbin_EN_21_trim_053	MAG-005	82.1	0.9	77.6	Skermanella_sp__TT6_NZ_CP067420	47.06	78.9626	78.9626	575	3953	1733407	16672	51.27	0.0649011	0.284342	-0.819709	2133	247.038	91.1959	11
metabat_EN_56_norm_78	MAG-129	91.5	2.8	77.5	Owenweeksia_hongkongensis_DSM_17368_NC_016599	48.13	58.9068	58.9068	159	30793	2456013	109758	36.1687	0.00614818	0.393557	-0.166549	2357	326.643	94.0423	11
maxbin_EN_21_norm_036	MAG-003	77.4	0	77.4	Candidatus_Aquiluna_sp__15G_AUS_rot_NZ_CP054056	61.46	55.9512	55.9512	521	3190	1378118	15899	54.9233	0.0587032	0.127096	-0.661612	2038	210.975	93.5987	11
metabat_EN_56_norm_41	MAG-124	86.8	1.9	77.3	Flavisolibacter_tropicus_NZ_CP011390	57.43	47.4955	47.4955	116	19843	1530735	71746	48.5164	0.0037237	-0.161986	-0.0126891	1499	323.193	94.9477	11
maxbin_EN_21_trim_018	MAG-004	86.8	1.9	77.3	Flagellimonas_maritima_NZ_CP030104	55.39	64.0885	64.0885	300	6750	1571110	69518	42.2482	0.000254597	-0.556521	-0.543785	1728	285.906	94.337	11
metabat_EN_59_trim_31	MAG-192	76.4	0	76.4	Caldithrix_abyssi_DSM_13497_NZ_CP018099	41.89	83.9511	83.9511	188	14672	2021528	69114	46.6087	0.0188966	0.202185	-0.550995	1968	323.199	94.3924	11
metabat_EN_54_trim_31	MAG-103	85.8	1.9	76.3	Halioglobus_japonicus_NZ_CP019450	49.33	70.4967	70.4967	285	12365	2774616	57145	46.046	0.0205434	0.0700533	-0.197393	2719	307.633	90.4399	11
metabat_EN_25_trim_5	MAG-081	84.9	1.9	75.4	Mycolicibacterium_boenickei_NZ_AP022579	40.68	54.0409	54.0409	252	10700	2132469	42162	52.6869	0.0195548	-0.91604	0.171963	2065	319.587	92.8427	11
metabat_EN_22_trim_22	MAG-064	94.3	3.8	75.3	Maribacter_sp__HTCC2170_NC_014472	53.34	62.0416	62.0416	64	37200	1537692	95239	39.7506	0.00383692	-0.0281394	0.227535	1475	330.376	95.0718	11
metabat_EN_57_trim_26	MAG-170	94.3	3.8	75.3	Actinomarinicola_tropica_NZ_CP045851	51.05	73.934	73.934	92	34513	2175934	110432	69.0219	0.0127302	0.154474	-0.618932	2197	306.887	92.9573	11
maxbin_EN_23_norm_017	MAG-012	79.2	0.9	74.7	Pelobacter_carbinolicus_DSM_2380_NC_007498	41.81	81.0538	81.0538	1048	2871	2622202	17950	47.7265	0.0286401	-0.0872564	-0.484709	3174	253.108	91.911	11
metabat_EN_56_trim_34	MAG-146	74.5	0	74.5	Ilumatobacter_coccineus_YM16_304_NC_020520	52.83	57.4813	57.4813	161	13977	1436771	47592	62.2633	0.00682085	-0.0327528	-0.408344	1570	292.766	95.974	11
metabat_EN_58_trim_15	MAG-177	86.8	2.8	72.8	Alteromonas_macleodii_str___English_Channel_673__NC_018678	47.44	54.8424	54.8424	327	7348	2116633	29478	40.5726	0.000188979	-0.0108294	-0.444406	2231	295.488	93.4361	11
metabat_EN_21_norm_36	MAG-049	76.4	0.9	71.9	Streptomyces_cyanogenus_CP071839	52.07	93.0574	93.0574	263	5480	1365905	24257	62.7929	0.0133245	0.380673	-0.141279	1594	268.502	94.0019	11
metabat_EN_21_trim_45	MAG-059	76.4	0.9	71.9	Akkermansia_glycaniphila_NZ_LT629973	40.26	71.0011	71.0011	141	11408	1232822	56120	39.2028	0.00892262	1.01862	-0.0983295	1251	308.463	93.9033	11
metabat_EN_57_trim_33	MAG-171	75.5	0.9	71	Spartinivicinus_ruber_NZ_CP048878	47.09	56.2043	56.2043	353	5849	1894805	18070	53.2425	0.0575785	0.2602	-0.567292	2101	278.558	92.6614	11
metabat_EN_55_trim_7	MAG-111	75.5	0.9	71	Geobacter_sp__DSM_9736_NZ_LT896716	42.14	57.683	57.683	400	5649	2057384	26843	43.195	0.00636731	0.256108	-0.692052	2092	296.175	90.3475	11
maxbin_EN_21_norm_019	MAG-002	94.3	4.7	70.8	Ruegeria_sp__THAF33_NZ_CP045384	60.75	66.3143	66.3143	619	7042	2764763	57638	50.6058	0.0147933	0.227713	-0.320511	3300	255.698	91.5596	11
metabat_EN_56_norm_48	MAG-125	84	2.8	70	Candidatus_Nanopelagicus_limnes_NZ_CP016768	57.57	52.1095	52.1095	188	6095	1058396	27497	46.4354	0.00897585	-0.157487	-0.608192	1214	277.165	95.3739	11
metabat_EN_82_norm_2	MAG-198	84	2.8	70	Spongiibacter_sp__CSC3_9_NZ_CP066167	43.97	67.0029	67.0029	36	51155	969341	77817	34.0783	0.00113479	0.737736	0.350231	1042	299.853	96.6988	11
maxbin_EN_56_norm_028	MAG-029	88.7	3.8	69.7	Synechococcus_sp__CB0101_NZ_CP039373	74.13	66.4626	66.4626	429	7239	1938744	36978	70.0343	0.00990332	0.405292	-0.930703	2505	239.952	93.0106	11
metabat_EN_56_norm_117	MAG-115	83	2.8	69	Candidatus_Nanopelagicus_limnes_NZ_CP016768	55.57	50.7469	50.7469	84	35464	1304665	96892	45.4565	0.0164027	-0.267935	-0.492123	1389	300.801	96.0734	11
metabat_EN_81_trim_7	MAG-196	78.3	1.9	68.8	Flagellimonas_maritima_NZ_CP030104	51.77	57.67	57.67	34	46770	975573	102536	30.1115	0.000410015	1.2357	0.115428	975	319.823	95.8904	11
metabat_EN_85_trim_1	MAG-207	78.3	1.9	68.8	Thalassotalea_crassostreae_NZ_CP017689	45.63	63.9333	63.9333	368	6839	2325241	28710	57.2006	0.0255027	0.211796	-0.646912	2527	267.231	87.1255	11
metabat_EN_55_norm_4	MAG-106	78.3	1.9	68.8	Persicimonas_caeni_NZ_CP042468	40.45	58.2895	58.2895	219	10489	1740876	36567	42.4402	0	-1.94117	-0.754857	1718	306.905	90.8615	11
maxbin_EN_56_norm_042	MAG-030	82.1	2.8	68.1	Noviherbaspirillum_sp__UKPF54_NZ_CP040128	60.75	59.6919	59.6919	882	3284	2458722	124454	55.7915	0.00467723	-0.137925	-0.837378	3233	233.465	92.0958	11
metabat_EN_58_trim_12	MAG-174	82.1	2.8	68.1	Thermobaculum_terrenum_ATCC_BAA_798_NC_013525	41.57	54.3818	54.3818	328	12118	3030720	52441	53.1803	0.0225029	0.32319	-0.463504	3177	287.762	90.4954	11
metabat_EN_21_trim_28	MAG-056	86.8	3.8	67.8	Halioglobus_japonicus_NZ_CP019450	55.78	79.8953	79.8953	264	12031	2494877	64965	57.5727	0.000240493	0.152189	-0.158808	2538	303.775	92.7078	11
metabat_EN_55_trim_13	MAG-108	71.7	0.9	67.2	Teredinibacter_haidensis_NZ_CP060084	45.24	62.4842	62.4842	124	6902	793938	31131	36.6736	0.000629772	0.51517	-0.34807	896	283.969	96.142	11
metabat_EN_58_trim_16	MAG-178	76.4	1.9	66.9	Ignavibacteriae_bacterium_CP053446	41.74	54.5625	54.5625	187	7415	1158910	23506	37.0308	0.0014669	-0.0461373	-0.649258	1318	277.918	94.8208	11
metabat_EN_21_trim_23	MAG-055	70.8	0.9	66.3	Echinicola_sp__LN3S3_NZ_CP041253	41.07	92.0514	92.0514	124	27232	2096640	101869	40.8177	0.00152625	0.606333	0.0543987	1848	352.04	93.0875	11
maxbin_EN_56_trim_104	MAG-033	80.2	2.8	66.2	Candidatus_Aquiluna_sp__15G_AUS_rot_NZ_CP054056	58.72	54.1598	54.1598	195	19203	1437783	100719	52.6072	0.0127279	-0.164997	-0.12665	1618	279.68	94.4208	11
maxbin_EN_56_trim_005	MAG-032	66	0	66	Candidatus_Nanopelagicus_limnes_NZ_CP016768	67.23	52.2653	52.2653	318	4063	1007590	23910	39.9478	0.029377	0.0387568	-0.212864	1455	218.417	94.6209	11
metabat_EN_56_trim_14	MAG-141	75.5	1.9	66	Rubrivivax_gelatinosus_IL144_NC_017075	55.31	52.3047	52.3047	159	27706	2415919	73720	65.6631	0.00848538	-0.125318	-0.435537	2349	321.913	93.8989	11
metabat_EN_56_trim_95	MAG-164	79.2	2.8	65.2	Candidatus_Campbellbacteria_bacterium_GW2011_OD1_34_28_CP011215	38.49	39.022	39.022	99	8980	677805	22620	34.0762	0.0162289	-0.633849	0.405743	688	293.721	89.4417	11
maxbin_EN_56_trim_153	MAG-036	77.4	2.8	63.4	Roseiflexus_castenholzii_DSM_13941_NC_009767	51.54	40.2642	40.2642	760	6313	3294150	46162	53.9335	0.0307818	0.196156	-0.200527	3579	286.287	93.3128	11
metabat_EN_21_trim_46	MAG-060	67.9	0.9	63.4	Akkermansia_glycaniphila_NZ_LT629973	40.65	60.8229	60.8229	263	6792	1499348	26591	49.124	0.0400174	0.63554	-0.393152	1586	283.472	89.9565	11
metabat_EN_56_trim_39	MAG-148	72.6	1.9	63.1	Nitrospirillum_amazonense_CBAmc_NZ_CP022110	41.4	46.3823	46.3823	107	15496	1312548	58087	33.7556	0.00586645	-0.282582	-0.536176	1275	316.635	92.273	11
metabat_EN_58_trim_18	MAG-179	71.7	1.9	62.2	Zhongshania_aliphaticivorans_NZ_CP014544	44.45	62.7732	62.7732	174	5851	888389	18179	40.6106	0	0.427962	-0.0434034	1013	272.303	93.1494	11
metabat_EN_58_norm_25	MAG-172	71.7	1.9	62.2	Apibacter_sp__B2966_NZ_CP049714	38.93	67.9862	67.9862	212	5857	1151438	21841	37.7288	0.0083374	-1.84244	-1.07306	1308	274.403	93.5141	11
metabat_EN_56_norm_2	MAG-118	66	0.9	61.5	Sphingobacterium_sp__21_NC_015277	46.86	47.666	47.666	112	12022	969993	29887	44.6992	0	-1.29688	-0.382168	1090	283.253	95.4891	11
metabat_EN_56_norm_50	MAG-126	64.2	0.9	59.7	Ralstonia_pickettii_NZ_CP023537	51.71	52.8292	52.8292	176	10764	1504151	45655	56.4562	0.00438786	0.82632	-0.862948	1632	294.251	95.7785	11
metabat_EN_54_trim_11	MAG-099	73.6	2.8	59.6	Spirosoma_taeanense_NZ_CP053435	40.22	58.9435	58.9435	259	6734	1514688	26868	36.442	0.0155147	-0.721763	-0.753917	1592	302.144	95.2697	11
metabat_EN_56_trim_43	MAG-150	59.4	0	59.4	Sedimenticola_thiotaurini_NZ_CP011412	47.15	60.7136	60.7136	372	5621	1922990	18088	52.9708	0.00821637	-0.0954228	-0.270245	2133	276.678	92.0682	11
maxbin_EN_53_trim_095	MAG-026	68.9	1.9	59.4	Sulfurimicrobium_lacus_NZ_AP022853	38.7	57.0616	57.0616	1028	2285	2149630	11190	56.509	0.0695934	0.710196	-0.697511	2681	252.218	94.3693	11
metabat_EN_58_trim_31	MAG-182	63.2	0.9	58.7	Acidibrevibacterium_fodinaquatile_NZ_CP029176	47.12	60.6081	60.6081	350	5307	1783165	21280	61.5352	0.0305076	0.132692	-0.515971	2043	258.576	88.8762	11
metabat_EN_56_trim_58	MAG-154	63.2	0.9	58.7	Caldicellulosiruptor_hydrothermalis_108_NC_014652	36.8	39.0223	39.0223	91	6297	515792	16830	35.3375	0.0217142	2.79149	-0.378983	566	267.498	88.0611	11
metabat_EN_53_trim_21	MAG-092	67.9	1.9	58.4	Actinomarinicola_tropica_NZ_CP045851	48.77	92.3395	92.3395	261	10387	2158371	39395	53.0988	0.0239069	0.252777	0.0452434	2373	286.276	94.4232	11
metabat_EN_56_trim_7	MAG-158	90.6	6.6	57.6	Candidatus_Nanopelagicus_limnes_NZ_CP016768	55.86	51.7556	51.7556	344	11107	2916032	54604	55.3047	0.00799031	0.29311	-0.382789	3085	287.941	91.3876	11
maxbin_EN_56_norm_082	MAG-031	76.4	3.8	57.4	Candidatus_Aquiluna_sp__15G_AUS_rot_NZ_CP054056	58.12	53.9658	53.9658	353	6159	1404519	42511	50.7415	0.00697748	0.39906	0.158272	1743	254.97	94.9247	11
metabat_EN_56_trim_111	MAG-137	79.2	4.7	55.7	Ilumatobacter_coccineus_YM16_304_NC_020520	52.05	57.0658	57.0658	313	9552	2299405	66590	63.1477	0.00530572	0.39235	-0.244045	2510	291.158	95.3472	11
metabat_EN_56_norm_108	MAG-112	59.4	0.9	54.9	Lysobacter_oculi_NZ_CP029556	38.53	38.6279	38.6279	196	5270	969139	13528	39.7698	0.045917	0.826879	-1.36437	1005	300.281	93.4176	11
metabat_EN_22_trim_12	MAG-062	64.2	1.9	54.7	Chloroherpeton_thalassium_ATCC_35110_NC_011026	42.42	83.7685	83.7685	237	6961	1479829	20074	38.6891	0.017975	-0.982825	-0.367686	1428	319.723	92.5577	11
metabat_EN_53_trim_16	MAG-090	58.5	0.9	54	Prochlorococcus_marinus_str__MIT_9301_NC_009091	72.29	49.3748	49.3748	80	12608	770266	26699	32.1166	0.00571231	-0.745807	-1.28729	871	274.448	93.1019	11
maxbin_EN_56_trim_136	MAG-035	67.9	2.8	53.9	Streptomyces_cattleya_NRRL_8057___DSM_46488_NC_017586	51.47	60.8035	60.8035	534	6313	2329005	33644	68.3044	0.0378702	-0.079582	-0.195206	2786	261.953	94.0058	11
metabat_EN_24_norm_9	MAG-076	67.9	2.8	53.9	Actinomarinicola_tropica_NZ_CP045851	51.07	74.3053	74.3053	338	5508	1758365	23855	66.8775	0.00312791	0.12424	0.428905	2059	265.523	93.276	11
metabat_EN_56_norm_29	MAG-121	57.5	0.9	53	Candidatus_Nanopelagicus_limnes_NZ_CP016768	67.31	50.4816	50.4816	191	4763	895316	22222	51.4101	0.00636647	0.834052	0.0742472	948	301.292	95.7064	11
metabat_EN_56_norm_30	MAG-122	52.8	0	52.8	Burkholderia_thailandensis_NZ_CP020392	51.95	52.3561	52.3561	183	4688	838749	13554	52.6603	0.00774964	0.597254	-0.806173	962	274.189	94.3441	11
metabat_EN_56_norm_92	MAG-131	52.8	0	52.8	Pseudohongiella_spirulinae_NZ_CP013189	50.3	69.9927	69.9927	315	5088	1558546	19877	46.8813	0.0596068	-0.0703468	0.102672	1636	286.286	90.154	11
metabat_EN_24_norm_1	MAG-072	56.6	0.9	52.1	Actinomarinicola_tropica_NZ_CP045851	49.37	73.5331	73.5331	156	3950	650605	20467	41.0486	0.0536424	1.51799	0.255253	754	262.702	91.3351	11
metabat_EN_22_norm_23	MAG-061	61.3	1.9	51.8	Pseudomonas_aeruginosa_NZ_LT673656	48.71	80.6933	80.6933	302	6693	1893222	18481	53.158	0.0127824	-0.289647	0.00349562	2064	283.204	92.6251	11
metabat_EN_23_trim_4	MAG-070	55.7	0.9	51.2	Thiolapillus_brandeum_NZ_AP012273	44.5	85.7127	85.7127	182	6476	1048163	20539	38.5189	0.00410242	0.487689	-0.129418	1198	279.196	95.7323	11
metabat_EN_56_norm_20	MAG-119	69.8	3.8	50.8	Candidatus_Planktophila_limnetica_NZ_CP016782	79.16	51.7822	51.7822	145	10747	1191182	50416	47.6349	0.000335801	-0.381377	0.0384761	1335	283.969	95.4761	11
metabat_EN_56_trim_70	MAG-159	59.4	1.9	49.9	Noviherbaspirillum_sp__UKPF54_NZ_CP040128	61.42	59.3337	59.3337	333	5262	1645420	19866	54.4881	0.0363433	1.01276	-1.76721	1937	267.702	94.5422	11
metabat_EN_56_trim_99	MAG-165	63.2	2.8	49.2	Ilumatobacter_coccineus_YM16_304_NC_020520	48.52	55.0736	55.0736	240	5242	1221824	37716	60.7944	0.0080208	-0.267232	-0.698296	1438	270.748	95.5954	11
metabat_EN_56_trim_33	MAG-145	67.9	3.8	48.9	Kinneretia_sp__DAIF2_NZ_CP049919	56.57	52.1642	52.1642	101	50183	2578327	148579	65.5843	0.0104331	0.699654	-0.83665	2417	332.619	93.5421	11
maxbin_EN_21_norm_004	MAG-001	51.9	0.9	47.4	Acholeplasma_palmae_J233_NC_022538	51.86	43.3903	43.3903	24	67407	339394	158045	33.6618	0	2.39658	2.26695	394	272.081	94.7571	11
metabat_EN_56_trim_35	MAG-147	55.7	1.9	46.2	Leptospira_interrogans_serovar_Hardjo_str__Norma_NZ_CP012603	49.76	38.4478	38.4478	471	5370	2400331	25566	34.0079	0.00824886	-0.0605168	-0.567603	2566	287.692	92.2644	11
maxbin_EN_23_trim_116	MAG-013	55.7	1.9	46.2	Akkermansia_muciniphila_NZ_CP029701	40.05	59.4786	59.4786	1049	1933	1942668	10311	56.8209	0.0629547	0.134258	-1.05481	2527	241.299	94.1637	11
metabat_EN_51_trim_22	MAG-086	65.1	3.8	46.1	Thalassospira_sp__A40_3_NZ_CP065428	47.61	73.6222	73.6222	338	5961	1789036	29712	62.5097	0.0353263	0.0447993	-0.30132	2033	271.475	92.5484	11
metabat_EN_54_norm_14	MAG-097	68.9	4.7	45.4	Oceanicoccus_sagamiensis_NZ_CP019343	44.6	62.4881	62.4881	182	6317	1022086	25381	36.9754	0	0.0254022	-0.169832	1178	276.907	95.7445	11
metabat_EN_81_trim_8	MAG-197	54.7	1.9	45.2	Prochlorococcus_sp__MIT_0604_NZ_CP007753	80.46	49.2755	49.2755	109	8518	756270	27428	32.0015	0.000925595	1.18256	-1.18852	939	246.574	91.8454	11
metabat_EN_56_trim_139	MAG-140	54.7	1.9	45.2	Candidatus_Planktophila_sulfonica_NZ_CP016773	55.29	51.0583	51.0583	149	9281	1125846	42863	42.6426	0.000710577	0.257868	-0.234764	1252	288.312	96.1853	11
metabat_EN_56_norm_35	MAG-123	54.7	1.9	45.2	Geobacter_sp__FeAm09_NZ_CP042466	42.33	42.432	42.432	250	4448	1099944	17446	40.3329	0.00318198	-0.277027	-1.02864	1241	265.347	89.8126	11
metabat_EN_56_norm_28	MAG-120	53.8	1.9	44.3	Candidatus_Planktophila_sulfonica_NZ_CP016773	71.48	51.7237	51.7237	141	11082	1126430	68365	40.0144	0.0137603	0.272001	0.246561	1261	282.908	95.0118	11
metabat_EN_21_trim_33	MAG-057	57.5	2.8	43.5	Croceimicrobium_hydrocarbonivorans_CP060139	49.24	77.5858	77.5858	362	5989	1949990	30025	40.7855	0.0243591	-0.210609	-0.471907	2064	299.044	94.9583	11
maxbin_EN_52_trim_084	MAG-024	52.8	1.9	43.3	Desulfovibrio_salexigens_DSM_2638_NC_012881	40.46	53.7282	53.7282	1251	1727	2146356	6017	47.9036	0.0141169	0.0571883	-0.30049	2842	232.944	92.5326	11
maxbin_EN_52_trim_072	MAG-023	75.5	6.6	42.5	Thalassospira_sp__A40_3_NZ_CP065428	48.55	73.7007	73.7007	985	2172	1977996	12290	62.3181	0.0223964	0.332941	-0.704103	2701	226.143	92.6412	11
maxbin_EN_25_norm_009	MAG-016	61.3	3.8	42.3	Desulfosarcina_widdelii_NZ_AP021875	40.84	56.9623	56.9623	344	5492	1337087	25213	41.0124	0.0106201	0.51188	-0.0306828	1487	268.299	89.5142	11
metabat_EN_55_trim_18	MAG-109	55.7	2.8	41.7	Actinomarinicola_tropica_NZ_CP045851	47.86	75.5222	75.5222	344	5610	1735963	14963	55.2916	0.0623861	-0.0704283	-0.0555326	2020	268.233	93.6362	11
metabat_EN_23_trim_6	MAG-071	55.7	2.8	41.7	Pyruvatibacter_mobilis_NZ_CP051630	43.78	62.4399	62.4399	79	16278	873488	66627	32.0899	0	-0.616837	0.0436625	950	294.559	96.1081	11
maxbin_EN_57_trim_024	MAG-038	55.7	2.8	41.7	Geodermatophilus_obscurus_DSM_43160_NC_013757	43.18	66.9615	66.9615	531	4948	2032523	28226	66.4284	0.0114636	0.0323662	0.240932	2401	264.123	93.6017	11
metabat_EN_58_trim_19	MAG-180	60.4	3.8	41.4	endosymbiont_of_unidentified_scaly_snail_isolate_Monju_NZ_AP012978	45.51	60.6417	60.6417	308	5851	1632331	17951	57.7235	0.0654892	0.466337	-0.910167	1819	259.401	86.7197	11
maxbin_EN_56_trim_188	MAG-037	60.4	3.8	41.4	Sphingobacterium_sp__21_NC_015277	45.27	47.8636	47.8636	780	2632	1833832	20858	37.9895	0.0266109	0.00918664	-0.408559	2322	249.302	94.6999	11
metabat_EN_25_norm_2	MAG-077	50.9	1.9	41.4	Geobacter_lovleyi_SZ_NC_010814	42.49	70.3359	70.3359	286	4160	1188284	12678	40.0551	0.0318106	-0.730301	-0.762302	1343	265.418	89.9929	11
metabat_EN_56_trim_79	MAG-161	54.7	2.8	40.7	Cytophaga_hutchinsonii_ATCC_33406_NC_008255	42.33	48.2145	48.2145	186	7384	1197334	41613	48.1576	0.00801781	0.343215	-0.452212	1344	284.435	95.783	11
maxbin_EN_24_trim_049	MAG-014	64.2	4.7	40.7	Tepidiforma_bonchosmolovskayae_NZ_CP042829	41.04	79.6336	79.6336	1282	2514	2845950	25933	55.1507	0.0231557	-0.257779	-0.688349	3615	232.863	88.7366	11
maxbin_EN_56_norm_002	MAG-028	59.4	3.8	40.4	Ilumatobacter_coccineus_YM16_304_NC_020520	48.57	56.9359	56.9359	507	2080	993320	7504	61.0956	0.0135908	-0.0229042	-0.166388	1480	212.822	95.1286	11
metabat_EN_54_trim_29	MAG-102	62.3	4.7	38.8	Actinomarinicola_tropica_NZ_CP045851	51	66.9734	66.9734	321	5444	1627743	20608	43.9157	0.0160959	0.670504	0.0111731	1697	304.273	95.1659	11
metabat_EN_23_trim_15	MAG-067	51.9	2.8	37.9	Ruegeria_sp__THAF33_NZ_CP045384	59.01	63.4145	63.4145	231	5904	1249500	23733	40.6371	0.00784314	-0.217032	-0.610456	1377	282.365	93.3532	11
maxbin_EN_59_trim_050	MAG-044	70.8	6.6	37.8	Skermanella_sp__TT6_NZ_CP067420	48.27	61.2478	61.2478	893	2380	1934648	19167	61.8656	0.0502934	0.0611589	-1.1074	2566	225.58	89.7585	11
metabat_EN_25_trim_15	MAG-079	61.3	4.7	37.8	Geobacter_sp__DSM_9736_NZ_LT896716	40.44	71.3123	71.3123	333	5212	1634444	18436	42.3787	0.0139497	0.299138	-0.255684	1669	312.938	95.8664	11
metabat_EN_56_trim_54	MAG-152	56.6	3.8	37.6	Ilumatobacter_coccineus_YM16_304_NC_020520	49.1	55.4905	55.4905	260	6446	1475672	22791	71.4575	0.0404561	0.402664	-1.20372	1694	274.38	94.4923	11
metabat_EN_53_trim_14	MAG-089	65.1	5.7	36.6	Pontivivens_sp__MT2928_NZ_CP064942	51.08	54.9319	54.9319	268	8684	1808990	31095	37.5655	0.0016031	-0.168786	-0.496444	1996	282.055	93.3639	11
metabat_EN_54_norm_13	MAG-096	53.8	3.8	34.8	Shewanella_sp__FJAT_51800_NZ_CP071503	42.02	65.4422	65.4422	222	6361	1248355	22390	36.843	0.0044058	-0.621831	-0.58078	1429	276.615	94.9929	11
metabat_EN_21_trim_20	MAG-054	51.9	3.8	32.9	Muricauda_lutaonensis_NZ_CP011071	52.97	69.0373	69.0373	217	5771	1209089	23763	38.9444	0.0385414	0.0494826	-0.693835	1311	291.336	94.7677	11
metabat_EN_51_trim_19	MAG-085	61.3	5.7	32.8	endosymbiont_of_unidentified_scaly_snail_isolate_Monju_NZ_AP012978	40.66	64.4512	64.4512	187	6230	1094201	36683	32.5416	0.00456954	-0.50945	-0.453984	1338	263.383	96.6201	11
maxbin_EN_56_trim_119	MAG-034	65.1	6.6	32.1	Flavisolibacter_tropicus_NZ_CP011390	54.54	47.9188	47.9188	534	4749	1750433	18843	48.2324	0.00856931	0.516301	-1.15918	2042	267.708	93.69	11
maxbin_EN_23_norm_016	MAG-011	60.4	5.7	31.9	Gordonia_alkanivorans_NZ_CP027114	42.92	85.6856	85.6856	506	6742	2232753	36374	45.359	0.00537453	-0.11839	-0.115574	2595	269.634	94.0141	11
maxbin_EN_84_norm_001	MAG-045	50.9	3.8	31.9	Acinetobacter_baylyi_ADP1_NC_005966	40.84	58.3881	58.3881	897	1763	1565320	19935	41.7016	0	-0.792171	-0.904382	1913	257.174	94.2886	11
metabat_EN_85_norm_15	MAG-205	50.9	3.8	31.9	Myxococcus_stipitatus_DSM_14675_NC_020126	39	56.9936	56.9936	378	5166	1859321	17907	41.1965	0.00209754	-0.171807	-0.231491	2014	272.235	88.4647	11
metabat_EN_53_trim_3	MAG-093	73.6	8.5	31.1	Actinomarinicola_tropica_NZ_CP045851	50.97	93.9201	93.9201	102	20973	1327268	134645	44.9404	0.00188357	0.688372	0.0128628	1388	303.843	95.3238	11
maxbin_EN_84_trim_002	MAG-046	59.4	5.7	30.9	Edwardsiella_tarda_NZ_CP023706	40.7	57.8912	57.8912	1070	1687	1810210	7260	41.8342	0	-0.780285	-1.13902	2297	240.34	91.4914	11
maxbin_EN_51_trim_095	MAG-018	52.8	4.7	29.3	Synechococcus_sp__WH_8103_NZ_LN847356	76.68	75.0205	75.0205	789	1504	1207196	8277	62.5031	0.021289	0.36115	-1.15605	1941	194.635	93.8835	11
metabat_EN_58_trim_13	MAG-175	52.8	4.7	29.3	Acidiferrobacter_sp__SPIII_3_NZ_CP027663	46.5	60.1572	60.1572	220	7203	1402378	32954	39.1742	0.0187539	1.03937	-0.468694	1548	282.057	93.4036	11
metabat_EN_25_trim_11	MAG-078	50.9	4.7	27.4	Geobacter_sp__FeAm09_NZ_CP042466	40.26	72.3906	72.3906	280	4633	1238777	17467	40.1053	0.0134003	-0.635045	0.0450158	1441	255.136	89.0356	11
metabat_EN_25_trim_8	MAG-082	60.4	6.6	27.4	Spirosoma_taeanense_NZ_CP053435	39.98	54.3523	54.3523	430	5190	2150754	23226	39.0255	0.00209229	-0.696616	-0.495878	2165	312.917	94.497	11
metabat_EN_55_norm_7	MAG-107	50	4.7	26.5	Nitrosococcus_halophilus_Nc_4_NC_013960	45.38	63.2196	63.2196	321	4238	1364266	20168	38.807	0.0238956	0.0655421	-0.203753	1565	276.429	95.1305	11

## Sheet: MiGA+GTDB Novel
rMAg_Name - GTDB	fastani_ani - GTDB	rMAG_Name - MiGA Novel	GTDB-Novel?		GTDB + MiGA Nove
maxbin_EN_21_norm_004	N/A	maxbin_EN_21_norm_004	1		sum column D
maxbin_EN_21_norm_019	96.89	maxbin_EN_21_norm_019	0		73
maxbin_EN_21_norm_036	N/A	maxbin_EN_21_norm_036	1
maxbin_EN_21_trim_018	N/A	maxbin_EN_21_trim_018	1
maxbin_EN_21_trim_053	N/A	maxbin_EN_21_trim_053	1
maxbin_EN_23_norm_016	N/A	maxbin_EN_23_norm_016	1
maxbin_EN_23_norm_017	97.25	maxbin_EN_23_norm_017	0
maxbin_EN_23_trim_116	N/A	maxbin_EN_23_trim_116	1
maxbin_EN_24_trim_049	N/A	maxbin_EN_24_trim_049	1
maxbin_EN_25_norm_009	N/A	maxbin_EN_25_norm_009	1
maxbin_EN_51_trim_095	N/A	maxbin_EN_51_trim_095	1
maxbin_EN_52_trim_026	98.8	maxbin_EN_52_trim_026	0
maxbin_EN_52_trim_072	96.87	maxbin_EN_52_trim_072	0
maxbin_EN_52_trim_084	97.49	maxbin_EN_52_trim_084	0
maxbin_EN_53_trim_095	N/A	maxbin_EN_53_trim_095	1
maxbin_EN_56_norm_002	97.89	maxbin_EN_56_norm_002	0
maxbin_EN_56_norm_028	98.82	maxbin_EN_56_norm_028	0
maxbin_EN_56_norm_042	N/A	maxbin_EN_56_norm_042	1
maxbin_EN_56_norm_082	N/A	maxbin_EN_56_norm_082	1
maxbin_EN_56_trim_005	99.34	maxbin_EN_56_trim_005	0
maxbin_EN_56_trim_104	N/A	maxbin_EN_56_trim_104	1
maxbin_EN_56_trim_119	N/A	maxbin_EN_56_trim_119	1
maxbin_EN_56_trim_136	N/A	maxbin_EN_56_trim_136	1
maxbin_EN_56_trim_153	N/A	maxbin_EN_56_trim_153	1
maxbin_EN_56_trim_188	99.44	maxbin_EN_56_trim_188	0
maxbin_EN_57_trim_024	N/A	maxbin_EN_57_trim_024	1
maxbin_EN_59_norm_006	98.7	maxbin_EN_59_norm_006	0
maxbin_EN_59_norm_014	97.77	maxbin_EN_59_norm_014	0
maxbin_EN_59_trim_050	97.53	maxbin_EN_59_trim_050	0
maxbin_EN_84_norm_001	N/A	maxbin_EN_84_norm_001	1
maxbin_EN_84_trim_002	N/A	maxbin_EN_84_trim_002	1
metabat_EN_21_norm_11	N/A	metabat_EN_21_norm_11	1
metabat_EN_21_norm_36	98.18	metabat_EN_21_norm_36	0
metabat_EN_21_norm_9	N/A	metabat_EN_21_norm_9	1
metabat_EN_21_trim_11	97.78	metabat_EN_21_trim_11	0
metabat_EN_21_trim_15	N/A	metabat_EN_21_trim_15	1
metabat_EN_21_trim_20	96.47	metabat_EN_21_trim_20	0
metabat_EN_21_trim_23	N/A	metabat_EN_21_trim_23	1
metabat_EN_21_trim_28	N/A	metabat_EN_21_trim_28	1
metabat_EN_21_trim_33	N/A	metabat_EN_21_trim_33	1
metabat_EN_21_trim_39	N/A	metabat_EN_21_trim_39	1
metabat_EN_21_trim_45	N/A	metabat_EN_21_trim_45	1
metabat_EN_21_trim_46	N/A	metabat_EN_21_trim_46	1
metabat_EN_22_norm_23	N/A	metabat_EN_22_norm_23	1
metabat_EN_22_trim_12	96.13	metabat_EN_22_trim_12	0
metabat_EN_22_trim_22	96.25	metabat_EN_22_trim_22	0
metabat_EN_23_trim_15	N/A	metabat_EN_23_trim_15	1
metabat_EN_23_trim_26	98.59	metabat_EN_23_trim_26	0
metabat_EN_23_trim_4	97.62	metabat_EN_23_trim_4	0
metabat_EN_23_trim_6	98.84	metabat_EN_23_trim_6	0
metabat_EN_24_norm_1	N/A	metabat_EN_24_norm_1	1
metabat_EN_24_norm_9	N/A	metabat_EN_24_norm_9	1
metabat_EN_25_norm_2	N/A	metabat_EN_25_norm_2	1
metabat_EN_25_trim_11	N/A	metabat_EN_25_trim_11	1
metabat_EN_25_trim_15	N/A	metabat_EN_25_trim_15	1
metabat_EN_25_trim_5	96.26	metabat_EN_25_trim_5	0
metabat_EN_25_trim_8	N/A	metabat_EN_25_trim_8	1
metabat_EN_51_norm_11	98.54	metabat_EN_51_norm_11	0
metabat_EN_51_trim_19	N/A	metabat_EN_51_trim_19	1
metabat_EN_51_trim_22	N/A	metabat_EN_51_trim_22	1
metabat_EN_53_norm_25	98.07	metabat_EN_53_norm_25	0
metabat_EN_53_trim_14	96.5	metabat_EN_53_trim_14	0
metabat_EN_53_trim_16	96.26	metabat_EN_53_trim_16	0
metabat_EN_53_trim_21	98.35	metabat_EN_53_trim_21	0
metabat_EN_53_trim_3	N/A	metabat_EN_53_trim_3	1
metabat_EN_54_norm_13	N/A	metabat_EN_54_norm_13	1
metabat_EN_54_norm_14	N/A	metabat_EN_54_norm_14	1
metabat_EN_54_norm_4	96.65	metabat_EN_54_norm_4	0
metabat_EN_54_trim_11	N/A	metabat_EN_54_trim_11	1
metabat_EN_54_trim_29	N/A	metabat_EN_54_trim_29	1
metabat_EN_54_trim_31	98.51	metabat_EN_54_trim_31	0
metabat_EN_54_trim_9	N/A	metabat_EN_54_trim_9	1
metabat_EN_55_norm_4	98.45	metabat_EN_55_norm_4	0
metabat_EN_55_norm_7	N/A	metabat_EN_55_norm_7	1
metabat_EN_55_trim_13	N/A	metabat_EN_55_trim_13	1
metabat_EN_55_trim_18	99.05	metabat_EN_55_trim_18	0
metabat_EN_55_trim_7	N/A	metabat_EN_55_trim_7	1
metabat_EN_56_norm_108	N/A	metabat_EN_56_norm_108	1
metabat_EN_56_norm_110	N/A	metabat_EN_56_norm_110	1
metabat_EN_56_norm_117	N/A	metabat_EN_56_norm_117	1
metabat_EN_56_norm_121	99.06	metabat_EN_56_norm_121	0
metabat_EN_56_norm_2	96.51	metabat_EN_56_norm_2	0
metabat_EN_56_norm_20	99.59	metabat_EN_56_norm_20	0
metabat_EN_56_norm_28	N/A	metabat_EN_56_norm_28	1
metabat_EN_56_norm_29	96.34	metabat_EN_56_norm_29	0
metabat_EN_56_norm_30	N/A	metabat_EN_56_norm_30	1
metabat_EN_56_norm_35	N/A	metabat_EN_56_norm_35	1
metabat_EN_56_norm_41	96.92	metabat_EN_56_norm_41	0
metabat_EN_56_norm_48	98.65	metabat_EN_56_norm_48	0
metabat_EN_56_norm_50	N/A	metabat_EN_56_norm_50	1
metabat_EN_56_norm_78	99.5	metabat_EN_56_norm_78	0
metabat_EN_56_norm_89	99.86	metabat_EN_56_norm_89	0
metabat_EN_56_norm_92	98.38	metabat_EN_56_norm_92	0
metabat_EN_56_norm_93	99.76	metabat_EN_56_norm_93	0
metabat_EN_56_norm_94	N/A	metabat_EN_56_norm_94	1
metabat_EN_56_norm_97	N/A	metabat_EN_56_norm_97	1
metabat_EN_56_trim_100	99.34	metabat_EN_56_trim_100	0
metabat_EN_56_trim_111	N/A	metabat_EN_56_trim_111	1
metabat_EN_56_trim_135	98.89	metabat_EN_56_trim_135	0
metabat_EN_56_trim_139	N/A	metabat_EN_56_trim_139	1
metabat_EN_56_trim_14	N/A	metabat_EN_56_trim_14	1
metabat_EN_56_trim_17	98.4	metabat_EN_56_trim_17	0
metabat_EN_56_trim_19	99.33	metabat_EN_56_trim_19	0
metabat_EN_56_trim_33	99.66	metabat_EN_56_trim_33	0
metabat_EN_56_trim_34	99.55	metabat_EN_56_trim_34	0
metabat_EN_56_trim_35	N/A	metabat_EN_56_trim_35	1
metabat_EN_56_trim_39	99.59	metabat_EN_56_trim_39	0
metabat_EN_56_trim_42	98.96	metabat_EN_56_trim_42	0
metabat_EN_56_trim_43	N/A	metabat_EN_56_trim_43	1
metabat_EN_56_trim_54	N/A	metabat_EN_56_trim_54	1
metabat_EN_56_trim_58	N/A	metabat_EN_56_trim_58	1
metabat_EN_56_trim_6	N/A	metabat_EN_56_trim_6	1
metabat_EN_56_trim_7	98.64	metabat_EN_56_trim_7	0
metabat_EN_56_trim_70	N/A	metabat_EN_56_trim_70	1
metabat_EN_56_trim_79	N/A	metabat_EN_56_trim_79	1
metabat_EN_56_trim_95	N/A	metabat_EN_56_trim_95	1
metabat_EN_56_trim_99	97.8	metabat_EN_56_trim_99	0
metabat_EN_57_norm_12	95.93	metabat_EN_57_norm_12	0
metabat_EN_57_trim_19	N/A	metabat_EN_57_trim_19	1
metabat_EN_57_trim_26	N/A	metabat_EN_57_trim_26	1
metabat_EN_57_trim_33	97.79	metabat_EN_57_trim_33	0
metabat_EN_58_norm_25	98.46	metabat_EN_58_norm_25	0
metabat_EN_58_trim_1	97.55	metabat_EN_58_trim_1	0
metabat_EN_58_trim_12	98.24	metabat_EN_58_trim_12	0
metabat_EN_58_trim_13	99.22	metabat_EN_58_trim_13	0
metabat_EN_58_trim_15	98.66	metabat_EN_58_trim_15	0
metabat_EN_58_trim_16	98.53	metabat_EN_58_trim_16	0
metabat_EN_58_trim_18	99.05	metabat_EN_58_trim_18	0
metabat_EN_58_trim_19	98.36	metabat_EN_58_trim_19	0
metabat_EN_58_trim_29	97.72	metabat_EN_58_trim_29	0
metabat_EN_58_trim_31	98.01	metabat_EN_58_trim_31	0
metabat_EN_58_trim_35	98.26	metabat_EN_58_trim_35	0
metabat_EN_58_trim_36	99.2	metabat_EN_58_trim_36	0
metabat_EN_58_trim_5	96.27	metabat_EN_58_trim_5	0
metabat_EN_59_norm_12	N/A	metabat_EN_59_trim_12	1
metabat_EN_59_trim_31	99.54	metabat_EN_59_trim_31	0
metabat_EN_81_trim_1	96.38	metabat_EN_81_trim_1	0
metabat_EN_81_trim_7	99.59	metabat_EN_81_trim_7	0
metabat_EN_81_trim_8	95.63	metabat_EN_81_trim_8	0
metabat_EN_82_norm_2	97.56	metabat_EN_82_norm_2	0
metabat_EN_82_norm_5	99.49	metabat_EN_82_norm_5	0
metabat_EN_82_norm_9	N/A	metabat_EN_82_norm_9	1
metabat_EN_83_norm_14	97.33	metabat_EN_83_norm_14	0
metabat_EN_85_norm_15	N/A	metabat_EN_85_norm_15	1
metabat_EN_85_trim_1	N/A	metabat_EN_85_trim_1	1
maxbin_EN_21_trim_073	97.82
maxbin_EN_22_norm_004	98.57
maxbin_EN_22_norm_042	N/A
maxbin_EN_22_trim_089	97.93
maxbin_EN_22_trim_104	97.39
maxbin_EN_24_trim_057	96.57
maxbin_EN_51_trim_001	96.07
maxbin_EN_51_trim_097	N/A
maxbin_EN_52_norm_001	97.02
maxbin_EN_52_norm_028	N/A
maxbin_EN_53_norm_018	N/A
maxbin_EN_56_norm_001	98.56
maxbin_EN_58_norm_029	97.73
maxbin_EN_58_trim_008	N/A
maxbin_EN_58_trim_046	95.78
maxbin_EN_85_norm_034	N/A
metabat_EN_21_norm_5	98.14
metabat_EN_22_trim_15	N/A
metabat_EN_22_trim_23	97.13
metabat_EN_23_norm_1	97.65
metabat_EN_23_trim_31	N/A
metabat_EN_24_norm_14	N/A
metabat_EN_24_norm_18	N/A
metabat_EN_24_norm_6	N/A
metabat_EN_25_trim_2	N/A
metabat_EN_51_trim_16	98.05
metabat_EN_53_norm_28	99.61
metabat_EN_53_trim_19	N/A
metabat_EN_53_trim_45	98.89
metabat_EN_54_norm_11	N/A
metabat_EN_54_trim_2	97.57
metabat_EN_54_trim_23	N/A
metabat_EN_54_trim_32	N/A
metabat_EN_55_trim_6	N/A
metabat_EN_56_norm_112	N/A
metabat_EN_56_norm_14	N/A
metabat_EN_56_norm_60	N/A
metabat_EN_56_norm_70	N/A
metabat_EN_56_trim_105	N/A
metabat_EN_56_trim_119	N/A
metabat_EN_56_trim_25	97.03
metabat_EN_56_trim_51	N/A
metabat_EN_56_trim_57	99.4
metabat_EN_56_trim_67	99.84
metabat_EN_56_trim_69	N/A
metabat_EN_56_trim_72	N/A
metabat_EN_56_trim_91	98.4
metabat_EN_56_trim_93	96.56
metabat_EN_57_norm_13	N/A
metabat_EN_57_trim_16	N/A
metabat_EN_58_trim_14	N/A
metabat_EN_59_norm_13	N/A
metabat_EN_59_trim_12	N/A
metabat_EN_59_trim_20	97.22
metabat_EN_59_trim_23	N/A
metabat_EN_59_trim_28	97.58
metabat_EN_59_trim_9	N/A
metabat_EN_81_norm_6	96.91
metabat_EN_83_norm_5	99.06
metabat_EN_84_norm_5	98.73
metabat_EN_85_norm_14	N/A
metabat_EN_85_norm_20	97.58
metabat_EN_85_trim_11	96.87
metabat_EN_85_trim_27	99.04

## Sheet: rMAGs-QC
rMAG_Name	MAG_Number	completeness	contamination	quality	closest_relative	NCBI Prok aai	Delmont aai	Tully aai	contigs	n50	total_length	longest_sequence	g_c_content	x_content	g_c_skew	a_t_skew	predicted_proteins	average_length	coding_density	codon_table	Classification to Significant pvalue rank	domain_pvalue	phylum_pvalue	class_pvalue	order_pvalue	family_pvalue	genus_pvalue	species_pvalue	subspecies_pvalue	dataset_pvalue
metabat_EN_21_norm_9	MAG-051	94.3	0.9	89.8	Acholeplasma_palmae_J233_NC_022538	48.6	41.2822	41.2822	61	21551	788084	93505	29.132	0	-0.952588	-1.27753	856	290.549	94.6765	11
maxbin_EN_21_norm_004	MAG-001	51.9	0.9	47.4	Acholeplasma_palmae_J233_NC_022538	51.86	43.3903	43.3903	24	67407	339394	158045	33.6618	0	2.39658	2.26695	394	272.081	94.7571	11
metabat_EN_58_trim_31	MAG-182	63.2	0.9	58.7	Acidibrevibacterium_fodinaquatile_NZ_CP029176	47.12	60.6081	60.6081	350	5307	1783165	21280	61.5352	0.0305076	0.132692	-0.515971	2043	258.576	88.8762	11
metabat_EN_58_trim_13	MAG-175	52.8	4.7	29.3	Acidiferrobacter_sp__SPIII_3_NZ_CP027663	46.5	60.1572	60.1572	220	7203	1402378	32954	39.1742	0.0187539	1.03937	-0.468694	1548	282.057	93.4036	11
maxbin_EN_84_norm_001	MAG-045	50.9	3.8	31.9	Acinetobacter_baylyi_ADP1_NC_005966	40.84	58.3881	58.3881	897	1763	1565320	19935	41.7016	0	-0.792171	-0.904382	1913	257.174	94.2886	11
metabat_EN_59_trim_12	MAG-188	90.6	1.9	81.1	Actinomarinicola_tropica_NZ_CP045851	51	73.4765	73.4765	112	33048	2314430	103117	68.5832	0.0176285	0.402001	-0.398422	2339	304.531	92.329	11
metabat_EN_57_trim_26	MAG-170	94.3	3.8	75.3	Actinomarinicola_tropica_NZ_CP045851	51.05	73.934	73.934	92	34513	2175934	110432	69.0219	0.0127302	0.154474	-0.618932	2197	306.887	92.9573	11
metabat_EN_53_norm_28	MAG-088	69.8	0	69.8	Actinomarinicola_tropica_NZ_CP045851	50.07	97.082	97.082	43	51191	1208221	129918	42.2955	0.00397278	1.26472	-1.03586	1222	314.07	95.2954	11
metabat_EN_83_norm_5	MAG-202	78.3	1.9	68.8	Actinomarinicola_tropica_NZ_CP045851	50.44	99.0054	99.0054	138	16369	1528034	65137	44.6934	0.000654436	-0.625685	-0.107324	1624	299.329	95.4385	11
metabat_EN_53_trim_21	MAG-092	67.9	1.9	58.4	Actinomarinicola_tropica_NZ_CP045851	48.77	92.3395	92.3395	261	10387	2158371	39395	53.0988	0.0239069	0.252777	0.0452434	2373	286.276	94.4232	11
metabat_EN_24_norm_9	MAG-076	67.9	2.8	53.9	Actinomarinicola_tropica_NZ_CP045851	51.07	74.3053	74.3053	338	5508	1758365	23855	66.8775	0.00312791	0.12424	0.428905	2059	265.523	93.276	11
metabat_EN_24_norm_1	MAG-072	56.6	0.9	52.1	Actinomarinicola_tropica_NZ_CP045851	49.37	73.5331	73.5331	156	3950	650605	20467	41.0486	0.0536424	1.51799	0.255253	754	262.702	91.3351	11
metabat_EN_55_trim_18	MAG-109	55.7	2.8	41.7	Actinomarinicola_tropica_NZ_CP045851	47.86	75.5222	75.5222	344	5610	1735963	14963	55.2916	0.0623861	-0.0704283	-0.0555326	2020	268.233	93.6362	11
metabat_EN_54_trim_29	MAG-102	62.3	4.7	38.8	Actinomarinicola_tropica_NZ_CP045851	51	66.9734	66.9734	321	5444	1627743	20608	43.9157	0.0160959	0.670504	0.0111731	1697	304.273	95.1659	11
metabat_EN_53_trim_3	MAG-093	73.6	8.5	31.1	Actinomarinicola_tropica_NZ_CP045851	50.97	93.9201	93.9201	102	20973	1327268	134645	44.9404	0.00188357	0.688372	0.0128628	1388	303.843	95.3238	11
metabat_EN_56_trim_42	MAG-149	94.3	0.9	89.8	Aerosticca_soli_NZ_AP018560	45.46	50.9409	50.9409	231	14668	2487844	65091	63.4307	0.00462248	0.743826	-1.0763	2431	327.13	95.8968	11
metabat_EN_21_trim_45	MAG-059	76.4	0.9	71.9	Akkermansia_glycaniphila_NZ_LT629973	40.26	71.0011	71.0011	141	11408	1232822	56120	39.2028	0.00892262	1.01862	-0.0983295	1251	308.463	93.9033	11
metabat_EN_21_trim_46	MAG-060	67.9	0.9	63.4	Akkermansia_glycaniphila_NZ_LT629973	40.65	60.8229	60.8229	263	6792	1499348	26591	49.124	0.0400174	0.63554	-0.393152	1586	283.472	89.9565	11
maxbin_EN_23_trim_116	MAG-013	55.7	1.9	46.2	Akkermansia_muciniphila_NZ_CP029701	40.05	59.4786	59.4786	1049	1933	1942668	10311	56.8209	0.0629547	0.134258	-1.05481	2527	241.299	94.1637	11
metabat_EN_58_trim_15	MAG-177	86.8	2.8	72.8	Alteromonas_macleodii_str___English_Channel_673__NC_018678	47.44	54.8424	54.8424	327	7348	2116633	29478	40.5726	0.000188979	-0.0108294	-0.444406	2231	295.488	93.4361	11
metabat_EN_59_trim_20	MAG-189	100	0.9	95.5	Alteromonas_sp__BL110_NZ_CP031967	95	98.0211	98.0211	121	49929	4384669	183466	44.5987	0.00301049	-0.612169	0.324062	3929	323.838	87.055	11
metabat_EN_58_norm_25	MAG-172	71.7	1.9	62.2	Apibacter_sp__B2966_NZ_CP049714	38.93	67.9862	67.9862	212	5857	1151438	21841	37.7288	0.0083374	-1.84244	-1.07306	1308	274.403	93.5141	11
metabat_EN_58_trim_29	MAG-181	92.3	0	92.3	Archaeoglobus_fulgidus_DSM_4304_NC_000917	38.18	69.4832	69.4832	39	80589	1564753	215948	56.2073	0.00421792	-0.129505	0.088727	1359	357.169	93.0611	11
metabat_EN_21_trim_15	MAG-053	88.5	0	88.5	Archaeoglobus_fulgidus_DSM_4304_NC_000917	38.39	79.7463	79.7463	213	10421	1753767	40860	41.871	0	-0.466554	-0.282212	1679	331.097	95.0945	11
metabat_EN_22_trim_23	MAG-065	88.5	0	88.5	Archaeoglobus_fulgidus_DSM_4304_NC_000917	38.16	95.298	95.298	83	33292	1884793	76988	62.2185	0.0154394	0.176006	0.04255	1612	371.236	95.2516	11
metabat_EN_23_trim_26	MAG-068	92.3	0	92.3	Archaeoglobus_veneficus_SNP6_NC_015320	38.13	93.6631	93.6631	125	15236	1346963	46523	49.8115	0.00786956	-0.197483	-0.354132	1299	330.042	95.4868	11
maxbin_EN_59_norm_006	MAG-042	92.3	0	92.3	Archaeoglobus_veneficus_SNP6_NC_015320	37.95	74.5452	74.5452	251	10739	1458496	33315	59.2291	0.00130271	0.612604	0.126126	1441	316.414	93.7854	11
metabat_EN_56_trim_19	MAG-143	99.1	0.9	94.6	Azoarcus_olearius_NZ_CP016210	52.57	51.7856	51.7856	93	29777	1799132	103693	66.027	0.0117279	0.255406	-0.254246	1828	305.077	92.9917	11
metabat_EN_21_trim_11	MAG-052	92.5	1.9	83	Bacteroidetes_bacterium_UKL13_3_CP012155	47.18	48.4425	48.4425	143	25656	2117515	96839	39.9193	0.00906723	0.364842	-0.152097	1898	353.563	95.073	11
metabat_EN_56_norm_30	MAG-122	52.8	0	52.8	Burkholderia_thailandensis_NZ_CP020392	51.95	52.3561	52.3561	183	4688	838749	13554	52.6603	0.00774964	0.597254	-0.806173	962	274.189	94.3441	11
metabat_EN_56_trim_58	MAG-154	63.2	0.9	58.7	Caldicellulosiruptor_hydrothermalis_108_NC_014652	36.8	39.0223	39.0223	91	6297	515792	16830	35.3375	0.0217142	2.79149	-0.378983	566	267.498	88.0611	11
metabat_EN_59_trim_31	MAG-192	76.4	0	76.4	Caldithrix_abyssi_DSM_13497_NZ_CP018099	41.89	83.9511	83.9511	188	14672	2021528	69114	46.6087	0.0188966	0.202185	-0.550995	1968	323.199	94.3924	11
maxbin_EN_21_norm_036	MAG-003	77.4	0	77.4	Candidatus_Aquiluna_sp__15G_AUS_rot_NZ_CP054056	61.46	55.9512	55.9512	521	3190	1378118	15899	54.9233	0.0587032	0.127096	-0.661612	2038	210.975	93.5987	11
maxbin_EN_56_trim_104	MAG-033	80.2	2.8	66.2	Candidatus_Aquiluna_sp__15G_AUS_rot_NZ_CP054056	58.72	54.1598	54.1598	195	19203	1437783	100719	52.6072	0.0127279	-0.164997	-0.12665	1618	279.68	94.4208	11
maxbin_EN_56_norm_082	MAG-031	76.4	3.8	57.4	Candidatus_Aquiluna_sp__15G_AUS_rot_NZ_CP054056	58.12	53.9658	53.9658	353	6159	1404519	42511	50.7415	0.00697748	0.39906	0.158272	1743	254.97	94.9247	11
metabat_EN_56_trim_95	MAG-164	79.2	2.8	65.2	Candidatus_Campbellbacteria_bacterium_GW2011_OD1_34_28_CP011215	38.49	39.022	39.022	99	8980	677805	22620	34.0762	0.0162289	-0.633849	0.405743	688	293.721	89.4417	11
metabat_EN_56_trim_6	MAG-155	98.1	0.9	93.6	Candidatus_Nanopelagicus_limnes_NZ_CP016768	52.96	50.8847	50.8847	50	72090	2425107	209322	56.825	0.00540182	-1.06272	0.662248	2286	333.003	94.1704	11
metabat_EN_56_norm_48	MAG-125	84	2.8	70	Candidatus_Nanopelagicus_limnes_NZ_CP016768	57.57	52.1095	52.1095	188	6095	1058396	27497	46.4354	0.00897585	-0.157487	-0.608192	1214	277.165	95.3739	11
metabat_EN_56_norm_117	MAG-115	83	2.8	69	Candidatus_Nanopelagicus_limnes_NZ_CP016768	55.57	50.7469	50.7469	84	35464	1304665	96892	45.4565	0.0164027	-0.267935	-0.492123	1389	300.801	96.0734	11
maxbin_EN_56_trim_005	MAG-032	66	0	66	Candidatus_Nanopelagicus_limnes_NZ_CP016768	67.23	52.2653	52.2653	318	4063	1007590	23910	39.9478	0.029377	0.0387568	-0.212864	1455	218.417	94.6209	11
metabat_EN_56_trim_7	MAG-158	90.6	6.6	57.6	Candidatus_Nanopelagicus_limnes_NZ_CP016768	55.86	51.7556	51.7556	344	11107	2916032	54604	55.3047	0.00799031	0.29311	-0.382789	3085	287.941	91.3876	11
metabat_EN_56_norm_29	MAG-121	57.5	0.9	53	Candidatus_Nanopelagicus_limnes_NZ_CP016768	67.31	50.4816	50.4816	191	4763	895316	22222	51.4101	0.00636647	0.834052	0.0742472	948	301.292	95.7064	11
metabat_EN_56_norm_20	MAG-119	69.8	3.8	50.8	Candidatus_Planktophila_limnetica_NZ_CP016782	79.16	51.7822	51.7822	145	10747	1191182	50416	47.6349	0.000335801	-0.381377	0.0384761	1335	283.969	95.4761	11
metabat_EN_56_trim_139	MAG-140	54.7	1.9	45.2	Candidatus_Planktophila_sulfonica_NZ_CP016773	55.29	51.0583	51.0583	149	9281	1125846	42863	42.6426	0.000710577	0.257868	-0.234764	1252	288.312	96.1853	11
metabat_EN_56_norm_28	MAG-120	53.8	1.9	44.3	Candidatus_Planktophila_sulfonica_NZ_CP016773	71.48	51.7237	51.7237	141	11082	1126430	68365	40.0144	0.0137603	0.272001	0.246561	1261	282.908	95.0118	11
metabat_EN_56_trim_57	MAG-153	93.4	7.5	55.9	Candidatus_Planktophila_vernalis_NZ_CP016776	95	52.3183	52.3183	85	24532	1308936	80360	45.3856	0	-0.507349	0.144083	1406	296.778	95.6357	11
metabat_EN_22_trim_12	MAG-062	64.2	1.9	54.7	Chloroherpeton_thalassium_ATCC_35110_NC_011026	42.42	83.7685	83.7685	237	6961	1479829	20074	38.6891	0.017975	-0.982825	-0.367686	1428	319.723	92.5577	11
metabat_EN_21_trim_33	MAG-057	57.5	2.8	43.5	Croceimicrobium_hydrocarbonivorans_CP060139	49.24	77.5858	77.5858	362	5989	1949990	30025	40.7855	0.0243591	-0.210609	-0.471907	2064	299.044	94.9583	11
metabat_EN_56_norm_110	MAG-113	95.3	2.8	81.3	Cyanobium_sp__NIES_981_NZ_LT578417	65.62	66.1425	66.1425	157	21576	2307322	58369	66.3646	0.0347589	-0.134009	-0.111587	2537	279.743	92.277	11
metabat_EN_56_trim_79	MAG-161	54.7	2.8	40.7	Cytophaga_hutchinsonii_ATCC_33406_NC_008255	42.33	48.2145	48.2145	186	7384	1197334	41613	48.1576	0.00801781	0.343215	-0.452212	1344	284.435	95.783	11
metabat_EN_56_norm_97	MAG-134	84.9	0	84.9	Desulfopila_sp__IMCC35004_NZ_CP050699	37.55	38.9113	38.9113	53	25195	858204	55067	35.4933	0.00617569	0.26165	-0.634214	839	311.417	91.3346	11
maxbin_EN_25_norm_009	MAG-016	61.3	3.8	42.3	Desulfosarcina_widdelii_NZ_AP021875	40.84	56.9623	56.9623	344	5492	1337087	25213	41.0124	0.0106201	0.51188	-0.0306828	1487	268.299	89.5142	11
maxbin_EN_52_trim_084	MAG-024	52.8	1.9	43.3	Desulfovibrio_salexigens_DSM_2638_NC_012881	40.46	53.7282	53.7282	1251	1727	2146356	6017	47.9036	0.0141169	0.0571883	-0.30049	2842	232.944	92.5326	11
metabat_EN_58_trim_5	MAG-185	84.9	0	84.9	Echinicola_sp__LN3S3_NZ_CP041253	40.36	56.0361	56.0361	217	9064	1535387	38229	40.2452	0.000586171	-0.647333	-0.48732	1640	297.143	95.2167	11
metabat_EN_21_trim_23	MAG-055	70.8	0.9	66.3	Echinicola_sp__LN3S3_NZ_CP041253	41.07	92.0514	92.0514	124	27232	2096640	101869	40.8177	0.00152625	0.606333	0.0543987	1848	352.04	93.0875	11
maxbin_EN_84_trim_002	MAG-046	59.4	5.7	30.9	Edwardsiella_tarda_NZ_CP023706	40.7	57.8912	57.8912	1070	1687	1810210	7260	41.8342	0	-0.780285	-1.13902	2297	240.34	91.4914	11
metabat_EN_58_trim_19	MAG-180	60.4	3.8	41.4	endosymbiont_of_unidentified_scaly_snail_isolate_Monju_NZ_AP012978	45.51	60.6417	60.6417	308	5851	1632331	17951	57.7235	0.0654892	0.466337	-0.910167	1819	259.401	86.7197	11
metabat_EN_51_trim_19	MAG-085	61.3	5.7	32.8	endosymbiont_of_unidentified_scaly_snail_isolate_Monju_NZ_AP012978	40.66	64.4512	64.4512	187	6230	1094201	36683	32.5416	0.00456954	-0.50945	-0.453984	1338	263.383	96.6201	11
maxbin_EN_22_norm_004	MAG-007	92.3	0	92.3	Ferroglobus_placidus_DSM_10642_NC_013849	38.1	96.1154	96.1154	276	13369	1926415	80725	48.6081	0.00955142	-0.0718715	-0.0101008	1813	337.854	95.3891	11
metabat_EN_83_norm_14	MAG-201	88.5	0	88.5	Ferroglobus_placidus_DSM_10642_NC_013849	38.63	72.1025	72.1025	114	15155	1273741	50408	45.2721	0.008793	-0.373711	0.276004	1211	331.189	94.4627	11
maxbin_EN_21_trim_018	MAG-004	86.8	1.9	77.3	Flagellimonas_maritima_NZ_CP030104	55.39	64.0885	64.0885	300	6750	1571110	69518	42.2482	0.000254597	-0.556521	-0.543785	1728	285.906	94.337	11
metabat_EN_81_trim_7	MAG-196	78.3	1.9	68.8	Flagellimonas_maritima_NZ_CP030104	51.77	57.67	57.67	34	46770	975573	102536	30.1115	0.000410015	1.2357	0.115428	975	319.823	95.8904	11
metabat_EN_56_norm_41	MAG-124	86.8	1.9	77.3	Flavisolibacter_tropicus_NZ_CP011390	57.43	47.4955	47.4955	116	19843	1530735	71746	48.5164	0.0037237	-0.161986	-0.0126891	1499	323.193	94.9477	11
maxbin_EN_56_trim_119	MAG-034	65.1	6.6	32.1	Flavisolibacter_tropicus_NZ_CP011390	54.54	47.9188	47.9188	534	4749	1750433	18843	48.2324	0.00856931	0.516301	-1.15918	2042	267.708	93.69	11
metabat_EN_21_trim_39	MAG-058	86.8	0	86.8	Galbibacter_sp__BG1_NZ_CP058364	54.58	77.1128	77.1128	140	11626	1264367	45056	40.9447	0.0204055	-0.675886	-0.756687	1346	297.293	94.9464	11
metabat_EN_57_norm_12	MAG-166	88.7	1.9	79.2	Gemmatimonas_aurantiaca_T_27_NC_012489	44.17	53.8562	53.8562	168	20459	2290244	92823	53.0097	0.0145399	0.76496	-0.987276	2134	332.373	92.9094	11
metabat_EN_25_norm_2	MAG-077	50.9	1.9	41.4	Geobacter_lovleyi_SZ_NC_010814	42.49	70.3359	70.3359	286	4160	1188284	12678	40.0551	0.0318106	-0.730301	-0.762302	1343	265.418	89.9929	11
metabat_EN_55_trim_7	MAG-111	75.5	0.9	71	Geobacter_sp__DSM_9736_NZ_LT896716	42.14	57.683	57.683	400	5649	2057384	26843	43.195	0.00636731	0.256108	-0.692052	2092	296.175	90.3475	11
metabat_EN_25_trim_15	MAG-079	61.3	4.7	37.8	Geobacter_sp__DSM_9736_NZ_LT896716	40.44	71.3123	71.3123	333	5212	1634444	18436	42.3787	0.0139497	0.299138	-0.255684	1669	312.938	95.8664	11
metabat_EN_56_norm_35	MAG-123	54.7	1.9	45.2	Geobacter_sp__FeAm09_NZ_CP042466	42.33	42.432	42.432	250	4448	1099944	17446	40.3329	0.00318198	-0.277027	-1.02864	1241	265.347	89.8126	11
metabat_EN_25_trim_11	MAG-078	50.9	4.7	27.4	Geobacter_sp__FeAm09_NZ_CP042466	40.26	72.3906	72.3906	280	4633	1238777	17467	40.1053	0.0134003	-0.635045	0.0450158	1441	255.136	89.0356	11
maxbin_EN_57_trim_024	MAG-038	55.7	2.8	41.7	Geodermatophilus_obscurus_DSM_43160_NC_013757	43.18	66.9615	66.9615	531	4948	2032523	28226	66.4284	0.0114636	0.0323662	0.240932	2401	264.123	93.6017	11
maxbin_EN_52_trim_026	MAG-022	88.5	0	88.5	Geoglobus_ahangari_NZ_CP011267	38.11	93.3013	93.3013	43	377698	1537162	731404	48.0847	0.00422857	1.46224	-2.29918	1343	356.178	93.3565	11
maxbin_EN_23_norm_016	MAG-011	60.4	5.7	31.9	Gordonia_alkanivorans_NZ_CP027114	42.92	85.6856	85.6856	506	6742	2232753	36374	45.359	0.00537453	-0.11839	-0.115574	2595	269.634	94.0141	11
metabat_EN_81_trim_1	MAG-195	96.2	1.9	86.7	Halioglobus_japonicus_NZ_CP019450	56.48	93.9407	93.9407	111	31366	2264983	95371	53.2528	0.0251216	0.899379	-0.563176	2181	321.751	92.9463	11
metabat_EN_57_trim_19	MAG-169	95.3	2.8	81.3	Halioglobus_japonicus_NZ_CP019450	49.84	70.3141	70.3141	296	13290	3060616	60466	46.7908	0.0154871	0.546335	-0.249428	3019	300.924	89.0497	11
metabat_EN_54_trim_31	MAG-103	85.8	1.9	76.3	Halioglobus_japonicus_NZ_CP019450	49.33	70.4967	70.4967	285	12365	2774616	57145	46.046	0.0205434	0.0700533	-0.197393	2719	307.633	90.4399	11
metabat_EN_22_trim_15	MAG-063	81.1	1.9	71.6	Halioglobus_japonicus_NZ_CP019450	50.59	96.3186	96.3186	207	14150	2215562	45113	52.5262	0.0169257	0.915918	-0.952167	2134	308.381	89.1084	11
metabat_EN_21_trim_28	MAG-056	86.8	3.8	67.8	Halioglobus_japonicus_NZ_CP019450	55.78	79.8953	79.8953	264	12031	2494877	64965	57.5727	0.000240493	0.152189	-0.158808	2538	303.775	92.7078	11
metabat_EN_58_trim_16	MAG-178	76.4	1.9	66.9	Ignavibacteriae_bacterium_CP053446	41.74	54.5625	54.5625	187	7415	1158910	23506	37.0308	0.0014669	-0.0461373	-0.649258	1318	277.918	94.8208	11
metabat_EN_56_norm_121	MAG-116	85.8	0.9	81.3	Ilumatobacter_coccineus_YM16_304_NC_020520	51.71	57.24	57.24	193	15173	1929791	60458	67.8276	0.0363252	0.725631	-0.127404	2072	293.932	94.6777	11
metabat_EN_56_trim_34	MAG-146	74.5	0	74.5	Ilumatobacter_coccineus_YM16_304_NC_020520	52.83	57.4813	57.4813	161	13977	1436771	47592	62.2633	0.00682085	-0.0327528	-0.408344	1570	292.766	95.974	11
metabat_EN_56_trim_111	MAG-137	79.2	4.7	55.7	Ilumatobacter_coccineus_YM16_304_NC_020520	52.05	57.0658	57.0658	313	9552	2299405	66590	63.1477	0.00530572	0.39235	-0.244045	2510	291.158	95.3472	11
metabat_EN_56_trim_99	MAG-165	63.2	2.8	49.2	Ilumatobacter_coccineus_YM16_304_NC_020520	48.52	55.0736	55.0736	240	5242	1221824	37716	60.7944	0.0080208	-0.267232	-0.698296	1438	270.748	95.5954	11
maxbin_EN_56_norm_002	MAG-028	59.4	3.8	40.4	Ilumatobacter_coccineus_YM16_304_NC_020520	48.57	56.9359	56.9359	507	2080	993320	7504	61.0956	0.0135908	-0.0229042	-0.166388	1480	212.822	95.1286	11
metabat_EN_56_trim_54	MAG-152	56.6	3.8	37.6	Ilumatobacter_coccineus_YM16_304_NC_020520	49.1	55.4905	55.4905	260	6446	1475672	22791	71.4575	0.0404561	0.402664	-1.20372	1694	274.38	94.4923	11
metabat_EN_56_trim_33	MAG-145	67.9	3.8	48.9	Kinneretia_sp__DAIF2_NZ_CP049919	56.57	52.1642	52.1642	101	50183	2578327	148579	65.5843	0.0104331	0.699654	-0.83665	2417	332.619	93.5421	11
metabat_EN_56_trim_135	MAG-139	88.7	0	88.7	Lacipirellula_limnantheis_NZ_CP036339	47.68	62.1728	62.1728	337	18991	4378813	104568	70.3697	0.0348725	-0.101384	-0.226982	3522	373.519	90.1295	11
metabat_EN_56_trim_35	MAG-147	55.7	1.9	46.2	Leptospira_interrogans_serovar_Hardjo_str__Norma_NZ_CP012603	49.76	38.4478	38.4478	471	5370	2400331	25566	34.0079	0.00824886	-0.0605168	-0.567603	2566	287.692	92.2644	11
metabat_EN_56_norm_108	MAG-112	59.4	0.9	54.9	Lysobacter_oculi_NZ_CP029556	38.53	38.6279	38.6279	196	5270	969139	13528	39.7698	0.045917	0.826879	-1.36437	1005	300.281	93.4176	11
metabat_EN_22_trim_22	MAG-064	94.3	3.8	75.3	Maribacter_sp__HTCC2170_NC_014472	53.34	62.0416	62.0416	64	37200	1537692	95239	39.7506	0.00383692	-0.0281394	0.227535	1475	330.376	95.0718	11
metabat_EN_51_norm_11	MAG-083	84.9	0.9	80.4	Microbulbifer_thermotolerans_NZ_CP014864	50.13	59.5689	59.5689	167	12836	1548103	51618	38.464	0.0026484	-1.57357	-0.699424	1564	313.586	95.0419	11
metabat_EN_21_norm_11	MAG-048	89.6	1.9	80.1	Microbulbifer_thermotolerans_NZ_CP014864	52.02	84.5764	84.5764	19	117321	1487414	187005	45.2908	0.00457169	-1.52747	-0.0771734	1411	325.169	92.5391	11
metabat_EN_21_trim_20	MAG-054	51.9	3.8	32.9	Muricauda_lutaonensis_NZ_CP011071	52.97	69.0373	69.0373	217	5771	1209089	23763	38.9444	0.0385414	0.0494826	-0.693835	1311	291.336	94.7677	11
metabat_EN_25_trim_5	MAG-081	84.9	1.9	75.4	Mycolicibacterium_boenickei_NZ_AP022579	40.68	54.0409	54.0409	252	10700	2132469	42162	52.6869	0.0195548	-0.91604	0.171963	2065	319.587	92.8427	11
metabat_EN_85_norm_15	MAG-205	50.9	3.8	31.9	Myxococcus_stipitatus_DSM_14675_NC_020126	39	56.9936	56.9936	378	5166	1859321	17907	41.1965	0.00209754	-0.171807	-0.231491	2014	272.235	88.4647	11
metabat_EN_55_norm_7	MAG-107	50	4.7	26.5	Nitrosococcus_halophilus_Nc_4_NC_013960	45.38	63.2196	63.2196	321	4238	1364266	20168	38.807	0.0238956	0.0655421	-0.203753	1565	276.429	95.1305	11
metabat_EN_56_trim_39	MAG-148	72.6	1.9	63.1	Nitrospirillum_amazonense_CBAmc_NZ_CP022110	41.4	46.3823	46.3823	107	15496	1312548	58087	33.7556	0.00586645	-0.282582	-0.536176	1275	316.635	92.273	11
maxbin_EN_56_norm_042	MAG-030	82.1	2.8	68.1	Noviherbaspirillum_sp__UKPF54_NZ_CP040128	60.75	59.6919	59.6919	882	3284	2458722	124454	55.7915	0.00467723	-0.137925	-0.837378	3233	233.465	92.0958	11
metabat_EN_56_trim_70	MAG-159	59.4	1.9	49.9	Noviherbaspirillum_sp__UKPF54_NZ_CP040128	61.42	59.3337	59.3337	333	5262	1645420	19866	54.4881	0.0363433	1.01276	-1.76721	1937	267.702	94.5422	11
metabat_EN_54_norm_14	MAG-097	68.9	4.7	45.4	Oceanicoccus_sagamiensis_NZ_CP019343	44.6	62.4881	62.4881	182	6317	1022086	25381	36.9754	0	0.0254022	-0.169832	1178	276.907	95.7445	11
metabat_EN_56_norm_78	MAG-129	91.5	2.8	77.5	Owenweeksia_hongkongensis_DSM_17368_NC_016599	48.13	58.9068	58.9068	159	30793	2456013	109758	36.1687	0.00614818	0.393557	-0.166549	2357	326.643	94.0423	11
metabat_EN_56_norm_89	MAG-130	97.2	1.9	87.7	Pandoraea_pnomenusa_NZ_CP042219	51.89	51.5269	51.5269	127	73582	2834991	137574	54.8566	0.00253969	-0.284919	0.261288	2763	321.851	94.1034	11
metabat_EN_56_trim_17	MAG-142	90.6	0.9	86.1	Paraburkholderia_ginsengisoli_NZ_CP066075	52.59	54.0565	54.0565	155	12943	1502211	55195	54.1826	0.00812136	1.10635	-0.705533	1622	294.523	95.4026	11
maxbin_EN_23_norm_017	MAG-012	79.2	0.9	74.7	Pelobacter_carbinolicus_DSM_2380_NC_007498	41.81	81.0538	81.0538	1048	2871	2622202	17950	47.7265	0.0286401	-0.0872564	-0.484709	3174	253.108	91.911	11
metabat_EN_53_norm_25	MAG-087	92.5	0.9	88	Persicimonas_caeni_NZ_CP042468	40.26	57.7816	57.7816	247	13657	2422772	55201	39.2725	0.00235268	-0.793183	-0.0412563	2352	304.451	88.6672	11
metabat_EN_55_norm_4	MAG-106	78.3	1.9	68.8	Persicimonas_caeni_NZ_CP042468	40.45	58.2895	58.2895	219	10489	1740876	36567	42.4402	0	-1.94117	-0.754857	1718	306.905	90.8615	11
metabat_EN_56_norm_93	MAG-132	93.4	0.9	88.9	Pontibacter_sp__SGAir0037_NZ_CP028092	46.44	46.6271	46.6271	53	59766	1825418	212771	52.0777	0.00482081	0.456432	-1.10096	1575	371.117	96.0617	11
metabat_EN_53_trim_14	MAG-089	65.1	5.7	36.6	Pontivivens_sp__MT2928_NZ_CP064942	51.08	54.9319	54.9319	268	8684	1808990	31095	37.5655	0.0016031	-0.168786	-0.496444	1996	282.055	93.3639	11
metabat_EN_53_trim_16	MAG-090	58.5	0.9	54	Prochlorococcus_marinus_str__MIT_9301_NC_009091	72.29	49.3748	49.3748	80	12608	770266	26699	32.1166	0.00571231	-0.745807	-1.28729	871	274.448	93.1019	11
metabat_EN_81_trim_8	MAG-197	54.7	1.9	45.2	Prochlorococcus_sp__MIT_0604_NZ_CP007753	80.46	49.2755	49.2755	109	8518	756270	27428	32.0015	0.000925595	1.18256	-1.18852	939	246.574	91.8454	11
metabat_EN_58_trim_1	MAG-173	94.3	1.9	84.8	Providencia_rettgeri_NZ_AP022375	39.63	72.3402	72.3402	327	13958	3320325	53729	55.6487	0.0201185	-0.189585	-0.0309655	3585	263.951	85.4973	11
metabat_EN_84_norm_5	MAG-203	92.5	0.9	88	Pseudoalteromonas_sp__A41_2_NZ_CP065231	95	94.2114	94.2114	432	13102	4370093	56553	41.4608	0	0.336999	-0.0981543	4176	313.614	89.9055	11
metabat_EN_56_norm_92	MAG-131	52.8	0	52.8	Pseudohongiella_spirulinae_NZ_CP013189	50.3	69.9927	69.9927	315	5088	1558546	19877	46.8813	0.0596068	-0.0703468	0.102672	1636	286.286	90.154	11
metabat_EN_22_norm_23	MAG-061	61.3	1.9	51.8	Pseudomonas_aeruginosa_NZ_LT673656	48.71	80.6933	80.6933	302	6693	1893222	18481	53.158	0.0127824	-0.289647	0.00349562	2064	283.204	92.6251	11
metabat_EN_23_trim_6	MAG-071	55.7	2.8	41.7	Pyruvatibacter_mobilis_NZ_CP051630	43.78	62.4399	62.4399	79	16278	873488	66627	32.0899	0	-0.616837	0.0436625	950	294.559	96.1081	11
metabat_EN_56_trim_100	MAG-135	92.5	0.9	88	Ralstonia_pickettii_NZ_CP023537	52.68	51.588	51.588	347	9317	2605362	46309	52.9711	0.00445236	0.310415	-0.545022	2724	300.692	94.3153	11
metabat_EN_56_norm_50	MAG-126	64.2	0.9	59.7	Ralstonia_pickettii_NZ_CP023537	51.71	52.8292	52.8292	176	10764	1504151	45655	56.4562	0.00438786	0.82632	-0.862948	1632	294.251	95.7785	11
metabat_EN_56_norm_94	MAG-133	100	0.9	95.5	Ralstonia_pseudosolanacearum_NZ_CP021764	52.22	52.9318	52.9318	42	109888	1821377	227853	62.9425	0.0093336	-0.492053	0.276462	1822	321.892	96.6008	11
metabat_EN_82_norm_9	MAG-200	94.3	0	94.3	Ralstonia_solanacearum_CMR15_NC_017559	38.62	70.2611	70.2611	62	33577	1214976	92573	38.5908	0.004033	-1.27136	1.01983	1154	329.66	93.9347	11
maxbin_EN_56_trim_153	MAG-036	77.4	2.8	63.4	Roseiflexus_castenholzii_DSM_13941_NC_009767	51.54	40.2642	40.2642	760	6313	3294150	46162	53.9335	0.0307818	0.196156	-0.200527	3579	286.287	93.3128	11
metabat_EN_56_trim_14	MAG-141	75.5	1.9	66	Rubrivivax_gelatinosus_IL144_NC_017075	55.31	52.3047	52.3047	159	27706	2415919	73720	65.6631	0.00848538	-0.125318	-0.435537	2349	321.913	93.8989	11
maxbin_EN_21_norm_019	MAG-002	94.3	4.7	70.8	Ruegeria_sp__THAF33_NZ_CP045384	60.75	66.3143	66.3143	619	7042	2764763	57638	50.6058	0.0147933	0.227713	-0.320511	3300	255.698	91.5596	11
metabat_EN_23_trim_15	MAG-067	51.9	2.8	37.9	Ruegeria_sp__THAF33_NZ_CP045384	59.01	63.4145	63.4145	231	5904	1249500	23733	40.6371	0.00784314	-0.217032	-0.610456	1377	282.365	93.3532	11
metabat_EN_58_trim_35	MAG-183	81.1	0	81.1	Runella_sp__HYN0085_NZ_CP030850	40.04	63.2825	63.2825	170	8942	1325535	31042	44.7772	0.00407383	0.372176	0.300547	1402	298.067	94.5784	11
metabat_EN_54_norm_4	MAG-098	94.3	0.9	89.8	Sedimenticola_thiotaurini_NZ_CP011412	46.42	60.6214	60.6214	310	13342	2978668	40553	52.2546	0.00893017	0.440478	-0.138942	3112	291.861	91.4777	11
metabat_EN_56_trim_43	MAG-150	59.4	0	59.4	Sedimenticola_thiotaurini_NZ_CP011412	47.15	60.7136	60.7136	372	5621	1922990	18088	52.9708	0.00821637	-0.0954228	-0.270245	2133	276.678	92.0682	11
metabat_EN_54_norm_13	MAG-096	53.8	3.8	34.8	Shewanella_sp__FJAT_51800_NZ_CP071503	42.02	65.4422	65.4422	222	6361	1248355	22390	36.843	0.0044058	-0.621831	-0.58078	1429	276.615	94.9929	11
maxbin_EN_21_trim_053	MAG-005	82.1	0.9	77.6	Skermanella_sp__TT6_NZ_CP067420	47.06	78.9626	78.9626	575	3953	1733407	16672	51.27	0.0649011	0.284342	-0.819709	2133	247.038	91.1959	11
maxbin_EN_59_trim_050	MAG-044	70.8	6.6	37.8	Skermanella_sp__TT6_NZ_CP067420	48.27	61.2478	61.2478	893	2380	1934648	19167	61.8656	0.0502934	0.0611589	-1.1074	2566	225.58	89.7585	11
metabat_EN_57_trim_33	MAG-171	75.5	0.9	71	Spartinivicinus_ruber_NZ_CP048878	47.09	56.2043	56.2043	353	5849	1894805	18070	53.2425	0.0575785	0.2602	-0.567292	2101	278.558	92.6614	11
metabat_EN_56_norm_2	MAG-118	66	0.9	61.5	Sphingobacterium_sp__21_NC_015277	46.86	47.666	47.666	112	12022	969993	29887	44.6992	0	-1.29688	-0.382168	1090	283.253	95.4891	11
maxbin_EN_56_trim_188	MAG-037	60.4	3.8	41.4	Sphingobacterium_sp__21_NC_015277	45.27	47.8636	47.8636	780	2632	1833832	20858	37.9895	0.0266109	0.00918664	-0.408559	2322	249.302	94.6999	11
metabat_EN_58_trim_36	MAG-184	84.9	0.9	80.4	Spirosoma_sp__CJU_R4_NZ_CP051677	39.26	69.926	69.926	22	53305	817973	243915	31.8575	0	2.37004	0.306609	870	302.033	96.3732	11
metabat_EN_54_trim_9	MAG-105	78.3	0	78.3	Spirosoma_sp__CJU_R4_NZ_CP051677	39.59	69.6327	69.6327	126	8015	873724	25696	31.9853	0.00045781	-0.919263	-0.0277656	1018	276.272	96.5677	11
metabat_EN_54_trim_11	MAG-099	73.6	2.8	59.6	Spirosoma_taeanense_NZ_CP053435	40.22	58.9435	58.9435	259	6734	1514688	26868	36.442	0.0155147	-0.721763	-0.753917	1592	302.144	95.2697	11
metabat_EN_25_trim_8	MAG-082	60.4	6.6	27.4	Spirosoma_taeanense_NZ_CP053435	39.98	54.3523	54.3523	430	5190	2150754	23226	39.0255	0.00209229	-0.696616	-0.495878	2165	312.917	94.497	11
metabat_EN_82_norm_2	MAG-198	84	2.8	70	Spongiibacter_sp__CSC3_9_NZ_CP066167	43.97	67.0029	67.0029	36	51155	969341	77817	34.0783	0.00113479	0.737736	0.350231	1042	299.853	96.6988	11
maxbin_EN_56_trim_136	MAG-035	67.9	2.8	53.9	Streptomyces_cattleya_NRRL_8057___DSM_46488_NC_017586	51.47	60.8035	60.8035	534	6313	2329005	33644	68.3044	0.0378702	-0.079582	-0.195206	2786	261.953	94.0058	11
metabat_EN_21_norm_36	MAG-049	76.4	0.9	71.9	Streptomyces_cyanogenus_CP071839	52.07	93.0574	93.0574	263	5480	1365905	24257	62.7929	0.0133245	0.380673	-0.141279	1594	268.502	94.0019	11
maxbin_EN_53_trim_095	MAG-026	68.9	1.9	59.4	Sulfurimicrobium_lacus_NZ_AP022853	38.7	57.0616	57.0616	1028	2285	2149630	11190	56.509	0.0695934	0.710196	-0.697511	2681	252.218	94.3693	11
maxbin_EN_56_norm_028	MAG-029	88.7	3.8	69.7	Synechococcus_sp__CB0101_NZ_CP039373	74.13	66.4626	66.4626	429	7239	1938744	36978	70.0343	0.00990332	0.405292	-0.930703	2505	239.952	93.0106	11
maxbin_EN_51_trim_095	MAG-018	52.8	4.7	29.3	Synechococcus_sp__WH_8103_NZ_LN847356	76.68	75.0205	75.0205	789	1504	1207196	8277	62.5031	0.021289	0.36115	-1.15605	1941	194.635	93.8835	11
maxbin_EN_22_trim_089	MAG-009	76.4	1.9	66.9	Synechococcus_sp__WH_8109_NZ_CP006882	95	41.4047	41.4047	562	3170	1489019	12918	62.6869	0.0535252	0.556234	-1.79212	2133	215.388	92.5622	11
maxbin_EN_24_trim_049	MAG-014	64.2	4.7	40.7	Tepidiforma_bonchosmolovskayae_NZ_CP042829	41.04	79.6336	79.6336	1282	2514	2845950	25933	55.1507	0.0231557	-0.257779	-0.688349	3615	232.863	88.7366	11
metabat_EN_55_trim_13	MAG-108	71.7	0.9	67.2	Teredinibacter_haidensis_NZ_CP060084	45.24	62.4842	62.4842	124	6902	793938	31131	36.6736	0.000629772	0.51517	-0.34807	896	283.969	96.142	11
metabat_EN_82_norm_5	MAG-199	92.5	2.8	78.5	Thalassococcus_sp__S3_NZ_CP022303	57.87	62.4189	62.4189	132	35699	2496253	189624	40.3879	0.00196294	0.504173	0.773486	2550	299.812	91.8802	11
metabat_EN_51_trim_22	MAG-086	65.1	3.8	46.1	Thalassospira_sp__A40_3_NZ_CP065428	47.61	73.6222	73.6222	338	5961	1789036	29712	62.5097	0.0353263	0.0447993	-0.30132	2033	271.475	92.5484	11
maxbin_EN_52_trim_072	MAG-023	75.5	6.6	42.5	Thalassospira_sp__A40_3_NZ_CP065428	48.55	73.7007	73.7007	985	2172	1977996	12290	62.3181	0.0223964	0.332941	-0.704103	2701	226.143	92.6412	11
metabat_EN_85_trim_1	MAG-207	78.3	1.9	68.8	Thalassotalea_crassostreae_NZ_CP017689	45.63	63.9333	63.9333	368	6839	2325241	28710	57.2006	0.0255027	0.211796	-0.646912	2527	267.231	87.1255	11
maxbin_EN_59_norm_014	MAG-043	89.6	0.9	85.1	Thermobaculum_terrenum_ATCC_BAA_798_NC_013525	40.92	79.6494	79.6494	396	11555	2696162	45777	57.7129	0.00819684	-0.204944	0.0616597	2922	266.063	86.5049	11
metabat_EN_58_trim_12	MAG-174	82.1	2.8	68.1	Thermobaculum_terrenum_ATCC_BAA_798_NC_013525	41.57	54.3818	54.3818	328	12118	3030720	52441	53.1803	0.0225029	0.32319	-0.463504	3177	287.762	90.4954	11
metabat_EN_23_trim_4	MAG-070	55.7	0.9	51.2	Thiolapillus_brandeum_NZ_AP012273	44.5	85.7127	85.7127	182	6476	1048163	20539	38.5189	0.00410242	0.487689	-0.129418	1198	279.196	95.7323	11
metabat_EN_58_trim_18	MAG-179	71.7	1.9	62.2	Zhongshania_aliphaticivorans_NZ_CP014544	44.45	62.7732	62.7732	174	5851	888389	18179	40.6106	0	0.427962	-0.0434034	1013	272.303	93.1494	11

## Sheet: rMAGs-All
rMAG_Name	MAG_Number	completeness	contamination	quality	closest_relative	NCBI Prok aai	Delmont aai	Tully aai	contigs	n50	total_length	longest_sequence	g_c_content	x_content	g_c_skew	a_t_skew	predicted_proteins	average_length	coding_density	codon_table
maxbin_EN_22_trim_089	MAG-009	76.4	1.9	66.9	Synechococcus_sp__WH_8109_NZ_CP006882	95	41.4047	41.4047	562	3170	1489019	12918	62.6869	0.0535252	0.556234	-1.79212	2133	215.388	92.5622	11
metabat_EN_56_trim_57	MAG-153	93.4	7.5	55.9	Candidatus_Planktophila_vernalis_NZ_CP016776	95	52.3183	52.3183	85	24532	1308936	80360	45.3856	0	-0.507349	0.144083	1406	296.778	95.6357	11
metabat_EN_59_trim_20	MAG-189	100	0.9	95.5	Alteromonas_sp__BL110_NZ_CP031967	95	98.0211	98.0211	121	49929	4384669	183466	44.5987	0.00301049	-0.612169	0.324062	3929	323.838	87.055	11
metabat_EN_84_norm_5	MAG-203	92.5	0.9	88	Pseudoalteromonas_sp__A41_2_NZ_CP065231	95	94.2114	94.2114	432	13102	4370093	56553	41.4608	0	0.336999	-0.0981543	4176	313.614	89.9055	11
maxbin_EN_52_norm_001	MAG-020	42.5	2.8	28.5	Prochlorococcus_sp__RS50_NZ_CP018344	81.85	41.2353	41.2353	433	1511	650627	4000	32.4627	0.000768489	-0.627335	-0.911665	1033	193.296	92.0689	11
metabat_EN_81_trim_8	MAG-197	54.7	1.9	45.2	Prochlorococcus_sp__MIT_0604_NZ_CP007753	80.46	49.2755	49.2755	109	8518	756270	27428	32.0015	0.000925595	1.18256	-1.18852	939	246.574	91.8454	11
maxbin_EN_51_trim_001	MAG-017	35.8	0.9	31.3	Prochlorococcus_sp__RS04_NZ_CP018346	79.76	75.7135	75.7135	383	1398	555836	4032	33.788	0.0111544	0.166129	-0.499959	854	202.22	93.2088	11
metabat_EN_56_norm_20	MAG-119	69.8	3.8	50.8	Candidatus_Planktophila_limnetica_NZ_CP016782	79.16	51.7822	51.7822	145	10747	1191182	50416	47.6349	0.000335801	-0.381377	0.0384761	1335	283.969	95.4761	11
maxbin_EN_51_trim_095	MAG-018	52.8	4.7	29.3	Synechococcus_sp__WH_8103_NZ_LN847356	76.68	75.0205	75.0205	789	1504	1207196	8277	62.5031	0.021289	0.36115	-1.15605	1941	194.635	93.8835	11
maxbin_EN_56_norm_028	MAG-029	88.7	3.8	69.7	Synechococcus_sp__CB0101_NZ_CP039373	74.13	66.4626	66.4626	429	7239	1938744	36978	70.0343	0.00990332	0.405292	-0.930703	2505	239.952	93.0106	11
metabat_EN_53_trim_16	MAG-090	58.5	0.9	54	Prochlorococcus_marinus_str__MIT_9301_NC_009091	72.29	49.3748	49.3748	80	12608	770266	26699	32.1166	0.00571231	-0.745807	-1.28729	871	274.448	93.1019	11
metabat_EN_56_trim_105	MAG-136	25.5	0	25.5	Candidatus_Planktophila_sulfonica_NZ_CP016773	72.06	51.5759	51.5759	129	3967	506013	9180	46.6984	0.00415009	0.117647	0.176855	620	260.248	95.662	11
metabat_EN_56_norm_28	MAG-120	53.8	1.9	44.3	Candidatus_Planktophila_sulfonica_NZ_CP016773	71.48	51.7237	51.7237	141	11082	1126430	68365	40.0144	0.0137603	0.272001	0.246561	1261	282.908	95.0118	11
metabat_EN_56_norm_29	MAG-121	57.5	0.9	53	Candidatus_Nanopelagicus_limnes_NZ_CP016768	67.31	50.4816	50.4816	191	4763	895316	22222	51.4101	0.00636647	0.834052	0.0742472	948	301.292	95.7064	11
maxbin_EN_56_trim_005	MAG-032	66	0	66	Candidatus_Nanopelagicus_limnes_NZ_CP016768	67.23	52.2653	52.2653	318	4063	1007590	23910	39.9478	0.029377	0.0387568	-0.212864	1455	218.417	94.6209	11
metabat_EN_56_norm_110	MAG-113	95.3	2.8	81.3	Cyanobium_sp__NIES_981_NZ_LT578417	65.62	66.1425	66.1425	157	21576	2307322	58369	66.3646	0.0347589	-0.134009	-0.111587	2537	279.743	92.277	11
maxbin_EN_21_norm_036	MAG-003	77.4	0	77.4	Candidatus_Aquiluna_sp__15G_AUS_rot_NZ_CP054056	61.46	55.9512	55.9512	521	3190	1378118	15899	54.9233	0.0587032	0.127096	-0.661612	2038	210.975	93.5987	11
metabat_EN_56_trim_70	MAG-159	59.4	1.9	49.9	Noviherbaspirillum_sp__UKPF54_NZ_CP040128	61.42	59.3337	59.3337	333	5262	1645420	19866	54.4881	0.0363433	1.01276	-1.76721	1937	267.702	94.5422	11
metabat_EN_56_trim_72	MAG-160	29.2	0	29.2	Acidovorax_monticola_NZ_CP060790	61.3	51.8422	51.8422	293	4009	1159582	10002	39.1223	0.0240604	-0.351148	-0.49991	1206	301.271	93.9993	11
maxbin_EN_21_norm_019	MAG-002	94.3	4.7	70.8	Ruegeria_sp__THAF33_NZ_CP045384	60.75	66.3143	66.3143	619	7042	2764763	57638	50.6058	0.0147933	0.227713	-0.320511	3300	255.698	91.5596	11
maxbin_EN_56_norm_042	MAG-030	82.1	2.8	68.1	Noviherbaspirillum_sp__UKPF54_NZ_CP040128	60.75	59.6919	59.6919	882	3284	2458722	124454	55.7915	0.00467723	-0.137925	-0.837378	3233	233.465	92.0958	11
metabat_EN_56_trim_119	MAG-138	34	0.9	29.5	Noviherbaspirillum_sp__UKPF54_NZ_CP040128	60.21	56.1471	56.1471	256	4368	1080323	13921	55.402	0.0304539	0.131157	0.0531339	1258	263.234	91.9583	11
metabat_EN_23_trim_15	MAG-067	51.9	2.8	37.9	Ruegeria_sp__THAF33_NZ_CP045384	59.01	63.4145	63.4145	231	5904	1249500	23733	40.6371	0.00784314	-0.217032	-0.610456	1377	282.365	93.3532	11
maxbin_EN_56_trim_104	MAG-033	80.2	2.8	66.2	Candidatus_Aquiluna_sp__15G_AUS_rot_NZ_CP054056	58.72	54.1598	54.1598	195	19203	1437783	100719	52.6072	0.0127279	-0.164997	-0.12665	1618	279.68	94.4208	11
maxbin_EN_56_norm_082	MAG-031	76.4	3.8	57.4	Candidatus_Aquiluna_sp__15G_AUS_rot_NZ_CP054056	58.12	53.9658	53.9658	353	6159	1404519	42511	50.7415	0.00697748	0.39906	0.158272	1743	254.97	94.9247	11
metabat_EN_82_norm_5	MAG-199	92.5	2.8	78.5	Thalassococcus_sp__S3_NZ_CP022303	57.87	62.4189	62.4189	132	35699	2496253	189624	40.3879	0.00196294	0.504173	0.773486	2550	299.812	91.8802	11
metabat_EN_56_norm_48	MAG-125	84	2.8	70	Candidatus_Nanopelagicus_limnes_NZ_CP016768	57.57	52.1095	52.1095	188	6095	1058396	27497	46.4354	0.00897585	-0.157487	-0.608192	1214	277.165	95.3739	11
metabat_EN_56_norm_41	MAG-124	86.8	1.9	77.3	Flavisolibacter_tropicus_NZ_CP011390	57.43	47.4955	47.4955	116	19843	1530735	71746	48.5164	0.0037237	-0.161986	-0.0126891	1499	323.193	94.9477	11
metabat_EN_53_trim_19	MAG-091	31.1	0	31.1	Marinovum_algicola_DG_898_NZ_CP010855	56.85	62.2908	62.2908	232	6524	1374583	39031	40.455	0.00101849	-0.721469	0.53354	1499	283.573	92.772	11
metabat_EN_56_trim_33	MAG-145	67.9	3.8	48.9	Kinneretia_sp__DAIF2_NZ_CP049919	56.57	52.1642	52.1642	101	50183	2578327	148579	65.5843	0.0104331	0.699654	-0.83665	2417	332.619	93.5421	11
metabat_EN_81_trim_1	MAG-195	96.2	1.9	86.7	Halioglobus_japonicus_NZ_CP019450	56.48	93.9407	93.9407	111	31366	2264983	95371	53.2528	0.0251216	0.899379	-0.563176	2181	321.751	92.9463	11
maxbin_EN_53_norm_018	MAG-025	31.1	0.9	26.6	Prochlorococcus_marinus_str__NATL2A	56.3151	62.3014	62.3014	137	3730	422043	41511	36.8422	0	-3.07673	-3.20649	589	228.231	95.5552	11
metabat_EN_56_trim_7	MAG-158	90.6	6.6	57.6	Candidatus_Nanopelagicus_limnes_NZ_CP016768	55.86	51.7556	51.7556	344	11107	2916032	54604	55.3047	0.00799031	0.29311	-0.382789	3085	287.941	91.3876	11
metabat_EN_21_trim_28	MAG-056	86.8	3.8	67.8	Halioglobus_japonicus_NZ_CP019450	55.78	79.8953	79.8953	264	12031	2494877	64965	57.5727	0.000240493	0.152189	-0.158808	2538	303.775	92.7078	11
metabat_EN_56_norm_117	MAG-115	83	2.8	69	Candidatus_Nanopelagicus_limnes_NZ_CP016768	55.57	50.7469	50.7469	84	35464	1304665	96892	45.4565	0.0164027	-0.267935	-0.492123	1389	300.801	96.0734	11
maxbin_EN_21_trim_018	MAG-004	86.8	1.9	77.3	Flagellimonas_maritima_NZ_CP030104	55.39	64.0885	64.0885	300	6750	1571110	69518	42.2482	0.000254597	-0.556521	-0.543785	1728	285.906	94.337	11
metabat_EN_56_trim_14	MAG-141	75.5	1.9	66	Rubrivivax_gelatinosus_IL144_NC_017075	55.31	52.3047	52.3047	159	27706	2415919	73720	65.6631	0.00848538	-0.125318	-0.435537	2349	321.913	93.8989	11
metabat_EN_56_trim_139	MAG-140	54.7	1.9	45.2	Candidatus_Planktophila_sulfonica_NZ_CP016773	55.29	51.0583	51.0583	149	9281	1125846	42863	42.6426	0.000710577	0.257868	-0.234764	1252	288.312	96.1853	11
metabat_EN_21_trim_39	MAG-058	86.8	0	86.8	Galbibacter_sp__BG1_NZ_CP058364	54.58	77.1128	77.1128	140	11626	1264367	45056	40.9447	0.0204055	-0.675886	-0.756687	1346	297.293	94.9464	11
maxbin_EN_56_trim_119	MAG-034	65.1	6.6	32.1	Flavisolibacter_tropicus_NZ_CP011390	54.54	47.9188	47.9188	534	4749	1750433	18843	48.2324	0.00856931	0.516301	-1.15918	2042	267.708	93.69	11
metabat_EN_56_norm_60	MAG-127	39.6	0.9	35.1	Candidatus_Nanopelagicus_limnes_NZ_CP016768	53.35	50.4711	50.4711	111	6158	658062	30079	47.7786	0.00805395	0.601438	-0.71381	765	271.18	94.5745	11
metabat_EN_22_trim_22	MAG-064	94.3	3.8	75.3	Maribacter_sp__HTCC2170_NC_014472	53.34	62.0416	62.0416	64	37200	1537692	95239	39.7506	0.00383692	-0.0281394	0.227535	1475	330.376	95.0718	11
metabat_EN_21_trim_20	MAG-054	51.9	3.8	32.9	Muricauda_lutaonensis_NZ_CP011071	52.97	69.0373	69.0373	217	5771	1209089	23763	38.9444	0.0385414	0.0494826	-0.693835	1311	291.336	94.7677	11
metabat_EN_56_trim_6	MAG-155	98.1	0.9	93.6	Candidatus_Nanopelagicus_limnes_NZ_CP016768	52.96	50.8847	50.8847	50	72090	2425107	209322	56.825	0.00540182	-1.06272	0.662248	2286	333.003	94.1704	11
metabat_EN_56_trim_34	MAG-146	74.5	0	74.5	Ilumatobacter_coccineus_YM16_304_NC_020520	52.83	57.4813	57.4813	161	13977	1436771	47592	62.2633	0.00682085	-0.0327528	-0.408344	1570	292.766	95.974	11
metabat_EN_59_norm_12	MAG-186	49.1	0	49.1	Methylomicrobium_sp__wino1_NZ_CP024202	52.83	54.832	54.832	194	4605	879093	11517	53.2017	0.0824714	0.748356	-0.452357	989	258.657	87.2986	11
metabat_EN_56_trim_100	MAG-135	92.5	0.9	88	Ralstonia_pickettii_NZ_CP023537	52.68	51.588	51.588	347	9317	2605362	46309	52.9711	0.00445236	0.310415	-0.545022	2724	300.692	94.3153	11
metabat_EN_56_trim_17	MAG-142	90.6	0.9	86.1	Paraburkholderia_ginsengisoli_NZ_CP066075	52.59	54.0565	54.0565	155	12943	1502211	55195	54.1826	0.00812136	1.10635	-0.705533	1622	294.523	95.4026	11
metabat_EN_56_trim_19	MAG-143	99.1	0.9	94.6	Azoarcus_olearius_NZ_CP016210	52.57	51.7856	51.7856	93	29777	1799132	103693	66.027	0.0117279	0.255406	-0.254246	1828	305.077	92.9917	11
metabat_EN_56_trim_69	MAG-157	26.4	0	26.4	Actinomarinicola_tropica_NZ_CP045851	52.5	51.6292	51.6292	125	5056	598369	13233	51.3543	0.00935877	-1.47354	-0.59468	702	272.754	95.9975	11
metabat_EN_23_trim_31	MAG-069	35.8	1.9	26.3	Prochlorococcus_marinus_str__NATL1A_NC_008819	52.45	91.5323	91.5323	233	4167	956954	10663	42.7194	0.0377239	-0.393097	0.258506	1123	271.574	95.609	11
metabat_EN_56_norm_94	MAG-133	100	0.9	95.5	Ralstonia_pseudosolanacearum_NZ_CP021764	52.22	52.9318	52.9318	42	109888	1821377	227853	62.9425	0.0093336	-0.492053	0.276462	1822	321.892	96.6008	11
metabat_EN_21_norm_36	MAG-049	76.4	0.9	71.9	Streptomyces_cyanogenus_CP071839	52.07	93.0574	93.0574	263	5480	1365905	24257	62.7929	0.0133245	0.380673	-0.141279	1594	268.502	94.0019	11
metabat_EN_56_trim_111	MAG-137	79.2	4.7	55.7	Ilumatobacter_coccineus_YM16_304_NC_020520	52.05	57.0658	57.0658	313	9552	2299405	66590	63.1477	0.00530572	0.39235	-0.244045	2510	291.158	95.3472	11
metabat_EN_21_norm_11	MAG-048	89.6	1.9	80.1	Microbulbifer_thermotolerans_NZ_CP014864	52.02	84.5764	84.5764	19	117321	1487414	187005	45.2908	0.00457169	-1.52747	-0.0771734	1411	325.169	92.5391	11
metabat_EN_56_trim_67	MAG-156	29.2	0	29.2	Ralstonia_pickettii_NZ_CP023537	52.02	51.5721	51.5721	272	3599	1000060	11979	65.3733	0.0572966	-0.211083	-0.117821	1191	261.061	93.2716	11
metabat_EN_56_norm_30	MAG-122	52.8	0	52.8	Burkholderia_thailandensis_NZ_CP020392	51.95	52.3561	52.3561	183	4688	838749	13554	52.6603	0.00774964	0.597254	-0.806173	962	274.189	94.3441	11
metabat_EN_56_norm_89	MAG-130	97.2	1.9	87.7	Pandoraea_pnomenusa_NZ_CP042219	51.89	51.5269	51.5269	127	73582	2834991	137574	54.8566	0.00253969	-0.284919	0.261288	2763	321.851	94.1034	11
maxbin_EN_21_norm_004	MAG-001	51.9	0.9	47.4	Acholeplasma_palmae_J233_NC_022538	51.86	43.3903	43.3903	24	67407	339394	158045	33.6618	0	2.39658	2.26695	394	272.081	94.7571	11
metabat_EN_81_trim_7	MAG-196	78.3	1.9	68.8	Flagellimonas_maritima_NZ_CP030104	51.77	57.67	57.67	34	46770	975573	102536	30.1115	0.000410015	1.2357	0.115428	975	319.823	95.8904	11
metabat_EN_56_norm_121	MAG-116	85.8	0.9	81.3	Ilumatobacter_coccineus_YM16_304_NC_020520	51.71	57.24	57.24	193	15173	1929791	60458	67.8276	0.0363252	0.725631	-0.127404	2072	293.932	94.6777	11
metabat_EN_56_norm_50	MAG-126	64.2	0.9	59.7	Ralstonia_pickettii_NZ_CP023537	51.71	52.8292	52.8292	176	10764	1504151	45655	56.4562	0.00438786	0.82632	-0.862948	1632	294.251	95.7785	11
maxbin_EN_56_trim_153	MAG-036	77.4	2.8	63.4	Roseiflexus_castenholzii_DSM_13941_NC_009767	51.54	40.2642	40.2642	760	6313	3294150	46162	53.9335	0.0307818	0.196156	-0.200527	3579	286.287	93.3128	11
maxbin_EN_56_trim_136	MAG-035	67.9	2.8	53.9	Streptomyces_cattleya_NRRL_8057___DSM_46488_NC_017586	51.47	60.8035	60.8035	534	6313	2329005	33644	68.3044	0.0378702	-0.079582	-0.195206	2786	261.953	94.0058	11
maxbin_EN_24_trim_057	MAG-015	33	0	33	Actinomarinicola_tropica_NZ_CP045851	51.43	67.7304	67.7304	419	1489	635094	8591	67.7555	0.0617231	0.443168	-1.13437	963	205.302	93.3906	11
metabat_EN_25_trim_2	MAG-080	46.2	1.9	36.7	Actinomarinicola_tropica_NZ_CP045851	51.25	67.8814	67.8814	276	4451	1212403	14437	66.1857	0.0178159	0.662481	-0.770554	1429	266.083	94.0855	11
maxbin_EN_22_trim_104	MAG-010	37.7	0.9	33.2	Actinomarinicola_tropica_NZ_CP045851	51.19	95.704	95.704	752	1637	1217250	5256	65.251	0.0745944	0.112808	-0.534775	1849	206.499	94.1015	11
metabat_EN_53_trim_14	MAG-089	65.1	5.7	36.6	Pontivivens_sp__MT2928_NZ_CP064942	51.08	54.9319	54.9319	268	8684	1808990	31095	37.5655	0.0016031	-0.168786	-0.496444	1996	282.055	93.3639	11
metabat_EN_24_norm_9	MAG-076	67.9	2.8	53.9	Actinomarinicola_tropica_NZ_CP045851	51.07	74.3053	74.3053	338	5508	1758365	23855	66.8775	0.00312791	0.12424	0.428905	2059	265.523	93.276	11
metabat_EN_57_trim_26	MAG-170	94.3	3.8	75.3	Actinomarinicola_tropica_NZ_CP045851	51.05	73.934	73.934	92	34513	2175934	110432	69.0219	0.0127302	0.154474	-0.618932	2197	306.887	92.9573	11
metabat_EN_54_trim_29	MAG-102	62.3	4.7	38.8	Actinomarinicola_tropica_NZ_CP045851	51	66.9734	66.9734	321	5444	1627743	20608	43.9157	0.0160959	0.670504	0.0111731	1697	304.273	95.1659	11
metabat_EN_59_trim_12	MAG-188	90.6	1.9	81.1	Actinomarinicola_tropica_NZ_CP045851	51	73.4765	73.4765	112	33048	2314430	103117	68.5832	0.0176285	0.402001	-0.398422	2339	304.531	92.329	11
metabat_EN_53_trim_3	MAG-093	73.6	8.5	31.1	Actinomarinicola_tropica_NZ_CP045851	50.97	93.9201	93.9201	102	20973	1327268	134645	44.9404	0.00188357	0.688372	0.0128628	1388	303.843	95.3238	11
metabat_EN_22_trim_15	MAG-063	81.1	1.9	71.6	Halioglobus_japonicus_NZ_CP019450	50.59	96.3186	96.3186	207	14150	2215562	45113	52.5262	0.0169257	0.915918	-0.952167	2134	308.381	89.1084	11
metabat_EN_21_norm_5	MAG-050	29.2	0	29.2	Muricauda_sp__501str8_NZ_CP049616	50.53	58.3439	58.3439	181	5121	872973	20410	40.0739	0	0.436207	-0.2204	919	304.381	96.1287	11
metabat_EN_83_norm_5	MAG-202	78.3	1.9	68.8	Actinomarinicola_tropica_NZ_CP045851	50.44	99.0054	99.0054	138	16369	1528034	65137	44.6934	0.000654436	-0.625685	-0.107324	1624	299.329	95.4385	11
metabat_EN_56_norm_92	MAG-131	52.8	0	52.8	Pseudohongiella_spirulinae_NZ_CP013189	50.3	69.9927	69.9927	315	5088	1558546	19877	46.8813	0.0596068	-0.0703468	0.102672	1636	286.286	90.154	11
metabat_EN_51_norm_11	MAG-083	84.9	0.9	80.4	Microbulbifer_thermotolerans_NZ_CP014864	50.13	59.5689	59.5689	167	12836	1548103	51618	38.464	0.0026484	-1.57357	-0.699424	1564	313.586	95.0419	11
metabat_EN_53_norm_28	MAG-088	69.8	0	69.8	Actinomarinicola_tropica_NZ_CP045851	50.07	97.082	97.082	43	51191	1208221	129918	42.2955	0.00397278	1.26472	-1.03586	1222	314.07	95.2954	11
metabat_EN_57_trim_19	MAG-169	95.3	2.8	81.3	Halioglobus_japonicus_NZ_CP019450	49.84	70.3141	70.3141	296	13290	3060616	60466	46.7908	0.0154871	0.546335	-0.249428	3019	300.924	89.0497	11
metabat_EN_56_trim_35	MAG-147	55.7	1.9	46.2	Leptospira_interrogans_serovar_Hardjo_str__Norma_NZ_CP012603	49.76	38.4478	38.4478	471	5370	2400331	25566	34.0079	0.00824886	-0.0605168	-0.567603	2566	287.692	92.2644	11
metabat_EN_24_norm_1	MAG-072	56.6	0.9	52.1	Actinomarinicola_tropica_NZ_CP045851	49.37	73.5331	73.5331	156	3950	650605	20467	41.0486	0.0536424	1.51799	0.255253	754	262.702	91.3351	11
metabat_EN_54_trim_31	MAG-103	85.8	1.9	76.3	Halioglobus_japonicus_NZ_CP019450	49.33	70.4967	70.4967	285	12365	2774616	57145	46.046	0.0205434	0.0700533	-0.197393	2719	307.633	90.4399	11
metabat_EN_23_norm_1	MAG-066	44.3	0.9	39.8	Actinomarinicola_tropica_NZ_CP045851	49.32	97.2781	97.2781	265	5132	1301196	22445	52.6775	0.0802339	0.0334093	-0.614364	1553	262.506	93.9917	11
metabat_EN_21_trim_33	MAG-057	57.5	2.8	43.5	Croceimicrobium_hydrocarbonivorans_CP060139	49.24	77.5858	77.5858	362	5989	1949990	30025	40.7855	0.0243591	-0.210609	-0.471907	2064	299.044	94.9583	11
metabat_EN_56_trim_54	MAG-152	56.6	3.8	37.6	Ilumatobacter_coccineus_YM16_304_NC_020520	49.1	55.4905	55.4905	260	6446	1475672	22791	71.4575	0.0404561	0.402664	-1.20372	1694	274.38	94.4923	11
metabat_EN_53_trim_21	MAG-092	67.9	1.9	58.4	Actinomarinicola_tropica_NZ_CP045851	48.77	92.3395	92.3395	261	10387	2158371	39395	53.0988	0.0239069	0.252777	0.0452434	2373	286.276	94.4232	11
metabat_EN_22_norm_23	MAG-061	61.3	1.9	51.8	Pseudomonas_aeruginosa_NZ_LT673656	48.71	80.6933	80.6933	302	6693	1893222	18481	53.158	0.0127824	-0.289647	0.00349562	2064	283.204	92.6251	11
metabat_EN_56_trim_91	MAG-162	43.4	0	43.4	Ilumatobacter_coccineus_YM16_304_NC_020520	48.66	54.6712	54.6712	168	4954	838623	20344	51.4942	0.00345805	0.701646	-0.572544	991	269.421	95.5123	11
metabat_EN_21_norm_9	MAG-051	94.3	0.9	89.8	Acholeplasma_palmae_J233_NC_022538	48.6	41.2822	41.2822	61	21551	788084	93505	29.132	0	-0.952588	-1.27753	856	290.549	94.6765	11
maxbin_EN_56_norm_002	MAG-028	59.4	3.8	40.4	Ilumatobacter_coccineus_YM16_304_NC_020520	48.57	56.9359	56.9359	507	2080	993320	7504	61.0956	0.0135908	-0.0229042	-0.166388	1480	212.822	95.1286	11
maxbin_EN_52_trim_072	MAG-023	75.5	6.6	42.5	Thalassospira_sp__A40_3_NZ_CP065428	48.55	73.7007	73.7007	985	2172	1977996	12290	62.3181	0.0223964	0.332941	-0.704103	2701	226.143	92.6412	11
metabat_EN_56_trim_99	MAG-165	63.2	2.8	49.2	Ilumatobacter_coccineus_YM16_304_NC_020520	48.52	55.0736	55.0736	240	5242	1221824	37716	60.7944	0.0080208	-0.267232	-0.698296	1438	270.748	95.5954	11
maxbin_EN_59_trim_050	MAG-044	70.8	6.6	37.8	Skermanella_sp__TT6_NZ_CP067420	48.27	61.2478	61.2478	893	2380	1934648	19167	61.8656	0.0502934	0.0611589	-1.1074	2566	225.58	89.7585	11
metabat_EN_56_norm_78	MAG-129	91.5	2.8	77.5	Owenweeksia_hongkongensis_DSM_17368_NC_016599	48.13	58.9068	58.9068	159	30793	2456013	109758	36.1687	0.00614818	0.393557	-0.166549	2357	326.643	94.0423	11
metabat_EN_57_trim_16	MAG-168	36.8	0	36.8	Skermanella_sp__TT6_NZ_CP067420	48.11	52.9219	52.9219	206	4231	868250	13170	44.5143	0.0306363	0.310741	0.0965221	968	268.395	89.7688	11
metabat_EN_55_trim_18	MAG-109	55.7	2.8	41.7	Actinomarinicola_tropica_NZ_CP045851	47.86	75.5222	75.5222	344	5610	1735963	14963	55.2916	0.0623861	-0.0704283	-0.0555326	2020	268.233	93.6362	11
maxbin_EN_58_norm_029	MAG-039	38.7	0.9	34.2	Blastochloris_tepida_NZ_AP018907	47.73	61.3402	61.3402	594	1851	1068286	7327	61.2292	0.105871	0.256993	-1.45612	1450	221.078	90.0217	11
metabat_EN_56_trim_135	MAG-139	88.7	0	88.7	Lacipirellula_limnantheis_NZ_CP036339	47.68	62.1728	62.1728	337	18991	4378813	104568	70.3697	0.0348725	-0.101384	-0.226982	3522	373.519	90.1295	11
metabat_EN_51_trim_22	MAG-086	65.1	3.8	46.1	Thalassospira_sp__A40_3_NZ_CP065428	47.61	73.6222	73.6222	338	5961	1789036	29712	62.5097	0.0353263	0.0447993	-0.30132	2033	271.475	92.5484	11
metabat_EN_58_trim_15	MAG-177	86.8	2.8	72.8	Alteromonas_macleodii_str___English_Channel_673__NC_018678	47.44	54.8424	54.8424	327	7348	2116633	29478	40.5726	0.000188979	-0.0108294	-0.444406	2231	295.488	93.4361	11
metabat_EN_21_trim_11	MAG-052	92.5	1.9	83	Bacteroidetes_bacterium_UKL13_3_CP012155	47.18	48.4425	48.4425	143	25656	2117515	96839	39.9193	0.00906723	0.364842	-0.152097	1898	353.563	95.073	11
metabat_EN_56_trim_43	MAG-150	59.4	0	59.4	Sedimenticola_thiotaurini_NZ_CP011412	47.15	60.7136	60.7136	372	5621	1922990	18088	52.9708	0.00821637	-0.0954228	-0.270245	2133	276.678	92.0682	11
metabat_EN_58_trim_31	MAG-182	63.2	0.9	58.7	Acidibrevibacterium_fodinaquatile_NZ_CP029176	47.12	60.6081	60.6081	350	5307	1783165	21280	61.5352	0.0305076	0.132692	-0.515971	2043	258.576	88.8762	11
metabat_EN_57_trim_33	MAG-171	75.5	0.9	71	Spartinivicinus_ruber_NZ_CP048878	47.09	56.2043	56.2043	353	5849	1894805	18070	53.2425	0.0575785	0.2602	-0.567292	2101	278.558	92.6614	11
maxbin_EN_21_trim_053	MAG-005	82.1	0.9	77.6	Skermanella_sp__TT6_NZ_CP067420	47.06	78.9626	78.9626	575	3953	1733407	16672	51.27	0.0649011	0.284342	-0.819709	2133	247.038	91.1959	11
metabat_EN_56_norm_2	MAG-118	66	0.9	61.5	Sphingobacterium_sp__21_NC_015277	46.86	47.666	47.666	112	12022	969993	29887	44.6992	0	-1.29688	-0.382168	1090	283.253	95.4891	11
metabat_EN_58_trim_13	MAG-175	52.8	4.7	29.3	Acidiferrobacter_sp__SPIII_3_NZ_CP027663	46.5	60.1572	60.1572	220	7203	1402378	32954	39.1742	0.0187539	1.03937	-0.468694	1548	282.057	93.4036	11
metabat_EN_56_norm_93	MAG-132	93.4	0.9	88.9	Pontibacter_sp__SGAir0037_NZ_CP028092	46.44	46.6271	46.6271	53	59766	1825418	212771	52.0777	0.00482081	0.456432	-1.10096	1575	371.117	96.0617	11
metabat_EN_54_norm_4	MAG-098	94.3	0.9	89.8	Sedimenticola_thiotaurini_NZ_CP011412	46.42	60.6214	60.6214	310	13342	2978668	40553	52.2546	0.00893017	0.440478	-0.138942	3112	291.861	91.4777	11
metabat_EN_56_trim_51	MAG-151	49.1	2.8	35.1	Janthinobacterium_sp__LM6_NZ_CP019510	46.34	49.1219	49.1219	350	6462	2031410	29548	59.6629	0.0461748	0.812873	-1.06271	2224	290.646	95.4603	11
maxbin_EN_52_norm_028	MAG-021	26.4	0	26.4	Teredinibacter_purpureus_NZ_CP060092	46.3	51.0939	51.0939	16	12040	116751	32950	36.2892	0	-5.47583	-4.17434	144	258.611	95.6908	11
metabat_EN_24_norm_6	MAG-075	29.2	0	29.2	Saliniradius_amylolyticus_NZ_CP029347	46.17	46.227	46.227	78	3784	307387	11523	38.4548	0	-1.22076	-1.29611	371	257.512	93.2411	11
maxbin_EN_21_trim_073	MAG-006	41.5	1.9	32	Microbulbifer_thermotolerans_NZ_CP014864	45.98	52.5363	52.5363	901	1994	1703756	8702	64.9668	0.0771824	-0.0807679	-1.16271	2424	220.226	93.9971	11
metabat_EN_85_trim_1	MAG-207	78.3	1.9	68.8	Thalassotalea_crassostreae_NZ_CP017689	45.63	63.9333	63.9333	368	6839	2325241	28710	57.2006	0.0255027	0.211796	-0.646912	2527	267.231	87.1255	11
metabat_EN_59_trim_9	MAG-193	27.4	0	27.4	Thioalkalivibrio_nitratireducens_DSM_14787_NC_019902	45.59	48.6603	48.6603	182	4731	859418	23462	39.0503	0	0.167757	-0.534733	988	265.874	91.696	11
metabat_EN_58_trim_19	MAG-180	60.4	3.8	41.4	endosymbiont_of_unidentified_scaly_snail_isolate_Monju_NZ_AP012978	45.51	60.6417	60.6417	308	5851	1632331	17951	57.7235	0.0654892	0.466337	-0.910167	1819	259.401	86.7197	11
metabat_EN_56_trim_42	MAG-149	94.3	0.9	89.8	Aerosticca_soli_NZ_AP018560	45.46	50.9409	50.9409	231	14668	2487844	65091	63.4307	0.00462248	0.743826	-1.0763	2431	327.13	95.8968	11
metabat_EN_55_norm_7	MAG-107	50	4.7	26.5	Nitrosococcus_halophilus_Nc_4_NC_013960	45.38	63.2196	63.2196	321	4238	1364266	20168	38.807	0.0238956	0.0655421	-0.203753	1565	276.429	95.1305	11
maxbin_EN_56_trim_188	MAG-037	60.4	3.8	41.4	Sphingobacterium_sp__21_NC_015277	45.27	47.8636	47.8636	780	2632	1833832	20858	37.9895	0.0266109	0.00918664	-0.408559	2322	249.302	94.6999	11
metabat_EN_55_trim_13	MAG-108	71.7	0.9	67.2	Teredinibacter_haidensis_NZ_CP060084	45.24	62.4842	62.4842	124	6902	793938	31131	36.6736	0.000629772	0.51517	-0.34807	896	283.969	96.142	11
metabat_EN_58_trim_14	MAG-176	46.2	0.9	41.7	Proteobacteria_bacterium_CP053451	44.99	48.8629	48.8629	222	4397	955337	14262	53.7937	0.0233425	0.761416	-0.844536	1055	262.204	86.8673	11
metabat_EN_54_norm_14	MAG-097	68.9	4.7	45.4	Oceanicoccus_sagamiensis_NZ_CP019343	44.6	62.4881	62.4881	182	6317	1022086	25381	36.9754	0	0.0254022	-0.169832	1178	276.907	95.7445	11
metabat_EN_23_trim_4	MAG-070	55.7	0.9	51.2	Thiolapillus_brandeum_NZ_AP012273	44.5	85.7127	85.7127	182	6476	1048163	20539	38.5189	0.00410242	0.487689	-0.129418	1198	279.196	95.7323	11
metabat_EN_58_trim_18	MAG-179	71.7	1.9	62.2	Zhongshania_aliphaticivorans_NZ_CP014544	44.45	62.7732	62.7732	174	5851	888389	18179	40.6106	0	0.427962	-0.0434034	1013	272.303	93.1494	11
metabat_EN_56_norm_70	MAG-128	27.4	0	27.4	Flavobacterium_arcticum_NZ_CP031188	44.43	54.7367	54.7367	145	6913	874728	20980	43.0194	0.000114321	-0.201168	-0.423935	945	295.088	95.6382	11
metabat_EN_55_trim_6	MAG-110	34	0.9	29.5	Geodermatophilus_obscurus_DSM_43160_NC_013757	44.34	67.3698	67.3698	253	4043	1046904	20891	65.9297	0.0236889	0.506939	-0.594646	1226	268.719	94.4067	11
metabat_EN_51_trim_16	MAG-084	46.2	2.8	32.2	Glaciecola_nitratireducens_FR1064_NC_016041	44.32	58.6455	58.6455	43	6592	244197	17432	34.5594	0	-0.937282	-0.319141	311	255.283	97.5356	11
metabat_EN_81_norm_6	MAG-194	43.4	0	43.4	Avibacterium_volantium_NZ_LR134167	44.19	66.629	66.629	162	7516	1027578	33322	36.1011	0.0193659	-1.30766	-0.98917	1150	285.306	95.7889	11
metabat_EN_57_norm_12	MAG-166	88.7	1.9	79.2	Gemmatimonas_aurantiaca_T_27_NC_012489	44.17	53.8562	53.8562	168	20459	2290244	92823	53.0097	0.0145399	0.76496	-0.987276	2134	332.373	92.9094	11
metabat_EN_24_norm_18	MAG-074	32.1	0	32.1	Thalassotalea_sp__PS06_NZ_CP041638	44.14	64.113	64.113	152	3771	604379	15588	65.0991	0.0243225	-0.024654	-0.0132743	739	256.652	94.1459	11
maxbin_EN_56_norm_001	MAG-027	37.7	0.9	33.2	Kordiimonas_pumila_NZ_CP061205	44.05	59.0167	59.0167	138	2018	271921	8838	31.643	0	-0.383525	-0.225418	374	228.73	94.3785	11
metabat_EN_24_norm_14	MAG-073	45.3	0.9	40.8	Geobacter_sp__FeAm09_NZ_CP042466	43.98	43.7526	43.7526	170	4593	750044	15812	36.728	0	0.609853	0.0122216	913	258.319	94.3325	11
metabat_EN_82_norm_2	MAG-198	84	2.8	70	Spongiibacter_sp__CSC3_9_NZ_CP066167	43.97	67.0029	67.0029	36	51155	969341	77817	34.0783	0.00113479	0.737736	0.350231	1042	299.853	96.6988	11
maxbin_EN_22_norm_042	MAG-008	25.5	0	25.5	Gilvibacter_sp__SZ_19_NZ_CP019333	43.87	47.9563	47.9563	356	2805	832675	11177	41.5218	0.0463566	-0.00925546	-0.373563	1063	236.846	90.7078	11
metabat_EN_23_trim_6	MAG-071	55.7	2.8	41.7	Pyruvatibacter_mobilis_NZ_CP051630	43.78	62.4399	62.4399	79	16278	873488	66627	32.0899	0	-0.616837	0.0436625	950	294.559	96.1081	11
metabat_EN_85_trim_27	MAG-209	38.7	0	38.7	Saccharomonospora_cyanea_NA_134_NZ_CM001440	43.25	75.6012	75.6012	301	4587	1369966	12085	55.2252	0.0681039	0.0399172	-0.478644	1588	269.619	93.7589	11
maxbin_EN_57_trim_024	MAG-038	55.7	2.8	41.7	Geodermatophilus_obscurus_DSM_43160_NC_013757	43.18	66.9615	66.9615	531	4948	2032523	28226	66.4284	0.0114636	0.0323662	0.240932	2401	264.123	93.6017	11
maxbin_EN_23_norm_016	MAG-011	60.4	5.7	31.9	Gordonia_alkanivorans_NZ_CP027114	42.92	85.6856	85.6856	506	6742	2232753	36374	45.359	0.00537453	-0.11839	-0.115574	2595	269.634	94.0141	11
maxbin_EN_58_trim_046	MAG-041	49.1	2.8	35.1	Gemmatimonas_aurantiaca_T_27_NC_012489	42.88	na	na	1200	2801	2806837	18613	55.555	0.0468143	0.126143	-0.498438	3467	246.134	91.2072	11
metabat_EN_56_norm_14	MAG-117	40.6	0.9	36.1	Actinobacillus_succinogenes_130Z_NC_009655	42.72	59.7072	59.7072	235	5889	1323141	38505	41.2634	0	-0.390312	-0.518549	1487	277.108	93.4275	11
metabat_EN_59_norm_13	MAG-187	34.9	0	34.9	Parvibaculum_lavamentivorans_DS_1_NC_009719	42.72	61.4978	61.4978	119	4589	522071	13173	31.866	0	0.469455	-0.272696	656	252.732	95.2698	11
metabat_EN_25_norm_2	MAG-077	50.9	1.9	41.4	Geobacter_lovleyi_SZ_NC_010814	42.49	70.3359	70.3359	286	4160	1188284	12678	40.0551	0.0318106	-0.730301	-0.762302	1343	265.418	89.9929	11
metabat_EN_22_trim_12	MAG-062	64.2	1.9	54.7	Chloroherpeton_thalassium_ATCC_35110_NC_011026	42.42	83.7685	83.7685	237	6961	1479829	20074	38.6891	0.017975	-0.982825	-0.367686	1428	319.723	92.5577	11
metabat_EN_56_norm_35	MAG-123	54.7	1.9	45.2	Geobacter_sp__FeAm09_NZ_CP042466	42.33	42.432	42.432	250	4448	1099944	17446	40.3329	0.00318198	-0.277027	-1.02864	1241	265.347	89.8126	11
metabat_EN_56_trim_79	MAG-161	54.7	2.8	40.7	Cytophaga_hutchinsonii_ATCC_33406_NC_008255	42.33	48.2145	48.2145	186	7384	1197334	41613	48.1576	0.00801781	0.343215	-0.452212	1344	284.435	95.783	11
metabat_EN_55_trim_7	MAG-111	75.5	0.9	71	Geobacter_sp__DSM_9736_NZ_LT896716	42.14	57.683	57.683	400	5649	2057384	26843	43.195	0.00636731	0.256108	-0.692052	2092	296.175	90.3475	11
metabat_EN_54_norm_13	MAG-096	53.8	3.8	34.8	Shewanella_sp__FJAT_51800_NZ_CP071503	42.02	65.4422	65.4422	222	6361	1248355	22390	36.843	0.0044058	-0.621831	-0.58078	1429	276.615	94.9929	11
metabat_EN_59_trim_31	MAG-192	76.4	0	76.4	Caldithrix_abyssi_DSM_13497_NZ_CP018099	41.89	83.9511	83.9511	188	14672	2021528	69114	46.6087	0.0188966	0.202185	-0.550995	1968	323.199	94.3924	11
maxbin_EN_23_norm_017	MAG-012	79.2	0.9	74.7	Pelobacter_carbinolicus_DSM_2380_NC_007498	41.81	81.0538	81.0538	1048	2871	2622202	17950	47.7265	0.0286401	-0.0872564	-0.484709	3174	253.108	91.911	11
metabat_EN_58_trim_16	MAG-178	76.4	1.9	66.9	Ignavibacteriae_bacterium_CP053446	41.74	54.5625	54.5625	187	7415	1158910	23506	37.0308	0.0014669	-0.0461373	-0.649258	1318	277.918	94.8208	11
metabat_EN_58_trim_12	MAG-174	82.1	2.8	68.1	Thermobaculum_terrenum_ATCC_BAA_798_NC_013525	41.57	54.3818	54.3818	328	12118	3030720	52441	53.1803	0.0225029	0.32319	-0.463504	3177	287.762	90.4954	11
metabat_EN_57_norm_13	MAG-167	46.2	2.8	32.2	Cystobacter_fuscus_NZ_CP022098	41.52	68.4046	68.4046	289	3925	1145138	13166	39.7768	0.0126622	0.302745	-0.776783	1347	250.328	88.3366	11
metabat_EN_56_trim_39	MAG-148	72.6	1.9	63.1	Nitrospirillum_amazonense_CBAmc_NZ_CP022110	41.4	46.3823	46.3823	107	15496	1312548	58087	33.7556	0.00586645	-0.282582	-0.536176	1275	316.635	92.273	11
metabat_EN_54_trim_32	MAG-104	36.8	0.9	32.3	Geobacter_sp__DSM_9736_NZ_LT896716	41.35	56.2365	56.2365	320	4331	1383398	12899	41.6413	0.00433715	0.323401	-0.366268	1521	271.183	89.4469	11
metabat_EN_21_trim_23	MAG-055	70.8	0.9	66.3	Echinicola_sp__LN3S3_NZ_CP041253	41.07	92.0514	92.0514	124	27232	2096640	101869	40.8177	0.00152625	0.606333	0.0543987	1848	352.04	93.0875	11
metabat_EN_59_trim_28	MAG-191	35.8	0	35.8	Thermobaculum_terrenum_ATCC_BAA_798_NC_013525	41.06	44.0631	44.0631	240	4105	993858	10176	57.6632	0.0738536	0.380394	-0.673055	1151	252.997	87.8996	11
maxbin_EN_24_trim_049	MAG-014	64.2	4.7	40.7	Tepidiforma_bonchosmolovskayae_NZ_CP042829	41.04	79.6336	79.6336	1282	2514	2845950	25933	55.1507	0.0231557	-0.257779	-0.688349	3615	232.863	88.7366	11
maxbin_EN_59_norm_014	MAG-043	89.6	0.9	85.1	Thermobaculum_terrenum_ATCC_BAA_798_NC_013525	40.92	79.6494	79.6494	396	11555	2696162	45777	57.7129	0.00819684	-0.204944	0.0616597	2922	266.063	86.5049	11
metabat_EN_54_trim_2	MAG-100	43.4	0.9	38.9	Caldithrix_abyssi_DSM_13497_NZ_CP018099	40.91	64.6187	64.6187	234	4730	1039277	12827	41.4312	0.00606191	0.996087	0.215216	1133	275.495	90.1019	11
maxbin_EN_25_norm_009	MAG-016	61.3	3.8	42.3	Desulfosarcina_widdelii_NZ_AP021875	40.84	56.9623	56.9623	344	5492	1337087	25213	41.0124	0.0106201	0.51188	-0.0306828	1487	268.299	89.5142	11
maxbin_EN_84_norm_001	MAG-045	50.9	3.8	31.9	Acinetobacter_baylyi_ADP1_NC_005966	40.84	58.3881	58.3881	897	1763	1565320	19935	41.7016	0	-0.792171	-0.904382	1913	257.174	94.2886	11
maxbin_EN_51_trim_097	MAG-019	35.8	1.9	26.3	Escherichia_sp__E4742_NZ_CP040443	40.83	67.0707	67.0707	899	1568	1424946	7250	49.044	0.0371944	-0.406811	-1.23717	1871	239.441	94.3183	11
metabat_EN_54_norm_11	MAG-095	46.2	0.9	41.7	Desulfovibrio_alaskensis_G20_NC_007519	40.76	58.3015	58.3015	262	4700	1196119	17897	35.469	0.0432231	-1.67236	-1.2769	1338	284.229	95.383	11
maxbin_EN_58_trim_008	MAG-040	37.7	0.9	33.2	Pontibacter_actiniarum_NZ_CP021235	40.74	45.0648	45.0648	939	2131	1938653	24840	41.5954	0.00185696	-0.50633	-0.575309	2709	210.963	88.4374	11
maxbin_EN_85_norm_034	MAG-047	34.9	1.9	25.4	Tepidiforma_bonchosmolovskayae_NZ_CP042829	40.73	na	na	986	1925	1862979	15726	58.4992	0.0946334	0.0288119	-0.498868	2414	231.748	90.088	11
maxbin_EN_84_trim_002	MAG-046	59.4	5.7	30.9	Edwardsiella_tarda_NZ_CP023706	40.7	57.8912	57.8912	1070	1687	1810210	7260	41.8342	0	-0.780285	-1.13902	2297	240.34	91.4914	11
metabat_EN_25_trim_5	MAG-081	84.9	1.9	75.4	Mycolicibacterium_boenickei_NZ_AP022579	40.68	54.0409	54.0409	252	10700	2132469	42162	52.6869	0.0195548	-0.91604	0.171963	2065	319.587	92.8427	11
metabat_EN_51_trim_19	MAG-085	61.3	5.7	32.8	endosymbiont_of_unidentified_scaly_snail_isolate_Monju_NZ_AP012978	40.66	64.4512	64.4512	187	6230	1094201	36683	32.5416	0.00456954	-0.50945	-0.453984	1338	263.383	96.6201	11
metabat_EN_21_trim_46	MAG-060	67.9	0.9	63.4	Akkermansia_glycaniphila_NZ_LT629973	40.65	60.8229	60.8229	263	6792	1499348	26591	49.124	0.0400174	0.63554	-0.393152	1586	283.472	89.9565	11
metabat_EN_54_trim_23	MAG-101	36.8	0	36.8	Enterobacter_hormaechei_NZ_CP045451	40.63	57.4089	57.4089	268	4460	1151925	17434	64.9106	0.0502637	0.260792	-1.17886	1375	261.293	93.5681	11
metabat_EN_56_norm_112	MAG-114	39.6	0.9	35.1	Desulfatibacillum_aliphaticivorans_NC_011768	40.63	70.4997	70.4997	271	4447	1201010	20158	41.8672	0.0312237	-0.0992385	-0.724884	1254	306.057	95.8683	11
metabat_EN_85_trim_11	MAG-208	35.8	1.9	26.3	Thermobaculum_terrenum_ATCC_BAA_798_NC_013525	40.53	79.3409	79.3409	162	4538	718107	17416	37.0088	0.0068235	-1.11641	-0.672497	843	270.597	95.2976	11
metabat_EN_85_norm_20	MAG-206	37.7	0.9	33.2	Parageobacillus_toebii_NBRC_107807_NZ_CP049703	40.47	56.6036	56.6036	107	4217	452636	9837	38.6885	0	0.555054	-0.967865	551	262.564	95.887	11
maxbin_EN_52_trim_084	MAG-024	52.8	1.9	43.3	Desulfovibrio_salexigens_DSM_2638_NC_012881	40.46	53.7282	53.7282	1251	1727	2146356	6017	47.9036	0.0141169	0.0571883	-0.30049	2842	232.944	92.5326	11
metabat_EN_55_norm_4	MAG-106	78.3	1.9	68.8	Persicimonas_caeni_NZ_CP042468	40.45	58.2895	58.2895	219	10489	1740876	36567	42.4402	0	-1.94117	-0.754857	1718	306.905	90.8615	11
metabat_EN_25_trim_15	MAG-079	61.3	4.7	37.8	Geobacter_sp__DSM_9736_NZ_LT896716	40.44	71.3123	71.3123	333	5212	1634444	18436	42.3787	0.0139497	0.299138	-0.255684	1669	312.938	95.8664	11
metabat_EN_58_trim_5	MAG-185	84.9	0	84.9	Echinicola_sp__LN3S3_NZ_CP041253	40.36	56.0361	56.0361	217	9064	1535387	38229	40.2452	0.000586171	-0.647333	-0.48732	1640	297.143	95.2167	11
metabat_EN_21_trim_45	MAG-059	76.4	0.9	71.9	Akkermansia_glycaniphila_NZ_LT629973	40.26	71.0011	71.0011	141	11408	1232822	56120	39.2028	0.00892262	1.01862	-0.0983295	1251	308.463	93.9033	11
metabat_EN_25_trim_11	MAG-078	50.9	4.7	27.4	Geobacter_sp__FeAm09_NZ_CP042466	40.26	72.3906	72.3906	280	4633	1238777	17467	40.1053	0.0134003	-0.635045	0.0450158	1441	255.136	89.0356	11
metabat_EN_53_norm_25	MAG-087	92.5	0.9	88	Persicimonas_caeni_NZ_CP042468	40.26	57.7816	57.7816	247	13657	2422772	55201	39.2725	0.00235268	-0.793183	-0.0412563	2352	304.451	88.6672	11
metabat_EN_54_trim_11	MAG-099	73.6	2.8	59.6	Spirosoma_taeanense_NZ_CP053435	40.22	58.9435	58.9435	259	6734	1514688	26868	36.442	0.0155147	-0.721763	-0.753917	1592	302.144	95.2697	11
metabat_EN_85_norm_14	MAG-204	39.6	1.9	30.1	Desulfobacterium_autotrophicum_HRM2_NC_012108	40.22	70.9569	70.9569	279	4254	1221830	19948	41.3205	0.0493522	1.03869	0.177973	1339	290.898	95.6384	11
metabat_EN_56_trim_93	MAG-163	35.8	0.9	31.3	Tepidiforma_bonchosmolovskayae_NZ_CP042829	40.08	78.4385	78.4385	404	4209	1673787	12437	57.7355	0.0243161	-0.0487391	-0.0723759	1901	257.292	87.6656	11
maxbin_EN_23_trim_116	MAG-013	55.7	1.9	46.2	Akkermansia_muciniphila_NZ_CP029701	40.05	59.4786	59.4786	1049	1933	1942668	10311	56.8209	0.0629547	0.134258	-1.05481	2527	241.299	94.1637	11
metabat_EN_58_trim_35	MAG-183	81.1	0	81.1	Runella_sp__HYN0085_NZ_CP030850	40.04	63.2825	63.2825	170	8942	1325535	31042	44.7772	0.00407383	0.372176	0.300547	1402	298.067	94.5784	11
metabat_EN_25_trim_8	MAG-082	60.4	6.6	27.4	Spirosoma_taeanense_NZ_CP053435	39.98	54.3523	54.3523	430	5190	2150754	23226	39.0255	0.00209229	-0.696616	-0.495878	2165	312.917	94.497	11
metabat_EN_58_trim_1	MAG-173	94.3	1.9	84.8	Providencia_rettgeri_NZ_AP022375	39.63	72.3402	72.3402	327	13958	3320325	53729	55.6487	0.0201185	-0.189585	-0.0309655	3585	263.951	85.4973	11
metabat_EN_54_trim_9	MAG-105	78.3	0	78.3	Spirosoma_sp__CJU_R4_NZ_CP051677	39.59	69.6327	69.6327	126	8015	873724	25696	31.9853	0.00045781	-0.919263	-0.0277656	1018	276.272	96.5677	11
metabat_EN_53_trim_45	MAG-094	35.8	0	35.8	Muriicola_sp__MMS17_SY002_NZ_CP035544	39.52	69.2113	69.2113	84	7311	517382	25453	31.2259	0.0100506	-0.530463	0.304363	595	281.728	97.1978	11
metabat_EN_59_trim_23	MAG-190	34	0.9	29.5	Geobacter_daltonii_FRC_32_NC_011979	39.39	57.2697	57.2697	297	3920	1198332	13431	35.7059	0.021363	-0.670056	-0.312412	1332	284.754	94.955	11
metabat_EN_58_trim_36	MAG-184	84.9	0.9	80.4	Spirosoma_sp__CJU_R4_NZ_CP051677	39.26	69.926	69.926	22	53305	817973	243915	31.8575	0	2.37004	0.306609	870	302.033	96.3732	11
metabat_EN_85_norm_15	MAG-205	50.9	3.8	31.9	Myxococcus_stipitatus_DSM_14675_NC_020126	39	56.9936	56.9936	378	5166	1859321	17907	41.1965	0.00209754	-0.171807	-0.231491	2014	272.235	88.4647	11
metabat_EN_58_norm_25	MAG-172	71.7	1.9	62.2	Apibacter_sp__B2966_NZ_CP049714	38.93	67.9862	67.9862	212	5857	1151438	21841	37.7288	0.0083374	-1.84244	-1.07306	1308	274.403	93.5141	11
metabat_EN_56_trim_25	MAG-144	26.4	0	26.4	Archangium_violaceum_NZ_CP069338	38.87	39.5455	39.5455	226	4051	893484	11517	42.8255	0.0252942	0.0833684	-1.07019	1040	266.992	93.2323	11
maxbin_EN_53_trim_095	MAG-026	68.9	1.9	59.4	Sulfurimicrobium_lacus_NZ_AP022853	38.7	57.0616	57.0616	1028	2285	2149630	11190	56.509	0.0695934	0.710196	-0.697511	2681	252.218	94.3693	11
metabat_EN_83_norm_14	MAG-201	88.5	0	88.5	Ferroglobus_placidus_DSM_10642_NC_013849	38.63	72.1025	72.1025	114	15155	1273741	50408	45.2721	0.008793	-0.373711	0.276004	1211	331.189	94.4627	11
metabat_EN_82_norm_9	MAG-200	94.3	0	94.3	Ralstonia_solanacearum_CMR15_NC_017559	38.62	70.2611	70.2611	62	33577	1214976	92573	38.5908	0.004033	-1.27136	1.01983	1154	329.66	93.9347	11
metabat_EN_56_norm_108	MAG-112	59.4	0.9	54.9	Lysobacter_oculi_NZ_CP029556	38.53	38.6279	38.6279	196	5270	969139	13528	39.7698	0.045917	0.826879	-1.36437	1005	300.281	93.4176	11
metabat_EN_56_trim_95	MAG-164	79.2	2.8	65.2	Candidatus_Campbellbacteria_bacterium_GW2011_OD1_34_28_CP011215	38.49	39.022	39.022	99	8980	677805	22620	34.0762	0.0162289	-0.633849	0.405743	688	293.721	89.4417	11
metabat_EN_21_trim_15	MAG-053	88.5	0	88.5	Archaeoglobus_fulgidus_DSM_4304_NC_000917	38.39	79.7463	79.7463	213	10421	1753767	40860	41.871	0	-0.466554	-0.282212	1679	331.097	95.0945	11
metabat_EN_58_trim_29	MAG-181	92.3	0	92.3	Archaeoglobus_fulgidus_DSM_4304_NC_000917	38.18	69.4832	69.4832	39	80589	1564753	215948	56.2073	0.00421792	-0.129505	0.088727	1359	357.169	93.0611	11
metabat_EN_22_trim_23	MAG-065	88.5	0	88.5	Archaeoglobus_fulgidus_DSM_4304_NC_000917	38.16	95.298	95.298	83	33292	1884793	76988	62.2185	0.0154394	0.176006	0.04255	1612	371.236	95.2516	11
metabat_EN_23_trim_26	MAG-068	92.3	0	92.3	Archaeoglobus_veneficus_SNP6_NC_015320	38.13	93.6631	93.6631	125	15236	1346963	46523	49.8115	0.00786956	-0.197483	-0.354132	1299	330.042	95.4868	11
maxbin_EN_52_trim_026	MAG-022	88.5	0	88.5	Geoglobus_ahangari_NZ_CP011267	38.11	93.3013	93.3013	43	377698	1537162	731404	48.0847	0.00422857	1.46224	-2.29918	1343	356.178	93.3565	11
maxbin_EN_22_norm_004	MAG-007	92.3	0	92.3	Ferroglobus_placidus_DSM_10642_NC_013849	38.1	96.1154	96.1154	276	13369	1926415	80725	48.6081	0.00955142	-0.0718715	-0.0101008	1813	337.854	95.3891	11
maxbin_EN_59_norm_006	MAG-042	92.3	0	92.3	Archaeoglobus_veneficus_SNP6_NC_015320	37.95	74.5452	74.5452	251	10739	1458496	33315	59.2291	0.00130271	0.612604	0.126126	1441	316.414	93.7854	11
metabat_EN_56_norm_97	MAG-134	84.9	0	84.9	Desulfopila_sp__IMCC35004_NZ_CP050699	37.55	38.9113	38.9113	53	25195	858204	55067	35.4933	0.00617569	0.26165	-0.634214	839	311.417	91.3346	11
metabat_EN_56_trim_58	MAG-154	63.2	0.9	58.7	Caldicellulosiruptor_hydrothermalis_108_NC_014652	36.8	39.0223	39.0223	91	6297	515792	16830	35.3375	0.0217142	2.79149	-0.378983	566	267.498	88.0611	11

## Sheet: MAG-Sample
Sample	Description	Count	Depth Total
EN21	SURFACE	19	30	68		Difference 141-68:	73
EN81	SURFACE	4
EN51	SURFACE	7
EN22	ML	9	17
EN82	ML	3
EN52	ML	5
EN23	DCM	9	21
EN83	DCM	2				t-Test: Two-Sample Assuming Unequal Variances	including sample EN56				t-Test: Two-Sample Assuming Equal Variances	excluding sample EN56
EN53	DCM	10
EN24	aOMZ	7	21	141			Surface,ML,DCM	aOMZ,OMZ,Deep				Surface,ML,DCM	aOMZ,OMZ,Deep
EN84	aOMZ	3				Mean	7.55556	14.1			Mean	7.55556	8.44444
EN54	aOMZ	11				Variance	26.5278	334.322			Variance	26.5278	16.2778
EN25	OMZ	7	20			Observations	9	10			Observations	9	9
EN85	OMZ	7				Hypothesized Mean Difference	0				Pooled Variance	21.4028
EN55	OMZ	6				df	11				Hypothesized Mean Difference	0
EN56	DEEP	65				t Stat	-1.08503				df	16
EN57	DEEP	7	35			P(T<=t) one-tail	0.150557				t Stat	-0.407585
EN58	DEEP	17				t Critical one-tail	1.79588				P(T<=t) one-tail	0.34449
EN59	DEEP	11				P(T<=t) two-tail	0.301114				t Critical one-tail	1.74588
						t Critical two-tail	2.20099				P(T<=t) two-tail	0.68898
											t Critical two-tail	2.11991
						t stat < t Crit: reject null hypothesis.
											t stat < t Crit: reject null hypothesis.

## Sheet: Genomospecies
Clade	Representative	Members	MAGs in Clade
gsp_1	metabat_EN_55_norm_4	metabat_EN_55_norm_4,maxbin_EN_58_norm_001,maxbin_EN_57_trim_001,maxbin_EN_57_norm_001,maxbin_EN_56_norm_020,maxbin_EN_25_norm_002,metabat_EN_59_norm_4,maxbin_EN_85_trim_002,metabat_EN_54_norm_16	9
gsp_2	metabat_EN_55_trim_7	metabat_EN_25_trim_16,metabat_EN_55_trim_7,metabat_EN_85_norm_18,maxbin_EN_56_trim_099,metabat_EN_24_trim_1,metabat_EN_56_norm_67	6		Dreprlicating High Quality MAGs from each GoM Metagenome.
gsp_3	metabat_EN_24_norm_9	metabat_EN_54_trim_18,metabat_EN_55_norm_11,maxbin_EN_85_norm_008,maxbin_EN_25_trim_005,metabat_EN_24_norm_9	5		Clades grouped by 95% ANI identity
gsp_4	metabat_EN_84_norm_5	metabat_EN_84_norm_5,maxbin_EN_52_trim_061,maxbin_EN_51_norm_006,maxbin_EN_58_norm_032,metabat_EN_58_trim_9	5		Representative selected based on MiGA quality score.
gsp_5	metabat_EN_51_norm_11	metabat_EN_81_trim_6,metabat_EN_51_norm_11,metabat_EN_82_norm_11,metabat_EN_22_trim_26,metabat_EN_52_trim_18	5		Singleton clades had no matches >=95% ANI.
gsp_6	metabat_EN_55_trim_13	metabat_EN_25_trim_7,metabat_EN_55_trim_13,metabat_EN_56_trim_113,metabat_EN_85_norm_11,metabat_EN_57_norm_3	5
gsp_7	metabat_EN_82_norm_5	metabat_EN_82_norm_5,metabat_EN_51_trim_18,metabat_EN_81_norm_13,metabat_EN_52_trim_20	4
gsp_8	metabat_EN_57_norm_12	metabat_EN_57_norm_12,metabat_EN_59_trim_37,metabat_EN_58_norm_26,metabat_EN_56_trim_83	4
gsp_9	maxbin_EN_23_norm_017	maxbin_EN_23_norm_017,maxbin_EN_83_trim_049,maxbin_EN_53_trim_049	3
gsp_10	metabat_EN_59_trim_12	metabat_EN_59_trim_12,maxbin_EN_57_trim_044,metabat_EN_58_trim_20	3
gsp_11	maxbin_EN_59_norm_014	maxbin_EN_59_norm_014,maxbin_EN_58_norm_012,metabat_EN_57_norm_8	3
gsp_12	metabat_EN_81_trim_1	metabat_EN_81_trim_1,metabat_EN_51_trim_12,metabat_EN_22_trim_14	3
gsp_13	metabat_EN_22_trim_22	metabat_EN_22_trim_22,metabat_EN_81_trim_4,metabat_EN_82_trim_10	3
gsp_14	metabat_EN_53_norm_25	metabat_EN_53_norm_25,metabat_EN_23_trim_43,metabat_EN_83_norm_17	3
gsp_15	metabat_EN_23_trim_4	metabat_EN_23_trim_4,metabat_EN_83_trim_3,metabat_EN_53_norm_29	3
gsp_16	metabat_EN_54_trim_31	metabat_EN_24_trim_17,metabat_EN_55_trim_5,metabat_EN_54_trim_31	3
gsp_17	metabat_EN_54_norm_4	metabat_EN_54_norm_4,metabat_EN_55_trim_22,metabat_EN_24_trim_3	3
gsp_18	metabat_EN_82_norm_9	metabat_EN_82_norm_9,metabat_EN_81_norm_12,metabat_EN_52_trim_8	3
gsp_19	metabat_EN_58_trim_19	metabat_EN_58_trim_19,metabat_EN_59_norm_14,metabat_EN_57_trim_18	3
gsp_20	metabat_EN_82_norm_2	maxbin_EN_52_norm_027,metabat_EN_82_norm_2	2
gsp_21	metabat_EN_56_trim_72	maxbin_EN_56_norm_146,metabat_EN_56_trim_72	2
gsp_22	maxbin_EN_59_norm_006	maxbin_EN_58_trim_005,maxbin_EN_59_norm_006	2
gsp_23	metabat_EN_83_norm_5	metabat_EN_23_trim_28,metabat_EN_83_norm_5	2
gsp_24	metabat_EN_24_norm_14	metabat_EN_24_norm_14,metabat_EN_54_trim_25	2
gsp_25	metabat_EN_56_norm_14	metabat_EN_25_norm_14,metabat_EN_56_norm_14	2
gsp_26	metabat_EN_85_trim_11	metabat_EN_25_trim_10,metabat_EN_85_trim_11	2
gsp_27	metabat_EN_25_trim_5	metabat_EN_25_trim_5,metabat_EN_85_trim_15	2
gsp_28	metabat_EN_53_norm_28	metabat_EN_53_norm_28,metabat_EN_83_trim_37	2
gsp_29	metabat_EN_53_trim_14	metabat_EN_53_trim_14,metabat_EN_83_trim_16	2
gsp_30	metabat_EN_53_trim_21	metabat_EN_53_trim_21,metabat_EN_83_trim_10	2
gsp_31	metabat_EN_54_trim_9	metabat_EN_54_trim_9,metabat_EN_84_trim_1	2
gsp_32	metabat_EN_56_norm_35	metabat_EN_56_norm_35,metabat_EN_85_norm_16	2
gsp_33	metabat_EN_57_trim_19	metabat_EN_57_trim_19,metabat_EN_59_trim_35	2
gsp_34	metabat_EN_59_trim_20	metabat_EN_57_trim_3,metabat_EN_59_trim_20	2
gsp_35	metabat_EN_58_norm_25	metabat_EN_58_norm_25,metabat_EN_59_trim_11	2
gsp_36	metabat_EN_58_trim_12	metabat_EN_58_trim_12,metabat_EN_59_trim_6	2
gsp_37	metabat_EN_58_trim_18	metabat_EN_58_trim_18,metabat_EN_59_trim_29	2
gsp_38	metabat_EN_59_trim_31	metabat_EN_58_trim_21,metabat_EN_59_trim_31	2
gsp_39	metabat_EN_58_trim_35	metabat_EN_58_trim_35,metabat_EN_59_trim_17	2
gsp_40	metabat_EN_58_trim_5	metabat_EN_58_trim_5,metabat_EN_59_trim_8	2
gsp_41	metabat_EN_81_trim_8	metabat_EN_81_trim_8,metabat_EN_82_trim_3	2
gsp_42	maxbin_EN_21_norm_004	maxbin_EN_21_norm_004	singleton
gsp_43	maxbin_EN_21_norm_019	maxbin_EN_21_norm_019	singleton
gsp_44	maxbin_EN_21_norm_036	maxbin_EN_21_norm_036	singleton
gsp_45	maxbin_EN_21_trim_018	maxbin_EN_21_trim_018	singleton
gsp_46	maxbin_EN_21_trim_053	maxbin_EN_21_trim_053	singleton
gsp_47	maxbin_EN_21_trim_073	maxbin_EN_21_trim_073	singleton
gsp_48	maxbin_EN_22_norm_004	maxbin_EN_22_norm_004	singleton
gsp_49	maxbin_EN_22_norm_042	maxbin_EN_22_norm_042	singleton
gsp_50	maxbin_EN_22_trim_089	maxbin_EN_22_trim_089	singleton
gsp_51	maxbin_EN_22_trim_104	maxbin_EN_22_trim_104	singleton
gsp_52	maxbin_EN_23_norm_016	maxbin_EN_23_norm_016	singleton
gsp_53	maxbin_EN_23_trim_116	maxbin_EN_23_trim_116	singleton
gsp_54	maxbin_EN_24_trim_049	maxbin_EN_24_trim_049	singleton
gsp_55	maxbin_EN_24_trim_057	maxbin_EN_24_trim_057	singleton
gsp_56	maxbin_EN_25_norm_009	maxbin_EN_25_norm_009	singleton
gsp_57	maxbin_EN_51_trim_001	maxbin_EN_51_trim_001	singleton
gsp_58	maxbin_EN_51_trim_095	maxbin_EN_51_trim_095	singleton
gsp_59	maxbin_EN_51_trim_097	maxbin_EN_51_trim_097	singleton
gsp_60	maxbin_EN_52_norm_001	maxbin_EN_52_norm_001	singleton
gsp_61	maxbin_EN_52_norm_028	maxbin_EN_52_norm_028	singleton
gsp_62	maxbin_EN_52_trim_026	maxbin_EN_52_trim_026	singleton
gsp_63	maxbin_EN_52_trim_072	maxbin_EN_52_trim_072	singleton
gsp_64	maxbin_EN_52_trim_084	maxbin_EN_52_trim_084	singleton
gsp_65	maxbin_EN_53_norm_018	maxbin_EN_53_norm_018	singleton
gsp_66	maxbin_EN_53_trim_095	maxbin_EN_53_trim_095	singleton
gsp_67	maxbin_EN_56_norm_001	maxbin_EN_56_norm_001	singleton
gsp_68	maxbin_EN_56_norm_002	maxbin_EN_56_norm_002	singleton
gsp_69	maxbin_EN_56_norm_028	maxbin_EN_56_norm_028	singleton
gsp_70	maxbin_EN_56_norm_042	maxbin_EN_56_norm_042	singleton
gsp_71	maxbin_EN_56_norm_082	maxbin_EN_56_norm_082	singleton
gsp_72	maxbin_EN_56_trim_005	maxbin_EN_56_trim_005	singleton
gsp_73	maxbin_EN_56_trim_104	maxbin_EN_56_trim_104	singleton
gsp_74	maxbin_EN_56_trim_119	maxbin_EN_56_trim_119	singleton
gsp_75	maxbin_EN_56_trim_136	maxbin_EN_56_trim_136	singleton
gsp_76	maxbin_EN_56_trim_153	maxbin_EN_56_trim_153	singleton
gsp_77	maxbin_EN_56_trim_188	maxbin_EN_56_trim_188	singleton
gsp_78	maxbin_EN_57_trim_024	maxbin_EN_57_trim_024	singleton
gsp_79	maxbin_EN_58_norm_029	maxbin_EN_58_norm_029	singleton
gsp_80	maxbin_EN_58_trim_008	maxbin_EN_58_trim_008	singleton
gsp_81	maxbin_EN_58_trim_046	maxbin_EN_58_trim_046	singleton
gsp_82	maxbin_EN_59_trim_050	maxbin_EN_59_trim_050	singleton
gsp_83	maxbin_EN_84_norm_001	maxbin_EN_84_norm_001	singleton
gsp_84	maxbin_EN_84_trim_002	maxbin_EN_84_trim_002	singleton
gsp_85	maxbin_EN_85_norm_034	maxbin_EN_85_norm_034	singleton
gsp_86	metabat_EN_21_norm_11	metabat_EN_21_norm_11	singleton
gsp_87	metabat_EN_21_norm_36	metabat_EN_21_norm_36	singleton
gsp_88	metabat_EN_21_norm_5	metabat_EN_21_norm_5	singleton
gsp_89	metabat_EN_21_norm_9	metabat_EN_21_norm_9	singleton
gsp_90	metabat_EN_21_trim_11	metabat_EN_21_trim_11	singleton
gsp_91	metabat_EN_21_trim_15	metabat_EN_21_trim_15	singleton
gsp_92	metabat_EN_21_trim_20	metabat_EN_21_trim_20	singleton
gsp_93	metabat_EN_21_trim_23	metabat_EN_21_trim_23	singleton
gsp_94	metabat_EN_21_trim_28	metabat_EN_21_trim_28	singleton
gsp_95	metabat_EN_21_trim_33	metabat_EN_21_trim_33	singleton
gsp_96	metabat_EN_21_trim_39	metabat_EN_21_trim_39	singleton
gsp_97	metabat_EN_21_trim_45	metabat_EN_21_trim_45	singleton
gsp_98	metabat_EN_21_trim_46	metabat_EN_21_trim_46	singleton
gsp_99	metabat_EN_22_norm_23	metabat_EN_22_norm_23	singleton
gsp_100	metabat_EN_22_trim_12	metabat_EN_22_trim_12	singleton
gsp_101	metabat_EN_22_trim_15	metabat_EN_22_trim_15	singleton
gsp_102	metabat_EN_22_trim_23	metabat_EN_22_trim_23	singleton
gsp_103	metabat_EN_23_norm_1	metabat_EN_23_norm_1	singleton
gsp_104	metabat_EN_23_trim_15	metabat_EN_23_trim_15	singleton
gsp_105	metabat_EN_23_trim_26	metabat_EN_23_trim_26	singleton
gsp_106	metabat_EN_23_trim_31	metabat_EN_23_trim_31	singleton
gsp_107	metabat_EN_23_trim_6	metabat_EN_23_trim_6	singleton
gsp_108	metabat_EN_24_norm_18	metabat_EN_24_norm_18	singleton
gsp_109	metabat_EN_24_norm_1	metabat_EN_24_norm_1	singleton
gsp_110	metabat_EN_24_norm_6	metabat_EN_24_norm_6	singleton
gsp_111	metabat_EN_25_norm_2	metabat_EN_25_norm_2	singleton
gsp_112	metabat_EN_25_trim_11	metabat_EN_25_trim_11	singleton
gsp_113	metabat_EN_25_trim_15	metabat_EN_25_trim_15	singleton
gsp_114	metabat_EN_25_trim_2	metabat_EN_25_trim_2	singleton
gsp_115	metabat_EN_25_trim_8	metabat_EN_25_trim_8	singleton
gsp_116	metabat_EN_51_trim_16	metabat_EN_51_trim_16	singleton
gsp_117	metabat_EN_51_trim_19	metabat_EN_51_trim_19	singleton
gsp_118	metabat_EN_51_trim_22	metabat_EN_51_trim_22	singleton
gsp_119	metabat_EN_53_trim_16	metabat_EN_53_trim_16	singleton
gsp_120	metabat_EN_53_trim_19	metabat_EN_53_trim_19	singleton
gsp_121	metabat_EN_53_trim_3	metabat_EN_53_trim_3	singleton
gsp_122	metabat_EN_53_trim_45	metabat_EN_53_trim_45	singleton
gsp_123	metabat_EN_54_norm_11	metabat_EN_54_norm_11	singleton
gsp_124	metabat_EN_54_norm_13	metabat_EN_54_norm_13	singleton
gsp_125	metabat_EN_54_norm_14	metabat_EN_54_norm_14	singleton
gsp_126	metabat_EN_54_trim_11	metabat_EN_54_trim_11	singleton
gsp_127	metabat_EN_54_trim_23	metabat_EN_54_trim_23	singleton
gsp_128	metabat_EN_54_trim_29	metabat_EN_54_trim_29	singleton
gsp_129	metabat_EN_54_trim_2	metabat_EN_54_trim_2	singleton
gsp_130	metabat_EN_54_trim_32	metabat_EN_54_trim_32	singleton
gsp_131	metabat_EN_55_norm_7	metabat_EN_55_norm_7	singleton
gsp_132	metabat_EN_55_trim_18	metabat_EN_55_trim_18	singleton
gsp_133	metabat_EN_55_trim_6	metabat_EN_55_trim_6	singleton
gsp_134	metabat_EN_56_norm_108	metabat_EN_56_norm_108	singleton
gsp_135	metabat_EN_56_norm_110	metabat_EN_56_norm_110	singleton
gsp_136	metabat_EN_56_norm_112	metabat_EN_56_norm_112	singleton
gsp_137	metabat_EN_56_norm_117	metabat_EN_56_norm_117	singleton
gsp_138	metabat_EN_56_norm_121	metabat_EN_56_norm_121	singleton
gsp_139	metabat_EN_56_norm_20	metabat_EN_56_norm_20	singleton
gsp_140	metabat_EN_56_norm_28	metabat_EN_56_norm_28	singleton
gsp_141	metabat_EN_56_norm_29	metabat_EN_56_norm_29	singleton
gsp_142	metabat_EN_56_norm_2	metabat_EN_56_norm_2	singleton
gsp_143	metabat_EN_56_norm_30	metabat_EN_56_norm_30	singleton
gsp_144	metabat_EN_56_norm_41	metabat_EN_56_norm_41	singleton
gsp_145	metabat_EN_56_norm_48	metabat_EN_56_norm_48	singleton
gsp_146	metabat_EN_56_norm_50	metabat_EN_56_norm_50	singleton
gsp_147	metabat_EN_56_norm_60	metabat_EN_56_norm_60	singleton
gsp_148	metabat_EN_56_norm_70	metabat_EN_56_norm_70	singleton
gsp_149	metabat_EN_56_norm_78	metabat_EN_56_norm_78	singleton
gsp_150	metabat_EN_56_norm_89	metabat_EN_56_norm_89	singleton
gsp_151	metabat_EN_56_norm_92	metabat_EN_56_norm_92	singleton
gsp_152	metabat_EN_56_norm_93	metabat_EN_56_norm_93	singleton
gsp_153	metabat_EN_56_norm_94	metabat_EN_56_norm_94	singleton
gsp_154	metabat_EN_56_norm_97	metabat_EN_56_norm_97	singleton
gsp_155	metabat_EN_56_trim_100	metabat_EN_56_trim_100	singleton
gsp_156	metabat_EN_56_trim_105	metabat_EN_56_trim_105	singleton
gsp_157	metabat_EN_56_trim_111	metabat_EN_56_trim_111	singleton
gsp_158	metabat_EN_56_trim_119	metabat_EN_56_trim_119	singleton
gsp_159	metabat_EN_56_trim_135	metabat_EN_56_trim_135	singleton
gsp_160	metabat_EN_56_trim_139	metabat_EN_56_trim_139	singleton
gsp_161	metabat_EN_56_trim_14	metabat_EN_56_trim_14	singleton
gsp_162	metabat_EN_56_trim_17	metabat_EN_56_trim_17	singleton
gsp_163	metabat_EN_56_trim_19	metabat_EN_56_trim_19	singleton
gsp_164	metabat_EN_56_trim_25	metabat_EN_56_trim_25	singleton
gsp_165	metabat_EN_56_trim_33	metabat_EN_56_trim_33	singleton
gsp_166	metabat_EN_56_trim_34	metabat_EN_56_trim_34	singleton
gsp_167	metabat_EN_56_trim_35	metabat_EN_56_trim_35	singleton
gsp_168	metabat_EN_56_trim_39	metabat_EN_56_trim_39	singleton
gsp_169	metabat_EN_56_trim_42	metabat_EN_56_trim_42	singleton
gsp_170	metabat_EN_56_trim_43	metabat_EN_56_trim_43	singleton
gsp_171	metabat_EN_56_trim_51	metabat_EN_56_trim_51	singleton
gsp_172	metabat_EN_56_trim_54	metabat_EN_56_trim_54	singleton
gsp_173	metabat_EN_56_trim_57	metabat_EN_56_trim_57	singleton
gsp_174	metabat_EN_56_trim_58	metabat_EN_56_trim_58	singleton
gsp_175	metabat_EN_56_trim_67	metabat_EN_56_trim_67	singleton
gsp_176	metabat_EN_56_trim_69	metabat_EN_56_trim_69	singleton
gsp_177	metabat_EN_56_trim_6	metabat_EN_56_trim_6	singleton
gsp_178	metabat_EN_56_trim_70	metabat_EN_56_trim_70	singleton
gsp_179	metabat_EN_56_trim_79	metabat_EN_56_trim_79	singleton
gsp_180	metabat_EN_56_trim_7	metabat_EN_56_trim_7	singleton
gsp_181	metabat_EN_56_trim_91	metabat_EN_56_trim_91	singleton
gsp_182	metabat_EN_56_trim_93	metabat_EN_56_trim_93	singleton
gsp_183	metabat_EN_56_trim_95	metabat_EN_56_trim_95	singleton
gsp_184	metabat_EN_56_trim_99	metabat_EN_56_trim_99	singleton
gsp_185	metabat_EN_57_norm_13	metabat_EN_57_norm_13	singleton
gsp_186	metabat_EN_57_trim_16	metabat_EN_57_trim_16	singleton
gsp_187	metabat_EN_57_trim_26	metabat_EN_57_trim_26	singleton
gsp_188	metabat_EN_57_trim_33	metabat_EN_57_trim_33	singleton
gsp_189	metabat_EN_58_trim_13	metabat_EN_58_trim_13	singleton
gsp_190	metabat_EN_58_trim_14	metabat_EN_58_trim_14	singleton
gsp_191	metabat_EN_58_trim_15	metabat_EN_58_trim_15	singleton
gsp_192	metabat_EN_58_trim_16	metabat_EN_58_trim_16	singleton
gsp_193	metabat_EN_58_trim_1	metabat_EN_58_trim_1	singleton
gsp_194	metabat_EN_58_trim_29	metabat_EN_58_trim_29	singleton
gsp_195	metabat_EN_58_trim_31	metabat_EN_58_trim_31	singleton
gsp_196	metabat_EN_58_trim_36	metabat_EN_58_trim_36	singleton
gsp_197	metabat_EN_59_norm_12	metabat_EN_59_norm_12	singleton
gsp_198	metabat_EN_59_norm_13	metabat_EN_59_norm_13	singleton
gsp_199	metabat_EN_59_trim_23	metabat_EN_59_trim_23	singleton
gsp_200	metabat_EN_59_trim_28	metabat_EN_59_trim_28	singleton
gsp_201	metabat_EN_59_trim_9	metabat_EN_59_trim_9	singleton
gsp_202	metabat_EN_81_norm_6	metabat_EN_81_norm_6	singleton
gsp_203	metabat_EN_81_trim_7	metabat_EN_81_trim_7	singleton
gsp_204	metabat_EN_83_norm_14	metabat_EN_83_norm_14	singleton
gsp_205	metabat_EN_85_norm_14	metabat_EN_85_norm_14	singleton
gsp_206	metabat_EN_85_norm_15	metabat_EN_85_norm_15	singleton
gsp_207	metabat_EN_85_norm_20	metabat_EN_85_norm_20	singleton
gsp_208	metabat_EN_85_trim_1	metabat_EN_85_trim_1	singleton
gsp_209	metabat_EN_85_trim_27	metabat_EN_85_trim_27	singleton

## Sheet: NCBI Prok
rMAG_Name	MAG_Number	closest_relative	aai	domain_pvalue	phylum_pvalue	class_pvalue	order_pvalue	family_pvalue	genus_pvalue	species_pvalue	subspecies_pvalue	dataset_pvalue
maxbin_EN_21_norm_004	MAG-001	Acholeplasma_palmae_J233_NC_022538	51.86	0	0.000700535	0.00144678	0.291266	0.477984	0.789051	0.989197	0.9966	0.997
maxbin_EN_21_norm_019	MAG-002	Ruegeria_sp__THAF33_NZ_CP045384	60.75	0	0.000255341	0.000738665	0.00495179	0.194362	0.449688	0.960149	0.987452	0.988927
maxbin_EN_21_norm_036	MAG-003	Candidatus_Aquiluna_sp__15G_AUS_rot_NZ_CP054056	61.46	0	0.000227689	0.000700024	0.00315374	0.20058	0.433836	0.957659	0.986668	0.988235
maxbin_EN_21_trim_018	MAG-004	Flagellimonas_maritima_NZ_CP030104	55.39	0	0.000487966	0.000816064	0.143808	0.318495	0.677714	0.981728	0.994249	0.994925
maxbin_EN_21_trim_053	MAG-005	Skermanella_sp__TT6_NZ_CP067420	47.06	0	0.000981872	0.00489092	0.534734	0.770117	0.912995	0.996067	0.998762	0.998908
maxbin_EN_21_trim_073	MAG-006	Microbulbifer_thermotolerans_NZ_CP014864	45.98	0	0.00123527	0.0165381	0.589714	0.80729	0.927968	0.99676	0.998981	0.9991
maxbin_EN_22_norm_004	MAG-007	Ferroglobus_placidus_DSM_10642_NC_013849	38.1	0.000466469	0.265107	0.634996	0.896364	0.95589	0.98356	0.999271	0.999771	0.999798
maxbin_EN_22_norm_042	MAG-008	Gilvibacter_sp__SZ_19_NZ_CP019333	43.87	0	0.00113885	0.117256	0.730276	0.880337	0.955525	0.998007	0.999373	0.999447
maxbin_EN_22_trim_089	MAG-009	Synechococcus_sp__WH_8109_NZ_CP006882	95	0	0	0	0.000422766	0.000951223	0.00502035	0.095915	0.709243	0.743328
maxbin_EN_22_trim_104	MAG-010	Actinomarinicola_tropica_NZ_CP045851	51.19	0	0.000698838	0.0015753	0.312821	0.517103	0.806602	0.990292	0.996945	0.997304
maxbin_EN_23_norm_016	MAG-011	Gordonia_alkanivorans_NZ_CP027114	42.92	0	0.00126839	0.18799	0.766689	0.897852	0.962039	0.998304	0.999466	0.999529
maxbin_EN_23_norm_017	MAG-012	Pelobacter_carbinolicus_DSM_2380_NC_007498	41.81	0	0.00177546	0.238121	0.783157	0.906674	0.965249	0.998455	0.999514	0.999571
maxbin_EN_23_trim_116	MAG-013	Akkermansia_muciniphila_NZ_CP029701	40.05	5.9769e-06	0.00915815	0.297125	0.799533	0.914553	0.968183	0.998587	0.999555	0.999608
maxbin_EN_24_trim_049	MAG-014	Tepidiforma_bonchosmolovskayae_NZ_CP042829	41.04	4.25027e-07	0.00319374	0.262637	0.789794	0.910109	0.966518	0.998513	0.999532	0.999587
maxbin_EN_24_trim_057	MAG-015	Actinomarinicola_tropica_NZ_CP045851	51.43	0	0.000697208	0.00152945	0.307009	0.50201	0.799731	0.989864	0.99681	0.997185
maxbin_EN_25_norm_009	MAG-016	Desulfosarcina_widdelii_NZ_AP021875	40.84	5.0553e-07	0.00381195	0.268521	0.791387	0.910888	0.966811	0.998526	0.999536	0.999591
maxbin_EN_51_trim_001	MAG-017	Prochlorococcus_sp__RS04_NZ_CP018346	79.76	0	6.32611e-05	9.48917e-05	0.000727503	0.00559861	0.186019	0.724071	0.912969	0.923185
maxbin_EN_51_trim_095	MAG-018	Synechococcus_sp__WH_8103_NZ_LN847356	76.68	0	0.000103973	0.000508312	0.00174443	0.00650408	0.221324	0.798408	0.936426	0.943889
maxbin_EN_51_trim_097	MAG-019	Escherichia_sp__E4742_NZ_CP040443	40.83	5.0553e-07	0.00381195	0.268521	0.791387	0.910888	0.966811	0.998526	0.999536	0.999591
maxbin_EN_52_norm_001	MAG-020	Prochlorococcus_sp__RS50_NZ_CP018344	81.85	0	8.07233e-05	0.000121085	0.000625605	0.00326929	0.135898	0.647905	0.888945	0.901982
maxbin_EN_52_norm_028	MAG-021	Teredinibacter_purpureus_NZ_CP060092	46.3	0	0.00126134	0.0113931	0.571191	0.796135	0.923584	0.99656	0.998918	0.999045
maxbin_EN_52_trim_026	MAG-022	Geoglobus_ahangari_NZ_CP011267	38.11	0.000413708	0.239533	0.619299	0.891894	0.953988	0.982854	0.99924	0.999761	0.999789
maxbin_EN_52_trim_072	MAG-023	Thalassospira_sp__A40_3_NZ_CP065428	48.55	0	0.0010064	0.00191716	0.397371	0.676756	0.871928	0.993982	0.998106	0.998329
maxbin_EN_52_trim_084	MAG-024	Desulfovibrio_salexigens_DSM_2638_NC_012881	40.46	2.72682e-06	0.00572525	0.281663	0.795096	0.912592	0.96745	0.998554	0.999545	0.999599
maxbin_EN_53_norm_018	MAG-025	Prochlorococcus_marinus_str__NATL2A	56.3151	0	0.000385617	0.000752489	0.0377878	0.218374	0.59511	0.976587	0.99263	0.993497
maxbin_EN_53_trim_095	MAG-026	Sulfurimicrobium_lacus_NZ_AP022853	38.7	0.000205475	0.111434	0.52593	0.865327	0.942673	0.97865	0.999052	0.999702	0.999737
maxbin_EN_56_norm_001	MAG-027	Kordiimonas_pumila_NZ_CP061205	44.05	0	0.00112217	0.101275	0.718896	0.874942	0.9535	0.997916	0.999344	0.999421
maxbin_EN_56_norm_002	MAG-028	Ilumatobacter_coccineus_YM16_304_NC_020520	48.57	0	0.0010064	0.00191716	0.397371	0.676756	0.871928	0.993982	0.998106	0.998329
maxbin_EN_56_norm_028	MAG-029	Synechococcus_sp__CB0101_NZ_CP039373	74.13	0	0.000147136	0.000570152	0.00194035	0.00788097	0.208896	0.83953	0.949394	0.955335
maxbin_EN_56_norm_042	MAG-030	Noviherbaspirillum_sp__UKPF54_NZ_CP040128	60.75	0	0.000255341	0.000738665	0.00495179	0.194362	0.449688	0.960149	0.987452	0.988927
maxbin_EN_56_norm_082	MAG-031	Candidatus_Aquiluna_sp__15G_AUS_rot_NZ_CP054056	58.12	0	0.000222084	0.000642149	0.025958	0.181864	0.514551	0.969898	0.990524	0.991638
maxbin_EN_56_trim_005	MAG-032	Candidatus_Nanopelagicus_limnes_NZ_CP016768	67.23	0	0.000177604	0.000952155	0.00219045	0.176297	0.349185	0.913872	0.972846	0.976038
maxbin_EN_56_trim_104	MAG-033	Candidatus_Aquiluna_sp__15G_AUS_rot_NZ_CP054056	58.72	0	0.000232269	0.000669155	0.022213	0.182821	0.49914	0.967768	0.989854	0.991047
maxbin_EN_56_trim_119	MAG-034	Flavisolibacter_tropicus_NZ_CP011390	54.54	0	0.00066817	0.00108262	0.192029	0.360929	0.715551	0.98421	0.99503	0.995614
maxbin_EN_56_trim_136	MAG-035	Streptomyces_cattleya_NRRL_8057___DSM_46488_NC_017586	51.47	0	0.000697208	0.00152945	0.307009	0.50201	0.799731	0.989864	0.99681	0.997185
maxbin_EN_56_trim_153	MAG-036	Roseiflexus_castenholzii_DSM_13941_NC_009767	51.54	0	0.000701212	0.00151076	0.303744	0.496166	0.79718	0.989704	0.996759	0.99714
maxbin_EN_56_trim_188	MAG-037	Sphingobacterium_sp__21_NC_015277	45.27	0	0.00116692	0.0343409	0.63884	0.834828	0.938492	0.997237	0.999131	0.999233
maxbin_EN_57_trim_024	MAG-038	Geodermatophilus_obscurus_DSM_43160_NC_013757	43.18	0	0.00124297	0.17546	0.761325	0.895123	0.961036	0.998257	0.999452	0.999516
maxbin_EN_58_norm_029	MAG-039	Blastochloris_tepida_NZ_AP018907	47.73	0	0.000946348	0.00243278	0.48644	0.734126	0.898919	0.995356	0.998539	0.99871
maxbin_EN_58_trim_008	MAG-040	Pontibacter_actiniarum_NZ_CP021235	40.74	1.34203e-06	0.00417832	0.271547	0.792237	0.911284	0.96696	0.998533	0.999538	0.999593
maxbin_EN_58_trim_046	MAG-041	Gemmatimonas_aurantiaca_T_27_NC_012489	42.88	0	0.00128343	0.194478	0.769151	0.899115	0.962494	0.998325	0.999473	0.999535
maxbin_EN_59_norm_006	MAG-042	Archaeoglobus_veneficus_SNP6_NC_015320	37.95	0.000534335	0.290909	0.650161	0.900685	0.957728	0.984244	0.999302	0.99978	0.999806
maxbin_EN_59_norm_014	MAG-043	Thermobaculum_terrenum_ATCC_BAA_798_NC_013525	40.92	5.07763e-07	0.00348291	0.265583	0.790583	0.910499	0.966665	0.99852	0.999534	0.999589
maxbin_EN_59_trim_050	MAG-044	Skermanella_sp__TT6_NZ_CP067420	48.27	0	0.000982445	0.00205426	0.425221	0.697412	0.881699	0.994476	0.998262	0.998466
maxbin_EN_84_norm_001	MAG-045	Acinetobacter_baylyi_ADP1_NC_005966	40.84	5.0553e-07	0.00381195	0.268521	0.791387	0.910888	0.966811	0.998526	0.999536	0.999591
maxbin_EN_84_trim_002	MAG-046	Edwardsiella_tarda_NZ_CP023706	40.7	1.75306e-06	0.00460578	0.274757	0.793143	0.9117	0.967116	0.99854	0.999541	0.999595
maxbin_EN_85_norm_034	MAG-047	Tepidiforma_bonchosmolovskayae_NZ_CP042829	40.73	1.34203e-06	0.00417832	0.271547	0.792237	0.911284	0.96696	0.998533	0.999538	0.999593
metabat_EN_21_norm_11	MAG-048	Microbulbifer_thermotolerans_NZ_CP014864	52.02	0	0.000691997	0.00142478	0.281901	0.466446	0.783715	0.988857	0.996493	0.996905
metabat_EN_21_norm_36	MAG-049	Streptomyces_cyanogenus_CP071839	52.07	0	0.000691997	0.00142478	0.281901	0.466446	0.783715	0.988857	0.996493	0.996905
metabat_EN_21_norm_5	MAG-050	Muricauda_sp__501str8_NZ_CP049616	50.53	0	0.000750804	0.00170165	0.324557	0.548736	0.820729	0.991097	0.997198	0.997528
metabat_EN_21_norm_9	MAG-051	Acholeplasma_palmae_J233_NC_022538	48.6	0	0.0010064	0.00191716	0.397371	0.676756	0.871928	0.993982	0.998106	0.998329
metabat_EN_21_trim_11	MAG-052	Bacteroidetes_bacterium_UKL13_3_CP012155	47.18	0	0.000960497	0.00441324	0.529795	0.766034	0.911424	0.99599	0.998738	0.998887
metabat_EN_21_trim_15	MAG-053	Archaeoglobus_fulgidus_DSM_4304_NC_000917	38.39	0.000315515	0.186447	0.585189	0.882183	0.949855	0.981319	0.999171	0.999739	0.99977
metabat_EN_21_trim_20	MAG-054	Muricauda_lutaonensis_NZ_CP011071	52.97	0	0.000571909	0.00119323	0.23958	0.419636	0.760146	0.987292	0.996	0.99647
metabat_EN_21_trim_23	MAG-055	Echinicola_sp__LN3S3_NZ_CP041253	41.07	4.25027e-07	0.00319374	0.262637	0.789794	0.910109	0.966518	0.998513	0.999532	0.999587
metabat_EN_21_trim_28	MAG-056	Halioglobus_japonicus_NZ_CP019450	55.78	0	0.000456281	0.000797327	0.0893321	0.272175	0.64345	0.979645	0.993593	0.994347
metabat_EN_21_trim_33	MAG-057	Croceimicrobium_hydrocarbonivorans_CP060139	49.24	0	0.000869744	0.00181291	0.355028	0.628841	0.851989	0.992944	0.99778	0.998041
metabat_EN_21_trim_39	MAG-058	Galbibacter_sp__BG1_NZ_CP058364	54.58	0	0.00066817	0.00108262	0.192029	0.360929	0.715551	0.98421	0.99503	0.995614
metabat_EN_21_trim_45	MAG-059	Akkermansia_glycaniphila_NZ_LT629973	40.26	3.35111e-06	0.00722695	0.289059	0.797215	0.913537	0.967803	0.99857	0.99955	0.999603
metabat_EN_21_trim_46	MAG-060	Akkermansia_glycaniphila_NZ_LT629973	40.65	1.75306e-06	0.00460578	0.274757	0.793143	0.9117	0.967116	0.99854	0.999541	0.999595
metabat_EN_22_norm_23	MAG-061	Pseudomonas_aeruginosa_NZ_LT673656	48.71	0	0.000960279	0.00186199	0.383259	0.662952	0.865945	0.993676	0.99801	0.998244
metabat_EN_22_trim_12	MAG-062	Chloroherpeton_thalassium_ATCC_35110_NC_011026	42.42	0	0.00138238	0.217616	0.777007	0.903228	0.963993	0.998396	0.999495	0.999555
metabat_EN_22_trim_15	MAG-063	Halioglobus_japonicus_NZ_CP019450	50.59	0	0.000750804	0.00170165	0.324557	0.548736	0.820729	0.991097	0.997198	0.997528
metabat_EN_22_trim_22	MAG-064	Maribacter_sp__HTCC2170_NC_014472	53.34	0	0.000593026	0.00116992	0.224254	0.401389	0.749265	0.986566	0.995772	0.996269
metabat_EN_22_trim_23	MAG-065	Archaeoglobus_fulgidus_DSM_4304_NC_000917	38.16	0.000413708	0.239533	0.619299	0.891894	0.953988	0.982854	0.99924	0.999761	0.999789
metabat_EN_23_norm_1	MAG-066	Actinomarinicola_tropica_NZ_CP045851	49.32	0	0.000863567	0.00181765	0.350649	0.622361	0.849416	0.992804	0.997736	0.998002
metabat_EN_23_trim_15	MAG-067	Ruegeria_sp__THAF33_NZ_CP045384	59.01	0	0.000241081	0.000662017	0.0193784	0.184513	0.491475	0.966545	0.989469	0.990707
metabat_EN_23_trim_26	MAG-068	Archaeoglobus_veneficus_SNP6_NC_015320	38.13	0.000413708	0.239533	0.619299	0.891894	0.953988	0.982854	0.99924	0.999761	0.999789
metabat_EN_23_trim_31	MAG-069	Prochlorococcus_marinus_str__NATL1A_NC_008819	52.45	0	0.000619625	0.00132083	0.264446	0.446612	0.77408	0.988209	0.996289	0.996725
metabat_EN_23_trim_4	MAG-070	Thiolapillus_brandeum_NZ_AP012273	44.5	0	0.00108919	0.0746838	0.696332	0.863901	0.949358	0.99773	0.999286	0.99937
metabat_EN_23_trim_6	MAG-071	Pyruvatibacter_mobilis_NZ_CP051630	43.78	0	0.00114176	0.126793	0.735968	0.883007	0.956525	0.998052	0.999387	0.999459
metabat_EN_24_norm_1	MAG-072	Actinomarinicola_tropica_NZ_CP045851	49.37	0	0.000863567	0.00181765	0.350649	0.622361	0.849416	0.992804	0.997736	0.998002
metabat_EN_24_norm_14	MAG-073	Geobacter_sp__FeAm09_NZ_CP042466	43.98	0	0.0011292	0.108676	0.724501	0.877613	0.954504	0.997961	0.999359	0.999434
metabat_EN_24_norm_18	MAG-074	Thalassotalea_sp__PS06_NZ_CP041638	44.14	0	0.00111854	0.0942799	0.713337	0.872251	0.95249	0.997871	0.99933	0.999409
metabat_EN_24_norm_6	MAG-075	Saliniradius_amylolyticus_NZ_CP029347	46.17	0	0.00125349	0.0127714	0.57667	0.799589	0.924962	0.996623	0.998937	0.999062
metabat_EN_24_norm_9	MAG-076	Actinomarinicola_tropica_NZ_CP045851	51.07	0	0.000699148	0.00159375	0.31438	0.5218	0.808796	0.990424	0.996987	0.997341
metabat_EN_25_norm_2	MAG-077	Geobacter_lovleyi_SZ_NC_010814	42.49	0	0.00138238	0.217616	0.777007	0.903228	0.963993	0.998396	0.999495	0.999555
metabat_EN_25_trim_11	MAG-078	Geobacter_sp__FeAm09_NZ_CP042466	40.26	3.35111e-06	0.00722695	0.289059	0.797215	0.913537	0.967803	0.99857	0.99955	0.999603
metabat_EN_25_trim_15	MAG-079	Geobacter_sp__DSM_9736_NZ_LT896716	40.44	2.72682e-06	0.00572525	0.281663	0.795096	0.912592	0.96745	0.998554	0.999545	0.999599
metabat_EN_25_trim_2	MAG-080	Actinomarinicola_tropica_NZ_CP045851	51.25	0	0.000698802	0.00156302	0.311291	0.512468	0.804467	0.990159	0.996903	0.997267
metabat_EN_25_trim_5	MAG-081	Mycolicibacterium_boenickei_NZ_AP022579	40.68	1.75306e-06	0.00460578	0.274757	0.793143	0.9117	0.967116	0.99854	0.999541	0.999595
metabat_EN_25_trim_8	MAG-082	Spirosoma_taeanense_NZ_CP053435	39.98	8.18209e-06	0.0104588	0.301769	0.800868	0.915136	0.9684	0.998597	0.999558	0.99961
metabat_EN_51_norm_11	MAG-083	Microbulbifer_thermotolerans_NZ_CP014864	50.13	0	0.000798694	0.0017698	0.33272	0.572821	0.830667	0.99167	0.997379	0.997687
metabat_EN_51_trim_16	MAG-084	Glaciecola_nitratireducens_FR1064_NC_016041	44.32	0	0.00109537	0.0807945	0.702215	0.866794	0.950442	0.997779	0.999301	0.999383
metabat_EN_51_trim_19	MAG-085	endosymbiont_of_unidentified_scaly_snail_isolate_Monju_NZ_AP012978	40.66	1.75306e-06	0.00460578	0.274757	0.793143	0.9117	0.967116	0.99854	0.999541	0.999595
metabat_EN_51_trim_22	MAG-086	Thalassospira_sp__A40_3_NZ_CP065428	47.61	0	0.000949862	0.00264689	0.49668	0.740815	0.901648	0.995495	0.998582	0.998749
metabat_EN_53_norm_25	MAG-087	Persicimonas_caeni_NZ_CP042468	40.26	3.35111e-06	0.00722695	0.289059	0.797215	0.913537	0.967803	0.99857	0.99955	0.999603
metabat_EN_53_norm_28	MAG-088	Actinomarinicola_tropica_NZ_CP045851	50.07	0	0.000821309	0.0017891	0.334153	0.579005	0.833124	0.991815	0.997424	0.997727
metabat_EN_53_trim_14	MAG-089	Pontivivens_sp__MT2928_NZ_CP064942	51.08	0	0.000699148	0.00159375	0.31438	0.5218	0.808796	0.990424	0.996987	0.997341
metabat_EN_53_trim_16	MAG-090	Prochlorococcus_marinus_str__MIT_9301_NC_009091	72.29	0	0.000147118	0.000809147	0.00214138	0.0244461	0.222246	0.857378	0.955023	0.960303
metabat_EN_53_trim_19	MAG-091	Marinovum_algicola_DG_898_NZ_CP010855	56.85	0	0.000345889	0.000733923	0.0296272	0.19835	0.566442	0.974587	0.992001	0.992941
metabat_EN_53_trim_21	MAG-092	Actinomarinicola_tropica_NZ_CP045851	48.77	0	0.000960279	0.00186199	0.383259	0.662952	0.865945	0.993676	0.99801	0.998244
metabat_EN_53_trim_3	MAG-093	Actinomarinicola_tropica_NZ_CP045851	50.97	0	0.00070587	0.00161195	0.316126	0.526977	0.811158	0.990561	0.99703	0.997379
metabat_EN_53_trim_45	MAG-094	Muriicola_sp__MMS17_SY002_NZ_CP035544	39.52	3.32702e-05	0.01983	0.330155	0.809157	0.918707	0.96973	0.998656	0.999577	0.999627
metabat_EN_54_norm_11	MAG-095	Desulfovibrio_alaskensis_G20_NC_007519	40.76	1.34203e-06	0.00417832	0.271547	0.792237	0.911284	0.96696	0.998533	0.999538	0.999593
metabat_EN_54_norm_13	MAG-096	Shewanella_sp__FJAT_51800_NZ_CP071503	42.02	0	0.00158257	0.23212	0.781445	0.905692	0.964891	0.998438	0.999508	0.999566
metabat_EN_54_norm_14	MAG-097	Oceanicoccus_sagamiensis_NZ_CP019343	44.6	0	0.00108727	0.0689479	0.689935	0.860774	0.948189	0.997677	0.999269	0.999355
metabat_EN_54_norm_4	MAG-098	Sedimenticola_thiotaurini_NZ_CP011412	46.42	0	0.00124394	0.00923291	0.561737	0.789797	0.920974	0.996441	0.99888	0.999012
metabat_EN_54_trim_11	MAG-099	Spirosoma_taeanense_NZ_CP053435	40.22	3.35111e-06	0.00722695	0.289059	0.797215	0.913537	0.967803	0.99857	0.99955	0.999603
metabat_EN_54_trim_2	MAG-100	Caldithrix_abyssi_DSM_13497_NZ_CP018099	40.91	5.07763e-07	0.00348291	0.265583	0.790583	0.910499	0.966665	0.99852	0.999534	0.999589
metabat_EN_54_trim_23	MAG-101	Enterobacter_hormaechei_NZ_CP045451	40.63	1.75306e-06	0.00460578	0.274757	0.793143	0.9117	0.967116	0.99854	0.999541	0.999595
metabat_EN_54_trim_29	MAG-102	Actinomarinicola_tropica_NZ_CP045851	51	0	0.00070587	0.00161195	0.316126	0.526977	0.811158	0.990561	0.99703	0.997379
metabat_EN_54_trim_31	MAG-103	Halioglobus_japonicus_NZ_CP019450	49.33	0	0.000863567	0.00181765	0.350649	0.622361	0.849416	0.992804	0.997736	0.998002
metabat_EN_54_trim_32	MAG-104	Geobacter_sp__DSM_9736_NZ_LT896716	41.35	1.72396e-07	0.00250776	0.253513	0.787348	0.908878	0.966058	0.998492	0.999526	0.999581
metabat_EN_54_trim_9	MAG-105	Spirosoma_sp__CJU_R4_NZ_CP051677	39.59	3.32702e-05	0.01983	0.330155	0.809157	0.918707	0.96973	0.998656	0.999577	0.999627
metabat_EN_55_norm_4	MAG-106	Persicimonas_caeni_NZ_CP042468	40.45	2.72682e-06	0.00572525	0.281663	0.795096	0.912592	0.96745	0.998554	0.999545	0.999599
metabat_EN_55_norm_7	MAG-107	Nitrosococcus_halophilus_Nc_4_NC_013960	45.38	0	0.00118068	0.0306973	0.632076	0.831099	0.937087	0.997173	0.999111	0.999215
metabat_EN_55_trim_13	MAG-108	Teredinibacter_haidensis_NZ_CP060084	45.24	0	0.00116692	0.0343409	0.63884	0.834828	0.938492	0.997237	0.999131	0.999233
metabat_EN_55_trim_18	MAG-109	Actinomarinicola_tropica_NZ_CP045851	47.86	0	0.000940173	0.00227598	0.47437	0.726732	0.895775	0.995194	0.998488	0.998666
metabat_EN_55_trim_6	MAG-110	Geodermatophilus_obscurus_DSM_43160_NC_013757	44.34	0	0.00109537	0.0807945	0.702215	0.866794	0.950442	0.997779	0.999301	0.999383
metabat_EN_55_trim_7	MAG-111	Geobacter_sp__DSM_9736_NZ_LT896716	42.14	0	0.00151676	0.229001	0.780515	0.905167	0.9647	0.998429	0.999506	0.999564
metabat_EN_56_norm_108	MAG-112	Lysobacter_oculi_NZ_CP029556	38.53	0.000240163	0.133875	0.546869	0.87128	0.945211	0.979593	0.999094	0.999715	0.999749
metabat_EN_56_norm_110	MAG-113	Cyanobium_sp__NIES_981_NZ_LT578417	65.62	0	0.000169385	0.000796877	0.00200952	0.20909	0.370983	0.932774	0.978812	0.981302
metabat_EN_56_norm_112	MAG-114	Desulfatibacillum_aliphaticivorans_NC_011768	40.63	1.75306e-06	0.00460578	0.274757	0.793143	0.9117	0.967116	0.99854	0.999541	0.999595
metabat_EN_56_norm_117	MAG-115	Candidatus_Nanopelagicus_limnes_NZ_CP016768	55.57	0	0.000466004	0.000804215	0.117289	0.296324	0.661483	0.980735	0.993936	0.994649
metabat_EN_56_norm_121	MAG-116	Ilumatobacter_coccineus_YM16_304_NC_020520	51.71	0	0.000703494	0.00146414	0.295785	0.483982	0.791739	0.989367	0.996653	0.997047
metabat_EN_56_norm_14	MAG-117	Actinobacillus_succinogenes_130Z_NC_009655	42.72	0	0.00130439	0.200986	0.771455	0.900302	0.962926	0.998346	0.99948	0.999541
metabat_EN_56_norm_2	MAG-118	Sphingobacterium_sp__21_NC_015277	46.86	0	0.00105336	0.00596555	0.544017	0.777444	0.915882	0.996204	0.998806	0.998946
metabat_EN_56_norm_20	MAG-119	Candidatus_Planktophila_limnetica_NZ_CP016782	79.16	0	5.9363e-05	8.90446e-05	0.000905286	0.00572853	0.196803	0.741073	0.918331	0.927918
metabat_EN_56_norm_28	MAG-120	Candidatus_Planktophila_sulfonica_NZ_CP016773	71.48	0	0.000165343	0.00102355	0.00233054	0.0272107	0.232487	0.862608	0.956672	0.961759
metabat_EN_56_norm_29	MAG-121	Candidatus_Nanopelagicus_limnes_NZ_CP016768	67.31	0	0.000180942	0.000970049	0.00222659	0.170543	0.34494	0.912258	0.972336	0.975588
metabat_EN_56_norm_30	MAG-122	Burkholderia_thailandensis_NZ_CP020392	51.95	0	0.000700347	0.00143835	0.286587	0.472092	0.786352	0.989025	0.996546	0.996952
metabat_EN_56_norm_35	MAG-123	Geobacter_sp__FeAm09_NZ_CP042466	42.33	0	0.00141836	0.221851	0.778359	0.90396	0.964261	0.998408	0.999499	0.999558
metabat_EN_56_norm_41	MAG-124	Flavisolibacter_tropicus_NZ_CP011390	57.43	0	0.000229772	0.000635808	0.0300042	0.188519	0.5406	0.972481	0.991338	0.992356
metabat_EN_56_norm_48	MAG-125	Candidatus_Nanopelagicus_limnes_NZ_CP016768	57.57	0	0.000216798	0.000626482	0.0299229	0.187477	0.536577	0.972126	0.991226	0.992257
metabat_EN_56_norm_50	MAG-126	Ralstonia_pickettii_NZ_CP023537	51.71	0	0.000703494	0.00146414	0.295785	0.483982	0.791739	0.989367	0.996653	0.997047
metabat_EN_56_norm_60	MAG-127	Candidatus_Nanopelagicus_limnes_NZ_CP016768	53.35	0	0.000593026	0.00116992	0.224254	0.401389	0.749265	0.986566	0.995772	0.996269
metabat_EN_56_norm_70	MAG-128	Flavobacterium_arcticum_NZ_CP031188	44.43	0	0.00108919	0.0746838	0.696332	0.863901	0.949358	0.99773	0.999286	0.99937
metabat_EN_56_norm_78	MAG-129	Owenweeksia_hongkongensis_DSM_17368_NC_016599	48.13	0	0.000968274	0.00209115	0.436572	0.704481	0.885247	0.994656	0.998318	0.998516
metabat_EN_56_norm_89	MAG-130	Pandoraea_pnomenusa_NZ_CP042219	51.89	0	0.000700535	0.00144678	0.291266	0.477984	0.789051	0.989197	0.9966	0.997
metabat_EN_56_norm_92	MAG-131	Pseudohongiella_spirulinae_NZ_CP013189	50.3	0	0.000782935	0.00175337	0.331081	0.56678	0.828238	0.991526	0.997333	0.997647
metabat_EN_56_norm_93	MAG-132	Pontibacter_sp__SGAir0037_NZ_CP028092	46.44	0	0.00124394	0.00923291	0.561737	0.789797	0.920974	0.996441	0.99888	0.999012
metabat_EN_56_norm_94	MAG-133	Ralstonia_pseudosolanacearum_NZ_CP021764	52.22	0	0.000663271	0.00139018	0.272881	0.456042	0.778812	0.988527	0.996389	0.996814
metabat_EN_56_norm_97	MAG-134	Desulfopila_sp__IMCC35004_NZ_CP050699	37.55	0.000866017	0.400975	0.708698	0.917362	0.964822	0.986885	0.999419	0.999817	0.999839
metabat_EN_56_trim_100	MAG-135	Ralstonia_pickettii_NZ_CP023537	52.68	0	0.000586042	0.00126305	0.254911	0.436306	0.76882	0.987857	0.996178	0.996627
metabat_EN_56_trim_105	MAG-136	Candidatus_Planktophila_sulfonica_NZ_CP016773	72.06	0	0.000145629	0.000865682	0.00220061	0.0255336	0.224632	0.858821	0.955478	0.960705
metabat_EN_56_trim_111	MAG-137	Ilumatobacter_coccineus_YM16_304_NC_020520	52.05	0	0.000691997	0.00142478	0.281901	0.466446	0.783715	0.988857	0.996493	0.996905
metabat_EN_56_trim_119	MAG-138	Noviherbaspirillum_sp__UKPF54_NZ_CP040128	60.21	0	0.000260507	0.000728983	0.00761163	0.190891	0.460301	0.961734	0.987951	0.989367
metabat_EN_56_trim_135	MAG-139	Lacipirellula_limnantheis_NZ_CP036339	47.68	0	0.000949862	0.00264689	0.49668	0.740815	0.901648	0.995495	0.998582	0.998749
metabat_EN_56_trim_139	MAG-140	Candidatus_Planktophila_sulfonica_NZ_CP016773	55.29	0	0.000500218	0.000826226	0.155494	0.328403	0.68514	0.982185	0.994393	0.995052
metabat_EN_56_trim_14	MAG-141	Rubrivivax_gelatinosus_IL144_NC_017075	55.31	0	0.000487966	0.000816064	0.143808	0.318495	0.677714	0.981728	0.994249	0.994925
metabat_EN_56_trim_17	MAG-142	Paraburkholderia_ginsengisoli_NZ_CP066075	52.59	0	0.000597841	0.00128734	0.259974	0.441658	0.771522	0.988038	0.996235	0.996678
metabat_EN_56_trim_19	MAG-143	Azoarcus_olearius_NZ_CP016210	52.57	0	0.000597841	0.00128734	0.259974	0.441658	0.771522	0.988038	0.996235	0.996678
metabat_EN_56_trim_25	MAG-144	Archangium_violaceum_NZ_CP069338	38.87	0.000149729	0.0758044	0.476265	0.851207	0.936653	0.976411	0.998953	0.99967	0.999709
metabat_EN_56_trim_33	MAG-145	Kinneretia_sp__DAIF2_NZ_CP049919	56.57	0	0.000370424	0.00074501	0.0321533	0.20831	0.58258	0.975741	0.992364	0.993262
metabat_EN_56_trim_34	MAG-146	Ilumatobacter_coccineus_YM16_304_NC_020520	52.83	0	0.000575602	0.00122423	0.244388	0.425085	0.76303	0.98748	0.99606	0.996523
metabat_EN_56_trim_35	MAG-147	Leptospira_interrogans_serovar_Hardjo_str__Norma_NZ_CP012603	49.76	0	0.000840663	0.00179483	0.33874	0.597348	0.839977	0.992245	0.99756	0.997846
metabat_EN_56_trim_39	MAG-148	Nitrospirillum_amazonense_CBAmc_NZ_CP022110	41.4	1.72396e-07	0.00250776	0.253513	0.787348	0.908878	0.966058	0.998492	0.999526	0.999581
metabat_EN_56_trim_42	MAG-149	Aerosticca_soli_NZ_AP018560	45.46	0	0.0011939	0.0276943	0.625366	0.827341	0.935662	0.997109	0.99909	0.999197
metabat_EN_56_trim_43	MAG-150	Sedimenticola_thiotaurini_NZ_CP011412	47.15	0	0.000960497	0.00441324	0.529795	0.766034	0.911424	0.99599	0.998738	0.998887
metabat_EN_56_trim_51	MAG-151	Janthinobacterium_sp__LM6_NZ_CP019510	46.34	0	0.00126116	0.0102898	0.566243	0.792881	0.922252	0.9965	0.998899	0.999028
metabat_EN_56_trim_54	MAG-152	Ilumatobacter_coccineus_YM16_304_NC_020520	49.1	0	0.000901149	0.00182126	0.36536	0.642346	0.857451	0.993232	0.99787	0.998121
metabat_EN_56_trim_57	MAG-153	Candidatus_Planktophila_vernalis_NZ_CP016776	95	0	0	0	0.000422766	0.000951223	0.00502035	0.095915	0.709243	0.743328
metabat_EN_56_trim_58	MAG-154	Caldicellulosiruptor_hydrothermalis_108_NC_014652	36.8	0.00207255	0.613253	0.814948	0.947572	0.977683	0.991676	0.999632	0.999884	0.999898
metabat_EN_56_trim_6	MAG-155	Candidatus_Nanopelagicus_limnes_NZ_CP016768	52.96	0	0.000571909	0.00119323	0.23958	0.419636	0.760146	0.987292	0.996	0.99647
metabat_EN_56_trim_67	MAG-156	Ralstonia_pickettii_NZ_CP023537	52.02	0	0.000691997	0.00142478	0.281901	0.466446	0.783715	0.988857	0.996493	0.996905
metabat_EN_56_trim_69	MAG-157	Actinomarinicola_tropica_NZ_CP045851	52.5	0	0.000619625	0.00132083	0.264446	0.446612	0.77408	0.988209	0.996289	0.996725
metabat_EN_56_trim_7	MAG-158	Candidatus_Nanopelagicus_limnes_NZ_CP016768	55.86	0	0.000443723	0.000784588	0.0761911	0.260366	0.634309	0.979085	0.993417	0.994191
metabat_EN_56_trim_70	MAG-159	Noviherbaspirillum_sp__UKPF54_NZ_CP040128	61.42	0	0.000227689	0.000700024	0.00315374	0.20058	0.433836	0.957659	0.986668	0.988235
metabat_EN_56_trim_72	MAG-160	Acidovorax_monticola_NZ_CP060790	61.3	0	0.000228289	0.000708646	0.00353848	0.198519	0.43841	0.958432	0.986911	0.98845
metabat_EN_56_trim_79	MAG-161	Cytophaga_hutchinsonii_ATCC_33406_NC_008255	42.33	0	0.00141836	0.221851	0.778359	0.90396	0.964261	0.998408	0.999499	0.999558
metabat_EN_56_trim_91	MAG-162	Ilumatobacter_coccineus_YM16_304_NC_020520	48.66	0	0.000993287	0.00189162	0.389969	0.669779	0.868866	0.993826	0.998057	0.998286
metabat_EN_56_trim_93	MAG-163	Tepidiforma_bonchosmolovskayae_NZ_CP042829	40.08	5.9769e-06	0.00915815	0.297125	0.799533	0.914553	0.968183	0.998587	0.999555	0.999608
metabat_EN_56_trim_95	MAG-164	Candidatus_Campbellbacteria_bacterium_GW2011_OD1_34_28_CP011215	38.49	0.000277041	0.159396	0.566521	0.87687	0.947593	0.980478	0.999134	0.999727	0.99976
metabat_EN_56_trim_99	MAG-165	Ilumatobacter_coccineus_YM16_304_NC_020520	48.52	0	0.0010064	0.00191716	0.397371	0.676756	0.871928	0.993982	0.998106	0.998329
metabat_EN_57_norm_12	MAG-166	Gemmatimonas_aurantiaca_T_27_NC_012489	44.17	0	0.00111854	0.0942799	0.713337	0.872251	0.95249	0.997871	0.99933	0.999409
metabat_EN_57_norm_13	MAG-167	Cystobacter_fuscus_NZ_CP022098	41.52	0	0.0021641	0.247265	0.785659	0.908016	0.965739	0.998477	0.999521	0.999577
metabat_EN_57_trim_16	MAG-168	Skermanella_sp__TT6_NZ_CP067420	48.11	0	0.000968274	0.00209115	0.436572	0.704481	0.885247	0.994656	0.998318	0.998516
metabat_EN_57_trim_19	MAG-169	Halioglobus_japonicus_NZ_CP019450	49.84	0	0.000833665	0.00179017	0.336868	0.591212	0.837784	0.992101	0.997514	0.997807
metabat_EN_57_trim_26	MAG-170	Actinomarinicola_tropica_NZ_CP045851	51.05	0	0.000699148	0.00159375	0.31438	0.5218	0.808796	0.990424	0.996987	0.997341
metabat_EN_57_trim_33	MAG-171	Spartinivicinus_ruber_NZ_CP048878	47.09	0	0.000981872	0.00489092	0.534734	0.770117	0.912995	0.996067	0.998762	0.998908
metabat_EN_58_norm_25	MAG-172	Apibacter_sp__B2966_NZ_CP049714	38.93	0.000130111	0.062388	0.447569	0.843038	0.93317	0.975114	0.998895	0.999652	0.999693
metabat_EN_58_trim_1	MAG-173	Providencia_rettgeri_NZ_AP022375	39.63	2.3061e-05	0.0166459	0.321198	0.806514	0.917574	0.969308	0.998637	0.999571	0.999622
metabat_EN_58_trim_12	MAG-174	Thermobaculum_terrenum_ATCC_BAA_798_NC_013525	41.57	0	0.0021641	0.247265	0.785659	0.908016	0.965739	0.998477	0.999521	0.999577
metabat_EN_58_trim_13	MAG-175	Acidiferrobacter_sp__SPIII_3_NZ_CP027663	46.5	0	0.00124394	0.00923291	0.561737	0.789797	0.920974	0.996441	0.99888	0.999012
metabat_EN_58_trim_14	MAG-176	Proteobacteria_bacterium_CP053451	44.99	0	0.00112157	0.0475674	0.660169	0.846091	0.942706	0.997428	0.999191	0.999286
metabat_EN_58_trim_15	MAG-177	Alteromonas_macleodii_str___English_Channel_673__NC_018678	47.44	0	0.000948074	0.00324243	0.512309	0.752058	0.9061	0.995722	0.998654	0.998812
metabat_EN_58_trim_16	MAG-178	Ignavibacteriae_bacterium_CP053446	41.74	0	0.00189042	0.241134	0.783993	0.907134	0.965417	0.998462	0.999516	0.999573
metabat_EN_58_trim_18	MAG-179	Zhongshania_aliphaticivorans_NZ_CP014544	44.45	0	0.00108919	0.0746838	0.696332	0.863901	0.949358	0.99773	0.999286	0.99937
metabat_EN_58_trim_19	MAG-180	endosymbiont_of_unidentified_scaly_snail_isolate_Monju_NZ_AP012978	45.51	0	0.0012011	0.0251454	0.618458	0.823469	0.934191	0.997042	0.999069	0.999179
metabat_EN_58_trim_29	MAG-181	Archaeoglobus_fulgidus_DSM_4304_NC_000917	38.18	0.000413708	0.239533	0.619299	0.891894	0.953988	0.982854	0.99924	0.999761	0.999789
metabat_EN_58_trim_31	MAG-182	Acidibrevibacterium_fodinaquatile_NZ_CP029176	47.12	0	0.000960497	0.00441324	0.529795	0.766034	0.911424	0.99599	0.998738	0.998887
metabat_EN_58_trim_35	MAG-183	Runella_sp__HYN0085_NZ_CP030850	40.04	5.9769e-06	0.00915815	0.297125	0.799533	0.914553	0.968183	0.998587	0.999555	0.999608
metabat_EN_58_trim_36	MAG-184	Spirosoma_sp__CJU_R4_NZ_CP051677	39.26	7.50714e-05	0.0350711	0.371812	0.821345	0.923919	0.97167	0.998742	0.999604	0.999651
metabat_EN_58_trim_5	MAG-185	Echinicola_sp__LN3S3_NZ_CP041253	40.36	2.87664e-06	0.00643029	0.285291	0.796133	0.913058	0.967623	0.998562	0.999548	0.999601
metabat_EN_59_norm_12	MAG-186	Methylomicrobium_sp__wino1_NZ_CP024202	52.83	0	0.000575602	0.00122423	0.244388	0.425085	0.76303	0.98748	0.99606	0.996523
metabat_EN_59_norm_13	MAG-187	Parvibaculum_lavamentivorans_DS_1_NC_009719	42.72	0	0.00130439	0.200986	0.771455	0.900302	0.962926	0.998346	0.99948	0.999541
metabat_EN_59_trim_12	MAG-188	Actinomarinicola_tropica_NZ_CP045851	51	0	0.00070587	0.00161195	0.316126	0.526977	0.811158	0.990561	0.99703	0.997379
metabat_EN_59_trim_20	MAG-189	Alteromonas_sp__BL110_NZ_CP031967	95	0	0	0	0.000422766	0.000951223	0.00502035	0.095915	0.709243	0.743328
metabat_EN_59_trim_23	MAG-190	Geobacter_daltonii_FRC_32_NC_011979	39.39	5.95006e-05	0.0288945	0.354712	0.816377	0.921798	0.970881	0.998707	0.999593	0.999641
metabat_EN_59_trim_28	MAG-191	Thermobaculum_terrenum_ATCC_BAA_798_NC_013525	41.06	4.25027e-07	0.00319374	0.262637	0.789794	0.910109	0.966518	0.998513	0.999532	0.999587
metabat_EN_59_trim_31	MAG-192	Caldithrix_abyssi_DSM_13497_NZ_CP018099	41.89	0	0.00177546	0.238121	0.783157	0.906674	0.965249	0.998455	0.999514	0.999571
metabat_EN_59_trim_9	MAG-193	Thioalkalivibrio_nitratireducens_DSM_14787_NC_019902	45.59	0	0.0012011	0.0251454	0.618458	0.823469	0.934191	0.997042	0.999069	0.999179
metabat_EN_81_norm_6	MAG-194	Avibacterium_volantium_NZ_LR134167	44.19	0	0.00111854	0.0942799	0.713337	0.872251	0.95249	0.997871	0.99933	0.999409
metabat_EN_81_trim_1	MAG-195	Halioglobus_japonicus_NZ_CP019450	56.48	0	0.000381852	0.000752794	0.0344062	0.212825	0.588622	0.976153	0.992494	0.993376
metabat_EN_81_trim_7	MAG-196	Flagellimonas_maritima_NZ_CP030104	51.77	0	0.000703494	0.00146414	0.295785	0.483982	0.791739	0.989367	0.996653	0.997047
metabat_EN_81_trim_8	MAG-197	Prochlorococcus_sp__MIT_0604_NZ_CP007753	80.46	0	6.75721e-05	0.000101358	0.000675721	0.00521995	0.178678	0.705267	0.907038	0.917951
metabat_EN_82_norm_2	MAG-198	Spongiibacter_sp__CSC3_9_NZ_CP066167	43.97	0	0.0011292	0.108676	0.724501	0.877613	0.954504	0.997961	0.999359	0.999434
metabat_EN_82_norm_5	MAG-199	Thalassococcus_sp__S3_NZ_CP022303	57.87	0	0.000213961	0.000631932	0.0280024	0.183721	0.524784	0.970999	0.990871	0.991944
metabat_EN_82_norm_9	MAG-200	Ralstonia_solanacearum_CMR15_NC_017559	38.62	0.000205475	0.111434	0.52593	0.865327	0.942673	0.97865	0.999052	0.999702	0.999737
metabat_EN_83_norm_14	MAG-201	Ferroglobus_placidus_DSM_10642_NC_013849	38.63	0.000205475	0.111434	0.52593	0.865327	0.942673	0.97865	0.999052	0.999702	0.999737
metabat_EN_83_norm_5	MAG-202	Actinomarinicola_tropica_NZ_CP045851	50.44	0	0.000762022	0.00172194	0.326888	0.554654	0.823242	0.991237	0.997242	0.997567
metabat_EN_84_norm_5	MAG-203	Pseudoalteromonas_sp__A41_2_NZ_CP065231	95	0	0	0	0.000422766	0.000951223	0.00502035	0.095915	0.709243	0.743328
metabat_EN_85_norm_14	MAG-204	Desulfobacterium_autotrophicum_HRM2_NC_012108	40.22	3.35111e-06	0.00722695	0.289059	0.797215	0.913537	0.967803	0.99857	0.99955	0.999603
metabat_EN_85_norm_15	MAG-205	Myxococcus_stipitatus_DSM_14675_NC_020126	39	0.000130111	0.062388	0.447569	0.843038	0.93317	0.975114	0.998895	0.999652	0.999693
metabat_EN_85_norm_20	MAG-206	Parageobacillus_toebii_NBRC_107807_NZ_CP049703	40.47	2.72682e-06	0.00572525	0.281663	0.795096	0.912592	0.96745	0.998554	0.999545	0.999599
metabat_EN_85_trim_1	MAG-207	Thalassotalea_crassostreae_NZ_CP017689	45.63	0	0.00120777	0.0229741	0.611474	0.819543	0.932692	0.996974	0.999048	0.99916
metabat_EN_85_trim_11	MAG-208	Thermobaculum_terrenum_ATCC_BAA_798_NC_013525	40.53	2.24264e-06	0.00511655	0.278149	0.794101	0.91214	0.96728	0.998547	0.999543	0.999597
metabat_EN_85_trim_27	MAG-209	Saccharomonospora_cyanea_NA_134_NZ_CM001440	43.25	0	0.00123175	0.168763	0.758189	0.893563	0.960461	0.99823	0.999443	0.999509

## Sheet: Tully_Match
rMAG_Name	MAG_Number	aai	domain_pvalue	phylum_pvalue	class_pvalue	order_pvalue	family_pvalue	genus_pvalue	species_pvalue	subspecies_pvalue	dataset_pvalue
maxbin_EN_21_norm_004	MAG-001	43.3903	0	0.00121724	0.161455	0.754636	0.891841	0.959822	0.998201	0.999434	0.999501
maxbin_EN_21_norm_019	MAG-002	66.3143	0	0.000177265	0.000848341	0.00206387	0.211313	0.373966	0.926304	0.97677	0.979501
maxbin_EN_21_norm_036	MAG-003	55.9512	0	0.000419903	0.000763684	0.0643778	0.249177	0.6253	0.97853	0.993242	0.994037
maxbin_EN_21_trim_018	MAG-004	64.0885	0	0.000135384	0.000652304	0.00173845	0.225291	0.392278	0.946256	0.983065	0.985055
maxbin_EN_21_trim_053	MAG-005	78.9626	0	5.80509e-05	8.70764e-05	0.00089979	0.00573253	0.200334	0.746796	0.920136	0.929512
maxbin_EN_21_trim_073	MAG-006	52.5363	0	0.000597841	0.00128734	0.259974	0.441658	0.771522	0.988038	0.996235	0.996678
maxbin_EN_22_norm_004	MAG-007	96.1154	0	0	0	0.000166242	0.000609553	0.00448853	0.0632827	0.695223	0.73091
maxbin_EN_22_norm_042	MAG-008	47.9563	0	0.000942771	0.00217825	0.461498	0.719059	0.892347	0.99502	0.998433	0.998617
maxbin_EN_22_trim_089	MAG-009	41.4047	8.66115e-08	0.00232205	0.250419	0.786511	0.908452	0.9659	0.998485	0.999523	0.999579
maxbin_EN_22_trim_104	MAG-010	95.704	0	0	0	0.000163639	0.000654557	0.00452736	0.072765	0.699995	0.735122
maxbin_EN_23_norm_016	MAG-011	85.6856	0	5.63031e-05	0.000112606	0.000506728	0.00216767	0.0444232	0.508868	0.845082	0.863268
maxbin_EN_23_norm_017	MAG-012	81.0538	0	7.14796e-05	0.000107219	0.000589707	0.00462831	0.17223	0.688224	0.901662	0.913206
maxbin_EN_23_trim_116	MAG-013	59.4786	0	0.000253592	0.000686309	0.0152135	0.186791	0.480499	0.964813	0.988922	0.990225
maxbin_EN_24_trim_049	MAG-014	79.6336	0	6.26096e-05	9.39144e-05	0.000766967	0.00568182	0.187813	0.726913	0.913865	0.923976
maxbin_EN_24_trim_057	MAG-015	67.7304	0	0.000180492	0.00103372	0.00234092	0.138672	0.32145	0.90452	0.969896	0.973435
maxbin_EN_25_norm_009	MAG-016	56.9623	0	0.000325584	0.000714516	0.029494	0.196197	0.56184	0.974239	0.991891	0.992845
maxbin_EN_51_trim_001	MAG-017	75.7135	0	9.35347e-05	0.000550815	0.00196423	0.00723335	0.214465	0.818647	0.942809	0.949522
maxbin_EN_51_trim_095	MAG-018	75.0205	0	9.72848e-05	0.000525338	0.00191651	0.00742283	0.209834	0.830238	0.946464	0.952749
maxbin_EN_51_trim_097	MAG-019	67.0707	0	0.000175755	0.000926278	0.00216131	0.187773	0.357519	0.917067	0.973855	0.976929
maxbin_EN_52_norm_001	MAG-020	41.2353	1.71579e-07	0.0027185	0.256601	0.788186	0.9093	0.966215	0.998499	0.999528	0.999583
maxbin_EN_52_norm_028	MAG-021	51.0939	0	0.000699148	0.00159375	0.31438	0.5218	0.808796	0.990424	0.996987	0.997341
maxbin_EN_52_trim_026	MAG-022	93.3013	0	0	9.84931e-05	0.000492465	0.000984931	0.00625431	0.151236	0.729046	0.76081
maxbin_EN_52_trim_072	MAG-023	73.7007	0	0.000152483	0.000591992	0.00195537	0.00933733	0.20944	0.843481	0.95064	0.956435
maxbin_EN_52_trim_084	MAG-024	53.7282	0	0.000625386	0.00116945	0.210209	0.384398	0.737915	0.985778	0.995524	0.99605
maxbin_EN_53_norm_018	MAG-025	62.3014	0	0.000227172	0.00069196	0.00219861	0.20951	0.417338	0.95438	0.985628	0.987318
maxbin_EN_53_trim_095	MAG-026	57.0616	0	0.000313519	0.000707657	0.0295499	0.194143	0.557302	0.973894	0.991783	0.992749
maxbin_EN_56_norm_001	MAG-027	59.0167	0	0.000241081	0.000662017	0.0193784	0.184513	0.491475	0.966545	0.989469	0.990707
maxbin_EN_56_norm_002	MAG-028	56.9359	0	0.000325584	0.000714516	0.029494	0.196197	0.56184	0.974239	0.991891	0.992845
maxbin_EN_56_norm_028	MAG-029	66.4626	0	0.000179674	0.000855589	0.00207053	0.210937	0.37397	0.925307	0.976454	0.979222
maxbin_EN_56_norm_042	MAG-030	59.6919	0	0.000257751	0.000701083	0.013036	0.187721	0.47494	0.963954	0.988651	0.989985
maxbin_EN_56_norm_082	MAG-031	53.9658	0	0.000640557	0.00117073	0.203707	0.37676	0.732132	0.985376	0.995397	0.995938
maxbin_EN_56_trim_005	MAG-032	52.2653	0	0.000663271	0.00139018	0.272881	0.456042	0.778812	0.988527	0.996389	0.996814
maxbin_EN_56_trim_104	MAG-033	54.1598	0	0.000650687	0.00117158	0.197945	0.369827	0.726181	0.984968	0.995269	0.995825
maxbin_EN_56_trim_119	MAG-034	47.9188	0	0.000942771	0.00217825	0.461498	0.719059	0.892347	0.99502	0.998433	0.998617
maxbin_EN_56_trim_136	MAG-035	60.8035	0	0.000255172	0.000742529	0.00464138	0.195285	0.447407	0.959816	0.987347	0.988834
maxbin_EN_56_trim_153	MAG-036	40.2642	3.35111e-06	0.00722695	0.289059	0.797215	0.913537	0.967803	0.99857	0.99955	0.999603
maxbin_EN_56_trim_188	MAG-037	47.8636	0	0.000940173	0.00227598	0.47437	0.726732	0.895775	0.995194	0.998488	0.998666
maxbin_EN_57_trim_024	MAG-038	66.9615	0	0.000177059	0.000913251	0.00212936	0.193497	0.361666	0.918651	0.974354	0.977369
maxbin_EN_58_norm_029	MAG-039	61.3402	0	0.000225625	0.000700878	0.00333157	0.199506	0.436042	0.958043	0.986789	0.988342
maxbin_EN_58_trim_008	MAG-040	45.0648	0	0.00113706	0.0429351	0.652833	0.842303	0.941292	0.997364	0.999171	0.999268
maxbin_EN_58_trim_046	MAG-041	na	na	na	na	na	na	na	na	na	na
maxbin_EN_59_norm_006	MAG-042	74.5452	0	0.000103673	0.000537214	0.00190381	0.00739847	0.208439	0.835537	0.948135	0.954224
maxbin_EN_59_norm_014	MAG-043	79.6494	0	6.26096e-05	9.39144e-05	0.000766967	0.00568182	0.187813	0.726913	0.913865	0.923976
maxbin_EN_59_trim_050	MAG-044	61.2478	0	0.000228289	0.000708646	0.00353848	0.198519	0.43841	0.958432	0.986911	0.98845
maxbin_EN_84_norm_001	MAG-045	58.3881	0	0.000223772	0.00064841	0.0249691	0.181738	0.508894	0.969192	0.990302	0.991442
maxbin_EN_84_trim_002	MAG-046	57.8912	0	0.000213961	0.000631932	0.0280024	0.183721	0.524784	0.970999	0.990871	0.991944
maxbin_EN_85_norm_034	MAG-047	na	na	na	na	na	na	na	na	na	na
metabat_EN_21_norm_11	MAG-048	84.5764	0	7.93231e-05	0.000132205	0.000528821	0.00211528	0.0507932	0.53871	0.854495	0.871576
metabat_EN_21_norm_36	MAG-049	93.0574	0	4.83372e-05	0.000145012	0.000531709	0.00101508	0.00633217	0.16599	0.734049	0.765226
metabat_EN_21_norm_5	MAG-050	58.3439	0	0.000223772	0.00064841	0.0249691	0.181738	0.508894	0.969192	0.990302	0.991442
metabat_EN_21_norm_9	MAG-051	41.2822	1.71579e-07	0.0027185	0.256601	0.788186	0.9093	0.966215	0.998499	0.999528	0.999583
metabat_EN_21_trim_11	MAG-052	48.4425	0	0.00100846	0.00194489	0.405516	0.683602	0.875035	0.99414	0.998156	0.998373
metabat_EN_21_trim_15	MAG-053	79.7463	0	6.32611e-05	9.48917e-05	0.000727503	0.00559861	0.186019	0.724071	0.912969	0.923185
metabat_EN_21_trim_20	MAG-054	69.0373	0	0.000187471	0.00118251	0.00245155	0.0429597	0.253425	0.874178	0.960321	0.964979
metabat_EN_21_trim_23	MAG-055	92.0514	0	4.52899e-05	0.00013587	0.000498188	0.00113225	0.00701993	0.216123	0.750815	0.780027
metabat_EN_21_trim_28	MAG-056	79.8953	0	6.39304e-05	9.58957e-05	0.000687252	0.00552998	0.184232	0.721151	0.912048	0.922372
metabat_EN_21_trim_33	MAG-057	77.5858	0	7.52549e-05	0.000426445	0.00144239	0.00605802	0.218453	0.781134	0.930979	0.939081
metabat_EN_21_trim_39	MAG-058	77.1128	0	9.67855e-05	0.000459731	0.00154857	0.00615798	0.221264	0.788887	0.933424	0.941239
metabat_EN_21_trim_45	MAG-059	71.0011	0	0.000163275	0.00111183	0.00241026	0.0280445	0.236936	0.864326	0.957214	0.962237
metabat_EN_21_trim_46	MAG-060	60.8229	0	0.000255172	0.000742529	0.00464138	0.195285	0.447407	0.959816	0.987347	0.988834
metabat_EN_22_norm_23	MAG-061	80.6933	0	6.87403e-05	0.000103111	0.000670218	0.00498367	0.177866	0.700172	0.90543	0.916532
metabat_EN_22_trim_12	MAG-062	83.7685	0	7.52974e-05	0.000125496	0.00057728	0.00238442	0.0542392	0.562095	0.861879	0.878093
metabat_EN_22_trim_15	MAG-063	96.3186	0	0	0	0.000168105	0.000616385	0.00425866	0.0574358	0.691864	0.727894
metabat_EN_22_trim_22	MAG-064	62.0416	0	0.000231884	0.000698201	0.0024539	0.206558	0.422226	0.955481	0.985975	0.987623
metabat_EN_22_trim_23	MAG-065	95.298	0	0	0	0.000427853	0.00096267	0.00486683	0.0865868	0.705797	0.740293
metabat_EN_23_norm_1	MAG-066	97.2781	0	0	0	0.000173943	0.000637792	0.00272511	0.0424422	0.682611	0.718444
metabat_EN_23_trim_15	MAG-067	63.4145	0	0.000129059	0.000610877	0.00170357	0.222207	0.401424	0.949899	0.984215	0.98607
metabat_EN_23_trim_26	MAG-068	93.6631	0	0	0.000100015	0.000500075	0.00100015	0.00630095	0.138421	0.724859	0.757114
metabat_EN_23_trim_31	MAG-069	91.5323	0	4.36548e-05	0.000130964	0.000480203	0.00113502	0.00807613	0.24403	0.759768	0.787969
metabat_EN_23_trim_4	MAG-070	85.7127	0	5.6707e-05	0.000113414	0.000510363	0.00218322	0.0432108	0.505345	0.843971	0.862287
metabat_EN_23_trim_6	MAG-071	62.4399	0	0.000218461	0.000686969	0.00214776	0.210515	0.415558	0.954015	0.985513	0.987216
metabat_EN_24_norm_1	MAG-072	73.5331	0	0.000150425	0.000619398	0.00197322	0.0104501	0.20987	0.845593	0.951306	0.957023
metabat_EN_24_norm_14	MAG-073	43.7526	0	0.00114176	0.126793	0.735968	0.883007	0.956525	0.998052	0.999387	0.999459
metabat_EN_24_norm_18	MAG-074	64.113	0	0.000137089	0.000660521	0.001751	0.225471	0.390932	0.945579	0.982851	0.984867
metabat_EN_24_norm_6	MAG-075	46.227	0	0.00126134	0.0113931	0.571191	0.796135	0.923584	0.99656	0.998918	0.999045
metabat_EN_24_norm_9	MAG-076	74.3053	0	0.00012099	0.000549108	0.00190792	0.0075386	0.208577	0.837594	0.948784	0.954796
metabat_EN_25_norm_2	MAG-077	70.3359	0	0.000183762	0.0011332	0.00241953	0.0284141	0.241983	0.86639	0.957865	0.962811
metabat_EN_25_trim_11	MAG-078	72.3906	0	0.000147877	0.000788676	0.00211957	0.0236931	0.220977	0.856642	0.954791	0.960098
metabat_EN_25_trim_15	MAG-079	71.3123	0	0.000164727	0.00107464	0.00238461	0.0275407	0.233794	0.86312	0.956834	0.961901
metabat_EN_25_trim_2	MAG-080	67.8814	0	0.000179236	0.00105301	0.00236367	0.128865	0.314435	0.902221	0.969171	0.972795
metabat_EN_25_trim_5	MAG-081	54.0409	0	0.000646984	0.00117017	0.200683	0.37322	0.729122	0.985171	0.995333	0.995882
metabat_EN_25_trim_8	MAG-082	54.3523	0	0.000662227	0.0011622	0.194297	0.364653	0.720631	0.984579	0.995147	0.995717
metabat_EN_51_norm_11	MAG-083	59.5689	0	0.000256679	0.000694664	0.0141438	0.187239	0.477882	0.964387	0.988788	0.990106
metabat_EN_51_trim_16	MAG-084	58.6455	0	0.00022964	0.000663406	0.0229804	0.182482	0.501496	0.968133	0.989969	0.991148
metabat_EN_51_trim_19	MAG-085	64.4512	0	0.000142719	0.000687646	0.00181967	0.224092	0.386597	0.943347	0.982147	0.984246
metabat_EN_51_trim_22	MAG-086	73.6222	0	0.000151444	0.000605774	0.00195986	0.00990619	0.209455	0.844548	0.950977	0.956732
metabat_EN_53_norm_25	MAG-087	57.7816	0	0.000211101	0.000625122	0.0289225	0.185039	0.528568	0.971387	0.990993	0.992052
metabat_EN_53_norm_28	MAG-088	97.082	0	0	0	0.000172612	0.000632911	0.00327963	0.0452819	0.684062	0.720598
metabat_EN_53_trim_14	MAG-089	54.9319	0	0.000619011	0.000953353	0.180509	0.349233	0.702397	0.983295	0.994742	0.99536
metabat_EN_53_trim_16	MAG-090	49.3748	0	0.000863567	0.00181765	0.350649	0.622361	0.849416	0.992804	0.997736	0.998002
metabat_EN_53_trim_19	MAG-091	62.2908	0	0.000225402	0.00068916	0.00225661	0.208554	0.419012	0.954736	0.98574	0.987416
metabat_EN_53_trim_21	MAG-092	92.3395	0	4.62364e-05	0.000138709	0.0005086	0.00110967	0.00670427	0.199972	0.745608	0.77543
metabat_EN_53_trim_3	MAG-093	93.9201	0	0	0.000101353	0.000506765	0.00101353	0.00633457	0.126945	0.721178	0.753864
metabat_EN_53_trim_45	MAG-094	69.2113	0	0.00017889	0.00115533	0.00242992	0.0334076	0.246681	0.869932	0.958982	0.963797
metabat_EN_54_norm_11	MAG-095	58.3015	0	0.000223772	0.00064841	0.0249691	0.181738	0.508894	0.969192	0.990302	0.991442
metabat_EN_54_norm_13	MAG-096	65.4422	0	0.000165083	0.000776639	0.00197724	0.208417	0.370266	0.934477	0.97935	0.981777
metabat_EN_54_norm_14	MAG-097	62.4881	0	0.000218461	0.000686969	0.00214776	0.210515	0.415558	0.954015	0.985513	0.987216
metabat_EN_54_norm_4	MAG-098	60.6214	0	0.000253303	0.00073277	0.00539174	0.193558	0.45187	0.960467	0.987552	0.989015
metabat_EN_54_trim_11	MAG-099	58.9435	0	0.000238006	0.000670572	0.0204609	0.18399	0.494087	0.966972	0.989603	0.990825
metabat_EN_54_trim_2	MAG-100	64.6187	0	0.000146895	0.000707768	0.00185288	0.221244	0.382462	0.941689	0.981625	0.983785
metabat_EN_54_trim_23	MAG-101	57.4089	0	0.000229772	0.000635808	0.0300042	0.188519	0.5406	0.972481	0.991338	0.992356
metabat_EN_54_trim_29	MAG-102	66.9734	0	0.000177059	0.000913251	0.00212936	0.193497	0.361666	0.918651	0.974354	0.977369
metabat_EN_54_trim_31	MAG-103	70.4967	0	0.000176383	0.00112732	0.00241568	0.0284207	0.241353	0.866179	0.957798	0.962752
metabat_EN_54_trim_32	MAG-104	56.2365	0	0.000385991	0.000745725	0.04214	0.224577	0.602048	0.977041	0.992774	0.993623
metabat_EN_54_trim_9	MAG-105	69.6327	0	0.000182988	0.00112843	0.00240934	0.0284013	0.242993	0.866952	0.958042	0.962968
metabat_EN_55_norm_4	MAG-106	58.2895	0	0.000224685	0.000644447	0.0254278	0.181711	0.511537	0.969546	0.990413	0.99154
metabat_EN_55_norm_7	MAG-107	63.2196	0	0.00014061	0.000615871	0.0017295	0.219697	0.404194	0.950871	0.984522	0.986341
metabat_EN_55_trim_13	MAG-108	62.4842	0	0.000218461	0.000686969	0.00214776	0.210515	0.415558	0.954015	0.985513	0.987216
metabat_EN_55_trim_18	MAG-109	75.5222	0	9.15108e-05	0.000538897	0.00194206	0.00747339	0.212864	0.822571	0.944046	0.950615
metabat_EN_55_trim_6	MAG-110	67.3698	0	0.000180942	0.000970049	0.00222659	0.170543	0.34494	0.912258	0.972336	0.975588
metabat_EN_55_trim_7	MAG-111	57.683	0	0.000211518	0.000623251	0.0296077	0.186246	0.532697	0.971768	0.991113	0.992158
metabat_EN_56_norm_108	MAG-112	38.6279	0.000205475	0.111434	0.52593	0.865327	0.942673	0.97865	0.999052	0.999702	0.999737
metabat_EN_56_norm_110	MAG-113	66.1425	0	0.000176673	0.000829954	0.00204612	0.211359	0.373274	0.928258	0.977386	0.980044
metabat_EN_56_norm_112	MAG-114	70.4997	0	0.000176383	0.00112732	0.00241568	0.0284207	0.241353	0.866179	0.957798	0.962752
metabat_EN_56_norm_117	MAG-115	50.7469	0	0.000726633	0.00165563	0.319956	0.537618	0.815954	0.99083	0.997114	0.997454
metabat_EN_56_norm_121	MAG-116	57.24	0	0.000259076	0.000660721	0.0297846	0.191014	0.548599	0.973194	0.991562	0.992554
metabat_EN_56_norm_14	MAG-117	59.7072	0	0.000260629	0.000708911	0.0119014	0.188132	0.472266	0.963552	0.988524	0.989873
metabat_EN_56_norm_2	MAG-118	47.666	0	0.000949862	0.00264689	0.49668	0.740815	0.901648	0.995495	0.998582	0.998749
metabat_EN_56_norm_20	MAG-119	51.7822	0	0.000703494	0.00146414	0.295785	0.483982	0.791739	0.989367	0.996653	0.997047
metabat_EN_56_norm_28	MAG-120	51.7237	0	0.000703494	0.00146414	0.295785	0.483982	0.791739	0.989367	0.996653	0.997047
metabat_EN_56_norm_29	MAG-121	50.4816	0	0.000762022	0.00172194	0.326888	0.554654	0.823242	0.991237	0.997242	0.997567
metabat_EN_56_norm_30	MAG-122	52.3561	0	0.000645052	0.00136259	0.268671	0.451341	0.776477	0.98837	0.99634	0.99677
metabat_EN_56_norm_35	MAG-123	42.432	0	0.00138238	0.217616	0.777007	0.903228	0.963993	0.998396	0.999495	0.999555
metabat_EN_56_norm_41	MAG-124	47.4955	0	0.000948074	0.00324243	0.512309	0.752058	0.9061	0.995722	0.998654	0.998812
metabat_EN_56_norm_48	MAG-125	52.1095	0	0.000681721	0.0014113	0.277194	0.461002	0.781171	0.988689	0.99644	0.996859
metabat_EN_56_norm_50	MAG-126	52.8292	0	0.000575602	0.00122423	0.244388	0.425085	0.76303	0.98748	0.99606	0.996523
metabat_EN_56_norm_60	MAG-127	50.4711	0	0.000762022	0.00172194	0.326888	0.554654	0.823242	0.991237	0.997242	0.997567
metabat_EN_56_norm_70	MAG-128	54.7367	0	0.000663877	0.00102683	0.188609	0.35657	0.709917	0.983809	0.994904	0.995503
metabat_EN_56_norm_78	MAG-129	58.9068	0	0.000238006	0.000670572	0.0204609	0.18399	0.494087	0.966972	0.989603	0.990825
metabat_EN_56_norm_89	MAG-130	51.5269	0	0.000701212	0.00151076	0.303744	0.496166	0.79718	0.989704	0.996759	0.99714
metabat_EN_56_norm_92	MAG-131	69.9927	0	0.000183221	0.00112987	0.00241242	0.0284146	0.242715	0.866783	0.957989	0.962921
metabat_EN_56_norm_93	MAG-132	46.6271	0	0.00115775	0.007417	0.5529	0.783791	0.918476	0.996326	0.998844	0.99898
metabat_EN_56_norm_94	MAG-133	52.9318	0	0.000571909	0.00119323	0.23958	0.419636	0.760146	0.987292	0.996	0.99647
metabat_EN_56_norm_97	MAG-134	38.9113	0.000130111	0.062388	0.447569	0.843038	0.93317	0.975114	0.998895	0.999652	0.999693
metabat_EN_56_trim_100	MAG-135	51.588	0	0.000701212	0.00151076	0.303744	0.496166	0.79718	0.989704	0.996759	0.99714
metabat_EN_56_trim_105	MAG-136	51.5759	0	0.000701212	0.00151076	0.303744	0.496166	0.79718	0.989704	0.996759	0.99714
metabat_EN_56_trim_111	MAG-137	57.0658	0	0.000313519	0.000707657	0.0295499	0.194143	0.557302	0.973894	0.991783	0.992749
metabat_EN_56_trim_119	MAG-138	56.1471	0	0.000397413	0.000751097	0.0475596	0.231454	0.609321	0.97751	0.992921	0.993753
metabat_EN_56_trim_135	MAG-139	62.1728	0	0.000231274	0.000698963	0.00237185	0.207571	0.420621	0.955104	0.985856	0.987519
metabat_EN_56_trim_139	MAG-140	51.0583	0	0.000699148	0.00159375	0.31438	0.5218	0.808796	0.990424	0.996987	0.997341
metabat_EN_56_trim_14	MAG-141	52.3047	0	0.000645052	0.00136259	0.268671	0.451341	0.776477	0.98837	0.99634	0.99677
metabat_EN_56_trim_17	MAG-142	54.0565	0	0.000646984	0.00117017	0.200683	0.37322	0.729122	0.985171	0.995333	0.995882
metabat_EN_56_trim_19	MAG-143	51.7856	0	0.000703494	0.00146414	0.295785	0.483982	0.791739	0.989367	0.996653	0.997047
metabat_EN_56_trim_25	MAG-144	39.5455	3.32702e-05	0.01983	0.330155	0.809157	0.918707	0.96973	0.998656	0.999577	0.999627
metabat_EN_56_trim_33	MAG-145	52.1642	0	0.000681721	0.0014113	0.277194	0.461002	0.781171	0.988689	0.99644	0.996859
metabat_EN_56_trim_34	MAG-146	57.4813	0	0.000229772	0.000635808	0.0300042	0.188519	0.5406	0.972481	0.991338	0.992356
metabat_EN_56_trim_35	MAG-147	38.4478	0.000277041	0.159396	0.566521	0.87687	0.947593	0.980478	0.999134	0.999727	0.99976
metabat_EN_56_trim_39	MAG-148	46.3823	0	0.00126116	0.0102898	0.566243	0.792881	0.922252	0.9965	0.998899	0.999028
metabat_EN_56_trim_42	MAG-149	50.9409	0	0.00070587	0.00161195	0.316126	0.526977	0.811158	0.990561	0.99703	0.997379
metabat_EN_56_trim_43	MAG-150	60.7136	0	0.000255341	0.000738665	0.00495179	0.194362	0.449688	0.960149	0.987452	0.988927
metabat_EN_56_trim_51	MAG-151	49.1219	0	0.000876958	0.00181043	0.359922	0.635529	0.854673	0.993087	0.997825	0.99808
metabat_EN_56_trim_54	MAG-152	55.4905	0	0.000477078	0.000810497	0.131227	0.307949	0.669945	0.981252	0.994099	0.994793
metabat_EN_56_trim_57	MAG-153	52.3183	0	0.000645052	0.00136259	0.268671	0.451341	0.776477	0.98837	0.99634	0.99677
metabat_EN_56_trim_58	MAG-154	39.0223	0.000112462	0.0515661	0.419158	0.834935	0.929715	0.973828	0.998838	0.999634	0.999677
metabat_EN_56_trim_6	MAG-155	50.8847	0	0.000717422	0.00163587	0.317924	0.532337	0.813585	0.990698	0.997073	0.997417
metabat_EN_56_trim_67	MAG-156	51.5721	0	0.000701212	0.00151076	0.303744	0.496166	0.79718	0.989704	0.996759	0.99714
metabat_EN_56_trim_69	MAG-157	51.6292	0	0.000703003	0.00149096	0.300054	0.490122	0.794469	0.989537	0.996707	0.997094
metabat_EN_56_trim_7	MAG-158	51.7556	0	0.000703494	0.00146414	0.295785	0.483982	0.791739	0.989367	0.996653	0.997047
metabat_EN_56_trim_70	MAG-159	59.3337	0	0.000250396	0.000677659	0.0163453	0.186342	0.483286	0.965255	0.989062	0.990348
metabat_EN_56_trim_72	MAG-160	51.8422	0	0.000700535	0.00144678	0.291266	0.477984	0.789051	0.989197	0.9966	0.997
metabat_EN_56_trim_79	MAG-161	48.2145	0	0.000982445	0.00205426	0.425221	0.697412	0.881699	0.994476	0.998262	0.998466
metabat_EN_56_trim_91	MAG-162	54.6712	0	0.000667136	0.00104914	0.190619	0.358902	0.712852	0.984018	0.99497	0.995561
metabat_EN_56_trim_93	MAG-163	78.4385	0	8.20614e-05	0.000205153	0.00103944	0.00585371	0.210802	0.761366	0.924736	0.933571
metabat_EN_56_trim_95	MAG-164	39.022	0.000112462	0.0515661	0.419158	0.834935	0.929715	0.973828	0.998838	0.999634	0.999677
metabat_EN_56_trim_99	MAG-165	55.0736	0	0.000561722	0.000889798	0.174021	0.343697	0.697569	0.982976	0.994642	0.995272
metabat_EN_57_norm_12	MAG-166	53.8562	0	0.000633353	0.00117269	0.206867	0.380491	0.735104	0.985578	0.995461	0.995995
metabat_EN_57_norm_13	MAG-167	68.4046	0	0.000191681	0.00115648	0.0024663	0.0801355	0.278864	0.888499	0.964833	0.968967
metabat_EN_57_trim_16	MAG-168	52.9219	0	0.000571909	0.00119323	0.23958	0.419636	0.760146	0.987292	0.996	0.99647
metabat_EN_57_trim_19	MAG-169	70.3141	0	0.000183762	0.0011332	0.00241953	0.0284141	0.241983	0.86639	0.957865	0.962811
metabat_EN_57_trim_26	MAG-170	73.934	0	0.000145297	0.000581189	0.00195243	0.00843633	0.209001	0.841535	0.950027	0.955893
metabat_EN_57_trim_33	MAG-171	56.2043	0	0.000385991	0.000745725	0.04214	0.224577	0.602048	0.977041	0.992774	0.993623
metabat_EN_58_norm_25	MAG-172	67.9862	0	0.000183342	0.00107714	0.00238918	0.119677	0.307832	0.899981	0.968465	0.972172
metabat_EN_58_trim_1	MAG-173	72.3402	0	0.000147877	0.000788676	0.00211957	0.0236931	0.220977	0.856642	0.954791	0.960098
metabat_EN_58_trim_12	MAG-174	54.3818	0	0.000662227	0.0011622	0.194297	0.364653	0.720631	0.984579	0.995147	0.995717
metabat_EN_58_trim_13	MAG-175	60.1572	0	0.000258208	0.000722548	0.00837548	0.190327	0.462511	0.962072	0.988057	0.989461
metabat_EN_58_trim_14	MAG-176	48.8629	0	0.000934003	0.00183655	0.377096	0.656092	0.86309	0.993527	0.997963	0.998203
metabat_EN_58_trim_15	MAG-177	54.8424	0	0.000648385	0.00099419	0.185245	0.353357	0.706475	0.983568	0.994828	0.995436
metabat_EN_58_trim_16	MAG-178	54.5625	0	0.00066817	0.00108262	0.192029	0.360929	0.715551	0.98421	0.99503	0.995614
metabat_EN_58_trim_18	MAG-179	62.7732	0	0.000158955	0.000625042	0.00194787	0.21357	0.410601	0.952931	0.985171	0.986915
metabat_EN_58_trim_19	MAG-180	60.6417	0	0.000253303	0.00073277	0.00539174	0.193558	0.45187	0.960467	0.987552	0.989015
metabat_EN_58_trim_29	MAG-181	69.4832	0	0.000182886	0.0011278	0.002408	0.0283931	0.243087	0.867026	0.958066	0.962988
metabat_EN_58_trim_31	MAG-182	60.6081	0	0.000253303	0.00073277	0.00539174	0.193558	0.45187	0.960467	0.987552	0.989015
metabat_EN_58_trim_35	MAG-183	63.2825	0	0.00014061	0.000615871	0.0017295	0.219697	0.404194	0.950871	0.984522	0.986341
metabat_EN_58_trim_36	MAG-184	69.926	0	0.000183221	0.00112987	0.00241242	0.0284146	0.242715	0.866783	0.957989	0.962921
metabat_EN_58_trim_5	MAG-185	56.0361	0	0.000408853	0.00075858	0.0548581	0.239457	0.616932	0.978001	0.993076	0.99389
metabat_EN_59_norm_12	MAG-186	54.832	0	0.000648385	0.00099419	0.185245	0.353357	0.706475	0.983568	0.994828	0.995436
metabat_EN_59_norm_13	MAG-187	61.4978	0	0.000227689	0.000700024	0.00315374	0.20058	0.433836	0.957659	0.986668	0.988235
metabat_EN_59_trim_12	MAG-188	73.4765	0	0.000158284	0.000633134	0.00198734	0.0112909	0.210218	0.846553	0.951609	0.95729
metabat_EN_59_trim_20	MAG-189	98.0211	0	0	0	0.000178987	0.000536961	0.00190919	0.0295328	0.674065	0.71028
metabat_EN_59_trim_23	MAG-190	57.2697	0	0.000259076	0.000660721	0.0297846	0.191014	0.548599	0.973194	0.991562	0.992554
metabat_EN_59_trim_28	MAG-191	44.0631	0	0.00112217	0.101275	0.718896	0.874942	0.9535	0.997916	0.999344	0.999421
metabat_EN_59_trim_31	MAG-192	83.9511	0	7.63806e-05	0.000127301	0.000585584	0.00229142	0.0524225	0.555796	0.859893	0.87634
metabat_EN_59_trim_9	MAG-193	48.6603	0	0.000993287	0.00189162	0.389969	0.669779	0.868866	0.993826	0.998057	0.998286
metabat_EN_81_norm_6	MAG-194	66.629	0	0.000180818	0.00087763	0.00207279	0.207213	0.371648	0.923002	0.975726	0.97858
metabat_EN_81_trim_1	MAG-195	93.9407	0	0	0.000101353	0.000506765	0.00101353	0.00633457	0.126945	0.721178	0.753864
metabat_EN_81_trim_7	MAG-196	57.67	0	0.000211518	0.000623251	0.0296077	0.186246	0.532697	0.971768	0.991113	0.992158
metabat_EN_81_trim_8	MAG-197	49.2755	0	0.000869744	0.00181291	0.355028	0.628841	0.851989	0.992944	0.99778	0.998041
metabat_EN_82_norm_2	MAG-198	67.0029	0	0.000175755	0.000926278	0.00216131	0.187773	0.357519	0.917067	0.973855	0.976929
metabat_EN_82_norm_5	MAG-199	62.4189	0	0.000218461	0.000686969	0.00214776	0.210515	0.415558	0.954015	0.985513	0.987216
metabat_EN_82_norm_9	MAG-200	70.2611	0	0.000183555	0.00113192	0.00241681	0.0284128	0.242224	0.86654	0.957912	0.962853
metabat_EN_83_norm_14	MAG-201	72.1025	0	0.000146383	0.000845769	0.00217948	0.0251128	0.223381	0.85809	0.955247	0.960501
metabat_EN_83_norm_5	MAG-202	99.0054	0	0	0	0.000185277	0.000370553	0.00148221	0.0166131	0.664834	0.700408
metabat_EN_84_norm_5	MAG-203	94.2114	0	0	0.000102538	0.000512689	0.00102538	0.00599846	0.118124	0.717918	0.750987
metabat_EN_85_norm_14	MAG-204	70.9569	0	0.00016285	0.00110893	0.00240398	0.0282118	0.237854	0.864679	0.957326	0.962335
metabat_EN_85_norm_15	MAG-205	56.9936	0	0.000325584	0.000714516	0.029494	0.196197	0.56184	0.974239	0.991891	0.992845
metabat_EN_85_norm_20	MAG-206	56.6036	0	0.000368121	0.000747525	0.0307515	0.204364	0.57672	0.975337	0.992237	0.99315
metabat_EN_85_trim_1	MAG-207	63.9333	0	0.000133715	0.000644263	0.00172918	0.224954	0.393566	0.946918	0.983273	0.98524
metabat_EN_85_trim_11	MAG-208	79.3409	0	6.06612e-05	9.09918e-05	0.000864422	0.00574765	0.192948	0.735411	0.916545	0.926342
metabat_EN_85_trim_27	MAG-209	75.6012	0	9.24566e-05	0.000544466	0.00194159	0.00733489	0.213421	0.820737	0.943468	0.950104

## Sheet: Delmont_Match
rMAG_Name	MAG_Number	aai	domain_pvalue	phylum_pvalue	class_pvalue	order_pvalue	family_pvalue	genus_pvalue	species_pvalue	subspecies_pvalue	dataset_pvalue
maxbin_EN_21_norm_004	MAG-001	43.3903	0	0.00121724	0.161455	0.754636	0.891841	0.959822	0.998201	0.999434	0.999501
maxbin_EN_21_norm_019	MAG-002	66.3143	0	0.000177265	0.000848341	0.00206387	0.211313	0.373966	0.926304	0.97677	0.979501
maxbin_EN_21_norm_036	MAG-003	55.9512	0	0.000419903	0.000763684	0.0643778	0.249177	0.6253	0.97853	0.993242	0.994037
maxbin_EN_21_trim_018	MAG-004	64.0885	0	0.000135384	0.000652304	0.00173845	0.225291	0.392278	0.946256	0.983065	0.985055
maxbin_EN_21_trim_053	MAG-005	78.9626	0	5.80509e-05	8.70764e-05	0.00089979	0.00573253	0.200334	0.746796	0.920136	0.929512
maxbin_EN_21_trim_073	MAG-006	52.5363	0	0.000597841	0.00128734	0.259974	0.441658	0.771522	0.988038	0.996235	0.996678
maxbin_EN_22_norm_004	MAG-007	96.1154	0	0	0	0.000166242	0.000609553	0.00448853	0.0632827	0.695223	0.73091
maxbin_EN_22_norm_042	MAG-008	47.9563	0	0.000942771	0.00217825	0.461498	0.719059	0.892347	0.99502	0.998433	0.998617
maxbin_EN_22_trim_089	MAG-009	41.4047	8.66115e-08	0.00232205	0.250419	0.786511	0.908452	0.9659	0.998485	0.999523	0.999579
maxbin_EN_22_trim_104	MAG-010	95.704	0	0	0	0.000163639	0.000654557	0.00452736	0.072765	0.699995	0.735122
maxbin_EN_23_norm_016	MAG-011	85.6856	0	5.63031e-05	0.000112606	0.000506728	0.00216767	0.0444232	0.508868	0.845082	0.863268
maxbin_EN_23_norm_017	MAG-012	81.0538	0	7.14796e-05	0.000107219	0.000589707	0.00462831	0.17223	0.688224	0.901662	0.913206
maxbin_EN_23_trim_116	MAG-013	59.4786	0	0.000253592	0.000686309	0.0152135	0.186791	0.480499	0.964813	0.988922	0.990225
maxbin_EN_24_trim_049	MAG-014	79.6336	0	6.26096e-05	9.39144e-05	0.000766967	0.00568182	0.187813	0.726913	0.913865	0.923976
maxbin_EN_24_trim_057	MAG-015	67.7304	0	0.000180492	0.00103372	0.00234092	0.138672	0.32145	0.90452	0.969896	0.973435
maxbin_EN_25_norm_009	MAG-016	56.9623	0	0.000325584	0.000714516	0.029494	0.196197	0.56184	0.974239	0.991891	0.992845
maxbin_EN_51_trim_001	MAG-017	75.7135	0	9.35347e-05	0.000550815	0.00196423	0.00723335	0.214465	0.818647	0.942809	0.949522
maxbin_EN_51_trim_095	MAG-018	75.0205	0	9.72848e-05	0.000525338	0.00191651	0.00742283	0.209834	0.830238	0.946464	0.952749
maxbin_EN_51_trim_097	MAG-019	67.0707	0	0.000175755	0.000926278	0.00216131	0.187773	0.357519	0.917067	0.973855	0.976929
maxbin_EN_52_norm_001	MAG-020	41.2353	1.71579e-07	0.0027185	0.256601	0.788186	0.9093	0.966215	0.998499	0.999528	0.999583
maxbin_EN_52_norm_028	MAG-021	51.0939	0	0.000699148	0.00159375	0.31438	0.5218	0.808796	0.990424	0.996987	0.997341
maxbin_EN_52_trim_026	MAG-022	93.3013	0	0	9.84931e-05	0.000492465	0.000984931	0.00625431	0.151236	0.729046	0.76081
maxbin_EN_52_trim_072	MAG-023	73.7007	0	0.000152483	0.000591992	0.00195537	0.00933733	0.20944	0.843481	0.95064	0.956435
maxbin_EN_52_trim_084	MAG-024	53.7282	0	0.000625386	0.00116945	0.210209	0.384398	0.737915	0.985778	0.995524	0.99605
maxbin_EN_53_norm_018	MAG-025	62.3014	0	0.000227172	0.00069196	0.00219861	0.20951	0.417338	0.95438	0.985628	0.987318
maxbin_EN_53_trim_095	MAG-026	57.0616	0	0.000313519	0.000707657	0.0295499	0.194143	0.557302	0.973894	0.991783	0.992749
maxbin_EN_56_norm_001	MAG-027	59.0167	0	0.000241081	0.000662017	0.0193784	0.184513	0.491475	0.966545	0.989469	0.990707
maxbin_EN_56_norm_002	MAG-028	56.9359	0	0.000325584	0.000714516	0.029494	0.196197	0.56184	0.974239	0.991891	0.992845
maxbin_EN_56_norm_028	MAG-029	66.4626	0	0.000179674	0.000855589	0.00207053	0.210937	0.37397	0.925307	0.976454	0.979222
maxbin_EN_56_norm_042	MAG-030	59.6919	0	0.000257751	0.000701083	0.013036	0.187721	0.47494	0.963954	0.988651	0.989985
maxbin_EN_56_norm_082	MAG-031	53.9658	0	0.000640557	0.00117073	0.203707	0.37676	0.732132	0.985376	0.995397	0.995938
maxbin_EN_56_trim_005	MAG-032	52.2653	0	0.000663271	0.00139018	0.272881	0.456042	0.778812	0.988527	0.996389	0.996814
maxbin_EN_56_trim_104	MAG-033	54.1598	0	0.000650687	0.00117158	0.197945	0.369827	0.726181	0.984968	0.995269	0.995825
maxbin_EN_56_trim_119	MAG-034	47.9188	0	0.000942771	0.00217825	0.461498	0.719059	0.892347	0.99502	0.998433	0.998617
maxbin_EN_56_trim_136	MAG-035	60.8035	0	0.000255172	0.000742529	0.00464138	0.195285	0.447407	0.959816	0.987347	0.988834
maxbin_EN_56_trim_153	MAG-036	40.2642	3.35111e-06	0.00722695	0.289059	0.797215	0.913537	0.967803	0.99857	0.99955	0.999603
maxbin_EN_56_trim_188	MAG-037	47.8636	0	0.000940173	0.00227598	0.47437	0.726732	0.895775	0.995194	0.998488	0.998666
maxbin_EN_57_trim_024	MAG-038	66.9615	0	0.000177059	0.000913251	0.00212936	0.193497	0.361666	0.918651	0.974354	0.977369
maxbin_EN_58_norm_029	MAG-039	61.3402	0	0.000225625	0.000700878	0.00333157	0.199506	0.436042	0.958043	0.986789	0.988342
maxbin_EN_58_trim_008	MAG-040	45.0648	0	0.00113706	0.0429351	0.652833	0.842303	0.941292	0.997364	0.999171	0.999268
maxbin_EN_58_trim_046	MAG-041	na	na	na	na	na	na	na	na	na	na
maxbin_EN_59_norm_006	MAG-042	74.5452	0	0.000103673	0.000537214	0.00190381	0.00739847	0.208439	0.835537	0.948135	0.954224
maxbin_EN_59_norm_014	MAG-043	79.6494	0	6.26096e-05	9.39144e-05	0.000766967	0.00568182	0.187813	0.726913	0.913865	0.923976
maxbin_EN_59_trim_050	MAG-044	61.2478	0	0.000228289	0.000708646	0.00353848	0.198519	0.43841	0.958432	0.986911	0.98845
maxbin_EN_84_norm_001	MAG-045	58.3881	0	0.000223772	0.00064841	0.0249691	0.181738	0.508894	0.969192	0.990302	0.991442
maxbin_EN_84_trim_002	MAG-046	57.8912	0	0.000213961	0.000631932	0.0280024	0.183721	0.524784	0.970999	0.990871	0.991944
maxbin_EN_85_norm_034	MAG-047	na	na	na	na	na	na	na	na	na	na
metabat_EN_21_norm_11	MAG-048	84.5764	0	7.93231e-05	0.000132205	0.000528821	0.00211528	0.0507932	0.53871	0.854495	0.871576
metabat_EN_21_norm_36	MAG-049	93.0574	0	4.83372e-05	0.000145012	0.000531709	0.00101508	0.00633217	0.16599	0.734049	0.765226
metabat_EN_21_norm_5	MAG-050	58.3439	0	0.000223772	0.00064841	0.0249691	0.181738	0.508894	0.969192	0.990302	0.991442
metabat_EN_21_norm_9	MAG-051	41.2822	1.71579e-07	0.0027185	0.256601	0.788186	0.9093	0.966215	0.998499	0.999528	0.999583
metabat_EN_21_trim_11	MAG-052	48.4425	0	0.00100846	0.00194489	0.405516	0.683602	0.875035	0.99414	0.998156	0.998373
metabat_EN_21_trim_15	MAG-053	79.7463	0	6.32611e-05	9.48917e-05	0.000727503	0.00559861	0.186019	0.724071	0.912969	0.923185
metabat_EN_21_trim_20	MAG-054	69.0373	0	0.000187471	0.00118251	0.00245155	0.0429597	0.253425	0.874178	0.960321	0.964979
metabat_EN_21_trim_23	MAG-055	92.0514	0	4.52899e-05	0.00013587	0.000498188	0.00113225	0.00701993	0.216123	0.750815	0.780027
metabat_EN_21_trim_28	MAG-056	79.8953	0	6.39304e-05	9.58957e-05	0.000687252	0.00552998	0.184232	0.721151	0.912048	0.922372
metabat_EN_21_trim_33	MAG-057	77.5858	0	7.52549e-05	0.000426445	0.00144239	0.00605802	0.218453	0.781134	0.930979	0.939081
metabat_EN_21_trim_39	MAG-058	77.1128	0	9.67855e-05	0.000459731	0.00154857	0.00615798	0.221264	0.788887	0.933424	0.941239
metabat_EN_21_trim_45	MAG-059	71.0011	0	0.000163275	0.00111183	0.00241026	0.0280445	0.236936	0.864326	0.957214	0.962237
metabat_EN_21_trim_46	MAG-060	60.8229	0	0.000255172	0.000742529	0.00464138	0.195285	0.447407	0.959816	0.987347	0.988834
metabat_EN_22_norm_23	MAG-061	80.6933	0	6.87403e-05	0.000103111	0.000670218	0.00498367	0.177866	0.700172	0.90543	0.916532
metabat_EN_22_trim_12	MAG-062	83.7685	0	7.52974e-05	0.000125496	0.00057728	0.00238442	0.0542392	0.562095	0.861879	0.878093
metabat_EN_22_trim_15	MAG-063	96.3186	0	0	0	0.000168105	0.000616385	0.00425866	0.0574358	0.691864	0.727894
metabat_EN_22_trim_22	MAG-064	62.0416	0	0.000231884	0.000698201	0.0024539	0.206558	0.422226	0.955481	0.985975	0.987623
metabat_EN_22_trim_23	MAG-065	95.298	0	0	0	0.000427853	0.00096267	0.00486683	0.0865868	0.705797	0.740293
metabat_EN_23_norm_1	MAG-066	97.2781	0	0	0	0.000173943	0.000637792	0.00272511	0.0424422	0.682611	0.718444
metabat_EN_23_trim_15	MAG-067	63.4145	0	0.000129059	0.000610877	0.00170357	0.222207	0.401424	0.949899	0.984215	0.98607
metabat_EN_23_trim_26	MAG-068	93.6631	0	0	0.000100015	0.000500075	0.00100015	0.00630095	0.138421	0.724859	0.757114
metabat_EN_23_trim_31	MAG-069	91.5323	0	4.36548e-05	0.000130964	0.000480203	0.00113502	0.00807613	0.24403	0.759768	0.787969
metabat_EN_23_trim_4	MAG-070	85.7127	0	5.6707e-05	0.000113414	0.000510363	0.00218322	0.0432108	0.505345	0.843971	0.862287
metabat_EN_23_trim_6	MAG-071	62.4399	0	0.000218461	0.000686969	0.00214776	0.210515	0.415558	0.954015	0.985513	0.987216
metabat_EN_24_norm_1	MAG-072	73.5331	0	0.000150425	0.000619398	0.00197322	0.0104501	0.20987	0.845593	0.951306	0.957023
metabat_EN_24_norm_14	MAG-073	43.7526	0	0.00114176	0.126793	0.735968	0.883007	0.956525	0.998052	0.999387	0.999459
metabat_EN_24_norm_18	MAG-074	64.113	0	0.000137089	0.000660521	0.001751	0.225471	0.390932	0.945579	0.982851	0.984867
metabat_EN_24_norm_6	MAG-075	46.227	0	0.00126134	0.0113931	0.571191	0.796135	0.923584	0.99656	0.998918	0.999045
metabat_EN_24_norm_9	MAG-076	74.3053	0	0.00012099	0.000549108	0.00190792	0.0075386	0.208577	0.837594	0.948784	0.954796
metabat_EN_25_norm_2	MAG-077	70.3359	0	0.000183762	0.0011332	0.00241953	0.0284141	0.241983	0.86639	0.957865	0.962811
metabat_EN_25_trim_11	MAG-078	72.3906	0	0.000147877	0.000788676	0.00211957	0.0236931	0.220977	0.856642	0.954791	0.960098
metabat_EN_25_trim_15	MAG-079	71.3123	0	0.000164727	0.00107464	0.00238461	0.0275407	0.233794	0.86312	0.956834	0.961901
metabat_EN_25_trim_2	MAG-080	67.8814	0	0.000179236	0.00105301	0.00236367	0.128865	0.314435	0.902221	0.969171	0.972795
metabat_EN_25_trim_5	MAG-081	54.0409	0	0.000646984	0.00117017	0.200683	0.37322	0.729122	0.985171	0.995333	0.995882
metabat_EN_25_trim_8	MAG-082	54.3523	0	0.000662227	0.0011622	0.194297	0.364653	0.720631	0.984579	0.995147	0.995717
metabat_EN_51_norm_11	MAG-083	59.5689	0	0.000256679	0.000694664	0.0141438	0.187239	0.477882	0.964387	0.988788	0.990106
metabat_EN_51_trim_16	MAG-084	58.6455	0	0.00022964	0.000663406	0.0229804	0.182482	0.501496	0.968133	0.989969	0.991148
metabat_EN_51_trim_19	MAG-085	64.4512	0	0.000142719	0.000687646	0.00181967	0.224092	0.386597	0.943347	0.982147	0.984246
metabat_EN_51_trim_22	MAG-086	73.6222	0	0.000151444	0.000605774	0.00195986	0.00990619	0.209455	0.844548	0.950977	0.956732
metabat_EN_53_norm_25	MAG-087	57.7816	0	0.000211101	0.000625122	0.0289225	0.185039	0.528568	0.971387	0.990993	0.992052
metabat_EN_53_norm_28	MAG-088	97.082	0	0	0	0.000172612	0.000632911	0.00327963	0.0452819	0.684062	0.720598
metabat_EN_53_trim_14	MAG-089	54.9319	0	0.000619011	0.000953353	0.180509	0.349233	0.702397	0.983295	0.994742	0.99536
metabat_EN_53_trim_16	MAG-090	49.3748	0	0.000863567	0.00181765	0.350649	0.622361	0.849416	0.992804	0.997736	0.998002
metabat_EN_53_trim_19	MAG-091	62.2908	0	0.000225402	0.00068916	0.00225661	0.208554	0.419012	0.954736	0.98574	0.987416
metabat_EN_53_trim_21	MAG-092	92.3395	0	4.62364e-05	0.000138709	0.0005086	0.00110967	0.00670427	0.199972	0.745608	0.77543
metabat_EN_53_trim_3	MAG-093	93.9201	0	0	0.000101353	0.000506765	0.00101353	0.00633457	0.126945	0.721178	0.753864
metabat_EN_53_trim_45	MAG-094	69.2113	0	0.00017889	0.00115533	0.00242992	0.0334076	0.246681	0.869932	0.958982	0.963797
metabat_EN_54_norm_11	MAG-095	58.3015	0	0.000223772	0.00064841	0.0249691	0.181738	0.508894	0.969192	0.990302	0.991442
metabat_EN_54_norm_13	MAG-096	65.4422	0	0.000165083	0.000776639	0.00197724	0.208417	0.370266	0.934477	0.97935	0.981777
metabat_EN_54_norm_14	MAG-097	62.4881	0	0.000218461	0.000686969	0.00214776	0.210515	0.415558	0.954015	0.985513	0.987216
metabat_EN_54_norm_4	MAG-098	60.6214	0	0.000253303	0.00073277	0.00539174	0.193558	0.45187	0.960467	0.987552	0.989015
metabat_EN_54_trim_11	MAG-099	58.9435	0	0.000238006	0.000670572	0.0204609	0.18399	0.494087	0.966972	0.989603	0.990825
metabat_EN_54_trim_2	MAG-100	64.6187	0	0.000146895	0.000707768	0.00185288	0.221244	0.382462	0.941689	0.981625	0.983785
metabat_EN_54_trim_23	MAG-101	57.4089	0	0.000229772	0.000635808	0.0300042	0.188519	0.5406	0.972481	0.991338	0.992356
metabat_EN_54_trim_29	MAG-102	66.9734	0	0.000177059	0.000913251	0.00212936	0.193497	0.361666	0.918651	0.974354	0.977369
metabat_EN_54_trim_31	MAG-103	70.4967	0	0.000176383	0.00112732	0.00241568	0.0284207	0.241353	0.866179	0.957798	0.962752
metabat_EN_54_trim_32	MAG-104	56.2365	0	0.000385991	0.000745725	0.04214	0.224577	0.602048	0.977041	0.992774	0.993623
metabat_EN_54_trim_9	MAG-105	69.6327	0	0.000182988	0.00112843	0.00240934	0.0284013	0.242993	0.866952	0.958042	0.962968
metabat_EN_55_norm_4	MAG-106	58.2895	0	0.000224685	0.000644447	0.0254278	0.181711	0.511537	0.969546	0.990413	0.99154
metabat_EN_55_norm_7	MAG-107	63.2196	0	0.00014061	0.000615871	0.0017295	0.219697	0.404194	0.950871	0.984522	0.986341
metabat_EN_55_trim_13	MAG-108	62.4842	0	0.000218461	0.000686969	0.00214776	0.210515	0.415558	0.954015	0.985513	0.987216
metabat_EN_55_trim_18	MAG-109	75.5222	0	9.15108e-05	0.000538897	0.00194206	0.00747339	0.212864	0.822571	0.944046	0.950615
metabat_EN_55_trim_6	MAG-110	67.3698	0	0.000180942	0.000970049	0.00222659	0.170543	0.34494	0.912258	0.972336	0.975588
metabat_EN_55_trim_7	MAG-111	57.683	0	0.000211518	0.000623251	0.0296077	0.186246	0.532697	0.971768	0.991113	0.992158
metabat_EN_56_norm_108	MAG-112	38.6279	0.000205475	0.111434	0.52593	0.865327	0.942673	0.97865	0.999052	0.999702	0.999737
metabat_EN_56_norm_110	MAG-113	66.1425	0	0.000176673	0.000829954	0.00204612	0.211359	0.373274	0.928258	0.977386	0.980044
metabat_EN_56_norm_112	MAG-114	70.4997	0	0.000176383	0.00112732	0.00241568	0.0284207	0.241353	0.866179	0.957798	0.962752
metabat_EN_56_norm_117	MAG-115	50.7469	0	0.000726633	0.00165563	0.319956	0.537618	0.815954	0.99083	0.997114	0.997454
metabat_EN_56_norm_121	MAG-116	57.24	0	0.000259076	0.000660721	0.0297846	0.191014	0.548599	0.973194	0.991562	0.992554
metabat_EN_56_norm_14	MAG-117	59.7072	0	0.000260629	0.000708911	0.0119014	0.188132	0.472266	0.963552	0.988524	0.989873
metabat_EN_56_norm_2	MAG-118	47.666	0	0.000949862	0.00264689	0.49668	0.740815	0.901648	0.995495	0.998582	0.998749
metabat_EN_56_norm_20	MAG-119	51.7822	0	0.000703494	0.00146414	0.295785	0.483982	0.791739	0.989367	0.996653	0.997047
metabat_EN_56_norm_28	MAG-120	51.7237	0	0.000703494	0.00146414	0.295785	0.483982	0.791739	0.989367	0.996653	0.997047
metabat_EN_56_norm_29	MAG-121	50.4816	0	0.000762022	0.00172194	0.326888	0.554654	0.823242	0.991237	0.997242	0.997567
metabat_EN_56_norm_30	MAG-122	52.3561	0	0.000645052	0.00136259	0.268671	0.451341	0.776477	0.98837	0.99634	0.99677
metabat_EN_56_norm_35	MAG-123	42.432	0	0.00138238	0.217616	0.777007	0.903228	0.963993	0.998396	0.999495	0.999555
metabat_EN_56_norm_41	MAG-124	47.4955	0	0.000948074	0.00324243	0.512309	0.752058	0.9061	0.995722	0.998654	0.998812
metabat_EN_56_norm_48	MAG-125	52.1095	0	0.000681721	0.0014113	0.277194	0.461002	0.781171	0.988689	0.99644	0.996859
metabat_EN_56_norm_50	MAG-126	52.8292	0	0.000575602	0.00122423	0.244388	0.425085	0.76303	0.98748	0.99606	0.996523
metabat_EN_56_norm_60	MAG-127	50.4711	0	0.000762022	0.00172194	0.326888	0.554654	0.823242	0.991237	0.997242	0.997567
metabat_EN_56_norm_70	MAG-128	54.7367	0	0.000663877	0.00102683	0.188609	0.35657	0.709917	0.983809	0.994904	0.995503
metabat_EN_56_norm_78	MAG-129	58.9068	0	0.000238006	0.000670572	0.0204609	0.18399	0.494087	0.966972	0.989603	0.990825
metabat_EN_56_norm_89	MAG-130	51.5269	0	0.000701212	0.00151076	0.303744	0.496166	0.79718	0.989704	0.996759	0.99714
metabat_EN_56_norm_92	MAG-131	69.9927	0	0.000183221	0.00112987	0.00241242	0.0284146	0.242715	0.866783	0.957989	0.962921
metabat_EN_56_norm_93	MAG-132	46.6271	0	0.00115775	0.007417	0.5529	0.783791	0.918476	0.996326	0.998844	0.99898
metabat_EN_56_norm_94	MAG-133	52.9318	0	0.000571909	0.00119323	0.23958	0.419636	0.760146	0.987292	0.996	0.99647
metabat_EN_56_norm_97	MAG-134	38.9113	0.000130111	0.062388	0.447569	0.843038	0.93317	0.975114	0.998895	0.999652	0.999693
metabat_EN_56_trim_100	MAG-135	51.588	0	0.000701212	0.00151076	0.303744	0.496166	0.79718	0.989704	0.996759	0.99714
metabat_EN_56_trim_105	MAG-136	51.5759	0	0.000701212	0.00151076	0.303744	0.496166	0.79718	0.989704	0.996759	0.99714
metabat_EN_56_trim_111	MAG-137	57.0658	0	0.000313519	0.000707657	0.0295499	0.194143	0.557302	0.973894	0.991783	0.992749
metabat_EN_56_trim_119	MAG-138	56.1471	0	0.000397413	0.000751097	0.0475596	0.231454	0.609321	0.97751	0.992921	0.993753
metabat_EN_56_trim_135	MAG-139	62.1728	0	0.000231274	0.000698963	0.00237185	0.207571	0.420621	0.955104	0.985856	0.987519
metabat_EN_56_trim_139	MAG-140	51.0583	0	0.000699148	0.00159375	0.31438	0.5218	0.808796	0.990424	0.996987	0.997341
metabat_EN_56_trim_14	MAG-141	52.3047	0	0.000645052	0.00136259	0.268671	0.451341	0.776477	0.98837	0.99634	0.99677
metabat_EN_56_trim_17	MAG-142	54.0565	0	0.000646984	0.00117017	0.200683	0.37322	0.729122	0.985171	0.995333	0.995882
metabat_EN_56_trim_19	MAG-143	51.7856	0	0.000703494	0.00146414	0.295785	0.483982	0.791739	0.989367	0.996653	0.997047
metabat_EN_56_trim_25	MAG-144	39.5455	3.32702e-05	0.01983	0.330155	0.809157	0.918707	0.96973	0.998656	0.999577	0.999627
metabat_EN_56_trim_33	MAG-145	52.1642	0	0.000681721	0.0014113	0.277194	0.461002	0.781171	0.988689	0.99644	0.996859
metabat_EN_56_trim_34	MAG-146	57.4813	0	0.000229772	0.000635808	0.0300042	0.188519	0.5406	0.972481	0.991338	0.992356
metabat_EN_56_trim_35	MAG-147	38.4478	0.000277041	0.159396	0.566521	0.87687	0.947593	0.980478	0.999134	0.999727	0.99976
metabat_EN_56_trim_39	MAG-148	46.3823	0	0.00126116	0.0102898	0.566243	0.792881	0.922252	0.9965	0.998899	0.999028
metabat_EN_56_trim_42	MAG-149	50.9409	0	0.00070587	0.00161195	0.316126	0.526977	0.811158	0.990561	0.99703	0.997379
metabat_EN_56_trim_43	MAG-150	60.7136	0	0.000255341	0.000738665	0.00495179	0.194362	0.449688	0.960149	0.987452	0.988927
metabat_EN_56_trim_51	MAG-151	49.1219	0	0.000876958	0.00181043	0.359922	0.635529	0.854673	0.993087	0.997825	0.99808
metabat_EN_56_trim_54	MAG-152	55.4905	0	0.000477078	0.000810497	0.131227	0.307949	0.669945	0.981252	0.994099	0.994793
metabat_EN_56_trim_57	MAG-153	52.3183	0	0.000645052	0.00136259	0.268671	0.451341	0.776477	0.98837	0.99634	0.99677
metabat_EN_56_trim_58	MAG-154	39.0223	0.000112462	0.0515661	0.419158	0.834935	0.929715	0.973828	0.998838	0.999634	0.999677
metabat_EN_56_trim_6	MAG-155	50.8847	0	0.000717422	0.00163587	0.317924	0.532337	0.813585	0.990698	0.997073	0.997417
metabat_EN_56_trim_67	MAG-156	51.5721	0	0.000701212	0.00151076	0.303744	0.496166	0.79718	0.989704	0.996759	0.99714
metabat_EN_56_trim_69	MAG-157	51.6292	0	0.000703003	0.00149096	0.300054	0.490122	0.794469	0.989537	0.996707	0.997094
metabat_EN_56_trim_7	MAG-158	51.7556	0	0.000703494	0.00146414	0.295785	0.483982	0.791739	0.989367	0.996653	0.997047
metabat_EN_56_trim_70	MAG-159	59.3337	0	0.000250396	0.000677659	0.0163453	0.186342	0.483286	0.965255	0.989062	0.990348
metabat_EN_56_trim_72	MAG-160	51.8422	0	0.000700535	0.00144678	0.291266	0.477984	0.789051	0.989197	0.9966	0.997
metabat_EN_56_trim_79	MAG-161	48.2145	0	0.000982445	0.00205426	0.425221	0.697412	0.881699	0.994476	0.998262	0.998466
metabat_EN_56_trim_91	MAG-162	54.6712	0	0.000667136	0.00104914	0.190619	0.358902	0.712852	0.984018	0.99497	0.995561
metabat_EN_56_trim_93	MAG-163	78.4385	0	8.20614e-05	0.000205153	0.00103944	0.00585371	0.210802	0.761366	0.924736	0.933571
metabat_EN_56_trim_95	MAG-164	39.022	0.000112462	0.0515661	0.419158	0.834935	0.929715	0.973828	0.998838	0.999634	0.999677
metabat_EN_56_trim_99	MAG-165	55.0736	0	0.000561722	0.000889798	0.174021	0.343697	0.697569	0.982976	0.994642	0.995272
metabat_EN_57_norm_12	MAG-166	53.8562	0	0.000633353	0.00117269	0.206867	0.380491	0.735104	0.985578	0.995461	0.995995
metabat_EN_57_norm_13	MAG-167	68.4046	0	0.000191681	0.00115648	0.0024663	0.0801355	0.278864	0.888499	0.964833	0.968967
metabat_EN_57_trim_16	MAG-168	52.9219	0	0.000571909	0.00119323	0.23958	0.419636	0.760146	0.987292	0.996	0.99647
metabat_EN_57_trim_19	MAG-169	70.3141	0	0.000183762	0.0011332	0.00241953	0.0284141	0.241983	0.86639	0.957865	0.962811
metabat_EN_57_trim_26	MAG-170	73.934	0	0.000145297	0.000581189	0.00195243	0.00843633	0.209001	0.841535	0.950027	0.955893
metabat_EN_57_trim_33	MAG-171	56.2043	0	0.000385991	0.000745725	0.04214	0.224577	0.602048	0.977041	0.992774	0.993623
metabat_EN_58_norm_25	MAG-172	67.9862	0	0.000183342	0.00107714	0.00238918	0.119677	0.307832	0.899981	0.968465	0.972172
metabat_EN_58_trim_1	MAG-173	72.3402	0	0.000147877	0.000788676	0.00211957	0.0236931	0.220977	0.856642	0.954791	0.960098
metabat_EN_58_trim_12	MAG-174	54.3818	0	0.000662227	0.0011622	0.194297	0.364653	0.720631	0.984579	0.995147	0.995717
metabat_EN_58_trim_13	MAG-175	60.1572	0	0.000258208	0.000722548	0.00837548	0.190327	0.462511	0.962072	0.988057	0.989461
metabat_EN_58_trim_14	MAG-176	48.8629	0	0.000934003	0.00183655	0.377096	0.656092	0.86309	0.993527	0.997963	0.998203
metabat_EN_58_trim_15	MAG-177	54.8424	0	0.000648385	0.00099419	0.185245	0.353357	0.706475	0.983568	0.994828	0.995436
metabat_EN_58_trim_16	MAG-178	54.5625	0	0.00066817	0.00108262	0.192029	0.360929	0.715551	0.98421	0.99503	0.995614
metabat_EN_58_trim_18	MAG-179	62.7732	0	0.000158955	0.000625042	0.00194787	0.21357	0.410601	0.952931	0.985171	0.986915
metabat_EN_58_trim_19	MAG-180	60.6417	0	0.000253303	0.00073277	0.00539174	0.193558	0.45187	0.960467	0.987552	0.989015
metabat_EN_58_trim_29	MAG-181	69.4832	0	0.000182886	0.0011278	0.002408	0.0283931	0.243087	0.867026	0.958066	0.962988
metabat_EN_58_trim_31	MAG-182	60.6081	0	0.000253303	0.00073277	0.00539174	0.193558	0.45187	0.960467	0.987552	0.989015
metabat_EN_58_trim_35	MAG-183	63.2825	0	0.00014061	0.000615871	0.0017295	0.219697	0.404194	0.950871	0.984522	0.986341
metabat_EN_58_trim_36	MAG-184	69.926	0	0.000183221	0.00112987	0.00241242	0.0284146	0.242715	0.866783	0.957989	0.962921
metabat_EN_58_trim_5	MAG-185	56.0361	0	0.000408853	0.00075858	0.0548581	0.239457	0.616932	0.978001	0.993076	0.99389
metabat_EN_59_norm_12	MAG-186	54.832	0	0.000648385	0.00099419	0.185245	0.353357	0.706475	0.983568	0.994828	0.995436
metabat_EN_59_norm_13	MAG-187	61.4978	0	0.000227689	0.000700024	0.00315374	0.20058	0.433836	0.957659	0.986668	0.988235
metabat_EN_59_trim_12	MAG-188	73.4765	0	0.000158284	0.000633134	0.00198734	0.0112909	0.210218	0.846553	0.951609	0.95729
metabat_EN_59_trim_20	MAG-189	98.0211	0	0	0	0.000178987	0.000536961	0.00190919	0.0295328	0.674065	0.71028
metabat_EN_59_trim_23	MAG-190	57.2697	0	0.000259076	0.000660721	0.0297846	0.191014	0.548599	0.973194	0.991562	0.992554
metabat_EN_59_trim_28	MAG-191	44.0631	0	0.00112217	0.101275	0.718896	0.874942	0.9535	0.997916	0.999344	0.999421
metabat_EN_59_trim_31	MAG-192	83.9511	0	7.63806e-05	0.000127301	0.000585584	0.00229142	0.0524225	0.555796	0.859893	0.87634
metabat_EN_59_trim_9	MAG-193	48.6603	0	0.000993287	0.00189162	0.389969	0.669779	0.868866	0.993826	0.998057	0.998286
metabat_EN_81_norm_6	MAG-194	66.629	0	0.000180818	0.00087763	0.00207279	0.207213	0.371648	0.923002	0.975726	0.97858
metabat_EN_81_trim_1	MAG-195	93.9407	0	0	0.000101353	0.000506765	0.00101353	0.00633457	0.126945	0.721178	0.753864
metabat_EN_81_trim_7	MAG-196	57.67	0	0.000211518	0.000623251	0.0296077	0.186246	0.532697	0.971768	0.991113	0.992158
metabat_EN_81_trim_8	MAG-197	49.2755	0	0.000869744	0.00181291	0.355028	0.628841	0.851989	0.992944	0.99778	0.998041
metabat_EN_82_norm_2	MAG-198	67.0029	0	0.000175755	0.000926278	0.00216131	0.187773	0.357519	0.917067	0.973855	0.976929
metabat_EN_82_norm_5	MAG-199	62.4189	0	0.000218461	0.000686969	0.00214776	0.210515	0.415558	0.954015	0.985513	0.987216
metabat_EN_82_norm_9	MAG-200	70.2611	0	0.000183555	0.00113192	0.00241681	0.0284128	0.242224	0.86654	0.957912	0.962853
metabat_EN_83_norm_14	MAG-201	72.1025	0	0.000146383	0.000845769	0.00217948	0.0251128	0.223381	0.85809	0.955247	0.960501
metabat_EN_83_norm_5	MAG-202	99.0054	0	0	0	0.000185277	0.000370553	0.00148221	0.0166131	0.664834	0.700408
metabat_EN_84_norm_5	MAG-203	94.2114	0	0	0.000102538	0.000512689	0.00102538	0.00599846	0.118124	0.717918	0.750987
metabat_EN_85_norm_14	MAG-204	70.9569	0	0.00016285	0.00110893	0.00240398	0.0282118	0.237854	0.864679	0.957326	0.962335
metabat_EN_85_norm_15	MAG-205	56.9936	0	0.000325584	0.000714516	0.029494	0.196197	0.56184	0.974239	0.991891	0.992845
metabat_EN_85_norm_20	MAG-206	56.6036	0	0.000368121	0.000747525	0.0307515	0.204364	0.57672	0.975337	0.992237	0.99315
metabat_EN_85_trim_1	MAG-207	63.9333	0	0.000133715	0.000644263	0.00172918	0.224954	0.393566	0.946918	0.983273	0.98524
metabat_EN_85_trim_11	MAG-208	79.3409	0	6.06612e-05	9.09918e-05	0.000864422	0.00574765	0.192948	0.735411	0.916545	0.926342
metabat_EN_85_trim_27	MAG-209	75.6012	0	9.24566e-05	0.000544466	0.00194159	0.00733489	0.213421	0.820737	0.943468	0.950104

## Sheet: GTDB
rMAg_Name	MAG_Number	classification	fastani_reference	fastani_reference_radius	fastani_taxonomy	fastani_ani	fastani_af	closest_placement_reference	closest_placement_radius	closest_placement_taxonomy	closest_placement_ani	closest_placement_af	pplacer_taxonomy	classification_method	note	other_related_references(genome_id,species_name,radius,ANI,AF)	msa_percent	translation_table	red_value	warnings
maxbin_EN_24_trim_049	MAG-014	d__Bacteria;p__Chloroflexota;c__Dehalococcoidia;o__UBA3495;f__UBA3495;g__UBA9611;s__	N/A	N/A	N/A	N/A	N/A	GCA_002697005.1	95	d__Bacteria;p__Chloroflexota;c__Dehalococcoidia;o__UBA3495;f__UBA3495;g__UBA9611;s__UBA9611 sp002697005	97.79	0.5	d__Bacteria;p__Chloroflexota;c__Dehalococcoidia;o__UBA3495;f__UBA3495;g__UBA9611;s__	taxonomic classification defined by topology and ANI	N/A	GCA_009391975.1, s__UBA9611 sp009391975, 95.0, 78.64, 0.32; GCA_009392075.1, s__UBA9611 sp009392075, 95.0, 78.6, 0.31; GCA_002328185.1, s__UBA9611 sp002328185, 95.0, 78.49, 0.48; GCA_002746355.1, s__UBA9611 sp002746355, 95.0, 78.49, 0.45; GCA_002698265.1, s__UBA9611 sp002698265, 95.0, 77.94, 0.32; GCA_002816355.1, s__UBA9611 sp002816355, 95.0, 77.81, 0.22; GCA_012959605.1, s__UBA9611 sp012959605,…	52.05	11	0.99888	Genome has more than 10.0% of markers with multiple hits
metabat_EN_25_trim_15	MAG-079	d__Bacteria;p__Marinisomatota;c__Marinisomatia;o__Marinisomatales;f__UBA1611;g__GCA-002717915;s__	N/A	N/A	N/A	N/A	N/A	GCA_002717915.1	95	d__Bacteria;p__Marinisomatota;c__Marinisomatia;o__Marinisomatales;f__UBA1611;g__GCA-002717915;s__GCA-002717915 sp002717915	96.98	0.48	d__Bacteria;p__Marinisomatota;c__Marinisomatia;o__Marinisomatales;f__UBA1611;g__;s__	taxonomic classification defined by topology and ANI	N/A	N/A	53.11	11	0.984225	Genome has more than 10.0% of markers with multiple hits
maxbin_EN_25_norm_009	MAG-016	d__Bacteria;p__SAR324;c__SAR324;o__SAR324;f__NAC60-12;g__Arctic96AD-7;s__	N/A	N/A	N/A	N/A	N/A	N/A	N/A	N/A	N/A	N/A	d__Bacteria;p__SAR324;c__SAR324;o__SAR324;f__NAC60-12;g__Arctic96AD-7;s__	taxonomic classification defined by topology and ANI	N/A	GCA_902562015.1, s__Arctic96AD-7 sp902562015, 95.0, 85.44, 0.49; GCA_902564345.1, s__Arctic96AD-7 sp902564345, 95.0, 82.52, 0.51; GCA_002716165.1, s__Arctic96AD-7 sp002716165, 95.0, 82.3, 0.43; GCA_001627865.1, s__Arctic96AD-7 sp001627865, 95.0, 80.51, 0.81; GCA_002082305.1, s__Arctic96AD-7 sp002082305, 95.0, 77.82, 0.3; GCA_902513935.1, s__Arctic96AD-7 sp902513935, 95.0, 77.72, 0.11; GCA_0002133…	49.75	11	0.942573	Genome has more than 10.8% of markers with multiple hits
maxbin_EN_51_trim_095	MAG-018	d__Bacteria;p__Cyanobacteria;c__Cyanobacteriia;o__PCC-6307;f__Cyanobiaceae;g__Synechococcus_E;s__	N/A	N/A	N/A	N/A	N/A	N/A	N/A	N/A	N/A	N/A	d__Bacteria;p__Cyanobacteria;c__Cyanobacteriia;o__PCC-6307;f__Cyanobiaceae;g__Synechococcus_E;s__	taxonomic classification defined by topology and ANI	N/A	GCF_014279895.1, s__Synechococcus_E sp002724845, 95.0, 94.29, 0.97; GCF_000161795.2, s__Synechococcus_E sp000161795, 95.0, 93.15, 0.93; GCF_000012625.1, s__Synechococcus_E sp000012625, 95.0, 92.31, 0.97; GCA_013911515.1, s__Synechococcus_E sp013911515, 95.0, 90.89, 0.93; GCF_000737595.1, s__Synechococcus_E sp000737595, 95.0, 88.79, 0.93; GCF_014280195.1, s__Synechococcus_E sp014280195, 95.0, 87.9…	40.28	11	0.950246	Genome not assigned to closest species as it falls outside its pre-defined ANI radius
metabat_EN_53_trim_19	MAG-091	d__Bacteria;p__Proteobacteria;c__Alphaproteobacteria;o__Rhodobacterales;f__Rhodobacteraceae;g__MED-G52;s__	N/A	N/A	N/A	N/A	N/A	N/A	N/A	N/A	N/A	N/A	d__Bacteria;p__Proteobacteria;c__Alphaproteobacteria;o__Rhodobacterales;f__Rhodobacteraceae;g__MED-G52;s__	taxonomic classification defined by topology and ANI	N/A	GCF_902554705.1, s__MED-G52 sp902554705, 95.0, 96.13, 0.59; GCF_902573175.1, s__MED-G52 sp902573175, 95.0, 95.69, 0.42; GCF_902534325.1, s__MED-G52 sp902534325, 95.0, 93.88, 0.66; GCF_902543185.1, s__MED-G52 sp902543185, 95.0, 92.4, 0.63; GCF_902606585.1, s__MED-G52 sp902606585, 95.0, 91.61, 0.48; GCF_902632125.1, s__MED-G52 sp902632125, 95.0, 85.4, 0.5; GCA_003332035.1, s__MED-G52 sp003332035, 9…	29.68	11	0.994827	Genome not assigned to closest species as it falls outside its pre-defined ANI radius
metabat_EN_54_trim_23	MAG-101	d__Bacteria;p__SAR324;c__SAR324;o__SAR324;f__NAC60-12;g__Arctic96AD-7;s__	N/A	N/A	N/A	N/A	N/A	N/A	N/A	N/A	N/A	N/A	d__Bacteria;p__SAR324;c__SAR324;o__SAR324;f__NAC60-12;g__Arctic96AD-7;s__	taxonomic classification defined by topology and ANI	N/A	GCA_902562015.1, s__Arctic96AD-7 sp902562015, 95.0, 85.93, 0.52; GCA_902564345.1, s__Arctic96AD-7 sp902564345, 95.0, 82.85, 0.53; GCA_002716165.1, s__Arctic96AD-7 sp002716165, 95.0, 82.3, 0.5; GCA_001627865.1, s__Arctic96AD-7 sp001627865, 95.0, 80.51, 0.67; GCA_902513935.1, s__Arctic96AD-7 sp902513935, 95.0, 77.69, 0.09; GCA_002082305.1, s__Arctic96AD-7 sp002082305, 95.0, 77.27, 0.3; GCA_00021333…	32	11	0.949434	Genome not assigned to closest species as it falls outside its pre-defined ANI radius
metabat_EN_54_trim_32	MAG-104	d__Bacteria;p__SAR324;c__SAR324;o__SAR324;f__NAC60-12;g__Arctic96AD-7;s__	N/A	N/A	N/A	N/A	N/A	N/A	N/A	N/A	N/A	N/A	d__Bacteria;p__SAR324;c__SAR324;o__SAR324;f__NAC60-12;g__Arctic96AD-7;s__	taxonomic classification defined by topology and ANI	N/A	GCA_902513935.1, s__Arctic96AD-7 sp902513935, 95.0, 86.08, 0.13; GCA_902562015.1, s__Arctic96AD-7 sp902562015, 95.0, 84.57, 0.37; GCA_000213335.2, s__Arctic96AD-7 sp000213335, 95.0, 83.41, 0.13; GCA_002082305.1, s__Arctic96AD-7 sp002082305, 95.0, 82.59, 0.25; GCA_002716165.1, s__Arctic96AD-7 sp002716165, 95.0, 81.63, 0.33; GCA_902564345.1, s__Arctic96AD-7 sp902564345, 95.0, 81.45, 0.38; GCA_00162…	30.51	11	0.902157	Genome not assigned to closest species as it falls outside its pre-defined ANI radius
metabat_EN_55_trim_7	MAG-111	d__Bacteria;p__SAR324;c__SAR324;o__SAR324;f__NAC60-12;g__Arctic96AD-7;s__	N/A	N/A	N/A	N/A	N/A	N/A	N/A	N/A	N/A	N/A	d__Bacteria;p__SAR324;c__SAR324;o__SAR324;f__NAC60-12;g__Arctic96AD-7;s__	taxonomic classification defined by topology and ANI	N/A	GCA_002082305.1, s__Arctic96AD-7 sp002082305, 95.0, 82.36, 0.65; GCA_000213335.2, s__Arctic96AD-7 sp000213335, 95.0, 81.87, 0.37; GCA_902513935.1, s__Arctic96AD-7 sp902513935, 95.0, 81.26, 0.33; GCA_012964265.1, s__Arctic96AD-7 sp012964265, 95.0, 78.97, 0.43; GCA_014381795.1, s__Arctic96AD-7 sp014381795, 95.0, 78.54, 0.29; GCA_002685535.1, s__Arctic96AD-7 sp002685535, 95.0, 78.28, 0.41; GCA_90256…	68.27	11	0.929215	Genome not assigned to closest species as it falls outside its pre-defined ANI radius
metabat_EN_57_trim_26	MAG-170	d__Bacteria;p__Actinobacteriota;c__Acidimicrobiia;o__Acidimicrobiales;f__MedAcidi-G1;g__UBA9410;s__	N/A	N/A	N/A	N/A	N/A	N/A	N/A	N/A	N/A	N/A	d__Bacteria;p__Actinobacteriota;c__Acidimicrobiia;o__Acidimicrobiales;f__MedAcidi-G1;g__UBA9410;s__	taxonomic classification defined by topology and ANI	N/A	GCA_012961035.1, s__UBA9410 sp012961035, 95.0, 84.81, 0.81; GCA_014240365.1, s__UBA9410 sp014240365, 95.0, 83.02, 0.8; GCA_014239855.1, s__UBA9410 sp014239855, 95.0, 80.91, 0.67; GCA_002727895.1, s__UBA9410 sp002727895, 95.0, 80.76, 0.62; GCA_014237715.1, s__UBA9410 sp014237715, 95.0, 79.86, 0.63; GCA_002717365.1, s__UBA9410 sp002717365, 95.0, 79.6, 0.55; GCA_003541675.1, s__UBA9410 sp003541675, …	90.91	11	0.950791	Genome not assigned to closest species as it falls outside its pre-defined ANI radius
metabat_EN_85_norm_15	MAG-205	d__Bacteria;p__SAR324;c__SAR324;o__SAR324;f__NAC60-12;g__Arctic96AD-7;s__	N/A	N/A	N/A	N/A	N/A	N/A	N/A	N/A	N/A	N/A	d__Bacteria;p__SAR324;c__SAR324;o__SAR324;f__NAC60-12;g__Arctic96AD-7;s__	taxonomic classification defined by topology and ANI	N/A	GCA_902562015.1, s__Arctic96AD-7 sp902562015, 95.0, 84.9, 0.42; GCA_902564345.1, s__Arctic96AD-7 sp902564345, 95.0, 81.81, 0.44; GCA_902513935.1, s__Arctic96AD-7 sp902513935, 95.0, 81.48, 0.12; GCA_002716165.1, s__Arctic96AD-7 sp002716165, 95.0, 81.47, 0.4; GCA_000213335.2, s__Arctic96AD-7 sp000213335, 95.0, 81.02, 0.15; GCA_001627865.1, s__Arctic96AD-7 sp001627865, 95.0, 80.57, 0.69; GCA_0020823…	52.87	11	0.945175	Genome not assigned to closest species as it falls outside its pre-defined ANI radius
metabat_EN_56_trim_43	MAG-150	d__Bacteria;p__Proteobacteria;c__Gammaproteobacteria;o__Arenicellales;f__UBA868;g__REDSEA-S09-B13;s__	N/A	N/A	N/A	N/A	N/A	GCA_002456995.1	95	d__Bacteria;p__Proteobacteria;c__Gammaproteobacteria;o__Arenicellales;f__UBA868;g__REDSEA-S09-B13;s__REDSEA-S09-B13 sp002456995	96.53	0.51	d__Bacteria;p__Proteobacteria;c__Gammaproteobacteria;o__Arenicellales;f__UBA868;g__REDSEA-S09-B13;s__	taxonomic classification defined by topology and ANI	N/A	GCA_002731295.1, s__REDSEA-S09-B13 sp002731295, 95.0, 92.91, 0.76; GCA_001629395.1, s__REDSEA-S09-B13 sp001629395, 95.0, 90.93, 0.77; GCA_003447825.1, s__REDSEA-S09-B13 sp003447825, 95.0, 89.29, 0.86	60.91	11	0.989713	Genome not assigned to closest species as it falls outside its pre-defined ANI radius
metabat_EN_23_trim_15	MAG-067	d__Bacteria;p__Proteobacteria;c__Alphaproteobacteria;o__Rhodobacterales;f__Rhodobacteraceae;g__MED-G52;s__	N/A	N/A	N/A	N/A	N/A	GCF_902573175.1	95	d__Bacteria;p__Proteobacteria;c__Alphaproteobacteria;o__Rhodobacterales;f__Rhodobacteraceae;g__MED-G52;s__MED-G52 sp902573175	95.31	0.5	d__Bacteria;p__Proteobacteria;c__Alphaproteobacteria;o__Rhodobacterales;f__Rhodobacteraceae;g__MED-G52;s__	taxonomic classification defined by topology and ANI	N/A	GCF_902554705.1, s__MED-G52 sp902554705, 95.0, 95.85, 0.64; GCF_902534325.1, s__MED-G52 sp902534325, 95.0, 93.94, 0.66; GCF_902543185.1, s__MED-G52 sp902543185, 95.0, 92.57, 0.67; GCF_902606585.1, s__MED-G52 sp902606585, 95.0, 92.36, 0.49; GCF_902632125.1, s__MED-G52 sp902632125, 95.0, 85.33, 0.51; GCA_003332035.1, s__MED-G52 sp003332035, 95.0, 84.76, 0.59; GCA_001627375.1, s__MED-G52 sp001627375…	42.35	11	0.995196	Genome not assigned to closest species as it falls outside its pre-defined ANI radius
metabat_EN_57_trim_19	MAG-169	d__Bacteria;p__Proteobacteria;c__Gammaproteobacteria;o__Pseudomonadales;f__Pseudohongiellaceae;g__UBA9145;s__	N/A	N/A	N/A	N/A	N/A	GCA_002694855.1	95	d__Bacteria;p__Proteobacteria;c__Gammaproteobacteria;o__Pseudomonadales;f__Pseudohongiellaceae;g__UBA9145;s__UBA9145 sp002694855	94.99	0.76	d__Bacteria;p__Proteobacteria;c__Gammaproteobacteria;o__Pseudomonadales;f__Pseudohongiellaceae;g__UBA9145;s__	taxonomic classification defined by topology and ANI	N/A	GCA_002712055.1, s__UBA9145 sp002712055, 95.0, 81.97, 0.65; GCA_012960305.1, s__UBA9145 sp012960305, 95.0, 80.75, 0.09; GCA_002731775.1, s__UBA9145 sp002731775, 95.0, 78.14, 0.08; GCA_002377605.1, s__UBA9145 sp002377605, 95.0, 77.84, 0.06; GCA_902597095.1, s__UBA9145 sp902597095, 95.0, 77.61, 0.02; GCA_002727755.1, s__UBA9145 sp002727755, 95.0, 77.56, 0.02; GCA_002457215.1, s__UBA9145 sp002457215…	89.72	11	0.992305	Genome not assigned to closest species as it falls outside its pre-defined ANI radius
metabat_EN_25_trim_11	MAG-078	d__Bacteria;p__Nitrospinota;c__Nitrospinia;o__Nitrospinales;f__Nitrospinaceae;g__SCGCAAA288-L16;s__	N/A	N/A	N/A	N/A	N/A	GCA_000372225.1	95	d__Bacteria;p__Nitrospinota;c__Nitrospinia;o__Nitrospinales;f__Nitrospinaceae;g__SCGCAAA288-L16;s__SCGCAAA288-L16 sp000372225	94.45	0.69	d__Bacteria;p__Nitrospinota;c__Nitrospinia;o__Nitrospinales;f__Nitrospinaceae;g__SCGCAAA288-L16;s__	taxonomic classification defined by topology and ANI	N/A	GCA_003451695.1, s__SCGCAAA288-L16 sp003451695, 95.0, 76.37, 0.14; GCA_002731985.1, s__SCGCAAA288-L16 sp002731985, 95.0, 76.35, 0.11	49.55	11	0.965203	Genome not assigned to closest species as it falls outside its pre-defined ANI radius
metabat_EN_24_norm_1	MAG-072	d__Bacteria;p__Actinobacteriota;c__Acidimicrobiia;o__Acidimicrobiales;f__MedAcidi-G1;g__UBA9410;s__	N/A	N/A	N/A	N/A	N/A	GCA_002717365.1	95	d__Bacteria;p__Actinobacteriota;c__Acidimicrobiia;o__Acidimicrobiales;f__MedAcidi-G1;g__UBA9410;s__UBA9410 sp002717365	94.11	0.71	d__Bacteria;p__Actinobacteriota;c__Acidimicrobiia;o__Acidimicrobiales;f__MedAcidi-G1;g__UBA9410;s__	taxonomic classification defined by topology and ANI	N/A	GCA_014237715.1, s__UBA9410 sp014237715, 95.0, 79.4, 0.49; GCA_014239855.1, s__UBA9410 sp014239855, 95.0, 79.06, 0.55; GCA_002727895.1, s__UBA9410 sp002727895, 95.0, 78.93, 0.44; GCA_012961035.1, s__UBA9410 sp012961035, 95.0, 78.47, 0.58; GCA_002348705.1, s__UBA9410 sp002348705, 95.0, 78.44, 0.29; GCA_003541675.1, s__UBA9410 sp003541675, 95.0, 78.36, 0.29; GCA_002714485.1, s__UBA9410 sp002714485,…	32.38	11	0.992122	Genome not assigned to closest species as it falls outside its pre-defined ANI radius
metabat_EN_55_trim_13	MAG-108	d__Bacteria;p__Proteobacteria;c__Gammaproteobacteria;o__SAR86;f__SAR86;g__AEGEAN-183;s__	N/A	N/A	N/A	N/A	N/A	GCA_012965075.1	95	d__Bacteria;p__Proteobacteria;c__Gammaproteobacteria;o__SAR86;f__SAR86;g__AEGEAN-183;s__AEGEAN-183 sp012965075	94.1	0.78	d__Bacteria;p__Proteobacteria;c__Gammaproteobacteria;o__SAR86;f__SAR86;g__AEGEAN-183;s__	taxonomic classification defined by topology and ANI	N/A	GCA_001628005.1, s__AEGEAN-183 sp001628005, 95.0, 81.27, 0.73	58.47	11	0.98795	Genome not assigned to closest species as it falls outside its pre-defined ANI radius
metabat_EN_56_trim_6	MAG-155	d__Bacteria;p__Actinobacteriota;c__Actinomycetia;o__Nanopelagicales;f__Nanopelagicaceae;g__IMCC26077;s__	N/A	N/A	N/A	N/A	N/A	GCF_002284915.1	95	d__Bacteria;p__Actinobacteriota;c__Actinomycetia;o__Nanopelagicales;f__Nanopelagicaceae;g__IMCC26077;s__IMCC26077 sp002284915	94.01	0.94	d__Bacteria;p__Actinobacteriota;c__Actinomycetia;o__Nanopelagicales;f__Nanopelagicaceae;g__IMCC26077;s__	taxonomic classification defined by topology and ANI	N/A	GCA_005787645.1, s__IMCC26077 sp005787645, 95.0, 78.06, 0.35; GCA_009921625.1, s__IMCC26077 lacus_A, 95.0, 77.84, 0.25	31.19	11	0.989949	Genome not assigned to closest species as it falls outside its pre-defined ANI radius
metabat_EN_54_norm_14	MAG-097	d__Bacteria;p__Proteobacteria;c__Gammaproteobacteria;o__SAR86;f__SAR86;g__AEGEAN-183;s__	N/A	N/A	N/A	N/A	N/A	GCA_001628005.1	95	d__Bacteria;p__Proteobacteria;c__Gammaproteobacteria;o__SAR86;f__SAR86;g__AEGEAN-183;s__AEGEAN-183 sp001628005	93.76	0.88	d__Bacteria;p__Proteobacteria;c__Gammaproteobacteria;o__SAR86;f__SAR86;g__AEGEAN-183;s__	taxonomic classification defined by topology and ANI	N/A	GCA_012965075.1, s__AEGEAN-183 sp012965075, 95.0, 80.58, 0.56	58.09	11	0.988161	Genome not assigned to closest species as it falls outside its pre-defined ANI radius
metabat_EN_21_trim_23	MAG-055	d__Bacteria;p__Bacteroidota;c__Rhodothermia;o__Balneolales;f__Balneolaceae;g__UBA1275;s__	N/A	N/A	N/A	N/A	N/A	GCA_902529365.1	95	d__Bacteria;p__Bacteroidota;c__Rhodothermia;o__Balneolales;f__Balneolaceae;g__UBA1275;s__UBA1275 sp902529365	93.12	0.77	d__Bacteria;p__Bacteroidota;c__Rhodothermia;o__Balneolales;f__Balneolaceae;g__UBA1275;s__	taxonomic classification defined by topology and ANI	N/A	GCA_002457365.1, s__UBA1275 sp002457365, 95.0, 94.3, 0.84; GCA_002323515.1, s__UBA1275 sp002323515, 95.0, 92.56, 0.83; GCA_902529115.1, s__UBA1275 sp902529115, 95.0, 81.37, 0.58; GCA_002730655.1, s__UBA1275 sp002730655, 95.0, 81.3, 0.51; GCA_002348545.1, s__UBA1275 sp002348545, 95.0, 80.71, 0.59; GCA_002720745.1, s__UBA1275 sp002720745, 95.0, 80.66, 0.62; GCA_009926145.1, s__UBA1275 sp009926145, …	79.93	11	0.988722	Genome not assigned to closest species as it falls outside its pre-defined ANI radius
metabat_EN_59_norm_12	MAG-186	d__Bacteria;p__Proteobacteria;c__Gammaproteobacteria;o__Methylococcales;f__UBA2778;g__UBA1147;s__	N/A	N/A	N/A	N/A	N/A	GCA_002311315.1	95	d__Bacteria;p__Proteobacteria;c__Gammaproteobacteria;o__Methylococcales;f__UBA2778;g__UBA1147;s__UBA1147 sp002311315	92.88	0.95	d__Bacteria;p__Proteobacteria;c__Gammaproteobacteria;o__Methylococcales;f__UBA2778;g__;s__	taxonomic classification defined by topology and ANI	N/A	N/A	46.87	11	0.982445	Genome not assigned to closest species as it falls outside its pre-defined ANI radius
metabat_EN_59_trim_12	MAG-188	d__Bacteria;p__Actinobacteriota;c__Acidimicrobiia;o__Acidimicrobiales;f__MedAcidi-G1;g__UBA9410;s__	N/A	N/A	N/A	N/A	N/A	GCA_012961035.1	95	d__Bacteria;p__Actinobacteriota;c__Acidimicrobiia;o__Acidimicrobiales;f__MedAcidi-G1;g__UBA9410;s__UBA9410 sp012961035	92.78	0.87	d__Bacteria;p__Actinobacteriota;c__Acidimicrobiia;o__Acidimicrobiales;f__MedAcidi-G1;g__UBA9410;s__	taxonomic classification defined by topology and ANI	N/A	GCA_014240365.1, s__UBA9410 sp014240365, 95.0, 89.24, 0.87; GCA_014239855.1, s__UBA9410 sp014239855, 95.0, 80.73, 0.63; GCA_002727895.1, s__UBA9410 sp002727895, 95.0, 80.15, 0.61; GCA_014237715.1, s__UBA9410 sp014237715, 95.0, 80.04, 0.56; GCA_002717365.1, s__UBA9410 sp002717365, 95.0, 79.28, 0.48; GCA_003541675.1, s__UBA9410 sp003541675, 95.0, 79.02, 0.55; GCA_002714485.1, s__UBA9410 sp002714485…	87.81	11	0.984952	Genome not assigned to closest species as it falls outside its pre-defined ANI radius
metabat_EN_82_norm_9	MAG-200	d__Bacteria;p__Verrucomicrobiota;c__Verrucomicrobiae;o__Opitutales;f__DSM-45221;g__GCA-2690565;s__	N/A	N/A	N/A	N/A	N/A	GCA_011522825.1	95	d__Bacteria;p__Verrucomicrobiota;c__Verrucomicrobiae;o__Opitutales;f__DSM-45221;g__GCA-2690565;s__GCA-2690565 sp011522825	92.72	0.83	d__Bacteria;p__Verrucomicrobiota;c__Verrucomicrobiae;o__Opitutales;f__DSM-45221;g__GCA-2690565;s__	taxonomic classification defined by topology and ANI	N/A	GCA_002457235.1, s__GCA-2690565 sp002457235, 95.0, 81.64, 0.77	85.41	11	0.996232	Genome not assigned to closest species as it falls outside its pre-defined ANI radius
metabat_EN_53_trim_3	MAG-093	d__Bacteria;p__Actinobacteriota;c__Acidimicrobiia;o__Acidimicrobiales;f__MedAcidi-G1;g__MedAcidi-G2B;s__	N/A	N/A	N/A	N/A	N/A	GCA_000817115.1	95	d__Bacteria;p__Actinobacteriota;c__Acidimicrobiia;o__Acidimicrobiales;f__MedAcidi-G1;g__MedAcidi-G2B;s__MedAcidi-G2B sp000817115	92.49	0.79	d__Bacteria;p__Actinobacteriota;c__Acidimicrobiia;o__Acidimicrobiales;f__MedAcidi-G1;g__MedAcidi-G2B;s__	taxonomic classification defined by topology and ANI	N/A	GCF_902634555.1, s__MedAcidi-G2B sp902634555, 95.0, 91.63, 0.58; GCA_003215175.1, s__MedAcidi-G2B sp003215175, 95.0, 80.4, 0.42; GCA_012959995.1, s__MedAcidi-G2B sp012959995, 95.0, 77.58, 0.05	66.49	11	0.993708	Genome not assigned to closest species as it falls outside its pre-defined ANI radius
metabat_EN_56_trim_72	MAG-160	d__Bacteria;p__Proteobacteria;c__Gammaproteobacteria;o__Burkholderiales;f__Burkholderiaceae;g__CAINMN01;s__	N/A	N/A	N/A	N/A	N/A	GCA_005789825.1	95	d__Bacteria;p__Proteobacteria;c__Gammaproteobacteria;o__Burkholderiales;f__Burkholderiaceae;g__CAINMN01;s__CAINMN01 sp005789825	91.69	0.78	d__Bacteria;p__Proteobacteria;c__Gammaproteobacteria;o__Burkholderiales;f__Burkholderiaceae;g__CAINMN01;s__	taxonomic classification defined by topology and ANI	N/A	GCA_009925585.1, s__CAINMN01 sp009925585, 95.0, 83.03, 0.79; GCA_903887325.1, s__CAINMN01 sp903887325, 95.0, 80.31, 0.62; GCA_903956845.1, s__CAINMN01 sp903956845, 95.0, 79.36, 0.45; GCA_009693225.1, s__CAINMN01 sp009693225, 95.0, 79.19, 0.42; GCA_013205525.1, s__CAINMN01 sp013205525, 95.0, 77.99, 0.28; GCA_009927495.1, s__CAINMN01 sp009927495, 95.0, 77.96, 0.28; GCA_903850735.1, s__CAINMN01 sp90…	55.53	11	0.996428	Genome not assigned to closest species as it falls outside its pre-defined ANI radius
metabat_EN_22_trim_15	MAG-063	d__Bacteria;p__Proteobacteria;c__Gammaproteobacteria;o__Pseudomonadales;f__Pseudohongiellaceae;g__UBA9145;s__	N/A	N/A	N/A	N/A	N/A	GCA_002729315.1	95	d__Bacteria;p__Proteobacteria;c__Gammaproteobacteria;o__Pseudomonadales;f__Pseudohongiellaceae;g__UBA9145;s__UBA9145 sp002729315	91.54	0.79	d__Bacteria;p__Proteobacteria;c__Gammaproteobacteria;o__Pseudomonadales;f__Pseudohongiellaceae;g__UBA9145;s__	taxonomic classification defined by topology and ANI	N/A	GCA_002691885.1, s__UBA9145 sp002691885, 95.0, 92.16, 0.77; GCA_008081045.1, s__UBA9145 sp008081045, 95.0, 87.44, 0.88; GCA_902537815.1, s__UBA9145 sp902537815, 95.0, 87.1, 0.63; GCA_902597095.1, s__UBA9145 sp902597095, 95.0, 86.93, 0.7; GCA_003514305.1, s__UBA9145 sp003514305, 95.0, 79.02, 0.51; GCA_002719575.1, s__UBA9145 sp002719575, 95.0, 79.0, 0.48; GCA_002715615.1, s__UBA9145 sp002715615, 9…	80.76	11	0.99157	Genome not assigned to closest species as it falls outside its pre-defined ANI radius
metabat_EN_23_trim_31	MAG-069	d__Bacteria;p__Actinobacteriota;c__Acidimicrobiia;o__Acidimicrobiales;f__MedAcidi-G1;g__MedAcidi-G1;s__	N/A	N/A	N/A	N/A	N/A	GCA_002699555.1	95	d__Bacteria;p__Actinobacteriota;c__Acidimicrobiia;o__Acidimicrobiales;f__MedAcidi-G1;g__MedAcidi-G1;s__MedAcidi-G1 sp002699555	91.48	0.47	d__Bacteria;p__Actinobacteriota;c__Acidimicrobiia;o__Acidimicrobiales;f__MedAcidi-G1;g__MedAcidi-G1;s__	taxonomic classification defined by topology and ANI	N/A	GCA_002294285.1, s__MedAcidi-G1 sp002294285, 95.0, 94.71, 0.69; GCA_002730515.1, s__MedAcidi-G1 sp002730515, 95.0, 89.83, 0.43; GCA_002716285.1, s__MedAcidi-G1 sp002716285, 95.0, 82.9, 0.51; GCA_002299135.1, s__MedAcidi-G1 sp002299135, 95.0, 82.79, 0.48; GCA_002729765.1, s__MedAcidi-G1 sp002729765, 95.0, 82.78, 0.56; GCA_002721755.1, s__MedAcidi-G1 sp002721755, 95.0, 81.54, 0.54; GCA_003214465.1,…	30.26	11	0.988889	Genome not assigned to closest species as it falls outside its pre-defined ANI radius
metabat_EN_54_trim_9	MAG-105	d__Bacteria;p__Marinisomatota;c__Marinisomatia;o__Marinisomatales;f__Marinisomataceae;g__Marinisoma;s__	N/A	N/A	N/A	N/A	N/A	GCA_012963075.1	95	d__Bacteria;p__Marinisomatota;c__Marinisomatia;o__Marinisomatales;f__Marinisomataceae;g__Marinisoma;s__Marinisoma sp012963075	89.84	0.69	d__Bacteria;p__Marinisomatota;c__Marinisomatia;o__Marinisomatales;f__Marinisomataceae;g__Marinisoma;s__	taxonomic classification defined by topology and ANI	N/A	GCA_902575395.1, s__Marinisoma sp902575395, 95.0, 81.15, 0.54; GCA_002348725.1, s__Marinisoma sp002348725, 95.0, 81.13, 0.61; GCA_014240005.1, s__Marinisoma sp014240005, 95.0, 78.46, 0.42; GCA_002701645.1, s__Marinisoma sp002701645, 95.0, 78.0, 0.35; GCA_000494305.1, s__Marinisoma sp000494305, 95.0, 77.63, 0.32; GCA_000402755.1, s__Marinisoma sp000402755, 95.0, 77.4, 0.31; GCA_000402655.1, s__Mar…	67.38	11	0.970208	Genome not assigned to closest species as it falls outside its pre-defined ANI radius
metabat_EN_21_trim_39	MAG-058	d__Bacteria;p__Bacteroidota;c__Bacteroidia;o__Flavobacteriales;f__Flavobacteriaceae;g__UBA7446;s__	N/A	N/A	N/A	N/A	N/A	GCA_002478685.1	95	d__Bacteria;p__Bacteroidota;c__Bacteroidia;o__Flavobacteriales;f__Flavobacteriaceae;g__UBA7446;s__UBA7446 sp002478685	89.81	0.87	d__Bacteria;p__Bacteroidota;c__Bacteroidia;o__Flavobacteriales;f__Flavobacteriaceae;g__UBA7446;s__	taxonomic classification defined by topology and ANI	N/A	GCA_003331305.1, s__UBA7446 sp002470745, 95.0, 80.86, 0.69; GCA_009937085.1, s__UBA7446 sp009937085, 95.0, 80.65, 0.68; GCA_009886265.1, s__UBA7446 sp009886265, 95.0, 78.31, 0.36; GCA_002862705.1, s__UBA7446 sp002862705, 95.0, 78.12, 0.39; GCA_002862645.1, s__UBA7446 sp002862645, 95.0, 77.9, 0.31; GCA_002313325.1, s__UBA7446 sp002313325, 95.0, 77.52, 0.28; GCA_002698745.1, s__UBA7446 sp002698745,…	85.96	11	0.980251	Genome not assigned to closest species as it falls outside its pre-defined ANI radius
metabat_EN_56_norm_60	MAG-127	d__Bacteria;p__Actinobacteriota;c__Actinomycetia;o__Nanopelagicales;f__Nanopelagicaceae;g__IMCC26077;s__	N/A	N/A	N/A	N/A	N/A	GCA_009921625.1	95	d__Bacteria;p__Actinobacteriota;c__Actinomycetia;o__Nanopelagicales;f__Nanopelagicaceae;g__IMCC26077;s__IMCC26077 lacus_A	89.67	0.7	d__Bacteria;p__Actinobacteriota;c__Actinomycetia;o__Nanopelagicales;f__Nanopelagicaceae;g__IMCC26077;s__	taxonomic classification defined by topology and ANI	N/A	GCF_002284915.1, s__IMCC26077 sp002284915, 95.0, 79.26, 0.37; GCA_005787645.1, s__IMCC26077 sp005787645, 95.0, 78.29, 0.28	40.3	11	0.9832	Genome not assigned to closest species as it falls outside its pre-defined ANI radius
metabat_EN_24_norm_9	MAG-076	d__Bacteria;p__Actinobacteriota;c__Acidimicrobiia;o__Acidimicrobiales;f__MedAcidi-G1;g__UBA9410;s__	N/A	N/A	N/A	N/A	N/A	GCA_002717365.1	95	d__Bacteria;p__Actinobacteriota;c__Acidimicrobiia;o__Acidimicrobiales;f__MedAcidi-G1;g__UBA9410;s__UBA9410 sp002717365	89.37	0.71	d__Bacteria;p__Actinobacteriota;c__Acidimicrobiia;o__Acidimicrobiales;f__MedAcidi-G1;g__UBA9410;s__	taxonomic classification defined by topology and ANI	N/A	GCA_014239855.1, s__UBA9410 sp014239855, 95.0, 79.82, 0.61; GCA_002727895.1, s__UBA9410 sp002727895, 95.0, 79.81, 0.48; GCA_012961035.1, s__UBA9410 sp012961035, 95.0, 79.71, 0.57; GCA_014237715.1, s__UBA9410 sp014237715, 95.0, 79.59, 0.55; GCA_014240365.1, s__UBA9410 sp014240365, 95.0, 79.21, 0.5; GCA_003541675.1, s__UBA9410 sp003541675, 95.0, 78.99, 0.36; GCA_002714485.1, s__UBA9410 sp002714485,…	65.42	11	0.980329	Genome not assigned to closest species as it falls outside its pre-defined ANI radius
metabat_EN_56_norm_110	MAG-113	d__Bacteria;p__Cyanobacteria;c__Cyanobacteriia;o__PCC-6307;f__Cyanobiaceae;g__RGUW01;s__	N/A	N/A	N/A	N/A	N/A	GCA_010027605.1	95	d__Bacteria;p__Cyanobacteria;c__Cyanobacteriia;o__PCC-6307;f__Cyanobiaceae;g__RGUW01;s__RGUW01 sp010027605	88.82	0.76	d__Bacteria;p__Cyanobacteria;c__Cyanobacteriia;o__PCC-6307;f__Cyanobiaceae;g__;s__	taxonomic classification defined by topology and ANI	N/A	N/A	87.65	11	0.967217	Genome not assigned to closest species as it falls outside its pre-defined ANI radius
maxbin_EN_21_trim_018	MAG-004	d__Bacteria;p__Bacteroidota;c__Bacteroidia;o__Flavobacteriales;f__Flavobacteriaceae;g__UBA11891;s__	N/A	N/A	N/A	N/A	N/A	GCA_009886755.1	95	d__Bacteria;p__Bacteroidota;c__Bacteroidia;o__Flavobacteriales;f__Flavobacteriaceae;g__UBA11891;s__UBA11891 sp009886755	87.39	0.89	d__Bacteria;p__Bacteroidota;c__Bacteroidia;o__Flavobacteriales;f__Flavobacteriaceae;g__UBA11891;s__	taxonomic classification defined by topology and ANI	N/A	GCA_003533785.1, s__UBA11891 sp003533785, 95.0, 77.65, 0.23; GCA_011524905.1, s__UBA11891 sp011524905, 95.0, 77.41, 0.24	80.15	11	0.987883	Genome not assigned to closest species as it falls outside its pre-defined ANI radius
maxbin_EN_53_trim_095	MAG-026	d__Bacteria;p__Verrucomicrobiota;c__Verrucomicrobiae;o__Pedosphaerales;f__UBA1100;g__UBA1100;s__	N/A	N/A	N/A	N/A	N/A	GCA_011523245.1	95	d__Bacteria;p__Verrucomicrobiota;c__Verrucomicrobiae;o__Pedosphaerales;f__UBA1100;g__UBA1100;s__UBA1100 sp011523245	86.99	0.71	d__Bacteria;p__Verrucomicrobiota;c__Verrucomicrobiae;o__Pedosphaerales;f__UBA1100;g__UBA1100;s__	taxonomic classification defined by topology and ANI	N/A	GCA_003517285.1, s__UBA1100 sp003517285, 95.0, 88.93, 0.69; GCA_003509725.1, s__UBA1100 sp003509725, 95.0, 80.82, 0.17; GCA_002718935.1, s__UBA1100 sp002718935, 95.0, 79.57, 0.24; GCA_002719595.1, s__UBA1100 sp002719595, 95.0, 79.19, 0.09; GCA_902551155.1, s__UBA1100 sp902551155, 95.0, 79.02, 0.1; GCA_002710335.1, s__UBA1100 sp002710335, 95.0, 77.54, 0.06	56.68	11	0.97857	Genome not assigned to closest species as it falls outside its pre-defined ANI radius
maxbin_EN_23_trim_116	MAG-013	d__Bacteria;p__Verrucomicrobiota;c__Verrucomicrobiae;o__Pedosphaerales;f__UBA1100;g__UBA1100;s__	N/A	N/A	N/A	N/A	N/A	GCA_011523245.1	95	d__Bacteria;p__Verrucomicrobiota;c__Verrucomicrobiae;o__Pedosphaerales;f__UBA1100;g__UBA1100;s__UBA1100 sp011523245	86.96	0.7	d__Bacteria;p__Verrucomicrobiota;c__Verrucomicrobiae;o__Pedosphaerales;f__UBA1100;g__UBA1100;s__	taxonomic classification defined by topology and ANI	N/A	GCA_003517285.1, s__UBA1100 sp003517285, 95.0, 90.16, 0.69; GCA_002718935.1, s__UBA1100 sp002718935, 95.0, 79.96, 0.33; GCA_902551155.1, s__UBA1100 sp902551155, 95.0, 79.75, 0.05; GCA_002710335.1, s__UBA1100 sp002710335, 95.0, 79.48, 0.05; GCA_002719595.1, s__UBA1100 sp002719595, 95.0, 77.63, 0.08; GCA_003509725.1, s__UBA1100 sp003509725, 95.0, 77.35, 0.12	45.5	11	0.982824	Genome not assigned to closest species as it falls outside its pre-defined ANI radius
metabat_EN_56_norm_50	MAG-126	d__Bacteria;p__Proteobacteria;c__Gammaproteobacteria;o__Burkholderiales;f__Burkholderiaceae;g__UBA954;s__	N/A	N/A	N/A	N/A	N/A	GCA_009924525.1	95	d__Bacteria;p__Proteobacteria;c__Gammaproteobacteria;o__Burkholderiales;f__Burkholderiaceae;g__UBA954;s__UBA954 sp009924525	84.92	0.71	d__Bacteria;p__Proteobacteria;c__Gammaproteobacteria;o__Burkholderiales;f__Burkholderiaceae;g__UBA954;s__	taxonomic classification defined by topology and ANI	N/A	GCA_002293155.1, s__UBA954 sp002293155, 95.0, 76.22, 0.13	62.91	11	0.983779	Genome not assigned to closest species as it falls outside its pre-defined ANI radius
maxbin_EN_56_trim_119	MAG-034	d__Bacteria;p__Bacteroidota;c__Bacteroidia;o__Chitinophagales;f__Chitinophagaceae;g__JJ008;s__	N/A	N/A	N/A	N/A	N/A	GCA_003489485.1	95	d__Bacteria;p__Bacteroidota;c__Bacteroidia;o__Chitinophagales;f__Chitinophagaceae;g__JJ008;s__JJ008 sp003489485	83.48	0.71	d__Bacteria;p__Bacteroidota;c__Bacteroidia;o__Chitinophagales;f__Chitinophagaceae;g__JJ008;s__	taxonomic classification defined by topology and ANI	N/A	GCA_005791465.1, s__JJ008 sp005791465, 95.0, 76.56, 0.08; GCA_002352145.1, s__JJ008 sp002352145, 95.0, 76.31, 0.07; GCA_002378975.1, s__JJ008 sp002378975, 95.0, 76.16, 0.07; GCA_002342205.1, s__JJ008 sp002342205, 95.0, 76.1, 0.1; GCA_014190475.1, s__JJ008 sp014190475, 95.0, 75.89, 0.11; GCA_005789565.1, s__JJ008 sp005789565, 95.0, 75.88, 0.07; GCA_902826165.1, s__JJ008 sp902826165, 95.0, 75.77, 0…	68.65	11	0.992364	Genome not assigned to closest species as it falls outside its pre-defined ANI radius
metabat_EN_56_trim_111	MAG-137	d__Bacteria;p__Actinobacteriota;c__Acidimicrobiia;o__Acidimicrobiales;f__Ilumatobacteraceae;g__F1-20-MAGs119;s__	N/A	N/A	N/A	N/A	N/A	GCA_005787785.1	95	d__Bacteria;p__Actinobacteriota;c__Acidimicrobiia;o__Acidimicrobiales;f__Ilumatobacteraceae;g__F1-20-MAGs119;s__F1-20-MAGs119 sp005787785	82.55	0.66	d__Bacteria;p__Actinobacteriota;c__Acidimicrobiia;o__Acidimicrobiales;f__Ilumatobacteraceae;g__F1-20-MAGs119;s__	taxonomic classification defined by topology and ANI	N/A	GCA_009919275.1, s__F1-20-MAGs119 sp009919275, 95.0, 85.65, 0.6; GCA_903858075.1, s__F1-20-MAGs119 sp903858075, 95.0, 76.08, 0.07; GCA_013205145.1, s__F1-20-MAGs119 sp013205145, 95.0, 76.04, 0.07; GCA_009711295.1, s__F1-20-MAGs119 sp009711295, 95.0, 76.03, 0.09	66.15	11	0.978258	Genome not assigned to closest species as it falls outside its pre-defined ANI radius
metabat_EN_21_trim_15	MAG-053	d__Archaea;p__Thermoplasmatota;c__Poseidoniia_A;o__Poseidoniales;f__Poseidoniaceae;g__MGIIa-L1;s__	N/A	N/A	N/A	N/A	N/A	GCA_011526375.1	95	d__Archaea;p__Thermoplasmatota;c__Poseidoniia_A;o__Poseidoniales;f__Poseidoniaceae;g__MGIIa-L1;s__MGIIa-L1 sp011526375	82.26	0.75	d__Archaea;p__Thermoplasmatota;c__Poseidoniia_A;o__Poseidoniales;f__Poseidoniaceae;g__MGIIa-L1;s__	taxonomic classification defined by topology and ANI	N/A	GCA_013329295.1, s__MGIIa-L1 sp9596u, 95.0, 78.95, 0.43; GCA_002495945.1, s__MGIIa-L1 sp002495945, 95.0, 78.71, 0.35; GCA_002496955.1, s__MGIIa-L1 sp002496955, 95.0, 77.99, 0.22; GCA_002506025.1, s__MGIIa-L1 sp002506025, 95.0, 77.73, 0.27; GCA_013329355.1, s__MGIIa-L1 sp9354u, 95.0, 77.72, 0.24; GCA_002727485.1, s__MGIIa-L1 sp002727485, 95.0, 77.64, 0.11; GCA_013329925.1, s__MGIIa-L1 sp8734u, 95.…	70.61	11	0.98121	Genome not assigned to closest species as it falls outside its pre-defined ANI radius
metabat_EN_21_trim_45	MAG-059	d__Bacteria;p__Verrucomicrobiota;c__Verrucomicrobiae;o__Opitutales;f__DSM-45221;g__GCA-2690565;s__	N/A	N/A	N/A	N/A	N/A	GCA_011522825.1	95	d__Bacteria;p__Verrucomicrobiota;c__Verrucomicrobiae;o__Opitutales;f__DSM-45221;g__GCA-2690565;s__GCA-2690565 sp011522825	82.24	0.71	d__Bacteria;p__Verrucomicrobiota;c__Verrucomicrobiae;o__Opitutales;f__DSM-45221;g__GCA-2690565;s__	taxonomic classification defined by topology and ANI	N/A	GCA_002457235.1, s__GCA-2690565 sp002457235, 95.0, 83.1, 0.74	72.92	11	0.987688	Genome not assigned to closest species as it falls outside its pre-defined ANI radius
metabat_EN_56_trim_14	MAG-141	d__Bacteria;p__Proteobacteria;c__Gammaproteobacteria;o__Burkholderiales;f__Burkholderiaceae;g__RFTU01;s__	N/A	N/A	N/A	N/A	N/A	GCA_009918225.1	95	d__Bacteria;p__Proteobacteria;c__Gammaproteobacteria;o__Burkholderiales;f__Burkholderiaceae;g__RFTU01;s__RFTU01 sp009918225	81.89	0.64	d__Bacteria;p__Proteobacteria;c__Gammaproteobacteria;o__Burkholderiales;f__Burkholderiaceae;g__RFTU01;s__	taxonomic classification defined by topology and ANI	N/A	GCA_009923315.1, s__RFTU01 sp009923315, 95.0, 83.19, 0.72; GCA_009925955.1, s__RFTU01 sp009925955, 95.0, 82.34, 0.68	78.18	11	0.992749	Genome not assigned to closest species as it falls outside its pre-defined ANI radius
metabat_EN_21_norm_11	MAG-048	d__Bacteria;p__Proteobacteria;c__Gammaproteobacteria;o__Pseudomonadales;f__Porticoccaceae;g__HTCC2207;s__	N/A	N/A	N/A	N/A	N/A	GCA_002469845.1	95	d__Bacteria;p__Proteobacteria;c__Gammaproteobacteria;o__Pseudomonadales;f__Porticoccaceae;g__HTCC2207;s__HTCC2207 sp002469845	79.26	0.65	d__Bacteria;p__Proteobacteria;c__Gammaproteobacteria;o__Pseudomonadales;f__Porticoccaceae;g__HTCC2207;s__	taxonomic classification defined by topology and ANI	N/A	GCA_002334915.1, s__HTCC2207 sp002334915, 95.0, 77.14, 0.11; GCA_001438605.1, s__HTCC2207 sp001438605, 95.0, 77.03, 0.08; GCF_000511875.1, s__HTCC2207 sp000511875, 95.0, 76.99, 0.13; GCF_000153445.1, s__HTCC2207 sp000153445, 95.0, 76.97, 0.12; GCA_012960115.1, s__HTCC2207 sp012960115, 95.0, 76.88, 0.08; GCA_004211905.1, s__HTCC2207 sp004211905, 95.0, 76.83, 0.08; GCA_002335945.1, s__HTCC2207 sp00…	91.62	11	0.966384	Genome not assigned to closest species as it falls outside its pre-defined ANI radius
metabat_EN_24_norm_14	MAG-073	d__Bacteria;p__Nitrospinota;c__Nitrospinia;o__Nitrospinales;f__Nitrospinaceae;g__UBA8687;s__	N/A	N/A	N/A	N/A	N/A	GCA_009873655.1	95	d__Bacteria;p__Nitrospinota;c__Nitrospinia;o__Nitrospinales;f__Nitrospinaceae;g__UBA8687;s__UBA8687 sp009873655	79.09	0.74	d__Bacteria;p__Nitrospinota;c__Nitrospinia;o__Nitrospinales;f__Nitrospinaceae;g__UBA8687;s__	taxonomic classification defined by topology and ANI	N/A	GCA_002697825.1, s__UBA8687 sp002697825, 95.0, 80.13, 0.43; GCA_013349585.1, s__UBA8687 sp013349585, 95.0, 78.62, 0.48; GCA_002721515.1, s__UBA8687 sp002721515, 95.0, 78.17, 0.33	41.69	11	0.958086	Genome not assigned to closest species as it falls outside its pre-defined ANI radius
maxbin_EN_21_trim_053	MAG-005	d__Bacteria;p__Proteobacteria;c__Alphaproteobacteria;o__Puniceispirillales;f__Puniceispirillaceae;g__;s__	N/A	N/A	N/A	N/A	N/A	N/A	N/A	N/A	N/A	N/A	d__Bacteria;p__Proteobacteria;c__Alphaproteobacteria;o__Puniceispirillales;f__Puniceispirillaceae;g__;s__	taxonomic novelty determined using RED	N/A	N/A	75.4	11	0.87837	N/A
maxbin_EN_53_norm_018	MAG-025	d__Bacteria;p__Proteobacteria;c__Alphaproteobacteria;o__Rhodobacterales;f__Rhodobacteraceae;g__CACKLF01;s__	N/A	N/A	N/A	N/A	N/A	N/A	N/A	N/A	N/A	N/A	d__Bacteria;p__Proteobacteria;c__Alphaproteobacteria;o__Rhodobacterales;f__Rhodobacteraceae;g__CACKLF01;s__	ANI	N/A	GCA_002704385.2, s__CACKLF01 sp002704385, 95.0, 98.05, 0.12; GCA_002725175.2, s__CACKLF01 sp002725175, 95.0, 96.58, 0.12	19.12	11	0.979273	N/A
maxbin_EN_56_trim_153	MAG-036	d__Bacteria;p__Chloroflexota;c__Chloroflexia;o__Chloroflexales;f__Roseiflexaceae;g__UBA965;s__	N/A	N/A	N/A	N/A	N/A	N/A	N/A	N/A	N/A	N/A	d__Bacteria;p__Chloroflexota;c__Chloroflexia;o__Chloroflexales;f__Roseiflexaceae;g__UBA965;s__	ANI	N/A	GCA_002292925.1, s__UBA965 sp002292925, 95.0, 77.29, 0.22; GCA_903889425.1, s__UBA965 sp903889425, 95.0, 77.22, 0.21; GCA_903932805.1, s__UBA965 sp903932805, 95.0, 76.91, 0.1; GCA_003670675.1, s__UBA965 sp003670675, 95.0, 76.84, 0.14; GCA_903868295.1, s__UBA965 sp903868295, 95.0, 76.83, 0.09	68.29	11	0.953751	N/A
maxbin_EN_57_trim_024	MAG-038	d__Bacteria;p__Actinobacteriota;c__Acidimicrobiia;o__Acidimicrobiales;f__MedAcidi-G1;g__;s__	N/A	N/A	N/A	N/A	N/A	N/A	N/A	N/A	N/A	N/A	d__Bacteria;p__Actinobacteriota;c__Acidimicrobiia;o__Acidimicrobiales;f__MedAcidi-G1;g__;s__	taxonomic novelty determined using RED	N/A	N/A	52.31	11	0.854081	N/A
maxbin_EN_58_trim_008	MAG-040	d__Bacteria;p__Marinisomatota;c__Marinisomatia;o__Marinisomatales;f__TCS55;g__UBA2126;s__	N/A	N/A	N/A	N/A	N/A	N/A	N/A	N/A	N/A	N/A	d__Bacteria;p__Marinisomatota;c__Marinisomatia;o__Marinisomatales;f__TCS55;g__UBA2126;s__	ANI	N/A	GCA_012964125.1, s__UBA2126 sp012964125, 95.0, 98.76, 0.05; GCA_002713385.1, s__UBA2126 sp002713385, 95.0, 96.25, 0.05; GCF_004124535.1, s__UBA2126 sp004124535, 95.0, 95.91, 0.06; GCA_014381755.1, s__UBA2126 sp014381755, 95.0, 81.27, 0.04; GCF_004124385.1, s__UBA2126 sp004124385, 95.0, 80.14, 0.03; GCA_002256485.1, s__UBA2126 sp002256485, 95.0, 79.91, 0.03; GCA_002436185.1, s__UBA2126 sp002436185…	26.21	11	0.87963	N/A
maxbin_EN_84_norm_001	MAG-045	d__Bacteria;p__SAR324;c__SAR324;o__SAR324;f__NAC60-12;g__Arctic96AD-7;s__	N/A	N/A	N/A	N/A	N/A	N/A	N/A	N/A	N/A	N/A	d__Bacteria;p__SAR324;c__SAR324;o__SAR324;f__NAC60-12;g__Arctic96AD-7;s__	ANI	N/A	GCA_902562015.1, s__Arctic96AD-7 sp902562015, 95.0, 87.66, 0.31; GCA_902564345.1, s__Arctic96AD-7 sp902564345, 95.0, 83.69, 0.34; GCA_002716165.1, s__Arctic96AD-7 sp002716165, 95.0, 83.44, 0.33; GCA_003212435.1, s__Arctic96AD-7 sp003212435, 95.0, 82.13, 0.09; GCA_001627865.1, s__Arctic96AD-7 sp001627865, 95.0, 81.02, 0.47; GCA_000213335.2, s__Arctic96AD-7 sp000213335, 95.0, 80.4, 0.1; GCA_0020823…	35.66	11	0.947851	N/A
maxbin_EN_84_trim_002	MAG-046	d__Bacteria;p__SAR324;c__SAR324;o__SAR324;f__NAC60-12;g__Arctic96AD-7;s__	N/A	N/A	N/A	N/A	N/A	N/A	N/A	N/A	N/A	N/A	d__Bacteria;p__SAR324;c__SAR324;o__SAR324;f__NAC60-12;g__Arctic96AD-7;s__	ANI	N/A	GCA_902562015.1, s__Arctic96AD-7 sp902562015, 95.0, 86.91, 0.3; GCA_000213335.2, s__Arctic96AD-7 sp000213335, 95.0, 83.46, 0.06; GCA_902564345.1, s__Arctic96AD-7 sp902564345, 95.0, 83.06, 0.33; GCA_902590435.1, s__Arctic96AD-7 sp902590435, 95.0, 82.63, 0.02; GCA_002716165.1, s__Arctic96AD-7 sp002716165, 95.0, 82.35, 0.28; GCA_001627865.1, s__Arctic96AD-7 sp001627865, 95.0, 81.26, 0.57; GCA_902513…	46.22	11	0.948187	N/A
metabat_EN_21_trim_28	MAG-056	d__Bacteria;p__Proteobacteria;c__Gammaproteobacteria;o__Pseudomonadales;f__Halieaceae;g__Luminiphilus;s__	N/A	N/A	N/A	N/A	N/A	N/A	N/A	N/A	N/A	N/A	d__Bacteria;p__Proteobacteria;c__Gammaproteobacteria;o__Pseudomonadales;f__Halieaceae;g__Luminiphilus;s__	ANI	N/A	GCF_902520195.1, s__Luminiphilus sp902520195, 95.0, 81.31, 0.3; GCA_003331685.1, s__Luminiphilus sp003331685, 95.0, 80.84, 0.37; GCF_902518075.1, s__Luminiphilus sp902518075, 95.0, 80.7, 0.28; GCF_902623175.1, s__Luminiphilus sp902623175, 95.0, 80.57, 0.34; GCA_002696455.1, s__Luminiphilus sp002696455, 95.0, 80.45, 0.35; GCA_013911345.1, s__Luminiphilus sp013911345, 95.0, 79.27, 0.29; GCA_0027217…	78.02	11	0.960798	N/A
metabat_EN_21_trim_46	MAG-060	d__Bacteria;p__Verrucomicrobiota;c__Verrucomicrobiae;o__Opitutales;f__DSM-45221;g__BACL24;s__	N/A	N/A	N/A	N/A	N/A	N/A	N/A	N/A	N/A	N/A	d__Bacteria;p__Verrucomicrobiota;c__Verrucomicrobiae;o__Opitutales;f__DSM-45221;g__BACL24;s__	ANI	N/A	GCF_902728235.1, s__BACL24 sp902728235, 95.0, 77.14, 0.05; GCA_003485085.1, s__BACL24 sp003485085, 95.0, 76.55, 0.02; GCA_002292345.1, s__BACL24 sp002292345, 95.0, 76.11, 0.03; GCA_002430605.1, s__BACL24 sp002430605, 95.0, 75.81, 0.05; GCA_003503355.1, s__BACL24 sp003503355, 95.0, 75.68, 0.04	62.2	11	0.929404	N/A
metabat_EN_22_norm_23	MAG-061	d__Bacteria;p__Proteobacteria;c__Gammaproteobacteria;o__Pseudomonadales;f__HTCC2089;g__UBA4421;s__	N/A	N/A	N/A	N/A	N/A	N/A	N/A	N/A	N/A	N/A	d__Bacteria;p__Proteobacteria;c__Gammaproteobacteria;o__Pseudomonadales;f__HTCC2089;g__UBA4421;s__	ANI	N/A	GCF_902535955.1, s__UBA4421 sp902535955, 95.0, 97.58, 0.6; GCF_902565895.1, s__UBA4421 sp902565895, 95.0, 97.43, 0.63; GCF_902631405.1, s__UBA4421 sp902631405, 95.0, 78.41, 0.01; GCA_002170355.2, s__UBA4421 sp002170355, 95.0, 77.51, 0.23; GCA_002684495.1, s__UBA4421 sp002684495, 95.0, 77.45, 0.24; GCA_002704325.1, s__UBA4421 sp002704325, 95.0, 77.33, 0.12; GCA_002690405.1, s__UBA4421 sp002690405,…	63.31	11	0.995961	N/A
metabat_EN_25_trim_2	MAG-080	d__Bacteria;p__Actinobacteriota;c__Acidimicrobiia;o__Acidimicrobiales;f__MedAcidi-G1;g__;s__	N/A	N/A	N/A	N/A	N/A	N/A	N/A	N/A	N/A	N/A	d__Bacteria;p__Actinobacteriota;c__Acidimicrobiia;o__Acidimicrobiales;f__MedAcidi-G1;g__;s__	taxonomic novelty determined using RED	N/A	N/A	35.36	11	0.855843	N/A
metabat_EN_51_trim_22	MAG-086	d__Bacteria;p__Proteobacteria;c__Alphaproteobacteria;o__Puniceispirillales;f__Puniceispirillaceae;g__UBA8309;s__	N/A	N/A	N/A	N/A	N/A	N/A	N/A	N/A	N/A	N/A	d__Bacteria;p__Proteobacteria;c__Alphaproteobacteria;o__Puniceispirillales;f__Puniceispirillaceae;g__UBA8309;s__	ANI	N/A	GCA_002695585.1, s__UBA8309 sp002695585, 95.0, 97.27, 0.58; GCA_001627655.1, s__UBA8309 sp001627655, 95.0, 96.36, 0.64; GCA_002457745.1, s__UBA8309 sp002457745, 95.0, 80.72, 0.55; GCA_004213025.1, s__UBA8309 sp004213025, 95.0, 80.35, 0.46; GCA_009920665.1, s__UBA8309 sp009920665, 95.0, 80.17, 0.64; GCA_002686685.1, s__UBA8309 sp002686685, 95.0, 79.33, 0.31; GCA_902528605.1, s__UBA8309 sp902528605…	61.68	11	0.997126	N/A
metabat_EN_54_trim_29	MAG-102	d__Bacteria;p__Actinobacteriota;c__Acidimicrobiia;o__Acidimicrobiales;f__MedAcidi-G1;g__;s__	N/A	N/A	N/A	N/A	N/A	N/A	N/A	N/A	N/A	N/A	d__Bacteria;p__Actinobacteriota;c__Acidimicrobiia;o__Acidimicrobiales;f__MedAcidi-G1;g__;s__	taxonomic novelty determined using RED	N/A	N/A	43.28	11	0.859601	N/A
metabat_EN_55_norm_7	MAG-107	d__Bacteria;p__Proteobacteria;c__Gammaproteobacteria;o__UBA11654;f__UBA11654;g__;s__	N/A	N/A	N/A	N/A	N/A	N/A	N/A	N/A	N/A	N/A	d__Bacteria;p__Proteobacteria;c__Gammaproteobacteria;o__UBA11654;f__UBA11654;g__;s__	taxonomic classification fully defined by topology	N/A	N/A	42.03	11	0.877667	N/A
metabat_EN_55_trim_6	MAG-110	d__Bacteria;p__Actinobacteriota;c__Acidimicrobiia;o__Acidimicrobiales;f__MedAcidi-G1;g__;s__	N/A	N/A	N/A	N/A	N/A	N/A	N/A	N/A	N/A	N/A	d__Bacteria;p__Actinobacteriota;c__Acidimicrobiia;o__Acidimicrobiales;f__MedAcidi-G1;g__;s__	taxonomic novelty determined using RED	N/A	N/A	32.6	11	0.856235	N/A
metabat_EN_56_norm_117	MAG-115	d__Bacteria;p__Actinobacteriota;c__Actinomycetia;o__Nanopelagicales;f__Nanopelagicaceae;g__MAG-120802;s__	N/A	N/A	N/A	N/A	N/A	N/A	N/A	N/A	N/A	N/A	d__Bacteria;p__Actinobacteriota;c__Actinomycetia;o__Nanopelagicales;f__Nanopelagicaceae;g__MAG-120802;s__	ANI	N/A	GCA_010032125.1, s__MAG-120802 sp010032125, 95.0, 77.75, 0.2; GCA_010023045.1, s__MAG-120802 sp010023045, 95.0, 77.73, 0.21; GCA_009924185.1, s__MAG-120802 sp009924185, 95.0, 77.44, 0.17; GCA_003569145.1, s__MAG-120802 sp003569145, 95.0, 77.38, 0.15; GCA_010032085.1, s__MAG-120802 sp010032085, 95.0, 77.23, 0.17; GCA_002347935.1, s__MAG-120802 sp002347935, 95.0, 76.78, 0.16; GCA_005777515.1, s__MA…	80.7	11	0.948875	N/A
metabat_EN_56_norm_28	MAG-120	d__Bacteria;p__Actinobacteriota;c__Actinomycetia;o__Nanopelagicales;f__Nanopelagicaceae;g__Planktophila;s__	N/A	N/A	N/A	N/A	N/A	N/A	N/A	N/A	N/A	N/A	d__Bacteria;p__Actinobacteriota;c__Actinomycetia;o__Nanopelagicales;f__Nanopelagicaceae;g__Planktophila;s__	ANI	N/A	GCF_002284855.1, s__Planktophila sp002284855, 95.0, 79.55, 0.44; GCA_000372185.1, s__Planktophila sp000372185, 95.0, 79.43, 0.35; GCF_002288225.1, s__Planktophila dulcis, 95.0, 79.28, 0.44; GCA_903845465.1, s__Planktophila sp903845465, 95.0, 79.05, 0.34; GCF_002288065.1, s__Planktophila sulfonica, 95.0, 79.05, 0.47; GCA_903865885.1, s__Planktophila sp903865885, 95.0, 78.89, 0.38; GCF_002288105.1,…	64.58	11	0.955877	N/A
metabat_EN_56_trim_105	MAG-136	d__Bacteria;p__Actinobacteriota;c__Actinomycetia;o__Nanopelagicales;f__Nanopelagicaceae;g__Planktophila;s__	N/A	N/A	N/A	N/A	N/A	N/A	N/A	N/A	N/A	N/A	d__Bacteria;p__Actinobacteriota;c__Actinomycetia;o__Nanopelagicales;f__Nanopelagicaceae;g__Planktophila;s__	ANI	N/A	GCF_002284855.1, s__Planktophila sp002284855, 95.0, 79.27, 0.38; GCA_000372185.1, s__Planktophila sp000372185, 95.0, 79.16, 0.32; GCA_010032875.1, s__Planktophila sp010032875, 95.0, 78.87, 0.15; GCF_002288065.1, s__Planktophila sulfonica, 95.0, 78.72, 0.41; GCA_903845465.1, s__Planktophila sp903845465, 95.0, 78.66, 0.27; GCA_009705035.1, s__Planktophila sp009705035, 95.0, 78.32, 0.13; GCA_9039540…	26.36	11	0.938479	N/A
metabat_EN_56_trim_119	MAG-138	d__Bacteria;p__Proteobacteria;c__Gammaproteobacteria;o__Burkholderiales;f__Burkholderiaceae;g__SYFN01;s__	N/A	N/A	N/A	N/A	N/A	N/A	N/A	N/A	N/A	N/A	d__Bacteria;p__Proteobacteria;c__Gammaproteobacteria;o__Burkholderiales;f__Burkholderiaceae;g__SYFN01;s__	ANI	N/A	GCA_903846425.1, s__SYFN01 sp903846425, 95.0, 77.03, 0.06; GCA_010024875.1, s__SYFN01 sp010024875, 95.0, 77.0, 0.19; GCA_005800405.1, s__SYFN01 sp005800405, 95.0, 76.95, 0.1; GCA_903872555.1, s__SYFN01 sp903872555, 95.0, 76.16, 0.18; GCA_900299005.1, s__SYFN01 sp900299005, 95.0, 76.1, 0.18; GCA_903904635.1, s__SYFN01 sp903904635, 95.0, 75.33, 0.06	27.83	11	0.957469	N/A
metabat_EN_56_trim_139	MAG-140	d__Bacteria;p__Actinobacteriota;c__Actinomycetia;o__Nanopelagicales;f__Nanopelagicaceae;g__;s__	N/A	N/A	N/A	N/A	N/A	N/A	N/A	N/A	N/A	N/A	d__Bacteria;p__Actinobacteriota;c__Actinomycetia;o__Nanopelagicales;f__Nanopelagicaceae;g__;s__	taxonomic classification fully defined by topology	N/A	N/A	64.42	11	0.836618	N/A
metabat_EN_56_trim_35	MAG-147	d__Bacteria;p__Spirochaetota;c__Leptospirae;o__Leptospirales;f__Leptospiraceae;g__;s__	N/A	N/A	N/A	N/A	N/A	N/A	N/A	N/A	N/A	N/A	d__Bacteria;p__Spirochaetota;c__Leptospirae;o__Leptospirales;f__Leptospiraceae;g__;s__	taxonomic novelty determined using RED	N/A	N/A	52.93	11	0.810607	N/A
metabat_EN_56_trim_54	MAG-152	d__Bacteria;p__Actinobacteriota;c__Acidimicrobiia;o__Acidimicrobiales;f__Ilumatobacteraceae;g__;s__	N/A	N/A	N/A	N/A	N/A	N/A	N/A	N/A	N/A	N/A	d__Bacteria;p__Actinobacteriota;c__Acidimicrobiia;o__Acidimicrobiales;f__Ilumatobacteraceae;g__;s__	taxonomic novelty determined using RED	N/A	N/A	54.7	11	0.9083	N/A
metabat_EN_56_trim_79	MAG-161	d__Bacteria;p__Bacteroidota;c__Bacteroidia;o__NS11-12g;f__UBA955;g__;s__	N/A	N/A	N/A	N/A	N/A	N/A	N/A	N/A	N/A	N/A	d__Bacteria;p__Bacteroidota;c__Bacteroidia;o__NS11-12g;f__UBA955;g__;s__	taxonomic novelty determined using RED	N/A	N/A	32.46	11	0.894	N/A
metabat_EN_57_trim_16	MAG-168	d__Bacteria;p__Proteobacteria;c__Alphaproteobacteria;o__Rhodospirillales;f__UBA2165;g__GCA-2712665;s__	N/A	N/A	N/A	N/A	N/A	N/A	N/A	N/A	N/A	N/A	d__Bacteria;p__Proteobacteria;c__Alphaproteobacteria;o__Rhodospirillales;f__UBA2165;g__;s__	taxonomic novelty determined using RED	N/A	N/A	32.78	11	0.997146	N/A
metabat_EN_58_trim_14	MAG-176	d__Bacteria;p__Proteobacteria;c__Gammaproteobacteria;o__PS1;f__Thioglobaceae;g__Thioglobus;s__	N/A	N/A	N/A	N/A	N/A	N/A	N/A	N/A	N/A	N/A	d__Bacteria;p__Proteobacteria;c__Gammaproteobacteria;o__PS1;f__Thioglobaceae;g__Thioglobus;s__	ANI	N/A	GCA_000213395.2, s__Thioglobus sp000213395, 95.0, 92.11, 0.56; GCA_000372785.1, s__Thioglobus sp000372785, 95.0, 90.64, 0.56; GCA_902606745.1, s__Thioglobus sp902606745, 95.0, 90.56, 0.54; GCA_902512485.1, s__Thioglobus sp902512485, 95.0, 89.92, 0.48; GCA_002698045.1, s__Thioglobus sp002698045, 95.0, 78.54, 0.31; GCA_902513495.1, s__Thioglobus sp902513495, 95.0, 78.42, 0.11; GCA_014384565.1, s__T…	55.23	11	0.978052	N/A
metabat_EN_59_norm_13	MAG-187	d__Bacteria;p__Proteobacteria;c__Alphaproteobacteria;o__Pelagibacterales;f__Pelagibacteraceae;g__;s__	N/A	N/A	N/A	N/A	N/A	N/A	N/A	N/A	N/A	N/A	d__Bacteria;p__Proteobacteria;c__Alphaproteobacteria;o__Pelagibacterales;f__Pelagibacteraceae;g__;s__	taxonomic novelty determined using RED	N/A	N/A	31.84	11	0.877767	N/A
metabat_EN_85_trim_1	MAG-207	d__Bacteria;p__Proteobacteria;c__Gammaproteobacteria;o__UBA11654;f__UBA11654;g__;s__	N/A	N/A	N/A	N/A	N/A	N/A	N/A	N/A	N/A	N/A	d__Bacteria;p__Proteobacteria;c__Gammaproteobacteria;o__UBA11654;f__UBA11654;g__;s__	taxonomic classification fully defined by topology	N/A	N/A	31.84	11	0.880452	N/A
metabat_EN_21_trim_33	MAG-057	d__Bacteria;p__Bacteroidota;c__Bacteroidia;o__Flavobacteriales;f__Schleiferiaceae;g__UBA10364;s__	N/A	N/A	N/A	N/A	N/A	GCA_003023665.1	95	d__Bacteria;p__Bacteroidota;c__Bacteroidia;o__Flavobacteriales;f__Schleiferiaceae;g__UBA10364;s__UBA10364 sp003023665	98.41	0.63	d__Bacteria;p__Bacteroidota;c__Bacteroidia;o__Flavobacteriales;f__Schleiferiaceae;g__UBA10364;s__	taxonomic classification defined by topology and ANI	N/A	GCA_902614915.1, s__UBA10364 sp902614915, 95.0, 86.23, 0.57; GCA_002707525.1, s__UBA10364 sp002707525, 95.0, 83.86, 0.62; GCA_002378005.1, s__UBA10364 sp002378005, 95.0, 78.58, 0.09; GCA_011525035.1, s__UBA10364 sp011525035, 95.0, 78.55, 0.2; GCA_013911625.1, s__UBA10364 sp013911625, 95.0, 78.47, 0.22; GCA_012269745.1, s__UBA10364 sp012269745, 95.0, 78.35, 0.24; GCA_003385605.1, s__UBA10364 sp003…	57.3	11	0.99999	N/A
maxbin_EN_51_trim_097	MAG-019	d__Bacteria;p__SAR324;c__SAR324;o__SAR324;f__NAC60-12;g__UBA1014;s__	N/A	N/A	N/A	N/A	N/A	GCA_001469005.2	95	d__Bacteria;p__SAR324;c__SAR324;o__SAR324;f__NAC60-12;g__UBA1014;s__UBA1014 sp001469005	98.09	0.38	d__Bacteria;p__SAR324;c__SAR324;o__SAR324;f__NAC60-12;g__UBA1014;s__	taxonomic classification defined by topology and ANI	N/A	GCA_002683785.1, s__UBA1014 sp002683785, 95.0, 78.89, 0.22	24.68	11	0.999994	N/A
metabat_EN_56_norm_112	MAG-114	d__Bacteria;p__Marinisomatota;c__Marinisomatia;o__Marinisomatales;f__UBA1611;g__GCA-002717915;s__	N/A	N/A	N/A	N/A	N/A	GCA_002717915.1	95	d__Bacteria;p__Marinisomatota;c__Marinisomatia;o__Marinisomatales;f__UBA1611;g__GCA-002717915;s__GCA-002717915 sp002717915	97.65	0.5	d__Bacteria;p__Marinisomatota;c__Marinisomatia;o__Marinisomatales;f__UBA1611;g__;s__	taxonomic classification defined by topology and ANI	N/A	N/A	38.83	11	0.99725	N/A
metabat_EN_51_trim_19	MAG-085	d__Bacteria;p__Proteobacteria;c__Gammaproteobacteria;o__SAR86;f__D2472;g__SAR86A;s__	N/A	N/A	N/A	N/A	N/A	GCA_000252525.1	95	d__Bacteria;p__Proteobacteria;c__Gammaproteobacteria;o__SAR86;f__D2472;g__SAR86A;s__SAR86A sp000252525	97.42	0.57	d__Bacteria;p__Proteobacteria;c__Gammaproteobacteria;o__SAR86;f__D2472;g__SAR86A;s__	taxonomic classification defined by topology and ANI	N/A	GCA_004212975.1, s__SAR86A sp004212975, 95.0, 81.92, 0.24; GCA_902617045.1, s__SAR86A sp902617045, 95.0, 81.8, 0.28; GCA_902547295.1, s__SAR86A sp902547295, 95.0, 81.66, 0.24; GCA_902541175.1, s__SAR86A sp902541175, 95.0, 81.39, 0.29; GCA_902612915.1, s__SAR86A sp902612915, 95.0, 81.03, 0.26; GCA_902591925.1, s__SAR86A sp902591925, 95.0, 80.39, 0.28; GCA_902582355.1, s__SAR86A sp902582355, 95.0, …	44.13	11	0.999425	N/A
metabat_EN_85_norm_14	MAG-204	d__Bacteria;p__Marinisomatota;c__Marinisomatia;o__Marinisomatales;f__UBA1611;g__GCA-002717915;s__	N/A	N/A	N/A	N/A	N/A	GCA_002717915.1	95	d__Bacteria;p__Marinisomatota;c__Marinisomatia;o__Marinisomatales;f__UBA1611;g__GCA-002717915;s__GCA-002717915 sp002717915	97.27	0.49	d__Bacteria;p__Marinisomatota;c__Marinisomatia;o__Marinisomatales;f__UBA1611;g__;s__	taxonomic classification defined by topology and ANI	N/A	N/A	39.9	11	0.989214	N/A
maxbin_EN_85_norm_034	MAG-047	d__Bacteria;p__Chloroflexota;c__Dehalococcoidia;o__UBA3495;f__UBA3495;g__UBA9611;s__	N/A	N/A	N/A	N/A	N/A	GCA_002816355.1	95	d__Bacteria;p__Chloroflexota;c__Dehalococcoidia;o__UBA3495;f__UBA3495;g__UBA9611;s__UBA9611 sp002816355	97.12	0.44	d__Bacteria;p__Chloroflexota;c__Dehalococcoidia;o__UBA3495;f__UBA3495;g__UBA9611;s__	taxonomic classification defined by topology and ANI	N/A	GCA_009391975.1, s__UBA9611 sp009391975, 95.0, 96.38, 0.61; GCA_009392075.1, s__UBA9611 sp009392075, 95.0, 94.32, 0.62; GCA_002698265.1, s__UBA9611 sp002698265, 95.0, 80.49, 0.39; GCA_002328185.1, s__UBA9611 sp002328185, 95.0, 80.37, 0.58; GCA_002746355.1, s__UBA9611 sp002746355, 95.0, 80.35, 0.57; GCA_002816575.1, s__UBA9611 sp002816575, 95.0, 79.31, 0.27; GCA_002816585.1, s__UBA9611 sp002816585…	31.33	11	0.998705	N/A
maxbin_EN_21_norm_004	MAG-001	d__Bacteria;p__Firmicutes;c__Bacilli;o__Acholeplasmatales;f__Acholeplasmataceae;g__UBA8290;s__	N/A	N/A	N/A	N/A	N/A	GCA_003497445.1	95	d__Bacteria;p__Firmicutes;c__Bacilli;o__Acholeplasmatales;f__Acholeplasmataceae;g__UBA8290;s__UBA8290 sp003497445	95.93	0.52	d__Bacteria;p__Firmicutes;c__Bacilli;o__Acholeplasmatales;f__Acholeplasmataceae;g__;s__	taxonomic classification defined by topology and ANI	N/A	N/A	38.77	11	0.991786	N/A
maxbin_EN_23_norm_016	MAG-011	d__Bacteria;p__Actinobacteriota;c__Acidimicrobiia;o__Acidimicrobiales;f__UBA8592;g__MedAcidi-G2A;s__	N/A	N/A	N/A	N/A	N/A	GCA_002719235.1	95	d__Bacteria;p__Actinobacteriota;c__Acidimicrobiia;o__Acidimicrobiales;f__UBA8592;g__MedAcidi-G2A;s__MedAcidi-G2A sp002719235	95.91	0.45	d__Bacteria;p__Actinobacteriota;c__Acidimicrobiia;o__Acidimicrobiales;f__UBA8592;g__MedAcidi-G2A;s__	taxonomic classification defined by topology and ANI	N/A	GCA_002380145.1, s__MedAcidi-G2A sp002380145, 95.0, 96.31, 0.52; GCA_002712415.1, s__MedAcidi-G2A sp002712415, 95.0, 93.88, 0.44; GCA_002295705.1, s__MedAcidi-G2A sp002295705, 95.0, 88.44, 0.57; GCA_002500385.1, s__MedAcidi-G2A sp002500385, 95.0, 87.14, 0.47; GCA_002713605.1, s__MedAcidi-G2A sp002713605, 95.0, 86.59, 0.29; GCA_002712325.1, s__MedAcidi-G2A sp002712325, 95.0, 83.48, 0.47; GCA_00234…	48.98	11	0.998823	N/A
metabat_EN_25_norm_2	MAG-077	d__Bacteria;p__Nitrospinota;c__Nitrospinia;o__Nitrospinales;f__Nitrospinaceae;g__SCGCAAA288-L16;s__	N/A	N/A	N/A	N/A	N/A	GCA_000372225.1	95	d__Bacteria;p__Nitrospinota;c__Nitrospinia;o__Nitrospinales;f__Nitrospinaceae;g__SCGCAAA288-L16;s__SCGCAAA288-L16 sp000372225	95.15	0.58	d__Bacteria;p__Nitrospinota;c__Nitrospinia;o__Nitrospinales;f__Nitrospinaceae;g__SCGCAAA288-L16;s__	taxonomic classification defined by topology and ANI	N/A	GCA_002731985.1, s__SCGCAAA288-L16 sp002731985, 95.0, 76.79, 0.09; GCA_003451695.1, s__SCGCAAA288-L16 sp003451695, 95.0, 76.76, 0.13	42.11	11	0.966245	N/A
metabat_EN_56_norm_14	MAG-117	d__Bacteria;p__Proteobacteria;c__Gammaproteobacteria;o__UBA11654;f__UBA11654;g__DTSX01;s__	N/A	N/A	N/A	N/A	N/A	GCA_012965065.1	95	d__Bacteria;p__Proteobacteria;c__Gammaproteobacteria;o__UBA11654;f__UBA11654;g__DTSX01;s__DTSX01 sp012965065	95.08	0.61	d__Bacteria;p__Proteobacteria;c__Gammaproteobacteria;o__UBA11654;f__UBA11654;g__;s__	taxonomic classification defined by topology and ANI	N/A	N/A	39.49	11	0.988049	N/A
metabat_EN_56_norm_35	MAG-123	d__Bacteria;p__Nitrospinota;c__Nitrospinia;o__Nitrospinales;f__Nitrospinaceae;g__SCGCAAA288-L16;s__	N/A	N/A	N/A	N/A	N/A	GCA_000372225.1	95	d__Bacteria;p__Nitrospinota;c__Nitrospinia;o__Nitrospinales;f__Nitrospinaceae;g__SCGCAAA288-L16;s__SCGCAAA288-L16 sp000372225	94.99	0.61	d__Bacteria;p__Nitrospinota;c__Nitrospinia;o__Nitrospinales;f__Nitrospinaceae;g__SCGCAAA288-L16;s__	taxonomic classification defined by topology and ANI	N/A	GCA_002731985.1, s__SCGCAAA288-L16 sp002731985, 95.0, 77.01, 0.13; GCA_003451695.1, s__SCGCAAA288-L16 sp003451695, 95.0, 76.76, 0.14	48.72	11	0.978875	N/A
maxbin_EN_22_norm_042	MAG-008	d__Bacteria;p__Proteobacteria;c__Alphaproteobacteria;o__Thalassobaculales;f__Nisaeaceae;g__GCA-002701455;s__	N/A	N/A	N/A	N/A	N/A	GCA_902578675.1	95	d__Bacteria;p__Proteobacteria;c__Alphaproteobacteria;o__Thalassobaculales;f__Nisaeaceae;g__GCA-002701455;s__GCA-002701455 sp902578675	94.66	0.4	d__Bacteria;p__Proteobacteria;c__Alphaproteobacteria;o__Thalassobaculales;f__Nisaeaceae;g__GCA-002701455;s__	taxonomic classification defined by topology and ANI	N/A	GCA_002690995.1, s__GCA-002701455 sp002690995, 95.0, 95.12, 0.56; GCA_902589475.1, s__GCA-002701455 sp902589475, 95.0, 93.88, 0.35; GCA_902629125.1, s__GCA-002701455 sp902629125, 95.0, 89.27, 0.48; GCA_002730675.1, s__GCA-002701455 sp002730675, 95.0, 88.57, 0.44; GCA_002701455.1, s__GCA-002701455 sp002701455, 95.0, 77.45, 0.27	20.87	11	0.995183	N/A
maxbin_EN_52_norm_028	MAG-021	d__Bacteria;p__Proteobacteria;c__Gammaproteobacteria;o__SAR86;f__AG-339-G14;g__AG-339-G14;s__	N/A	N/A	N/A	N/A	N/A	GCA_902635045.1	95	d__Bacteria;p__Proteobacteria;c__Gammaproteobacteria;o__SAR86;f__AG-339-G14;g__AG-339-G14;s__AG-339-G14 sp902635045	94.47	0.6	d__Bacteria;p__Proteobacteria;c__Gammaproteobacteria;o__SAR86;f__AG-339-G14;g__AG-339-G14;s__	taxonomic classification defined by topology and ANI	N/A	GCA_902613455.1, s__AG-339-G14 sp902613455, 95.0, 93.23, 0.6; GCA_003282105.1, s__AG-339-G14 sp003282105, 95.0, 88.03, 0.4; GCA_902614235.1, s__AG-339-G14 sp902614235, 95.0, 87.67, 0.47; GCA_902525735.1, s__AG-339-G14 sp902525735, 95.0, 87.13, 0.53; GCA_902523885.1, s__AG-339-G14 sp902523885, 95.0, 85.04, 0.6; GCA_902616715.1, s__AG-339-G14 sp902616715, 95.0, 81.95, 0.43; GCA_004213955.1, s__AG-3…	17.95	11	0.99912	N/A
metabat_EN_57_norm_13	MAG-167	d__Bacteria;p__Nitrospinota;c__Nitrospinia;o__Nitrospinales;f__Nitrospinaceae;g__SCGCAAA288-L16;s__	N/A	N/A	N/A	N/A	N/A	GCA_000372225.1	95	d__Bacteria;p__Nitrospinota;c__Nitrospinia;o__Nitrospinales;f__Nitrospinaceae;g__SCGCAAA288-L16;s__SCGCAAA288-L16 sp000372225	93.82	0.6	d__Bacteria;p__Nitrospinota;c__Nitrospinia;o__Nitrospinales;f__Nitrospinaceae;g__SCGCAAA288-L16;s__	taxonomic classification defined by topology and ANI	N/A	GCA_002731985.1, s__SCGCAAA288-L16 sp002731985, 95.0, 76.34, 0.11; GCA_003451695.1, s__SCGCAAA288-L16 sp003451695, 95.0, 76.22, 0.16	37.44	11	0.971581	N/A
metabat_EN_54_norm_11	MAG-095	d__Bacteria;p__Marinisomatota;c__Marinisomatia;o__Marinisomatales;f__UBA1611;g__TMED80;s__	N/A	N/A	N/A	N/A	N/A	GCA_002713885.1	95	d__Bacteria;p__Marinisomatota;c__Marinisomatia;o__Marinisomatales;f__UBA1611;g__TMED80;s__TMED80 sp002713885	93.49	0.57	d__Bacteria;p__Marinisomatota;c__Marinisomatia;o__Marinisomatales;f__UBA1611;g__TMED80;s__	taxonomic classification defined by topology and ANI	N/A	GCA_002169695.1, s__TMED80 sp002169695, 95.0, 77.99, 0.24; GCA_902559415.1, s__TMED80 sp902559415, 95.0, 76.72, 0.13; GCA_004321745.1, s__TMED80 sp002170405, 95.0, 76.06, 0.13	45.58	11	0.981301	N/A
metabat_EN_54_trim_11	MAG-099	d__Bacteria;p__Marinisomatota;c__Marinisomatia;o__Marinisomatales;f__UBA1611;g__TMED80;s__	N/A	N/A	N/A	N/A	N/A	GCA_002713885.1	95	d__Bacteria;p__Marinisomatota;c__Marinisomatia;o__Marinisomatales;f__UBA1611;g__TMED80;s__TMED80 sp002713885	93.27	0.57	d__Bacteria;p__Marinisomatota;c__Marinisomatia;o__Marinisomatales;f__UBA1611;g__TMED80;s__	taxonomic classification defined by topology and ANI	N/A	GCA_002169695.1, s__TMED80 sp002169695, 95.0, 77.46, 0.23; GCA_902559415.1, s__TMED80 sp902559415, 95.0, 77.4, 0.15; GCA_004321745.1, s__TMED80 sp002170405, 95.0, 76.28, 0.13	64.15	11	0.982375	N/A
metabat_EN_59_trim_9	MAG-193	d__Bacteria;p__Proteobacteria;c__Gammaproteobacteria;o__PS1;f__Thioglobaceae;g__Thioglobus;s__	N/A	N/A	N/A	N/A	N/A	GCA_902606745.1	95	d__Bacteria;p__Proteobacteria;c__Gammaproteobacteria;o__PS1;f__Thioglobaceae;g__Thioglobus;s__Thioglobus sp902606745	89.88	0.54	d__Bacteria;p__Proteobacteria;c__Gammaproteobacteria;o__PS1;f__Thioglobaceae;g__Thioglobus;s__	taxonomic classification defined by topology and ANI	N/A	GCA_000213395.2, s__Thioglobus sp000213395, 95.0, 90.35, 0.4; GCA_000372785.1, s__Thioglobus sp000372785, 95.0, 90.06, 0.58; GCA_902512485.1, s__Thioglobus sp902512485, 95.0, 89.08, 0.47; GCA_002698045.1, s__Thioglobus sp002698045, 95.0, 79.35, 0.2; GCA_902513495.1, s__Thioglobus sp902513495, 95.0, 79.28, 0.12; GCA_902512305.1, s__Thioglobus sp902512305, 95.0, 79.0, 0.22; GCA_014384565.1, s__Thio…	30.22	11	0.978763	N/A
maxbin_EN_56_trim_136	MAG-035	d__Bacteria;p__Actinobacteriota;c__Actinomycetia;o__Nanopelagicales;f__S36-B12;g__Mxb001;s__	N/A	N/A	N/A	N/A	N/A	GCA_903954205.1	95	d__Bacteria;p__Actinobacteriota;c__Actinomycetia;o__Nanopelagicales;f__S36-B12;g__Mxb001;s__Mxb001 sp903954205	88.58	0.63	d__Bacteria;p__Actinobacteriota;c__Actinomycetia;o__Nanopelagicales;f__S36-B12;g__Mxb001;s__	taxonomic classification defined by topology and ANI	N/A	GCA_004379115.1, s__Mxb001 sp004379115, 95.0, 80.3, 0.5; GCA_903848435.1, s__Mxb001 sp903848435, 95.0, 79.61, 0.41; GCA_903909555.1, s__Mxb001 sp903909555, 95.0, 79.56, 0.48	63.85	11	0.972115	N/A
metabat_EN_25_trim_8	MAG-082	d__Bacteria;p__Marinisomatota;c__Marinisomatia;o__Marinisomatales;f__TCS55;g__GCA-002701945;s__	N/A	N/A	N/A	N/A	N/A	GCA_012964215.1	95	d__Bacteria;p__Marinisomatota;c__Marinisomatia;o__Marinisomatales;f__TCS55;g__GCA-002701945;s__GCA-002701945 sp012964215	87.47	0.55	d__Bacteria;p__Marinisomatota;c__Marinisomatia;o__Marinisomatales;f__TCS55;g__GCA-002701945;s__	taxonomic classification defined by topology and ANI	N/A	GCA_002701785.1, s__GCA-002701945 sp002701785, 95.0, 77.01, 0.11; GCA_002701945.1, s__GCA-002701945 sp002701945, 95.0, 76.38, 0.09; GCA_004321715.1, s__GCA-002701945 sp004321715, 95.0, 76.19, 0.08	47.29	11	0.949396	N/A
metabat_EN_24_norm_6	MAG-075	d__Bacteria;p__Proteobacteria;c__Gammaproteobacteria;o__UBA11654;f__UBA11654;g__DTSX01;s__	N/A	N/A	N/A	N/A	N/A	GCA_012965065.1	95	d__Bacteria;p__Proteobacteria;c__Gammaproteobacteria;o__UBA11654;f__UBA11654;g__DTSX01;s__DTSX01 sp012965065	85.86	0.63	d__Bacteria;p__Proteobacteria;c__Gammaproteobacteria;o__UBA11654;f__UBA11654;g__;s__	taxonomic classification defined by topology and ANI	N/A	N/A	20.59	11	0.973489	N/A
metabat_EN_56_trim_51	MAG-151	d__Bacteria;p__Proteobacteria;c__Gammaproteobacteria;o__Steroidobacterales;f__Steroidobacteraceae;g__UBA964;s__	N/A	N/A	N/A	N/A	N/A	GCA_903910215.1	95	d__Bacteria;p__Proteobacteria;c__Gammaproteobacteria;o__Steroidobacterales;f__Steroidobacteraceae;g__UBA964;s__UBA964 sp903910215	84.72	0.62	d__Bacteria;p__Proteobacteria;c__Gammaproteobacteria;o__Steroidobacterales;f__Steroidobacteraceae;g__UBA964;s__	taxonomic classification defined by topology and ANI	N/A	GCA_010029775.1, s__UBA964 sp010029775, 95.0, 80.61, 0.2; GCA_010031985.1, s__UBA964 sp010031985, 95.0, 78.81, 0.23; GCA_903885195.1, s__UBA964 sp903885195, 95.0, 78.29, 0.27; GCA_009923475.1, s__UBA964 sp009923475, 95.0, 77.76, 0.17; GCA_010027845.1, s__UBA964 sp010027845, 95.0, 77.44, 0.2; GCA_002292945.1, s__UBA964 sp002292945, 95.0, 77.32, 0.22; GCA_903938365.1, s__UBA964 sp903938365, 95.0, 7…	51.08	11	0.993808	N/A
metabat_EN_56_norm_70	MAG-128	d__Bacteria;p__Bacteroidota;c__Bacteroidia;o__Flavobacteriales;f__Crocinitomicaceae;g__UBA952;s__	N/A	N/A	N/A	N/A	N/A	GCA_009925805.1	95	d__Bacteria;p__Bacteroidota;c__Bacteroidia;o__Flavobacteriales;f__Crocinitomicaceae;g__UBA952;s__UBA952 sp009925805	82.22	0.3	d__Bacteria;p__Bacteroidota;c__Bacteroidia;o__Flavobacteriales;f__Crocinitomicaceae;g__UBA952;s__	taxonomic classification defined by topology and ANI	N/A	GCA_009926125.1, s__UBA952 sp009926125, 95.0, 78.62, 0.03; GCA_003512365.1, s__UBA952 sp003512365, 95.0, 78.31, 0.04; GCA_903901805.1, s__UBA952 sp903901805, 95.0, 78.29, 0.03; GCA_903935095.1, s__UBA952 sp903935095, 95.0, 78.18, 0.04; GCA_002167775.1, s__UBA952 sp002167775, 95.0, 77.88, 0.03; GCA_903823565.1, s__UBA952 sp903823565, 95.0, 77.82, 0.1; GCA_002293045.1, s__UBA952 sp002293045, 95.0, …	30.28	11	0.979841	N/A
maxbin_EN_21_norm_036	MAG-003	d__Bacteria;p__Actinobacteriota;c__Actinomycetia;o__Actinomycetales;f__Microbacteriaceae;g__Aquiluna;s__	N/A	N/A	N/A	N/A	N/A	GCA_003149555.1	95	d__Bacteria;p__Actinobacteriota;c__Actinomycetia;o__Actinomycetales;f__Microbacteriaceae;g__Aquiluna;s__Aquiluna sp003149555	81.77	0.63	d__Bacteria;p__Actinobacteriota;c__Actinomycetia;o__Actinomycetales;f__Microbacteriaceae;g__Aquiluna;s__	taxonomic classification defined by topology and ANI	N/A	GCF_013283855.1, s__Aquiluna sp013283855, 95.0, 79.74, 0.23; GCA_009923455.1, s__Aquiluna sp009923455, 95.0, 78.97, 0.23; GCF_900100865.1, s__Aquiluna sp900100865, 95.0, 78.91, 0.17; GCF_000257665.1, s__Aquiluna sp000257665, 95.0, 78.45, 0.18; GCA_002333405.1, s__Aquiluna sp002333405, 95.0, 78.22, 0.24; GCA_002479805.1, s__Aquiluna sp002479805, 95.0, 77.57, 0.23; GCA_009704945.1, s__Aquiluna sp00…	64.84	11	0.985396	N/A
metabat_EN_56_trim_69	MAG-157	d__Bacteria;p__Actinobacteriota;c__Acidimicrobiia;o__Acidimicrobiales;f__UBA8139;g__F1-20-MAGs160;s__	N/A	N/A	N/A	N/A	N/A	GCA_009705225.1	95	d__Bacteria;p__Actinobacteriota;c__Acidimicrobiia;o__Acidimicrobiales;f__UBA8139;g__F1-20-MAGs160;s__F1-20-MAGs160 sp009705225	81.26	0.6	d__Bacteria;p__Actinobacteriota;c__Acidimicrobiia;o__Acidimicrobiales;f__UBA8139;g__F1-20-MAGs160;s__	taxonomic classification defined by topology and ANI	N/A	GCA_009703925.1, s__F1-20-MAGs160 sp009703925, 95.0, 78.48, 0.39; GCA_005787345.1, s__F1-20-MAGs160 sp005787345, 95.0, 77.26, 0.13; GCA_009703275.1, s__F1-20-MAGs160 sp009703275, 95.0, 77.16, 0.14; GCA_009700115.1, s__F1-20-MAGs160 sp009700115, 95.0, 76.85, 0.14; GCA_903867185.1, s__F1-20-MAGs160 sp903867185, 95.0, 76.75, 0.16; GCA_009699125.1, s__F1-20-MAGs160 sp009699125, 95.0, 76.74, 0.21; GCA…	25	11	0.93204	N/A
metabat_EN_59_trim_23	MAG-190	d__Bacteria;p__Marinisomatota;c__Marinisomatia;o__Marinisomatales;f__UBA1611;g__TMED80;s__	N/A	N/A	N/A	N/A	N/A	GCA_002713885.1	95	d__Bacteria;p__Marinisomatota;c__Marinisomatia;o__Marinisomatales;f__UBA1611;g__TMED80;s__TMED80 sp002713885	81.21	0.41	d__Bacteria;p__Marinisomatota;c__Marinisomatia;o__Marinisomatales;f__UBA1611;g__TMED80;s__	taxonomic classification defined by topology and ANI	N/A	GCA_902559415.1, s__TMED80 sp902559415, 95.0, 77.17, 0.07; GCA_002169695.1, s__TMED80 sp002169695, 95.0, 76.57, 0.13; GCA_004321745.1, s__TMED80 sp002170405, 95.0, 76.03, 0.09	28.05	11	0.962525	N/A
maxbin_EN_56_trim_104	MAG-033	d__Bacteria;p__Actinobacteriota;c__Actinomycetia;o__Actinomycetales;f__Microbacteriaceae;g__Aquiluna;s__	N/A	N/A	N/A	N/A	N/A	GCA_009704945.1	95	d__Bacteria;p__Actinobacteriota;c__Actinomycetia;o__Actinomycetales;f__Microbacteriaceae;g__Aquiluna;s__Aquiluna sp009704945	80.4	0.41	d__Bacteria;p__Actinobacteriota;c__Actinomycetia;o__Actinomycetales;f__Microbacteriaceae;g__Aquiluna;s__	taxonomic classification defined by topology and ANI	N/A	GCA_003149555.1, s__Aquiluna sp003149555, 95.0, 77.89, 0.16; GCF_013283855.1, s__Aquiluna sp013283855, 95.0, 77.69, 0.18; GCA_002479805.1, s__Aquiluna sp002479805, 95.0, 77.67, 0.18; GCA_002333405.1, s__Aquiluna sp002333405, 95.0, 77.29, 0.15; GCA_009923455.1, s__Aquiluna sp009923455, 95.0, 77.19, 0.15; GCA_002390305.1, s__Aquiluna sp002390305, 95.0, 76.97, 0.08; GCF_000257665.1, s__Aquiluna sp00…	78.32	11	0.981684	N/A
metabat_EN_56_norm_30	MAG-122	d__Bacteria;p__Proteobacteria;c__Gammaproteobacteria;o__Burkholderiales;f__Burkholderiaceae;g__UBA3064;s__	N/A	N/A	N/A	N/A	N/A	GCA_002359635.1	95	d__Bacteria;p__Proteobacteria;c__Gammaproteobacteria;o__Burkholderiales;f__Burkholderiaceae;g__UBA3064;s__UBA3064 sp002359635	78.87	0.57	d__Bacteria;p__Proteobacteria;c__Gammaproteobacteria;o__Burkholderiales;f__Burkholderiaceae;g__UBA3064;s__	taxonomic classification defined by topology and ANI	N/A	GCA_900299025.1, s__UBA3064 sp005787245, 95.0, 81.25, 0.53; GCA_002342365.1, s__UBA3064 sp002342365, 95.0, 77.44, 0.24	45.23	11	0.977809	N/A
metabat_EN_54_norm_13	MAG-096	d__Bacteria;p__Proteobacteria;c__Gammaproteobacteria;o__UBA11654;f__UBA11654;g__CACPJA01;s__	N/A	N/A	N/A	N/A	N/A	GCA_902634075.1	95	d__Bacteria;p__Proteobacteria;c__Gammaproteobacteria;o__UBA11654;f__UBA11654;g__CACPJA01;s__CACPJA01 sp902634075	78.84	0.25	d__Bacteria;p__Proteobacteria;c__Gammaproteobacteria;o__UBA11654;f__UBA11654;g__;s__	taxonomic classification defined by topology and ANI	N/A	N/A	53.62	11	0.929673	N/A
maxbin_EN_56_norm_082	MAG-031	d__Bacteria;p__Actinobacteriota;c__Actinomycetia;o__Actinomycetales;f__Microbacteriaceae;g__Aquiluna;s__	N/A	N/A	N/A	N/A	N/A	GCA_009704945.1	95	d__Bacteria;p__Actinobacteriota;c__Actinomycetia;o__Actinomycetales;f__Microbacteriaceae;g__Aquiluna;s__Aquiluna sp009704945	78.8	0.26	d__Bacteria;p__Actinobacteriota;c__Actinomycetia;o__Actinomycetales;f__Microbacteriaceae;g__Aquiluna;s__	taxonomic classification defined by topology and ANI	N/A	GCA_002390305.1, s__Aquiluna sp002390305, 95.0, 77.79, 0.05; GCA_003149555.1, s__Aquiluna sp003149555, 95.0, 77.46, 0.19; GCA_009923455.1, s__Aquiluna sp009923455, 95.0, 77.16, 0.19; GCA_002479805.1, s__Aquiluna sp002479805, 95.0, 77.0, 0.17; GCF_000257665.1, s__Aquiluna sp000257665, 95.0, 76.87, 0.08; GCF_900100865.1, s__Aquiluna sp900100865, 95.0, 76.72, 0.08; GCA_002478545.1, s__Aquiluna sp002…	70.54	11	0.975737	N/A
metabat_EN_56_trim_95	MAG-164	d__Bacteria;p__Patescibacteria;c__Paceibacteria;o__SW-4-49-11;f__SW-4-49-11;g__;s__	N/A	N/A	N/A	N/A	N/A	GCA_003565105.1	95	d__Bacteria;p__Patescibacteria;c__Paceibacteria;o__SW-4-49-11;f__SW-4-49-11;g__PXDG01;s__PXDG01 sp003565105	78.67	0.06	d__Bacteria;p__Patescibacteria;c__Paceibacteria;o__SW-4-49-11;f__SW-4-49-11;g__;s__	taxonomic classification defined by topology and ANI	N/A	N/A	65.04	11	0.820887	N/A
metabat_EN_24_norm_18	MAG-074	d__Bacteria;p__Proteobacteria;c__Gammaproteobacteria;o__UBA11654;f__UBA11654;g__CACPJA01;s__	N/A	N/A	N/A	N/A	N/A	GCA_902634075.1	95	d__Bacteria;p__Proteobacteria;c__Gammaproteobacteria;o__UBA11654;f__UBA11654;g__CACPJA01;s__CACPJA01 sp902634075	77.94	0.18	d__Bacteria;p__Proteobacteria;c__Gammaproteobacteria;o__UBA11654;f__UBA11654;g__;s__	taxonomic classification defined by topology and ANI	N/A	N/A	42.11	11	0.93246	N/A
metabat_EN_56_norm_94	MAG-133	d__Bacteria;p__Proteobacteria;c__Gammaproteobacteria;o__Burkholderiales;f__Burkholderiaceae;g__UBA2463;s__	N/A	N/A	N/A	N/A	N/A	GCA_002342295.1	95	d__Bacteria;p__Proteobacteria;c__Gammaproteobacteria;o__Burkholderiales;f__Burkholderiaceae;g__UBA2463;s__UBA2463 sp002342295	77.28	0.21	d__Bacteria;p__Proteobacteria;c__Gammaproteobacteria;o__Burkholderiales;f__Burkholderiaceae;g__UBA2463;s__	taxonomic classification defined by topology and ANI	N/A	GCF_009646425.1, s__UBA2463 sp009646425, 95.0, 77.7, 0.26	98.05	11	0.931223	N/A
metabat_EN_56_trim_70	MAG-159	d__Bacteria;p__Proteobacteria;c__Gammaproteobacteria;o__Burkholderiales;f__Burkholderiaceae;g__SYFN01;s__	N/A	N/A	N/A	N/A	N/A	GCA_005800405.1	95	d__Bacteria;p__Proteobacteria;c__Gammaproteobacteria;o__Burkholderiales;f__Burkholderiaceae;g__SYFN01;s__SYFN01 sp005800405	77.22	0.12	d__Bacteria;p__Proteobacteria;c__Gammaproteobacteria;o__Burkholderiales;f__Burkholderiaceae;g__SYFN01;s__	taxonomic classification defined by topology and ANI	N/A	GCA_010024875.1, s__SYFN01 sp010024875, 95.0, 77.33, 0.22; GCA_903872555.1, s__SYFN01 sp903872555, 95.0, 76.96, 0.2; GCA_903846425.1, s__SYFN01 sp903846425, 95.0, 76.76, 0.14; GCA_900299005.1, s__SYFN01 sp900299005, 95.0, 76.74, 0.18; GCA_903904635.1, s__SYFN01 sp903904635, 95.0, 75.92, 0.12	84.87	11	0.967249	N/A
metabat_EN_56_norm_97	MAG-134	d__Bacteria;p__Dependentiae;c__Babeliae;o__Babeliales;f__CAIQNR01;g__;s__	N/A	N/A	N/A	N/A	N/A	GCA_903873255.1	95	d__Bacteria;p__Dependentiae;c__Babeliae;o__Babeliales;f__CAIQNR01;g__CAIQNR01;s__CAIQNR01 sp903873255	76.87	0.1	d__Bacteria;p__Dependentiae;c__Babeliae;o__Babeliales;f__;g__;s__	taxonomic classification defined by topology and ANI	N/A	N/A	70.54	11	0.808885	N/A
metabat_EN_21_norm_9	MAG-051	d__Bacteria;p__Firmicutes;c__Bacilli;o__Acholeplasmatales;f__Acholeplasmataceae;g__UBA8290;s__	N/A	N/A	N/A	N/A	N/A	GCA_003497445.1	95	d__Bacteria;p__Firmicutes;c__Bacilli;o__Acholeplasmatales;f__Acholeplasmataceae;g__UBA8290;s__UBA8290 sp003497445	76.66	0.08	d__Bacteria;p__Firmicutes;c__Bacilli;o__Acholeplasmatales;f__Acholeplasmataceae;g__;s__	taxonomic classification defined by topology and ANI	N/A	N/A	87.23	11	0.943525	N/A
maxbin_EN_56_norm_042	MAG-030	d__Bacteria;p__Proteobacteria;c__Gammaproteobacteria;o__Burkholderiales;f__Burkholderiaceae;g__SYFN01;s__	N/A	N/A	N/A	N/A	N/A	GCA_005800405.1	95	d__Bacteria;p__Proteobacteria;c__Gammaproteobacteria;o__Burkholderiales;f__Burkholderiaceae;g__SYFN01;s__SYFN01 sp005800405	76.11	0.07	d__Bacteria;p__Proteobacteria;c__Gammaproteobacteria;o__Burkholderiales;f__Burkholderiaceae;g__SYFN01;s__	taxonomic classification defined by topology and ANI	N/A	GCA_010024875.1, s__SYFN01 sp010024875, 95.0, 78.05, 0.2; GCA_903872555.1, s__SYFN01 sp903872555, 95.0, 77.34, 0.15; GCA_900299005.1, s__SYFN01 sp900299005, 95.0, 77.14, 0.19; GCA_903846425.1, s__SYFN01 sp903846425, 95.0, 76.74, 0.1; GCA_903904635.1, s__SYFN01 sp903904635, 95.0, 76.64, 0.08	66.77	11	0.967533	N/A
metabat_EN_56_trim_58	MAG-154	d__Bacteria;p__Patescibacteria;c__Paceibacteria;o__UBA9983_A;f__PALSA-1337;g__C7867-002;s__	N/A	N/A	N/A	N/A	N/A	GCA_903842025.1	95	d__Bacteria;p__Patescibacteria;c__Paceibacteria;o__UBA9983_A;f__PALSA-1337;g__C7867-002;s__C7867-002 sp903842025	76.1	0.11	d__Bacteria;p__Patescibacteria;c__Paceibacteria;o__UBA9983_A;f__PALSA-1337;g__C7867-002;s__	taxonomic classification defined by topology and ANI	N/A	GCA_002413065.1, s__C7867-002 sp002413065, 95.0, 80.27, 0.07; GCA_903846945.1, s__C7867-002 sp903846945, 95.0, 78.22, 0.1; GCA_903868845.1, s__C7867-002 sp903868845, 95.0, 78.17, 0.06; GCA_001821055.1, s__C7867-002 sp001821055, 95.0, 78.16, 0.08; GCA_903872035.1, s__C7867-002 sp903872035, 95.0, 77.94, 0.07; GCA_903839725.1, s__C7867-002 sp903839725, 95.0, 77.88, 0.11; GCA_903825415.1, s__C7867-00…	48.76	11	0.938305	N/A
metabat_EN_56_norm_108	MAG-112	d__Bacteria;p__Chlamydiota;c__Chlamydiia;o__Chlamydiales;f__Rhabdochlamydiaceae;g__;s__	N/A	N/A	N/A	N/A	N/A	GCA_903824495.1	95	d__Bacteria;p__Chlamydiota;c__Chlamydiia;o__Chlamydiales;f__Rhabdochlamydiaceae;g__CAIJXB01;s__CAIJXB01 sp903824495	75.73	0.05	d__Bacteria;p__Chlamydiota;c__Chlamydiia;o__Chlamydiales;f__Rhabdochlamydiaceae;g__;s__	taxonomic classification defined by topology and ANI	N/A	N/A	51.34	11	0.844109	N/A
maxbin_EN_22_trim_089	MAG-009	d__Bacteria;p__Cyanobacteria;c__Cyanobacteriia;o__PCC-6307;f__Cyanobiaceae;g__Synechococcus_E;s__Synechococcus_E sp002724845	GCF_014279895.1	95	d__Bacteria;p__Cyanobacteria;c__Cyanobacteriia;o__PCC-6307;f__Cyanobiaceae;g__Synechococcus_E;s__Synechococcus_E sp002724845	97.93	1	GCF_014279895.1	95	d__Bacteria;p__Cyanobacteria;c__Cyanobacteriia;o__PCC-6307;f__Cyanobiaceae;g__Synechococcus_E;s__Synechococcus_E sp002724845	97.93	1	d__Bacteria;p__Cyanobacteria;c__Cyanobacteriia;o__PCC-6307;f__Cyanobiaceae;g__Synechococcus_E;s__	taxonomic classification defined by topology and ANI	topological placement and ANI have congruent species assignments	GCF_000161795.2, s__Synechococcus_E sp000161795, 95.0, 95.46, 1.0; GCF_000012625.1, s__Synechococcus_E sp000012625, 95.0, 93.51, 0.98; GCA_013911515.1, s__Synechococcus_E sp013911515, 95.0, 92.52, 0.91; GCF_000737595.1, s__Synechococcus_E sp000737595, 95.0, 90.56, 0.98; GCA_003209165.1, s__Synechococcus_E sp003209165, 95.0, 88.87, 0.86; GCF_014279755.1, s__Synechococcus_E sp014279755, 95.0, 87.31…	67.58	11	N/A	N/A
maxbin_EN_56_norm_001	MAG-027	d__Bacteria;p__Proteobacteria;c__Alphaproteobacteria;o__Pelagibacterales;f__Pelagibacteraceae;g__Fonsibacter;s__Fonsibacter ubiquis	GCF_002688585.1	95	d__Bacteria;p__Proteobacteria;c__Alphaproteobacteria;o__Pelagibacterales;f__Pelagibacteraceae;g__Fonsibacter;s__Fonsibacter ubiquis	98.56	1	GCF_002688585.1	95	d__Bacteria;p__Proteobacteria;c__Alphaproteobacteria;o__Pelagibacterales;f__Pelagibacteraceae;g__Fonsibacter;s__Fonsibacter ubiquis	98.56	1	d__Bacteria;p__Proteobacteria;c__Alphaproteobacteria;o__Pelagibacterales;f__Pelagibacteraceae;g__Fonsibacter;s__	taxonomic classification defined by topology and ANI	topological placement and ANI have congruent species assignments	GCA_000371825.1, s__Fonsibacter sp000371825, 95.0, 87.87, 0.71; GCA_000371845.1, s__Fonsibacter sp000371845, 95.0, 87.64, 0.79; GCA_000419485.1, s__Fonsibacter sp000419485, 95.0, 86.64, 0.62; GCA_000364545.1, s__Fonsibacter sp000364545, 95.0, 86.28, 0.71; GCA_000419465.1, s__Fonsibacter sp000419465, 95.0, 86.19, 0.79; GCA_000510845.1, s__Fonsibacter sp000510845, 95.0, 86.08, 0.75; GCA_009693745.1…	28.37	11	N/A	N/A
maxbin_EN_52_norm_001	MAG-020	d__Bacteria;p__Cyanobacteria;c__Cyanobacteriia;o__PCC-6307;f__Cyanobiaceae;g__Prochlorococcus_A;s__Prochlorococcus_A sp001989455	GCF_001989455.1	95	d__Bacteria;p__Cyanobacteria;c__Cyanobacteriia;o__PCC-6307;f__Cyanobiaceae;g__Prochlorococcus_A;s__Prochlorococcus_A sp001989455	97.02	1	GCA_000635495.1	95	d__Bacteria;p__Cyanobacteria;c__Cyanobacteriia;o__PCC-6307;f__Cyanobiaceae;g__Prochlorococcus_A;s__Prochlorococcus_A sp000635495	96.84	1	d__Bacteria;p__Cyanobacteria;c__Cyanobacteriia;o__PCC-6307;f__Cyanobiaceae;g__Prochlorococcus_A;s__	ANI	topological placement and ANI have incongruent species assignments	GCA_003280995.1, s__Prochlorococcus_A sp003280995, 95.0, 97.24, 0.6; GCF_000760035.1, s__Prochlorococcus_A marinus_B, 95.0, 96.93, 1.0; GCA_003281225.1, s__Prochlorococcus_A sp003281225, 95.0, 96.74, 1.0; GCA_000634215.1, s__Prochlorococcus_A sp000634215, 95.0, 96.49, 0.8; GCA_003278705.1, s__Prochlorococcus_A sp003278705, 95.0, 96.49, 0.8; GCA_000634415.1, s__Prochlorococcus_A sp000634415, 95.0,…	28.01	11	N/A	N/A
metabat_EN_84_norm_5	MAG-203	d__Bacteria;p__Proteobacteria;c__Gammaproteobacteria;o__Enterobacterales;f__Alteromonadaceae;g__Pseudoalteromonas;s__Pseudoalteromonas gelatinilytica	GCF_001641615.1	95	d__Bacteria;p__Proteobacteria;c__Gammaproteobacteria;o__Enterobacterales;f__Alteromonadaceae;g__Pseudoalteromonas;s__Pseudoalteromonas gelatinilytica	98.73	0.96	GCF_001641615.1	95	d__Bacteria;p__Proteobacteria;c__Gammaproteobacteria;o__Enterobacterales;f__Alteromonadaceae;g__Pseudoalteromonas;s__Pseudoalteromonas gelatinilytica	98.73	0.96	d__Bacteria;p__Proteobacteria;c__Gammaproteobacteria;o__Enterobacterales;f__Alteromonadaceae;g__Pseudoalteromonas;s__	taxonomic classification defined by topology and ANI	topological placement and ANI have congruent species assignments	GCF_001550135.1, s__Pseudoalteromonas shioyasakiensis, 97.0029, 93.79, 0.92; GCF_013349995.1, s__Pseudoalteromonas sp013349995, 96.6093, 93.32, 0.85; GCA_002684115.1, s__Pseudoalteromonas sp002684115, 97.0029, 93.19, 0.68; GCF_001469895.1, s__Pseudoalteromonas sp001469895, 96.7314, 93.19, 0.89; GCF_001306915.1, s__Pseudoalteromonas lipolytica_A, 95.0, 92.55, 0.85; GCF_013391845.1, s__Pseudoaltero…	89.99	11	N/A	N/A
metabat_EN_59_trim_20	MAG-189	d__Bacteria;p__Proteobacteria;c__Gammaproteobacteria;o__Enterobacterales;f__Alteromonadaceae;g__Alteromonas;s__Alteromonas macleodii	GCF_000172635.2	95	d__Bacteria;p__Proteobacteria;c__Gammaproteobacteria;o__Enterobacterales;f__Alteromonadaceae;g__Alteromonas;s__Alteromonas macleodii	97.22	0.85	GCF_000172635.2	95	d__Bacteria;p__Proteobacteria;c__Gammaproteobacteria;o__Enterobacterales;f__Alteromonadaceae;g__Alteromonas;s__Alteromonas macleodii	97.22	0.85	d__Bacteria;p__Proteobacteria;c__Gammaproteobacteria;o__Enterobacterales;f__Alteromonadaceae;g__Alteromonas;s__	taxonomic classification defined by topology and ANI	topological placement and ANI have congruent species assignments	GCF_000808575.1, s__Alteromonas marina, 95.0, 92.31, 0.76; GCF_001953635.1, s__Alteromonas abrolhosensis, 95.0, 90.32, 0.8; GCF_005117025.1, s__Alteromonas portus, 95.0, 88.58, 0.73; GCF_001885075.1, s__Alteromonas sp001885075, 95.0, 86.31, 0.56; GCF_903772925.1, s__Alteromonas macleodii_A, 95.0, 85.5, 0.71; GCF_003443615.1, s__Alteromonas sp003443615, 95.0, 84.66, 0.7; GCF_000597705.1, s__Altero…	98.27	11	N/A	N/A
metabat_EN_56_trim_135	MAG-139	d__Bacteria;p__Planctomycetota;c__Planctomycetes;o__Pirellulales;f__UBA1268;g__QWPN01;s__QWPN01 sp903917235	GCA_903917235.1	95	d__Bacteria;p__Planctomycetota;c__Planctomycetes;o__Pirellulales;f__UBA1268;g__QWPN01;s__QWPN01 sp903917235	98.89	0.83	GCA_903917235.1	95	d__Bacteria;p__Planctomycetota;c__Planctomycetes;o__Pirellulales;f__UBA1268;g__QWPN01;s__QWPN01 sp903917235	98.89	0.83	d__Bacteria;p__Planctomycetota;c__Planctomycetes;o__Pirellulales;f__UBA1268;g__QWPN01;s__	taxonomic classification defined by topology and ANI	topological placement and ANI have congruent species assignments	GCA_014192425.1, s__QWPN01 sp014192425, 95.0, 79.18, 0.39; GCA_903919035.1, s__QWPN01 sp903919035, 95.0, 79.07, 0.43; GCA_903831155.1, s__QWPN01 sp903831155, 95.0, 79.04, 0.41; GCA_003670825.1, s__QWPN01 sp003670825, 95.0, 78.78, 0.44; GCA_003671185.1, s__QWPN01 sp003671185, 95.0, 78.67, 0.45; GCA_003669255.1, s__QWPN01 sp003669255, 95.0, 78.62, 0.41; GCA_903958265.1, s__QWPN01 sp903958265, 95.0,…	79.97	11	N/A	N/A
metabat_EN_56_norm_29	MAG-121	d__Bacteria;p__Actinobacteriota;c__Actinomycetia;o__Nanopelagicales;f__Nanopelagicaceae;g__Nanopelagicus;s__Nanopelagicus sp903897475	GCA_903897475.1	95	d__Bacteria;p__Actinobacteriota;c__Actinomycetia;o__Nanopelagicales;f__Nanopelagicaceae;g__Nanopelagicus;s__Nanopelagicus sp903897475	96.34	0.73	GCA_903897475.1	95	d__Bacteria;p__Actinobacteriota;c__Actinomycetia;o__Nanopelagicales;f__Nanopelagicaceae;g__Nanopelagicus;s__Nanopelagicus sp903897475	96.34	0.73	d__Bacteria;p__Actinobacteriota;c__Actinomycetia;o__Nanopelagicales;f__Nanopelagicaceae;g__Nanopelagicus;s__	taxonomic classification defined by topology and ANI	topological placement and ANI have congruent species assignments	GCA_009700155.1, s__Nanopelagicus sp009700155, 95.0, 82.83, 0.67; GCA_010030895.1, s__Nanopelagicus sp010030895, 95.0, 81.85, 0.57; GCA_001437855.1, s__Nanopelagicus sp001437855, 95.0, 79.63, 0.44; GCF_002287885.2, s__Nanopelagicus limnes, 95.0, 79.2, 0.44; GCA_003569185.1, s__Nanopelagicus sp003569185, 95.0, 79.15, 0.42; GCA_000383815.1, s__Nanopelagicus sp000383815, 95.0, 79.13, 0.34; GCA_00029…	60.45	11	N/A	N/A
metabat_EN_81_norm_6	MAG-194	d__Bacteria;p__Proteobacteria;c__Gammaproteobacteria;o__SAR86;f__SAR86;g__GCA-2707915;s__GCA-2707915 sp902620785	GCA_902620785.1	95	d__Bacteria;p__Proteobacteria;c__Gammaproteobacteria;o__SAR86;f__SAR86;g__GCA-2707915;s__GCA-2707915 sp902620785	96.91	0.81	GCA_902620785.1	95	d__Bacteria;p__Proteobacteria;c__Gammaproteobacteria;o__SAR86;f__SAR86;g__GCA-2707915;s__GCA-2707915 sp902620785	96.91	0.81	d__Bacteria;p__Proteobacteria;c__Gammaproteobacteria;o__SAR86;f__SAR86;g__GCA-2707915;s__	taxonomic classification defined by topology and ANI	topological placement and ANI have congruent species assignments	GCA_902618945.1, s__GCA-2707915 sp902618945, 95.0, 95.7, 0.74; GCA_902605935.1, s__GCA-2707915 sp902605935, 95.0, 92.28, 0.45; GCA_902574355.1, s__GCA-2707915 sp902574355, 95.0, 92.24, 0.76; GCA_902542325.1, s__GCA-2707915 sp902542325, 95.0, 91.64, 0.66; GCA_902604855.1, s__GCA-2707915 sp902604855, 95.0, 91.05, 0.73; GCA_902606175.1, s__GCA-2707915 sp902606175, 95.0, 89.72, 0.64; GCA_003212335.1,…	31.92	11	N/A	N/A
metabat_EN_82_norm_2	MAG-198	d__Bacteria;p__Proteobacteria;c__Gammaproteobacteria;o__SAR86;f__AG-339-G14;g__AG-339-G14;s__AG-339-G14 sp902613455	GCA_902613455.1	95	d__Bacteria;p__Proteobacteria;c__Gammaproteobacteria;o__SAR86;f__AG-339-G14;g__AG-339-G14;s__AG-339-G14 sp902613455	97.56	0.93	GCA_902613455.1	95	d__Bacteria;p__Proteobacteria;c__Gammaproteobacteria;o__SAR86;f__AG-339-G14;g__AG-339-G14;s__AG-339-G14 sp902613455	97.56	0.93	d__Bacteria;p__Proteobacteria;c__Gammaproteobacteria;o__SAR86;f__AG-339-G14;g__AG-339-G14;s__	taxonomic classification defined by topology and ANI	topological placement and ANI have congruent species assignments	GCA_003282105.1, s__AG-339-G14 sp003282105, 95.0, 93.06, 0.8; GCA_902536295.1, s__AG-339-G14 sp902536295, 95.0, 78.79, 0.43; GCA_902616715.1, s__AG-339-G14 sp902616715, 95.0, 78.78, 0.53; GCA_004213955.1, s__AG-339-G14 sp004213955, 95.0, 78.67, 0.46; GCA_902527995.1, s__AG-339-G14 sp902527995, 95.0, 78.65, 0.34; GCA_902635045.1, s__AG-339-G14 sp902635045, 95.0, 78.03, 0.21; GCA_902562135.1, s__AG…	75.9	11	N/A	N/A
metabat_EN_81_trim_7	MAG-196	d__Bacteria;p__Bacteroidota;c__Bacteroidia;o__Flavobacteriales;f__Flavobacteriaceae;g__MED-G11;s__MED-G11 sp902598525	GCA_902598525.1	95	d__Bacteria;p__Bacteroidota;c__Bacteroidia;o__Flavobacteriales;f__Flavobacteriaceae;g__MED-G11;s__MED-G11 sp902598525	99.59	0.8	GCA_902598525.1	95	d__Bacteria;p__Bacteroidota;c__Bacteroidia;o__Flavobacteriales;f__Flavobacteriaceae;g__MED-G11;s__MED-G11 sp902598525	99.59	0.8	d__Bacteria;p__Bacteroidota;c__Bacteroidia;o__Flavobacteriales;f__Flavobacteriaceae;g__MED-G11;s__	taxonomic classification defined by topology and ANI	topological placement and ANI have congruent species assignments	GCA_902583445.1, s__MED-G11 sp902583445, 95.0, 86.23, 0.57; GCA_902560025.1, s__MED-G11 sp902560025, 95.0, 85.79, 0.57; GCA_902594745.1, s__MED-G11 sp902594745, 95.0, 85.4, 0.8; GCA_902577515.1, s__MED-G11 sp902577515, 95.0, 85.12, 0.66; GCA_902617285.1, s__MED-G11 sp902617285, 95.0, 84.88, 0.68; GCA_902620455.1, s__MED-G11 sp902620455, 95.0, 79.37, 0.5; GCA_902523665.1, s__MED-G11 sp902523665, 9…	70.8	11	N/A	N/A
metabat_EN_51_trim_16	MAG-084	d__Bacteria;p__Proteobacteria;c__Gammaproteobacteria;o__SAR86;f__AG-339-G14;g__CACNYO01;s__CACNYO01 sp902589965	GCA_902589965.1	95	d__Bacteria;p__Proteobacteria;c__Gammaproteobacteria;o__SAR86;f__AG-339-G14;g__CACNYO01;s__CACNYO01 sp902589965	98.05	0.79	N/A	N/A	N/A	N/A	N/A	d__Bacteria;p__Proteobacteria;c__Gammaproteobacteria;o__SAR86;f__AG-339-G14;g__CACNYO01;s__	ANI	topological placement and ANI have incongruent species assignments	GCA_902589965.1, s__CACNYO01 sp902589965, 95.0, 98.05, 0.79; GCA_902594855.1, s__CACNYO01 sp902594855, 95.0, 97.81, 0.79; GCA_902596665.1, s__CACNYO01 sp902596665, 95.0, 97.73, 0.79; GCA_902578495.1, s__CACNYO01 sp902578495, 95.0, 95.96, 0.74; GCA_902570035.1, s__CACNYO01 sp902570035, 95.0, 95.48, 0.72; GCA_902528485.1, s__CACNYO01 sp902528485, 95.0, 90.59, 0.44; GCA_902526045.1, s__CACNYO01 sp90…	34.64	11	N/A	N/A
metabat_EN_53_trim_45	MAG-094	d__Bacteria;p__Marinisomatota;c__Marinisomatia;o__Marinisomatales;f__Marinisomataceae;g__Marinisoma;s__Marinisoma sp902575395	GCA_902575395.1	95	d__Bacteria;p__Marinisomatota;c__Marinisomatia;o__Marinisomatales;f__Marinisomataceae;g__Marinisoma;s__Marinisoma sp902575395	98.89	0.74	GCA_902575395.1	95	d__Bacteria;p__Marinisomatota;c__Marinisomatia;o__Marinisomatales;f__Marinisomataceae;g__Marinisoma;s__Marinisoma sp902575395	98.89	0.74	d__Bacteria;p__Marinisomatota;c__Marinisomatia;o__Marinisomatales;f__Marinisomataceae;g__Marinisoma;s__	taxonomic classification defined by topology and ANI	topological placement and ANI have congruent species assignments	GCA_002348725.1, s__Marinisoma sp002348725, 95.0, 90.67, 0.81; GCA_012963075.1, s__Marinisoma sp012963075, 95.0, 79.6, 0.5; GCA_902599655.1, s__Marinisoma sp902599655, 95.0, 77.68, 0.16; GCA_902538565.1, s__Marinisoma sp902538565, 95.0, 77.51, 0.29; GCA_902576865.1, s__Marinisoma sp902576865, 95.0, 77.46, 0.15; GCA_002701645.1, s__Marinisoma sp002701645, 95.0, 77.41, 0.32; GCA_000402755.1, s__Mar…	34.86	11	N/A	N/A
metabat_EN_22_trim_22	MAG-064	d__Bacteria;p__Bacteroidota;c__Bacteroidia;o__Flavobacteriales;f__Flavobacteriaceae;g__UBA724;s__UBA724 sp902536935	GCA_902536935.1	95	d__Bacteria;p__Bacteroidota;c__Bacteroidia;o__Flavobacteriales;f__Flavobacteriaceae;g__UBA724;s__UBA724 sp902536935	96.25	0.79	GCA_902536935.1	95	d__Bacteria;p__Bacteroidota;c__Bacteroidia;o__Flavobacteriales;f__Flavobacteriaceae;g__UBA724;s__UBA724 sp902536935	96.25	0.79	d__Bacteria;p__Bacteroidota;c__Bacteroidia;o__Flavobacteriales;f__Flavobacteriaceae;g__UBA724;s__	taxonomic classification defined by topology and ANI	topological placement and ANI have congruent species assignments	GCA_002171575.2, s__UBA724 sp002171575, 95.0, 89.18, 0.86; GCA_002723075.1, s__UBA724 sp002723075, 95.0, 87.25, 0.8; GCA_902619855.1, s__UBA724 sp902619855, 95.0, 81.33, 0.43; GCA_902566635.1, s__UBA724 sp902566635, 95.0, 81.04, 0.44; GCA_902631125.1, s__UBA724 sp902631125, 95.0, 81.02, 0.43; GCA_902586905.1, s__UBA724 sp902586905, 95.0, 80.46, 0.5; GCA_002430545.1, s__UBA724 sp002430545, 95.0, 8…	90.73	11	N/A	N/A
metabat_EN_22_trim_12	MAG-062	d__Bacteria;p__Bacteroidota;c__Rhodothermia;o__Balneolales;f__Balneolaceae;g__UBA1275;s__UBA1275 sp902529115	GCA_902529115.1	95	d__Bacteria;p__Bacteroidota;c__Rhodothermia;o__Balneolales;f__Balneolaceae;g__UBA1275;s__UBA1275 sp902529115	96.13	0.79	GCA_002730655.1	95	d__Bacteria;p__Bacteroidota;c__Rhodothermia;o__Balneolales;f__Balneolaceae;g__UBA1275;s__UBA1275 sp002730655	94.72	0.48	d__Bacteria;p__Bacteroidota;c__Rhodothermia;o__Balneolales;f__Balneolaceae;g__UBA1275;s__	ANI	topological placement and ANI have incongruent species assignments	GCA_002720745.1, s__UBA1275 sp002720745, 95.0, 91.21, 0.87; GCA_002348545.1, s__UBA1275 sp002348545, 95.0, 90.07, 0.74; GCA_002323515.1, s__UBA1275 sp002323515, 95.0, 82.66, 0.61; GCA_902529365.1, s__UBA1275 sp902529365, 95.0, 81.64, 0.63; GCA_002457365.1, s__UBA1275 sp002457365, 95.0, 81.61, 0.51; GCA_009926145.1, s__UBA1275 sp009926145, 95.0, 77.27, 0.09	57	11	N/A	N/A
metabat_EN_56_trim_100	MAG-135	d__Bacteria;p__Proteobacteria;c__Gammaproteobacteria;o__Burkholderiales;f__Burkholderiaceae;g__UBA3064;s__UBA3064 sp005787245	GCA_900299025.1	95	d__Bacteria;p__Proteobacteria;c__Gammaproteobacteria;o__Burkholderiales;f__Burkholderiaceae;g__UBA3064;s__UBA3064 sp005787245	99.34	0.85	GCA_900299025.1	95	d__Bacteria;p__Proteobacteria;c__Gammaproteobacteria;o__Burkholderiales;f__Burkholderiaceae;g__UBA3064;s__UBA3064 sp005787245	99.34	0.85	d__Bacteria;p__Proteobacteria;c__Gammaproteobacteria;o__Burkholderiales;f__Burkholderiaceae;g__UBA3064;s__	taxonomic classification defined by topology and ANI	topological placement and ANI have congruent species assignments	GCA_002359635.1, s__UBA3064 sp002359635, 95.0, 79.68, 0.39; GCA_002342365.1, s__UBA3064 sp002342365, 95.0, 77.04, 0.23	89.28	11	N/A	N/A
metabat_EN_58_trim_18	MAG-179	d__Bacteria;p__Proteobacteria;c__Gammaproteobacteria;o__SAR86;f__SAR86;g__AEGEAN-183;s__AEGEAN-183 sp012965075	GCA_012965075.1	95	d__Bacteria;p__Proteobacteria;c__Gammaproteobacteria;o__SAR86;f__SAR86;g__AEGEAN-183;s__AEGEAN-183 sp012965075	99.05	0.77	GCA_012965075.1	95	d__Bacteria;p__Proteobacteria;c__Gammaproteobacteria;o__SAR86;f__SAR86;g__AEGEAN-183;s__AEGEAN-183 sp012965075	99.05	0.77	d__Bacteria;p__Proteobacteria;c__Gammaproteobacteria;o__SAR86;f__SAR86;g__AEGEAN-183;s__	taxonomic classification defined by topology and ANI	topological placement and ANI have congruent species assignments	GCA_001628005.1, s__AEGEAN-183 sp001628005, 95.0, 80.01, 0.64	69.17	11	N/A	N/A
metabat_EN_58_trim_19	MAG-180	d__Bacteria;p__Proteobacteria;c__Gammaproteobacteria;o__UBA11654;f__UBA11654;g__DTSX01;s__DTSX01 sp012965065	GCA_012965065.1	95	d__Bacteria;p__Proteobacteria;c__Gammaproteobacteria;o__UBA11654;f__UBA11654;g__DTSX01;s__DTSX01 sp012965065	98.36	0.85	GCA_012965065.1	95	d__Bacteria;p__Proteobacteria;c__Gammaproteobacteria;o__UBA11654;f__UBA11654;g__DTSX01;s__DTSX01 sp012965065	98.36	0.85	d__Bacteria;p__Proteobacteria;c__Gammaproteobacteria;o__UBA11654;f__UBA11654;g__;s__	taxonomic classification defined by topology and ANI	topological placement and ANI have congruent species assignments	N/A	56.96	11	N/A	N/A
metabat_EN_58_norm_25	MAG-172	d__Bacteria;p__Marinisomatota;c__Marinisomatia;o__SCGC-AAA003-L08;f__D37C17;g__D37C17;s__D37C17 sp012964845	GCA_012964845.1	95	d__Bacteria;p__Marinisomatota;c__Marinisomatia;o__SCGC-AAA003-L08;f__D37C17;g__D37C17;s__D37C17 sp012964845	98.46	0.66	GCA_012964845.1	95	d__Bacteria;p__Marinisomatota;c__Marinisomatia;o__SCGC-AAA003-L08;f__D37C17;g__D37C17;s__D37C17 sp012964845	98.46	0.66	d__Bacteria;p__Marinisomatota;c__Marinisomatia;o__SCGC-AAA003-L08;f__D37C17;g__D37C17;s__	taxonomic classification defined by topology and ANI	topological placement and ANI have congruent species assignments	GCF_004124405.1, s__D37C17 sp004124405, 95.0, 91.01, 0.76; GCA_014381415.1, s__D37C17 sp014381415, 95.0, 84.69, 0.66	62.52	11	N/A	N/A
metabat_EN_59_trim_31	MAG-192	d__Bacteria;p__Marinisomatota;c__Marinisomatia;o__Marinisomatales;f__S15-B10;g__UBA2125;s__UBA2125 sp002311275	GCA_012964825.1	95	d__Bacteria;p__Marinisomatota;c__Marinisomatia;o__Marinisomatales;f__S15-B10;g__UBA2125;s__UBA2125 sp002311275	99.54	0.88	GCA_012964825.1	95	d__Bacteria;p__Marinisomatota;c__Marinisomatia;o__Marinisomatales;f__S15-B10;g__UBA2125;s__UBA2125 sp002311275	99.54	0.88	d__Bacteria;p__Marinisomatota;c__Marinisomatia;o__Marinisomatales;f__S15-B10;g__UBA2125;s__	taxonomic classification defined by topology and ANI	topological placement and ANI have congruent species assignments	GCF_004124465.1, s__UBA2125 sp004124465, 95.0, 87.08, 0.73; GCA_002329125.1, s__UBA2125 sp002329125, 95.0, 85.16, 0.62	68.24	11	N/A	N/A
metabat_EN_58_trim_16	MAG-178	d__Bacteria;p__Marinisomatota;c__Marinisomatia;o__Marinisomatales;f__TCS55;g__GCA-002701945;s__GCA-002701945 sp012964215	GCA_012964215.1	95	d__Bacteria;p__Marinisomatota;c__Marinisomatia;o__Marinisomatales;f__TCS55;g__GCA-002701945;s__GCA-002701945 sp012964215	98.53	0.67	GCA_012964215.1	95	d__Bacteria;p__Marinisomatota;c__Marinisomatia;o__Marinisomatales;f__TCS55;g__GCA-002701945;s__GCA-002701945 sp012964215	98.53	0.67	d__Bacteria;p__Marinisomatota;c__Marinisomatia;o__Marinisomatales;f__TCS55;g__GCA-002701945;s__	taxonomic classification defined by topology and ANI	topological placement and ANI have congruent species assignments	GCA_002701945.1, s__GCA-002701945 sp002701945, 95.0, 76.63, 0.09; GCA_002701785.1, s__GCA-002701945 sp002701785, 95.0, 76.44, 0.12; GCA_004321715.1, s__GCA-002701945 sp004321715, 95.0, 76.32, 0.1	70.82	11	N/A	N/A
metabat_EN_58_trim_36	MAG-184	d__Bacteria;p__Marinisomatota;c__Marinisomatia;o__Marinisomatales;f__Marinisomataceae;g__Marinisoma;s__Marinisoma sp012963075	GCA_012963075.1	95	d__Bacteria;p__Marinisomatota;c__Marinisomatia;o__Marinisomatales;f__Marinisomataceae;g__Marinisoma;s__Marinisoma sp012963075	99.2	0.83	GCA_012963075.1	95	d__Bacteria;p__Marinisomatota;c__Marinisomatia;o__Marinisomatales;f__Marinisomataceae;g__Marinisoma;s__Marinisoma sp012963075	99.2	0.83	d__Bacteria;p__Marinisomatota;c__Marinisomatia;o__Marinisomatales;f__Marinisomataceae;g__Marinisoma;s__	taxonomic classification defined by topology and ANI	topological placement and ANI have congruent species assignments	GCA_902575395.1, s__Marinisoma sp902575395, 95.0, 80.29, 0.62; GCA_002348725.1, s__Marinisoma sp002348725, 95.0, 80.26, 0.72; GCA_014240005.1, s__Marinisoma sp014240005, 95.0, 79.6, 0.46; GCA_002701645.1, s__Marinisoma sp002701645, 95.0, 78.64, 0.44; GCA_902525615.1, s__Marinisoma sp902525615, 95.0, 77.94, 0.23; GCA_902624575.1, s__Marinisoma sp902624575, 95.0, 77.9, 0.2; GCA_000494305.1, s__Mari…	74.87	11	N/A	N/A
metabat_EN_21_trim_20	MAG-054	d__Bacteria;p__Bacteroidota;c__Bacteroidia;o__Flavobacteriales;f__Flavobacteriaceae;g__MS024-2A;s__MS024-2A sp011525195	GCA_011525195.1	95	d__Bacteria;p__Bacteroidota;c__Bacteroidia;o__Flavobacteriales;f__Flavobacteriaceae;g__MS024-2A;s__MS024-2A sp011525195	96.47	0.87	GCA_011525195.1	95	d__Bacteria;p__Bacteroidota;c__Bacteroidia;o__Flavobacteriales;f__Flavobacteriaceae;g__MS024-2A;s__MS024-2A sp011525195	96.47	0.87	d__Bacteria;p__Bacteroidota;c__Bacteroidia;o__Flavobacteriales;f__Flavobacteriaceae;g__MS024-2A;s__	taxonomic classification defined by topology and ANI	topological placement and ANI have congruent species assignments	GCA_902546725.1, s__MS024-2A sp902546725, 95.0, 78.26, 0.31; GCA_002167945.1, s__MS024-2A sp002167945, 95.0, 78.06, 0.34; GCA_009886625.1, s__MS024-2A sp009886625, 95.0, 77.43, 0.2; GCA_002705385.1, s__MS024-2A sp002705385, 95.0, 77.4, 0.17; GCF_000173095.1, s__MS024-2A sp000173095, 95.0, 77.25, 0.19; GCA_002292265.1, s__MS024-2A sp002292265, 95.0, 77.23, 0.2; GCA_902613595.1, s__MS024-2A sp90261…	51.42	11	N/A	N/A
metabat_EN_56_norm_20	MAG-119	d__Bacteria;p__Actinobacteriota;c__Actinomycetia;o__Nanopelagicales;f__Nanopelagicaceae;g__Planktophila;s__Planktophila sp010032875	GCA_010032875.1	95	d__Bacteria;p__Actinobacteriota;c__Actinomycetia;o__Nanopelagicales;f__Nanopelagicaceae;g__Planktophila;s__Planktophila sp010032875	99.59	0.89	GCA_010032875.1	95	d__Bacteria;p__Actinobacteriota;c__Actinomycetia;o__Nanopelagicales;f__Nanopelagicaceae;g__Planktophila;s__Planktophila sp010032875	99.59	0.89	d__Bacteria;p__Actinobacteriota;c__Actinomycetia;o__Nanopelagicales;f__Nanopelagicaceae;g__Planktophila;s__	taxonomic classification defined by topology and ANI	topological placement and ANI have congruent species assignments	GCA_014190015.1, s__Planktophila sp014190015, 95.0, 83.97, 0.78; GCF_002288365.1, s__Planktophila limnetica, 95.0, 82.61, 0.75; GCA_903890345.1, s__Planktophila sp903890345, 95.0, 82.37, 0.57; GCA_009699825.1, s__Planktophila sp009699825, 95.0, 81.17, 0.52; GCA_009706135.1, s__Planktophila sp009706135, 95.0, 80.32, 0.5; GCF_002288185.1, s__Planktophila vernalis, 95.0, 78.7, 0.25; GCA_000378885.1,…	62.56	11	N/A	N/A
metabat_EN_56_trim_7	MAG-158	d__Bacteria;p__Actinobacteriota;c__Actinomycetia;o__Nanopelagicales;f__Nanopelagicaceae;g__MAG-120802;s__MAG-120802 sp010032125	GCA_010032125.1	95	d__Bacteria;p__Actinobacteriota;c__Actinomycetia;o__Nanopelagicales;f__Nanopelagicaceae;g__MAG-120802;s__MAG-120802 sp010032125	98.64	0.84	GCA_010032125.1	95	d__Bacteria;p__Actinobacteriota;c__Actinomycetia;o__Nanopelagicales;f__Nanopelagicaceae;g__MAG-120802;s__MAG-120802 sp010032125	98.64	0.84	d__Bacteria;p__Actinobacteriota;c__Actinomycetia;o__Nanopelagicales;f__Nanopelagicaceae;g__MAG-120802;s__	taxonomic classification defined by topology and ANI	topological placement and ANI have congruent species assignments	GCA_009927705.1, s__MAG-120802 sp009927705, 95.0, 80.46, 0.2; GCA_010023045.1, s__MAG-120802 sp010023045, 95.0, 78.72, 0.14; GCA_009924185.1, s__MAG-120802 sp009924185, 95.0, 77.47, 0.15; GCA_003569145.1, s__MAG-120802 sp003569145, 95.0, 77.21, 0.14; GCA_005777515.1, s__MAG-120802 sp005777515, 95.0, 76.97, 0.13; GCA_010032085.1, s__MAG-120802 sp010032085, 95.0, 76.69, 0.15; GCA_002347935.1, s__MA…	59.44	11	N/A	N/A
metabat_EN_56_trim_42	MAG-149	d__Bacteria;p__Proteobacteria;c__Gammaproteobacteria;o__Steroidobacterales;f__Steroidobacteraceae;g__UBA964;s__UBA964 sp010031985	GCA_010031985.1	95	d__Bacteria;p__Proteobacteria;c__Gammaproteobacteria;o__Steroidobacterales;f__Steroidobacteraceae;g__UBA964;s__UBA964 sp010031985	98.96	0.86	GCA_010031985.1	95	d__Bacteria;p__Proteobacteria;c__Gammaproteobacteria;o__Steroidobacterales;f__Steroidobacteraceae;g__UBA964;s__UBA964 sp010031985	98.96	0.86	d__Bacteria;p__Proteobacteria;c__Gammaproteobacteria;o__Steroidobacterales;f__Steroidobacteraceae;g__UBA964;s__	taxonomic classification defined by topology and ANI	topological placement and ANI have congruent species assignments	GCA_009923475.1, s__UBA964 sp009923475, 95.0, 79.38, 0.5; GCA_903885195.1, s__UBA964 sp903885195, 95.0, 78.86, 0.42; GCA_002292945.1, s__UBA964 sp002292945, 95.0, 78.76, 0.34; GCA_010029775.1, s__UBA964 sp010029775, 95.0, 78.5, 0.31; GCA_903910215.1, s__UBA964 sp903910215, 95.0, 78.36, 0.34; GCA_010027845.1, s__UBA964 sp010027845, 95.0, 78.28, 0.32; GCA_903938365.1, s__UBA964 sp903938365, 95.0, 7…	91.98	11	N/A	N/A
maxbin_EN_56_norm_028	MAG-029	d__Bacteria;p__Cyanobacteria;c__Cyanobacteriia;o__PCC-6307;f__Cyanobiaceae;g__Vulcanococcus;s__Vulcanococcus sp010030955	GCA_010030955.1	95	d__Bacteria;p__Cyanobacteria;c__Cyanobacteriia;o__PCC-6307;f__Cyanobiaceae;g__Vulcanococcus;s__Vulcanococcus sp010030955	98.82	0.81	GCA_010030955.1	95	d__Bacteria;p__Cyanobacteria;c__Cyanobacteriia;o__PCC-6307;f__Cyanobiaceae;g__Vulcanococcus;s__Vulcanococcus sp010030955	98.82	0.81	d__Bacteria;p__Cyanobacteria;c__Cyanobacteriia;o__PCC-6307;f__Cyanobiaceae;g__Vulcanococcus;s__	taxonomic classification defined by topology and ANI	topological placement and ANI have congruent species assignments	GCA_014191535.1, s__Vulcanococcus sp014191535, 95.0, 88.01, 0.69; GCA_010029175.1, s__Vulcanococcus sp010029175, 95.0, 83.74, 0.68; GCA_014654725.1, s__Vulcanococcus sp014654725, 95.0, 83.66, 0.86; GCA_903934375.1, s__Vulcanococcus sp903934375, 95.0, 83.63, 0.76; GCF_000179235.2, s__Vulcanococcus sp000179235, 95.0, 83.45, 0.85; GCF_002252705.1, s__Vulcanococcus limneticus, 95.0, 83.41, 0.85; GCA_…	79.83	11	N/A	N/A
maxbin_EN_56_trim_005	MAG-032	d__Bacteria;p__Actinobacteriota;c__Actinomycetia;o__Nanopelagicales;f__Nanopelagicaceae;g__Nanopelagicus;s__Nanopelagicus sp010030895	GCA_010030895.1	95	d__Bacteria;p__Actinobacteriota;c__Actinomycetia;o__Nanopelagicales;f__Nanopelagicaceae;g__Nanopelagicus;s__Nanopelagicus sp010030895	99.34	0.9	GCA_010030895.1	95	d__Bacteria;p__Actinobacteriota;c__Actinomycetia;o__Nanopelagicales;f__Nanopelagicaceae;g__Nanopelagicus;s__Nanopelagicus sp010030895	99.34	0.9	d__Bacteria;p__Actinobacteriota;c__Actinomycetia;o__Nanopelagicales;f__Nanopelagicaceae;g__Nanopelagicus;s__	taxonomic classification defined by topology and ANI	topological placement and ANI have congruent species assignments	GCA_009700155.1, s__Nanopelagicus sp009700155, 95.0, 82.17, 0.53; GCA_903897475.1, s__Nanopelagicus sp903897475, 95.0, 81.52, 0.62; GCA_001437855.1, s__Nanopelagicus sp001437855, 95.0, 80.06, 0.45; GCA_000294575.1, s__Nanopelagicus sp000294575, 95.0, 79.25, 0.39; GCF_002288305.1, s__Nanopelagicus abundans, 95.0, 79.19, 0.48; GCA_003569185.1, s__Nanopelagicus sp003569185, 95.0, 79.05, 0.43; GCA_00…	60.19	11	N/A	N/A
metabat_EN_21_norm_36	MAG-049	d__Bacteria;p__Actinobacteriota;c__Actinomycetia;o__Nanopelagicales;f__S36-B12;g__S36-B12;s__S36-B12 sp010029945	GCA_010029945.1	95	d__Bacteria;p__Actinobacteriota;c__Actinomycetia;o__Nanopelagicales;f__S36-B12;g__S36-B12;s__S36-B12 sp010029945	98.18	0.83	GCA_010029945.1	95	d__Bacteria;p__Actinobacteriota;c__Actinomycetia;o__Nanopelagicales;f__S36-B12;g__S36-B12;s__S36-B12 sp010029945	98.18	0.83	d__Bacteria;p__Actinobacteriota;c__Actinomycetia;o__Nanopelagicales;f__S36-B12;g__S36-B12;s__	taxonomic classification defined by topology and ANI	topological placement and ANI have congruent species assignments	GCA_012103605.1, s__S36-B12 sp012103605, 95.0, 94.09, 0.8; GCA_002728915.1, s__S36-B12 sp002728915, 95.0, 93.41, 0.79; GCA_002694095.1, s__S36-B12 sp002694095, 95.0, 92.58, 0.79; GCA_002729215.1, s__S36-B12 sp002729215, 95.0, 90.44, 0.82	74.31	11	N/A	N/A
maxbin_EN_56_norm_002	MAG-028	d__Bacteria;p__Actinobacteriota;c__Acidimicrobiia;o__Acidimicrobiales;f__Ilumatobacteraceae;g__F1-60-MAGs027;s__F1-60-MAGs027 sp010025655	GCA_010025655.1	95	d__Bacteria;p__Actinobacteriota;c__Acidimicrobiia;o__Acidimicrobiales;f__Ilumatobacteraceae;g__F1-60-MAGs027;s__F1-60-MAGs027 sp010025655	97.89	0.91	GCA_010025655.1	95	d__Bacteria;p__Actinobacteriota;c__Acidimicrobiia;o__Acidimicrobiales;f__Ilumatobacteraceae;g__F1-60-MAGs027;s__F1-60-MAGs027 sp010025655	97.89	0.91	d__Bacteria;p__Actinobacteriota;c__Acidimicrobiia;o__Acidimicrobiales;f__Ilumatobacteraceae;g__F1-60-MAGs027;s__	taxonomic classification defined by topology and ANI	topological placement and ANI have congruent species assignments	GCA_009927665.1, s__F1-60-MAGs027 sp009927665, 95.0, 84.81, 0.96; GCA_009926705.1, s__F1-60-MAGs027 sp009926705, 95.0, 80.56, 0.45; GCA_005793215.1, s__F1-60-MAGs027 sp005793215, 95.0, 77.56, 0.43; GCA_005793785.1, s__F1-60-MAGs027 sp005793785, 95.0, 77.33, 0.37; GCA_005800965.1, s__F1-60-MAGs027 sp005800965, 95.0, 76.99, 0.39	50.65	11	N/A	N/A
metabat_EN_56_trim_57	MAG-153	d__Bacteria;p__Actinobacteriota;c__Actinomycetia;o__Nanopelagicales;f__Nanopelagicaceae;g__Planktophila;s__Planktophila sp010024385	GCA_010024385.1	95	d__Bacteria;p__Actinobacteriota;c__Actinomycetia;o__Nanopelagicales;f__Nanopelagicaceae;g__Planktophila;s__Planktophila sp010024385	99.4	0.89	GCA_010024385.1	95	d__Bacteria;p__Actinobacteriota;c__Actinomycetia;o__Nanopelagicales;f__Nanopelagicaceae;g__Planktophila;s__Planktophila sp010024385	99.4	0.89	d__Bacteria;p__Actinobacteriota;c__Actinomycetia;o__Nanopelagicales;f__Nanopelagicaceae;g__Planktophila;s__	taxonomic classification defined by topology and ANI	topological placement and ANI have congruent species assignments	GCA_005789205.1, s__Planktophila sp005789205, 95.0, 94.06, 0.84; GCF_002288185.1, s__Planktophila vernalis, 95.0, 91.38, 0.92; GCF_002284895.1, s__Planktophila sp002284895, 95.0, 89.28, 0.89; GCA_000378885.1, s__Planktophila sp000378885, 95.0, 87.53, 0.77; GCA_003569265.1, s__Planktophila sp003569265, 95.0, 86.14, 0.83; GCA_903904665.1, s__Planktophila sp903904665, 95.0, 81.22, 0.62; GCA_00969844…	85.73	11	N/A	N/A
metabat_EN_56_trim_99	MAG-165	d__Bacteria;p__Actinobacteriota;c__Acidimicrobiia;o__Acidimicrobiales;f__Ilumatobacteraceae;g__F1-60-MAGs027;s__F1-60-MAGs027 sp009927665	GCA_009927665.1	95	d__Bacteria;p__Actinobacteriota;c__Acidimicrobiia;o__Acidimicrobiales;f__Ilumatobacteraceae;g__F1-60-MAGs027;s__F1-60-MAGs027 sp009927665	97.8	0.77	GCA_009927665.1	95	d__Bacteria;p__Actinobacteriota;c__Acidimicrobiia;o__Acidimicrobiales;f__Ilumatobacteraceae;g__F1-60-MAGs027;s__F1-60-MAGs027 sp009927665	97.8	0.77	d__Bacteria;p__Actinobacteriota;c__Acidimicrobiia;o__Acidimicrobiales;f__Ilumatobacteraceae;g__F1-60-MAGs027;s__	taxonomic classification defined by topology and ANI	topological placement and ANI have congruent species assignments	GCA_010025655.1, s__F1-60-MAGs027 sp010025655, 95.0, 83.25, 0.51; GCA_009926705.1, s__F1-60-MAGs027 sp009926705, 95.0, 79.83, 0.31; GCA_005793215.1, s__F1-60-MAGs027 sp005793215, 95.0, 78.07, 0.31; GCA_005800965.1, s__F1-60-MAGs027 sp005800965, 95.0, 77.47, 0.28; GCA_005793785.1, s__F1-60-MAGs027 sp005793785, 95.0, 77.34, 0.31	57.49	11	N/A	N/A
metabat_EN_56_norm_48	MAG-125	d__Bacteria;p__Actinobacteriota;c__Actinomycetia;o__Nanopelagicales;f__Nanopelagicaceae;g__UBA7398;s__UBA7398 sp009927575	GCA_009927575.1	95	d__Bacteria;p__Actinobacteriota;c__Actinomycetia;o__Nanopelagicales;f__Nanopelagicaceae;g__UBA7398;s__UBA7398 sp009927575	98.65	0.83	GCA_009927575.1	95	d__Bacteria;p__Actinobacteriota;c__Actinomycetia;o__Nanopelagicales;f__Nanopelagicaceae;g__UBA7398;s__UBA7398 sp009927575	98.65	0.83	d__Bacteria;p__Actinobacteriota;c__Actinomycetia;o__Nanopelagicales;f__Nanopelagicaceae;g__UBA7398;s__	taxonomic classification defined by topology and ANI	topological placement and ANI have congruent species assignments	GCA_014190155.1, s__UBA7398 sp014190155, 95.0, 78.17, 0.21; GCA_903878415.1, s__UBA7398 sp903878415, 95.0, 77.88, 0.21; GCA_002470135.1, s__UBA7398 sp002470135, 95.0, 77.84, 0.21; GCA_013205455.1, s__UBA7398 sp013205455, 95.0, 76.94, 0.13	74.47	11	N/A	N/A
metabat_EN_56_norm_2	MAG-118	d__Bacteria;p__Bacteroidota;c__Bacteroidia;o__UBA7662;f__UBA7662;g__SYHX01;s__SYHX01 sp009927485	GCA_009927485.1	95	d__Bacteria;p__Bacteroidota;c__Bacteroidia;o__UBA7662;f__UBA7662;g__SYHX01;s__SYHX01 sp009927485	96.51	0.85	GCA_009927485.1	95	d__Bacteria;p__Bacteroidota;c__Bacteroidia;o__UBA7662;f__UBA7662;g__SYHX01;s__SYHX01 sp009927485	96.51	0.85	d__Bacteria;p__Bacteroidota;c__Bacteroidia;o__UBA7662;f__UBA7662;g__SYHX01;s__	taxonomic classification defined by topology and ANI	topological placement and ANI have congruent species assignments	GCA_005799025.1, s__SYHX01 sp005799025, 95.0, 83.92, 0.84; GCA_009926245.1, s__SYHX01 sp009926245, 95.0, 81.1, 0.22; GCA_903856555.1, s__SYHX01 sp903856555, 95.0, 78.85, 0.34; GCA_009926405.1, s__SYHX01 sp009926405, 95.0, 77.89, 0.25	53.78	11	N/A	N/A
maxbin_EN_56_trim_188	MAG-037	d__Bacteria;p__Bacteroidota;c__Bacteroidia;o__AKYH767;f__B-17BO;g__UBA2475;s__UBA2475 sp009927275	GCA_009927275.1	95	d__Bacteria;p__Bacteroidota;c__Bacteroidia;o__AKYH767;f__B-17BO;g__UBA2475;s__UBA2475 sp009927275	99.44	0.9	GCA_009927275.1	95	d__Bacteria;p__Bacteroidota;c__Bacteroidia;o__AKYH767;f__B-17BO;g__UBA2475;s__UBA2475 sp009927275	99.44	0.9	d__Bacteria;p__Bacteroidota;c__Bacteroidia;o__AKYH767;f__B-17BO;g__UBA2475;s__	taxonomic classification defined by topology and ANI	topological placement and ANI have congruent species assignments	GCA_013816615.1, s__UBA2475 sp013816615, 95.0, 77.18, 0.04; GCF_002319075.1, s__UBA2475 sp002319075, 95.0, 76.65, 0.04; GCA_013288385.1, s__UBA2475 sp013288385, 95.0, 76.3, 0.05; GCA_005787585.1, s__UBA2475 sp005787585, 95.0, 76.03, 0.04; GCA_013697245.1, s__UBA2475 sp013697245, 95.0, 75.93, 0.02; GCA_002342065.1, s__UBA2475 sp002342065, 95.0, 75.48, 0.03; GCA_013297775.1, s__UBA2475 sp013297775,…	66.83	11	N/A	N/A
metabat_EN_56_norm_93	MAG-132	d__Bacteria;p__Bacteroidota;c__Bacteroidia;o__UBA7662;f__UBA7662;g__SYHX01;s__SYHX01 sp009926405	GCA_009926405.1	95	d__Bacteria;p__Bacteroidota;c__Bacteroidia;o__UBA7662;f__UBA7662;g__SYHX01;s__SYHX01 sp009926405	99.76	0.96	GCA_009926405.1	95	d__Bacteria;p__Bacteroidota;c__Bacteroidia;o__UBA7662;f__UBA7662;g__SYHX01;s__SYHX01 sp009926405	99.76	0.96	d__Bacteria;p__Bacteroidota;c__Bacteroidia;o__UBA7662;f__UBA7662;g__SYHX01;s__	taxonomic classification defined by topology and ANI	topological placement and ANI have congruent species assignments	GCA_903856555.1, s__SYHX01 sp903856555, 95.0, 84.48, 0.85; GCA_009926245.1, s__SYHX01 sp009926245, 95.0, 83.15, 0.86; GCA_009927485.1, s__SYHX01 sp009927485, 95.0, 77.95, 0.23; GCA_005799025.1, s__SYHX01 sp005799025, 95.0, 77.88, 0.21	93.67	11	N/A	N/A
metabat_EN_56_trim_39	MAG-148	d__Bacteria;p__Proteobacteria;c__Alphaproteobacteria;o__Rickettsiales;f__UBA1997;g__SYAR01;s__SYAR01 sp009925685	GCA_009925685.1	95	d__Bacteria;p__Proteobacteria;c__Alphaproteobacteria;o__Rickettsiales;f__UBA1997;g__SYAR01;s__SYAR01 sp009925685	99.59	0.87	GCA_009925685.1	95	d__Bacteria;p__Proteobacteria;c__Alphaproteobacteria;o__Rickettsiales;f__UBA1997;g__SYAR01;s__SYAR01 sp009925685	99.59	0.87	d__Bacteria;p__Proteobacteria;c__Alphaproteobacteria;o__Rickettsiales;f__UBA1997;g__SYAR01;s__	taxonomic classification defined by topology and ANI	topological placement and ANI have congruent species assignments	GCA_903858915.1, s__SYAR01 sp903858915, 95.0, 78.22, 0.4; GCA_005787525.1, s__SYAR01 sp005787525, 95.0, 78.0, 0.43; GCA_903959715.1, s__SYAR01 sp903959715, 95.0, 77.72, 0.38	79.79	11	N/A	N/A
metabat_EN_56_trim_19	MAG-143	d__Bacteria;p__Proteobacteria;c__Gammaproteobacteria;o__Burkholderiales;f__UBA3065;g__UBA3065;s__UBA3065 sp009923755	GCA_009923755.1	95	d__Bacteria;p__Proteobacteria;c__Gammaproteobacteria;o__Burkholderiales;f__UBA3065;g__UBA3065;s__UBA3065 sp009923755	99.33	0.81	GCA_009923755.1	95	d__Bacteria;p__Proteobacteria;c__Gammaproteobacteria;o__Burkholderiales;f__UBA3065;g__UBA3065;s__UBA3065 sp009923755	99.33	0.81	d__Bacteria;p__Proteobacteria;c__Gammaproteobacteria;o__Burkholderiales;f__UBA3065;g__UBA3065;s__	taxonomic classification defined by topology and ANI	topological placement and ANI have congruent species assignments	GCA_009927815.1, s__UBA3065 sp002367415, 95.0, 82.13, 0.63	95.37	11	N/A	N/A
metabat_EN_56_trim_33	MAG-145	d__Bacteria;p__Proteobacteria;c__Gammaproteobacteria;o__Burkholderiales;f__Burkholderiaceae;g__RFTU01;s__RFTU01 sp009923315	GCA_009923315.1	95	d__Bacteria;p__Proteobacteria;c__Gammaproteobacteria;o__Burkholderiales;f__Burkholderiaceae;g__RFTU01;s__RFTU01 sp009923315	99.66	0.89	GCA_009923315.1	95	d__Bacteria;p__Proteobacteria;c__Gammaproteobacteria;o__Burkholderiales;f__Burkholderiaceae;g__RFTU01;s__RFTU01 sp009923315	99.66	0.89	d__Bacteria;p__Proteobacteria;c__Gammaproteobacteria;o__Burkholderiales;f__Burkholderiaceae;g__RFTU01;s__	taxonomic classification defined by topology and ANI	topological placement and ANI have congruent species assignments	GCA_009925955.1, s__RFTU01 sp009925955, 95.0, 82.72, 0.73; GCA_009918225.1, s__RFTU01 sp009918225, 95.0, 82.03, 0.73	77.23	11	N/A	N/A
metabat_EN_56_norm_121	MAG-116	d__Bacteria;p__Actinobacteriota;c__Acidimicrobiia;o__Acidimicrobiales;f__Ilumatobacteraceae;g__UBA2093;s__UBA2093 sp009920715	GCA_009920715.1	95	d__Bacteria;p__Actinobacteriota;c__Acidimicrobiia;o__Acidimicrobiales;f__Ilumatobacteraceae;g__UBA2093;s__UBA2093 sp009920715	99.06	0.79	GCA_009920715.1	95	d__Bacteria;p__Actinobacteriota;c__Acidimicrobiia;o__Acidimicrobiales;f__Ilumatobacteraceae;g__UBA2093;s__UBA2093 sp009920715	99.06	0.79	d__Bacteria;p__Actinobacteriota;c__Acidimicrobiia;o__Acidimicrobiales;f__Ilumatobacteraceae;g__UBA2093;s__	taxonomic classification defined by topology and ANI	topological placement and ANI have congruent species assignments	GCA_005788205.1, s__UBA2093 sp005788205, 95.0, 83.51, 0.72; GCA_005790505.1, s__UBA2093 sp005790505, 95.0, 77.82, 0.02; GCA_903904615.1, s__UBA2093 sp903904615, 95.0, 77.59, 0.11; GCA_002331255.1, s__UBA2093 sp002331255, 95.0, 76.98, 0.15; GCA_014190235.1, s__UBA2093 sp014190235, 95.0, 76.87, 0.03; GCA_009703125.1, s__UBA2093 sp009703125, 95.0, 76.54, 0.06; GCA_005788815.1, s__UBA2093 sp005788815…	82.55	11	N/A	N/A
maxbin_EN_21_trim_073	MAG-006	d__Bacteria;p__Proteobacteria;c__Gammaproteobacteria;o__Pseudomonadales;f__HTCC2089;g__RGAU01;s__RGAU01 sp009919975	GCA_009919975.1	95	d__Bacteria;p__Proteobacteria;c__Gammaproteobacteria;o__Pseudomonadales;f__HTCC2089;g__RGAU01;s__RGAU01 sp009919975	97.82	0.92	GCA_009919975.1	95	d__Bacteria;p__Proteobacteria;c__Gammaproteobacteria;o__Pseudomonadales;f__HTCC2089;g__RGAU01;s__RGAU01 sp009919975	97.82	0.92	d__Bacteria;p__Proteobacteria;c__Gammaproteobacteria;o__Pseudomonadales;f__HTCC2089;g__;s__	taxonomic classification defined by topology and ANI	topological placement and ANI have congruent species assignments	N/A	38.1	11	N/A	N/A
metabat_EN_56_trim_34	MAG-146	d__Bacteria;p__Actinobacteriota;c__Acidimicrobiia;o__Acidimicrobiales;f__Ilumatobacteraceae;g__F1-20-MAGs119;s__F1-20-MAGs119 sp009919275	GCA_009919275.1	95	d__Bacteria;p__Actinobacteriota;c__Acidimicrobiia;o__Acidimicrobiales;f__Ilumatobacteraceae;g__F1-20-MAGs119;s__F1-20-MAGs119 sp009919275	99.55	0.91	GCA_009919275.1	95	d__Bacteria;p__Actinobacteriota;c__Acidimicrobiia;o__Acidimicrobiales;f__Ilumatobacteraceae;g__F1-20-MAGs119;s__F1-20-MAGs119 sp009919275	99.55	0.91	d__Bacteria;p__Actinobacteriota;c__Acidimicrobiia;o__Acidimicrobiales;f__Ilumatobacteraceae;g__F1-20-MAGs119;s__	taxonomic classification defined by topology and ANI	topological placement and ANI have congruent species assignments	GCA_005787785.1, s__F1-20-MAGs119 sp005787785, 95.0, 80.82, 0.62; GCA_013205145.1, s__F1-20-MAGs119 sp013205145, 95.0, 75.66, 0.06; GCA_009711295.1, s__F1-20-MAGs119 sp009711295, 95.0, 75.48, 0.11; GCA_903858075.1, s__F1-20-MAGs119 sp903858075, 95.0, 75.45, 0.06	62.72	11	N/A	N/A
maxbin_EN_59_norm_014	MAG-043	d__Bacteria;p__Chloroflexota;c__Dehalococcoidia;o__UBA3495;f__UBA3495;g__UBA9611;s__UBA9611 sp009392075	GCA_009392075.1	95	d__Bacteria;p__Chloroflexota;c__Dehalococcoidia;o__UBA3495;f__UBA3495;g__UBA9611;s__UBA9611 sp009392075	97.77	0.74	GCA_009392075.1	95	d__Bacteria;p__Chloroflexota;c__Dehalococcoidia;o__UBA3495;f__UBA3495;g__UBA9611;s__UBA9611 sp009392075	97.77	0.74	d__Bacteria;p__Chloroflexota;c__Dehalococcoidia;o__UBA3495;f__UBA3495;g__UBA9611;s__	taxonomic classification defined by topology and ANI	topological placement and ANI have congruent species assignments	GCA_009391975.1, s__UBA9611 sp009391975, 95.0, 95.77, 0.78; GCA_002816355.1, s__UBA9611 sp002816355, 95.0, 94.67, 0.72; GCA_002746355.1, s__UBA9611 sp002746355, 95.0, 80.96, 0.77; GCA_002328185.1, s__UBA9611 sp002328185, 95.0, 80.62, 0.74; GCA_002698265.1, s__UBA9611 sp002698265, 95.0, 80.56, 0.57; GCA_002816575.1, s__UBA9611 sp002816575, 95.0, 79.07, 0.46; GCA_002816585.1, s__UBA9611 sp002816585…	81	11	N/A	N/A
metabat_EN_56_trim_93	MAG-163	d__Bacteria;p__Chloroflexota;c__Dehalococcoidia;o__UBA3495;f__UBA3495;g__UBA9611;s__UBA9611 sp009391975	GCA_009391975.1	95	d__Bacteria;p__Chloroflexota;c__Dehalococcoidia;o__UBA3495;f__UBA3495;g__UBA9611;s__UBA9611 sp009391975	96.56	0.74	N/A	N/A	N/A	N/A	N/A	d__Bacteria;p__Chloroflexota;c__Dehalococcoidia;o__UBA3495;f__UBA3495;g__UBA9611;s__	ANI	topological placement and ANI have incongruent species assignments	GCA_009391975.1, s__UBA9611 sp009391975, 95.0, 96.56, 0.74; GCA_002816355.1, s__UBA9611 sp002816355, 95.0, 95.93, 0.5; GCA_009392075.1, s__UBA9611 sp009392075, 95.0, 94.73, 0.76; GCA_002698265.1, s__UBA9611 sp002698265, 95.0, 81.16, 0.51; GCA_002746355.1, s__UBA9611 sp002746355, 95.0, 81.05, 0.78; GCA_002328185.1, s__UBA9611 sp002328185, 95.0, 80.73, 0.74; GCA_002816575.1, s__UBA9611 sp002816575,…	38	11	N/A	N/A
metabat_EN_85_trim_11	MAG-208	d__Bacteria;p__Chloroflexota;c__Dehalococcoidia;o__UBA3495;f__UBA3495;g__UBA9611;s__UBA9611 sp009391975	GCA_009391975.1	95	d__Bacteria;p__Chloroflexota;c__Dehalococcoidia;o__UBA3495;f__UBA3495;g__UBA9611;s__UBA9611 sp009391975	96.87	0.74	GCA_002816355.1	95	d__Bacteria;p__Chloroflexota;c__Dehalococcoidia;o__UBA3495;f__UBA3495;g__UBA9611;s__UBA9611 sp002816355	96.82	0.63	d__Bacteria;p__Chloroflexota;c__Dehalococcoidia;o__UBA3495;f__UBA3495;g__UBA9611;s__	ANI	topological placement and ANI have incongruent species assignments	GCA_009392075.1, s__UBA9611 sp009392075, 95.0, 94.18, 0.7; GCA_002746355.1, s__UBA9611 sp002746355, 95.0, 80.46, 0.75; GCA_002328185.1, s__UBA9611 sp002328185, 95.0, 80.45, 0.75; GCA_002698265.1, s__UBA9611 sp002698265, 95.0, 79.95, 0.5; GCA_002816575.1, s__UBA9611 sp002816575, 95.0, 78.64, 0.37; GCA_002721995.1, s__UBA9611 sp002721995, 95.0, 78.34, 0.44; GCA_002816585.1, s__UBA9611 sp002816585, …	71.53	11	N/A	N/A
metabat_EN_21_trim_11	MAG-052	d__Bacteria;p__Bacteroidota;c__Bacteroidia;o__NS11-12g;f__UBA955;g__VMCP01;s__VMCP01 sp008081305	GCA_008081305.1	95	d__Bacteria;p__Bacteroidota;c__Bacteroidia;o__NS11-12g;f__UBA955;g__VMCP01;s__VMCP01 sp008081305	97.78	0.89	GCA_008081305.1	95	d__Bacteria;p__Bacteroidota;c__Bacteroidia;o__NS11-12g;f__UBA955;g__VMCP01;s__VMCP01 sp008081305	97.78	0.89	d__Bacteria;p__Bacteroidota;c__Bacteroidia;o__NS11-12g;f__UBA955;g__VMCP01;s__	taxonomic classification defined by topology and ANI	topological placement and ANI have congruent species assignments	GCA_903879775.1, s__VMCP01 sp903879775, 95.0, 75.98, 0.04	91.28	11	N/A	N/A
metabat_EN_56_trim_91	MAG-162	d__Bacteria;p__Actinobacteriota;c__Acidimicrobiia;o__Acidimicrobiales;f__Ilumatobacteraceae;g__BACL27;s__BACL27 sp003535455	GCA_003535455.1	95	d__Bacteria;p__Actinobacteriota;c__Acidimicrobiia;o__Acidimicrobiales;f__Ilumatobacteraceae;g__BACL27;s__BACL27 sp003535455	98.4	0.9	GCA_003535455.1	95	d__Bacteria;p__Actinobacteriota;c__Acidimicrobiia;o__Acidimicrobiales;f__Ilumatobacteraceae;g__BACL27;s__BACL27 sp003535455	98.4	0.9	d__Bacteria;p__Actinobacteriota;c__Acidimicrobiia;o__Acidimicrobiales;f__Ilumatobacteraceae;g__BACL27;s__	taxonomic classification defined by topology and ANI	topological placement and ANI have congruent species assignments	GCA_009923685.1, s__BACL27 sp009923685, 95.0, 86.92, 0.45; GCA_002737635.1, s__BACL27 sp002737635, 95.0, 81.36, 0.48; GCA_014190055.1, s__BACL27 sp014190055, 95.0, 80.77, 0.52; GCA_005805045.1, s__BACL27 sp005805045, 95.0, 79.81, 0.46; GCA_009927565.1, s__BACL27 sp009927565, 95.0, 79.11, 0.4; GCA_003569125.1, s__BACL27 sp003569125, 95.0, 78.23, 0.33; GCA_014190295.1, s__BACL27 sp014190295, 95.0, …	44.13	11	N/A	N/A
metabat_EN_56_norm_78	MAG-129	d__Bacteria;p__Bacteroidota;c__Bacteroidia;o__Flavobacteriales;f__Crocinitomicaceae;g__UBA952;s__UBA952 sp003512365	GCA_003512365.1	95	d__Bacteria;p__Bacteroidota;c__Bacteroidia;o__Flavobacteriales;f__Crocinitomicaceae;g__UBA952;s__UBA952 sp003512365	99.5	0.88	GCA_003512365.1	95	d__Bacteria;p__Bacteroidota;c__Bacteroidia;o__Flavobacteriales;f__Crocinitomicaceae;g__UBA952;s__UBA952 sp003512365	99.5	0.88	d__Bacteria;p__Bacteroidota;c__Bacteroidia;o__Flavobacteriales;f__Crocinitomicaceae;g__UBA952;s__	taxonomic classification defined by topology and ANI	topological placement and ANI have congruent species assignments	GCA_009925805.1, s__UBA952 sp009925805, 95.0, 78.27, 0.04; GCA_009924735.1, s__UBA952 sp009924735, 95.0, 77.5, 0.05; GCA_009926905.1, s__UBA952 sp009926905, 95.0, 77.23, 0.1; GCA_903823565.1, s__UBA952 sp903823565, 95.0, 77.17, 0.04; GCA_903860985.1, s__UBA952 sp903860985, 95.0, 77.02, 0.08; GCA_903939755.1, s__UBA952 sp903939755, 95.0, 77.0, 0.06; GCA_002293045.1, s__UBA952 sp002293045, 95.0, 76…	91.5	11	N/A	N/A
metabat_EN_56_norm_41	MAG-124	d__Bacteria;p__Bacteroidota;c__Bacteroidia;o__Chitinophagales;f__Chitinophagaceae;g__JJ008;s__JJ008 sp003489485	GCA_003489485.1	95	d__Bacteria;p__Bacteroidota;c__Bacteroidia;o__Chitinophagales;f__Chitinophagaceae;g__JJ008;s__JJ008 sp003489485	96.92	0.77	GCA_003489485.1	95	d__Bacteria;p__Bacteroidota;c__Bacteroidia;o__Chitinophagales;f__Chitinophagaceae;g__JJ008;s__JJ008 sp003489485	96.92	0.77	d__Bacteria;p__Bacteroidota;c__Bacteroidia;o__Chitinophagales;f__Chitinophagaceae;g__JJ008;s__	taxonomic classification defined by topology and ANI	topological placement and ANI have congruent species assignments	GCA_014190475.1, s__JJ008 sp014190475, 95.0, 77.26, 0.14; GCA_005791465.1, s__JJ008 sp005791465, 95.0, 76.97, 0.12; GCA_002352145.1, s__JJ008 sp002352145, 95.0, 76.93, 0.07; GCA_002342205.1, s__JJ008 sp002342205, 95.0, 76.85, 0.14; GCA_903879995.1, s__JJ008 sp903879995, 95.0, 76.68, 0.12; GCA_002400415.1, s__JJ008 sp002400415, 95.0, 76.65, 0.09; GCF_002127295.1, s__JJ008 sp002127295, 95.0, 76.35,…	82.51	11	N/A	N/A
maxbin_EN_21_norm_019	MAG-002	d__Bacteria;p__Proteobacteria;c__Alphaproteobacteria;o__Rhodobacterales;f__Rhodobacteraceae;g__HIMB11;s__HIMB11 sp003486095	GCA_003486095.1	95	d__Bacteria;p__Proteobacteria;c__Alphaproteobacteria;o__Rhodobacterales;f__Rhodobacteraceae;g__HIMB11;s__HIMB11 sp003486095	96.89	0.76	GCA_003486095.1	95	d__Bacteria;p__Proteobacteria;c__Alphaproteobacteria;o__Rhodobacterales;f__Rhodobacteraceae;g__HIMB11;s__HIMB11 sp003486095	96.89	0.76	d__Bacteria;p__Proteobacteria;c__Alphaproteobacteria;o__Rhodobacterales;f__Rhodobacteraceae;g__HIMB11;s__	taxonomic classification defined by topology and ANI	topological placement and ANI have congruent species assignments	GCF_000472185.1, s__HIMB11 sp000472185, 95.0, 92.29, 0.94; GCA_009920815.1, s__HIMB11 sp009920815, 95.0, 77.35, 0.13; GCA_009920225.1, s__HIMB11 sp009920225, 95.0, 77.12, 0.15	80.66	11	N/A	Genome has more than 12.5% of markers with multiple hits
metabat_EN_58_trim_13	MAG-175	d__Bacteria;p__Proteobacteria;c__Gammaproteobacteria;o__Arenicellales;f__UBA868;g__REDSEA-S09-B13;s__REDSEA-S09-B13 sp003447825	GCA_003447825.1	95	d__Bacteria;p__Proteobacteria;c__Gammaproteobacteria;o__Arenicellales;f__UBA868;g__REDSEA-S09-B13;s__REDSEA-S09-B13 sp003447825	99.22	0.89	GCA_003447825.1	95	d__Bacteria;p__Proteobacteria;c__Gammaproteobacteria;o__Arenicellales;f__UBA868;g__REDSEA-S09-B13;s__REDSEA-S09-B13 sp003447825	99.22	0.89	d__Bacteria;p__Proteobacteria;c__Gammaproteobacteria;o__Arenicellales;f__UBA868;g__REDSEA-S09-B13;s__	taxonomic classification defined by topology and ANI	topological placement and ANI have congruent species assignments	GCA_002731295.1, s__REDSEA-S09-B13 sp002731295, 95.0, 87.7, 0.7; GCA_002456995.1, s__REDSEA-S09-B13 sp002456995, 95.0, 87.02, 0.74; GCA_001629395.1, s__REDSEA-S09-B13 sp001629395, 95.0, 85.96, 0.68	82.41	11	N/A	N/A
metabat_EN_53_trim_16	MAG-090	d__Bacteria;p__Cyanobacteria;c__Cyanobacteriia;o__PCC-6307;f__Cyanobiaceae;g__Prochlorococcus_A;s__Prochlorococcus_A sp003280025	GCA_003280025.1	95	d__Bacteria;p__Cyanobacteria;c__Cyanobacteriia;o__PCC-6307;f__Cyanobiaceae;g__Prochlorococcus_A;s__Prochlorococcus_A sp003280025	96.26	0.88	GCA_003216135.1	95	d__Bacteria;p__Cyanobacteria;c__Cyanobacteriia;o__PCC-6307;f__Cyanobiaceae;g__Prochlorococcus_A;s__Prochlorococcus_A sp003216135	96.73	0.51	d__Bacteria;p__Cyanobacteria;c__Cyanobacteriia;o__PCC-6307;f__Cyanobiaceae;g__Prochlorococcus_A;s__	ANI	topological placement and ANI have incongruent species assignments	GCA_003216835.1, s__Prochlorococcus_A sp003216835, 95.0, 95.71, 0.81; GCA_003280165.1, s__Prochlorococcus_A sp003280165, 95.0, 93.63, 0.53; GCA_003209795.1, s__Prochlorococcus_A sp003209795, 95.0, 93.39, 0.63; GCA_003212535.1, s__Prochlorococcus_A sp003212535, 95.0, 92.28, 0.68; GCA_902536555.1, s__Prochlorococcus_A sp902536555, 95.0, 84.81, 0.39; GCF_000759975.1, s__Prochlorococcus_A marinus_M, …	47.31	11	N/A	N/A
metabat_EN_83_norm_5	MAG-202	d__Bacteria;p__Actinobacteriota;c__Acidimicrobiia;o__Acidimicrobiales;f__MedAcidi-G1;g__MedAcidi-G2B;s__MedAcidi-G2B sp003215175	GCA_003215175.1	95	d__Bacteria;p__Actinobacteriota;c__Acidimicrobiia;o__Acidimicrobiales;f__MedAcidi-G1;g__MedAcidi-G2B;s__MedAcidi-G2B sp003215175	99.06	0.78	GCA_003215175.1	95	d__Bacteria;p__Actinobacteriota;c__Acidimicrobiia;o__Acidimicrobiales;f__MedAcidi-G1;g__MedAcidi-G2B;s__MedAcidi-G2B sp003215175	99.06	0.78	d__Bacteria;p__Actinobacteriota;c__Acidimicrobiia;o__Acidimicrobiales;f__MedAcidi-G1;g__MedAcidi-G2B;s__	taxonomic classification defined by topology and ANI	topological placement and ANI have congruent species assignments	GCA_000817115.1, s__MedAcidi-G2B sp000817115, 95.0, 80.0, 0.43; GCF_902634555.1, s__MedAcidi-G2B sp902634555, 95.0, 79.44, 0.38; GCA_012959995.1, s__MedAcidi-G2B sp012959995, 95.0, 77.07, 0.03	71.79	11	N/A	N/A
metabat_EN_53_norm_25	MAG-087	d__Bacteria;p__SAR324;c__SAR324;o__SAR324;f__NAC60-12;g__Arctic96AD-7;s__Arctic96AD-7 sp003212435	GCA_003212435.1	95	d__Bacteria;p__SAR324;c__SAR324;o__SAR324;f__NAC60-12;g__Arctic96AD-7;s__Arctic96AD-7 sp003212435	98.07	0.65	GCA_003212435.1	95	d__Bacteria;p__SAR324;c__SAR324;o__SAR324;f__NAC60-12;g__Arctic96AD-7;s__Arctic96AD-7 sp003212435	98.07	0.65	d__Bacteria;p__SAR324;c__SAR324;o__SAR324;f__NAC60-12;g__Arctic96AD-7;s__	taxonomic classification defined by topology and ANI	topological placement and ANI have congruent species assignments	GCA_002704555.1, s__Arctic96AD-7 sp002704555, 95.0, 97.38, 0.74; GCA_002685535.1, s__Arctic96AD-7 sp002685535, 95.0, 83.29, 0.72; GCA_014381795.1, s__Arctic96AD-7 sp014381795, 95.0, 81.75, 0.63; GCA_902513935.1, s__Arctic96AD-7 sp902513935, 95.0, 78.75, 0.21; GCA_000213335.2, s__Arctic96AD-7 sp000213335, 95.0, 78.42, 0.22; GCA_012964265.1, s__Arctic96AD-7 sp012964265, 95.0, 78.09, 0.39; GCA_00208…	83.07	11	N/A	N/A
metabat_EN_21_norm_5	MAG-050	d__Bacteria;p__Bacteroidota;c__Bacteroidia;o__Flavobacteriales;f__Flavobacteriaceae;g__UBA3478;s__UBA3478 sp003045935	GCA_003045935.1	95	d__Bacteria;p__Bacteroidota;c__Bacteroidia;o__Flavobacteriales;f__Flavobacteriaceae;g__UBA3478;s__UBA3478 sp003045935	98.14	0.87	GCA_003045935.1	95	d__Bacteria;p__Bacteroidota;c__Bacteroidia;o__Flavobacteriales;f__Flavobacteriaceae;g__UBA3478;s__UBA3478 sp003045935	98.14	0.87	d__Bacteria;p__Bacteroidota;c__Bacteroidia;o__Flavobacteriales;f__Flavobacteriaceae;g__UBA3478;s__	taxonomic classification defined by topology and ANI	topological placement and ANI have congruent species assignments	GCA_002381155.1, s__UBA3478 sp002381155, 95.0, 89.24, 0.87; GCA_002691645.1, s__UBA3478 sp002691645, 95.0, 76.8, 0.05; GCA_002691685.1, s__UBA3478 sp002691685, 95.0, 76.62, 0.02; GCA_011525015.1, s__UBA3478 sp011525015, 95.0, 75.72, 0.04	36.27	11	N/A	N/A
metabat_EN_58_trim_31	MAG-182	d__Bacteria;p__Proteobacteria;c__Alphaproteobacteria;o__Rhodospirillales;f__Casp-alpha2;g__Casp-alpha2;s__Casp-alpha2 sp002938075	GCA_002938075.1	95	d__Bacteria;p__Proteobacteria;c__Alphaproteobacteria;o__Rhodospirillales;f__Casp-alpha2;g__Casp-alpha2;s__Casp-alpha2 sp002938075	98.01	0.74	GCA_002938075.1	95	d__Bacteria;p__Proteobacteria;c__Alphaproteobacteria;o__Rhodospirillales;f__Casp-alpha2;g__Casp-alpha2;s__Casp-alpha2 sp002938075	98.01	0.74	d__Bacteria;p__Proteobacteria;c__Alphaproteobacteria;o__Rhodospirillales;f__Casp-alpha2;g__Casp-alpha2;s__	taxonomic classification defined by topology and ANI	topological placement and ANI have congruent species assignments	GCA_002686255.1, s__Casp-alpha2 sp002686255, 95.0, 90.84, 0.76; GCA_013203955.1, s__Casp-alpha2 sp013203955, 95.0, 78.9, 0.52; GCA_002938315.1, s__Casp-alpha2 sp002938315, 95.0, 78.73, 0.45; GCA_014382345.1, s__Casp-alpha2 sp014382345, 95.0, 78.62, 0.52; GCA_001510075.1, s__Casp-alpha2 sp001510075, 95.0, 78.46, 0.36; GCA_013204265.1, s__Casp-alpha2 sp013204265, 95.0, 77.52, 0.37	57.97	11	N/A	N/A
maxbin_EN_58_norm_029	MAG-039	d__Bacteria;p__Proteobacteria;c__Alphaproteobacteria;o__Rhodospirillales;f__Casp-alpha2;g__Casp-alpha2;s__Casp-alpha2 sp002938075	GCA_002938075.1	95	d__Bacteria;p__Proteobacteria;c__Alphaproteobacteria;o__Rhodospirillales;f__Casp-alpha2;g__Casp-alpha2;s__Casp-alpha2 sp002938075	97.73	0.78	GCA_002938075.1	95	d__Bacteria;p__Proteobacteria;c__Alphaproteobacteria;o__Rhodospirillales;f__Casp-alpha2;g__Casp-alpha2;s__Casp-alpha2 sp002938075	97.73	0.78	d__Bacteria;p__Proteobacteria;c__Alphaproteobacteria;o__Rhodospirillales;f__Casp-alpha2;g__Casp-alpha2;s__	taxonomic classification defined by topology and ANI	topological placement and ANI have congruent species assignments	GCA_002686255.1, s__Casp-alpha2 sp002686255, 95.0, 90.21, 0.65; GCA_002938315.1, s__Casp-alpha2 sp002938315, 95.0, 80.33, 0.55; GCA_013203955.1, s__Casp-alpha2 sp013203955, 95.0, 79.93, 0.59; GCA_014382345.1, s__Casp-alpha2 sp014382345, 95.0, 79.89, 0.49; GCA_001510075.1, s__Casp-alpha2 sp001510075, 95.0, 78.23, 0.41; GCA_013204265.1, s__Casp-alpha2 sp013204265, 95.0, 77.37, 0.41	31.11	11	N/A	N/A
maxbin_EN_59_trim_050	MAG-044	d__Bacteria;p__Proteobacteria;c__Alphaproteobacteria;o__Rhodospirillales;f__Casp-alpha2;g__Casp-alpha2;s__Casp-alpha2 sp002938075	GCA_002938075.1	95	d__Bacteria;p__Proteobacteria;c__Alphaproteobacteria;o__Rhodospirillales;f__Casp-alpha2;g__Casp-alpha2;s__Casp-alpha2 sp002938075	97.53	0.84	GCA_002938075.1	95	d__Bacteria;p__Proteobacteria;c__Alphaproteobacteria;o__Rhodospirillales;f__Casp-alpha2;g__Casp-alpha2;s__Casp-alpha2 sp002938075	97.53	0.84	d__Bacteria;p__Proteobacteria;c__Alphaproteobacteria;o__Rhodospirillales;f__Casp-alpha2;g__Casp-alpha2;s__	taxonomic classification defined by topology and ANI	topological placement and ANI have congruent species assignments	GCA_002686255.1, s__Casp-alpha2 sp002686255, 95.0, 90.7, 0.78; GCA_014382345.1, s__Casp-alpha2 sp014382345, 95.0, 79.24, 0.57; GCA_013203955.1, s__Casp-alpha2 sp013203955, 95.0, 78.75, 0.58; GCA_001510075.1, s__Casp-alpha2 sp001510075, 95.0, 78.74, 0.39; GCA_002938315.1, s__Casp-alpha2 sp002938315, 95.0, 78.45, 0.51; GCA_013204265.1, s__Casp-alpha2 sp013204265, 95.0, 77.91, 0.39	62.7	11	N/A	N/A
metabat_EN_81_trim_1	MAG-195	d__Bacteria;p__Proteobacteria;c__Gammaproteobacteria;o__Pseudomonadales;f__Halieaceae;g__Luminiphilus;s__Luminiphilus sp002862405	GCA_002862405.1	95	d__Bacteria;p__Proteobacteria;c__Gammaproteobacteria;o__Pseudomonadales;f__Halieaceae;g__Luminiphilus;s__Luminiphilus sp002862405	96.38	0.81	GCA_002862405.1	95	d__Bacteria;p__Proteobacteria;c__Gammaproteobacteria;o__Pseudomonadales;f__Halieaceae;g__Luminiphilus;s__Luminiphilus sp002862405	96.38	0.81	d__Bacteria;p__Proteobacteria;c__Gammaproteobacteria;o__Pseudomonadales;f__Halieaceae;g__Luminiphilus;s__	taxonomic classification defined by topology and ANI	topological placement and ANI have congruent species assignments	GCA_011524755.1, s__Luminiphilus sp011524755, 95.0, 92.91, 0.87; GCA_002703585.1, s__Luminiphilus sp002703585, 95.0, 91.97, 0.72; GCF_902547755.1, s__Luminiphilus sp902547755, 95.0, 90.67, 0.75; GCA_003523185.1, s__Luminiphilus sp003523185, 95.0, 89.98, 0.81; GCF_902613175.1, s__Luminiphilus sp902613175, 95.0, 89.76, 0.7; GCA_002469785.1, s__Luminiphilus sp002469785, 95.0, 85.21, 0.73; GCF_902518…	92.46	11	N/A	N/A
metabat_EN_54_norm_4	MAG-098	d__Bacteria;p__Proteobacteria;c__Gammaproteobacteria;o__Arenicellales;f__UBA868;g__REDSEA-S09-B13;s__REDSEA-S09-B13 sp002731295	GCA_002731295.1	95	d__Bacteria;p__Proteobacteria;c__Gammaproteobacteria;o__Arenicellales;f__UBA868;g__REDSEA-S09-B13;s__REDSEA-S09-B13 sp002731295	96.65	0.75	GCA_002731295.1	95	d__Bacteria;p__Proteobacteria;c__Gammaproteobacteria;o__Arenicellales;f__UBA868;g__REDSEA-S09-B13;s__REDSEA-S09-B13 sp002731295	96.65	0.75	d__Bacteria;p__Proteobacteria;c__Gammaproteobacteria;o__Arenicellales;f__UBA868;g__REDSEA-S09-B13;s__	taxonomic classification defined by topology and ANI	topological placement and ANI have congruent species assignments	GCA_001629395.1, s__REDSEA-S09-B13 sp001629395, 95.0, 93.48, 0.76; GCA_002456995.1, s__REDSEA-S09-B13 sp002456995, 95.0, 91.62, 0.8; GCA_003447825.1, s__REDSEA-S09-B13 sp003447825, 95.0, 87.39, 0.8	94.88	11	N/A	N/A
metabat_EN_23_trim_6	MAG-071	d__Bacteria;p__Proteobacteria;c__Alphaproteobacteria;o__Rhizobiales_B;f__TMED25;g__AG-430-B22;s__AG-430-B22 sp002728335	GCA_002728335.1	95	d__Bacteria;p__Proteobacteria;c__Alphaproteobacteria;o__Rhizobiales_B;f__TMED25;g__AG-430-B22;s__AG-430-B22 sp002728335	98.84	0.81	GCA_002728335.1	95	d__Bacteria;p__Proteobacteria;c__Alphaproteobacteria;o__Rhizobiales_B;f__TMED25;g__AG-430-B22;s__AG-430-B22 sp002728335	98.84	0.81	d__Bacteria;p__Proteobacteria;c__Alphaproteobacteria;o__Rhizobiales_B;f__TMED25;g__AG-430-B22;s__	taxonomic classification defined by topology and ANI	topological placement and ANI have congruent species assignments	GCA_003212795.1, s__AG-430-B22 sp003212795, 95.0, 84.03, 0.88; GCA_902609025.1, s__AG-430-B22 sp902609025, 95.0, 83.78, 0.55; GCA_003209955.1, s__AG-430-B22 sp003209955, 95.0, 83.77, 0.71; GCA_002726005.1, s__AG-430-B22 sp002726005, 95.0, 83.45, 0.73; GCA_902608415.1, s__AG-430-B22 sp902608415, 95.0, 83.12, 0.68; GCA_902533755.1, s__AG-430-B22 sp902533755, 95.0, 83.07, 0.55	53.17	11	N/A	N/A
metabat_EN_53_trim_14	MAG-089	d__Bacteria;p__Proteobacteria;c__Alphaproteobacteria;o__Rhodobacterales;f__Rhodobacteraceae;g__CACKLF01;s__CACKLF01 sp002725175	GCA_002725175.2	95	d__Bacteria;p__Proteobacteria;c__Alphaproteobacteria;o__Rhodobacterales;f__Rhodobacteraceae;g__CACKLF01;s__CACKLF01 sp002725175	96.5	0.67	N/A	N/A	N/A	N/A	N/A	d__Bacteria;p__Proteobacteria;c__Alphaproteobacteria;o__Rhodobacterales;f__Rhodobacteraceae;g__CACKLF01;s__	ANI	topological placement and ANI have incongruent species assignments	GCA_002725175.2, s__CACKLF01 sp002725175, 95.0, 96.5, 0.67; GCA_002704385.2, s__CACKLF01 sp002704385, 95.0, 96.23, 0.58; GCA_902600895.1, s__CACKLF01 sp902600895, 95.0, 76.86, 0.11	55.05	11	N/A	N/A
metabat_EN_53_trim_21	MAG-092	d__Bacteria;p__Actinobacteriota;c__Acidimicrobiia;o__Acidimicrobiales;f__TK06;g__UBA6944;s__UBA6944 sp002724355	GCA_002724355.1	95	d__Bacteria;p__Actinobacteriota;c__Acidimicrobiia;o__Acidimicrobiales;f__TK06;g__UBA6944;s__UBA6944 sp002724355	98.35	0.79	GCA_002724355.1	95	d__Bacteria;p__Actinobacteriota;c__Acidimicrobiia;o__Acidimicrobiales;f__TK06;g__UBA6944;s__UBA6944 sp002724355	98.35	0.79	d__Bacteria;p__Actinobacteriota;c__Acidimicrobiia;o__Acidimicrobiales;f__TK06;g__UBA6944;s__	taxonomic classification defined by topology and ANI	topological placement and ANI have congruent species assignments	GCA_002296525.1, s__UBA6944 sp002296525, 95.0, 87.81, 0.9; GCA_002448715.1, s__UBA6944 sp002448715, 95.0, 86.33, 0.82; GCA_002721305.1, s__UBA6944 sp002721305, 95.0, 78.74, 0.36	72.64	11	N/A	N/A
metabat_EN_85_norm_20	MAG-206	d__Bacteria;p__Marinisomatota;c__Marinisomatia;o__Marinisomatales;f__TCS55;g__TCS55;s__TCS55 sp002716525	GCA_002716525.1	95	d__Bacteria;p__Marinisomatota;c__Marinisomatia;o__Marinisomatales;f__TCS55;g__TCS55;s__TCS55 sp002716525	97.58	0.72	GCA_002716525.1	95	d__Bacteria;p__Marinisomatota;c__Marinisomatia;o__Marinisomatales;f__TCS55;g__TCS55;s__TCS55 sp002716525	97.58	0.72	d__Bacteria;p__Marinisomatota;c__Marinisomatia;o__Marinisomatales;f__TCS55;g__TCS55;s__	taxonomic classification defined by topology and ANI	topological placement and ANI have congruent species assignments	GCA_012964665.1, s__TCS55 sp012964665, 95.0, 92.63, 0.83; GCA_001577025.1, s__TCS55 sp001577025, 95.0, 78.9, 0.15; GCA_002471845.1, s__TCS55 sp002471845, 95.0, 78.4, 0.32; GCA_002704905.1, s__TCS55 sp002704905, 95.0, 78.14, 0.13; GCA_014382015.1, s__TCS55 sp014382015, 95.0, 77.98, 0.29; GCA_002715035.1, s__TCS55 sp002715035, 95.0, 77.46, 0.14; GCA_014239505.1, s__TCS55 sp014239505, 95.0, 76.49, 0…	36.43	11	N/A	N/A
metabat_EN_51_norm_11	MAG-083	d__Bacteria;p__Proteobacteria;c__Gammaproteobacteria;o__Pseudomonadales;f__Porticoccaceae;g__AAA300-D14;s__AAA300-D14 sp002715065	GCA_002715065.1	95	d__Bacteria;p__Proteobacteria;c__Gammaproteobacteria;o__Pseudomonadales;f__Porticoccaceae;g__AAA300-D14;s__AAA300-D14 sp002715065	98.54	0.76	N/A	N/A	N/A	N/A	N/A	d__Bacteria;p__Proteobacteria;c__Gammaproteobacteria;o__Pseudomonadales;f__Porticoccaceae;g__AAA300-D14;s__	ANI	topological placement and ANI have incongruent species assignments	GCA_002715065.1, s__AAA300-D14 sp002715065, 95.0, 98.54, 0.76; GCA_902565775.1, s__AAA300-D14 sp902565775, 95.0, 98.22, 0.59; GCA_000384995.1, s__AAA300-D14 sp000384995, 95.0, 97.1, 0.63; GCA_002711285.1, s__AAA300-D14 sp002711285, 95.0, 80.49, 0.12; GCA_902604945.1, s__AAA300-D14 sp902604945, 95.0, 78.98, 0.13; GCA_902515855.1, s__AAA300-D14 sp902515855, 95.0, 78.05, 0.1; GCA_002710745.1, s__AAA…	77.74	11	N/A	N/A
metabat_EN_58_trim_5	MAG-185	d__Bacteria;p__Marinisomatota;c__Marinisomatia;o__Marinisomatales;f__TCS55;g__TCS55;s__TCS55 sp002715035	GCA_002715035.1	95	d__Bacteria;p__Marinisomatota;c__Marinisomatia;o__Marinisomatales;f__TCS55;g__TCS55;s__TCS55 sp002715035	96.27	0.66	GCA_002715035.1	95	d__Bacteria;p__Marinisomatota;c__Marinisomatia;o__Marinisomatales;f__TCS55;g__TCS55;s__TCS55 sp002715035	96.27	0.66	d__Bacteria;p__Marinisomatota;c__Marinisomatia;o__Marinisomatales;f__TCS55;g__TCS55;s__	taxonomic classification defined by topology and ANI	topological placement and ANI have congruent species assignments	GCA_014382015.1, s__TCS55 sp014382015, 95.0, 83.51, 0.78; GCA_002716525.1, s__TCS55 sp002716525, 95.0, 77.85, 0.18; GCA_012964665.1, s__TCS55 sp012964665, 95.0, 77.37, 0.22; GCA_002471845.1, s__TCS55 sp002471845, 95.0, 77.24, 0.3; GCA_001577025.1, s__TCS55 sp001577025, 95.0, 77.05, 0.22; GCA_014239505.1, s__TCS55 sp014239505, 95.0, 77.01, 0.09; GCA_002704905.1, s__TCS55 sp002704905, 95.0, 76.95, …	81.02	11	N/A	N/A
metabat_EN_23_trim_26	MAG-068	d__Archaea;p__Thermoplasmatota;c__Poseidoniia_A;o__Poseidoniales;f__Thalassarchaeaceae;g__MGIIb-N1;s__MGIIb-N1 sp002712645	GCA_002712645.1	95	d__Archaea;p__Thermoplasmatota;c__Poseidoniia_A;o__Poseidoniales;f__Thalassarchaeaceae;g__MGIIb-N1;s__MGIIb-N1 sp002712645	98.59	0.9	GCA_002712645.1	95	d__Archaea;p__Thermoplasmatota;c__Poseidoniia_A;o__Poseidoniales;f__Thalassarchaeaceae;g__MGIIb-N1;s__MGIIb-N1 sp002712645	98.59	0.9	d__Archaea;p__Thermoplasmatota;c__Poseidoniia_A;o__Poseidoniales;f__Thalassarchaeaceae;g__MGIIb-N1;s__	taxonomic classification defined by topology and ANI	topological placement and ANI have congruent species assignments	GCA_002170775.2, s__MGIIb-N1 sp002170775, 95.0, 91.03, 0.88; GCA_002497295.1, s__MGIIb-N1 sp002497295, 95.0, 90.89, 0.86; GCA_002504845.1, s__MGIIb-N1 sp002504845, 95.0, 90.47, 0.8; GCA_002505455.1, s__MGIIb-N1 sp002505455, 95.0, 86.31, 0.85; GCA_002717835.1, s__MGIIb-N1 sp002717835, 95.0, 83.67, 0.7; GCA_011523055.1, s__MGIIb-N1 sp011523055, 95.0, 77.21, 0.1; GCA_002499585.1, s__MGIIb-N1 sp00249…	69.95	11	N/A	N/A
metabat_EN_54_trim_31	MAG-103	d__Bacteria;p__Proteobacteria;c__Gammaproteobacteria;o__Pseudomonadales;f__Pseudohongiellaceae;g__UBA9145;s__UBA9145 sp002712055	GCA_002712055.1	95	d__Bacteria;p__Proteobacteria;c__Gammaproteobacteria;o__Pseudomonadales;f__Pseudohongiellaceae;g__UBA9145;s__UBA9145 sp002712055	98.51	0.79	GCA_002712055.1	95	d__Bacteria;p__Proteobacteria;c__Gammaproteobacteria;o__Pseudomonadales;f__Pseudohongiellaceae;g__UBA9145;s__UBA9145 sp002712055	98.51	0.79	d__Bacteria;p__Proteobacteria;c__Gammaproteobacteria;o__Pseudomonadales;f__Pseudohongiellaceae;g__UBA9145;s__	taxonomic classification defined by topology and ANI	topological placement and ANI have congruent species assignments	GCA_002694855.1, s__UBA9145 sp002694855, 95.0, 82.28, 0.59; GCA_012960305.1, s__UBA9145 sp012960305, 95.0, 78.94, 0.08; GCA_002377605.1, s__UBA9145 sp002377605, 95.0, 78.78, 0.08; GCA_002457215.1, s__UBA9145 sp002457215, 95.0, 78.17, 0.07; GCA_902531515.1, s__UBA9145 sp902531515, 95.0, 78.0, 0.03; GCA_002731775.1, s__UBA9145 sp002731775, 95.0, 77.95, 0.05; GCA_002723195.1, s__UBA9145 sp002723195,…	81.16	11	N/A	N/A
maxbin_EN_24_trim_057	MAG-015	d__Bacteria;p__Actinobacteriota;c__Acidimicrobiia;o__Acidimicrobiales;f__MedAcidi-G1;g__S20-B6;s__S20-B6 sp002699725	GCA_002699725.1	95	d__Bacteria;p__Actinobacteriota;c__Acidimicrobiia;o__Acidimicrobiales;f__MedAcidi-G1;g__S20-B6;s__S20-B6 sp002699725	96.57	0.7	GCA_002699725.1	95	d__Bacteria;p__Actinobacteriota;c__Acidimicrobiia;o__Acidimicrobiales;f__MedAcidi-G1;g__S20-B6;s__S20-B6 sp002699725	96.57	0.7	d__Bacteria;p__Actinobacteriota;c__Acidimicrobiia;o__Acidimicrobiales;f__MedAcidi-G1;g__S20-B6;s__	taxonomic classification defined by topology and ANI	topological placement and ANI have congruent species assignments	GCA_014381945.1, s__S20-B6 sp014381945, 95.0, 85.56, 0.7; GCA_002329075.1, s__S20-B6 sp002329075, 95.0, 84.26, 0.7; GCA_002346745.1, s__S20-B6 sp002346745, 95.0, 81.48, 0.7	25.37	11	N/A	N/A
metabat_EN_53_norm_28	MAG-088	d__Bacteria;p__Actinobacteriota;c__Acidimicrobiia;o__Acidimicrobiales;f__MedAcidi-G1;g__MedAcidi-G1;s__MedAcidi-G1 sp002699555	GCA_002699555.1	95	d__Bacteria;p__Actinobacteriota;c__Acidimicrobiia;o__Acidimicrobiales;f__MedAcidi-G1;g__MedAcidi-G1;s__MedAcidi-G1 sp002699555	99.61	0.73	GCA_002699555.1	95	d__Bacteria;p__Actinobacteriota;c__Acidimicrobiia;o__Acidimicrobiales;f__MedAcidi-G1;g__MedAcidi-G1;s__MedAcidi-G1 sp002699555	99.61	0.73	d__Bacteria;p__Actinobacteriota;c__Acidimicrobiia;o__Acidimicrobiales;f__MedAcidi-G1;g__MedAcidi-G1;s__	taxonomic classification defined by topology and ANI	topological placement and ANI have congruent species assignments	GCA_002730515.1, s__MedAcidi-G1 sp002730515, 95.0, 96.21, 0.7; GCA_002729765.1, s__MedAcidi-G1 sp002729765, 95.0, 87.74, 0.82; GCA_002716285.1, s__MedAcidi-G1 sp002716285, 95.0, 87.58, 0.81; GCA_002299135.1, s__MedAcidi-G1 sp002299135, 95.0, 86.84, 0.7; GCA_003214465.1, s__MedAcidi-G1 sp003214465, 95.0, 83.54, 0.78; GCA_000817085.1, s__MedAcidi-G1 sp000817085, 95.0, 82.81, 0.76; GCA_002713545.1, …	60.15	11	N/A	N/A
maxbin_EN_22_norm_004	MAG-007	d__Archaea;p__Thermoplasmatota;c__Poseidoniia_A;o__Poseidoniales;f__Poseidoniaceae;g__MGIIa-L2;s__MGIIa-L2 sp002698145	GCA_002698145.1	95	d__Archaea;p__Thermoplasmatota;c__Poseidoniia_A;o__Poseidoniales;f__Poseidoniaceae;g__MGIIa-L2;s__MGIIa-L2 sp002698145	98.57	0.96	GCA_002698145.1	95	d__Archaea;p__Thermoplasmatota;c__Poseidoniia_A;o__Poseidoniales;f__Poseidoniaceae;g__MGIIa-L2;s__MGIIa-L2 sp002698145	98.57	0.96	d__Archaea;p__Thermoplasmatota;c__Poseidoniia_A;o__Poseidoniales;f__Poseidoniaceae;g__MGIIa-L2;s__	taxonomic classification defined by topology and ANI	topological placement and ANI have congruent species assignments	GCA_002502215.1, s__MGIIa-L2 sp002502215, 95.0, 93.55, 0.86; GCA_002499195.1, s__MGIIa-L2 sp002499195, 95.0, 79.3, 0.61; GCA_013911465.1, s__MGIIa-L2 sp013911465, 95.0, 79.23, 0.43; GCA_012270265.1, s__MGIIa-L2 sp012270265, 95.0, 79.12, 0.45; GCA_002706065.1, s__MGIIa-L2 sp002706065, 95.0, 79.1, 0.53; GCA_002692685.1, s__MGIIa-L2 sp002692685, 95.0, 78.94, 0.36; GCA_013330015.1, s__MGIIa-L2 sp8574…	75.49	11	N/A	N/A
maxbin_EN_52_trim_072	MAG-023	d__Bacteria;p__Proteobacteria;c__Alphaproteobacteria;o__Puniceispirillales;f__Puniceispirillaceae;g__UBA8309;s__UBA8309 sp002695585	GCA_002695585.1	95	d__Bacteria;p__Proteobacteria;c__Alphaproteobacteria;o__Puniceispirillales;f__Puniceispirillaceae;g__UBA8309;s__UBA8309 sp002695585	96.87	0.66	N/A	N/A	N/A	N/A	N/A	d__Bacteria;p__Proteobacteria;c__Alphaproteobacteria;o__Puniceispirillales;f__Puniceispirillaceae;g__UBA8309;s__	ANI	topological placement and ANI have incongruent species assignments	GCA_002695585.1, s__UBA8309 sp002695585, 95.0, 96.87, 0.66; GCA_001627655.1, s__UBA8309 sp001627655, 95.0, 95.82, 0.82; GCA_002457745.1, s__UBA8309 sp002457745, 95.0, 81.18, 0.64; GCA_009920665.1, s__UBA8309 sp009920665, 95.0, 80.56, 0.69; GCA_004213025.1, s__UBA8309 sp004213025, 95.0, 80.27, 0.38; GCA_002686685.1, s__UBA8309 sp002686685, 95.0, 79.67, 0.32; GCA_902528605.1, s__UBA8309 sp902528605…	55.75	11	N/A	Genome has more than 15.0% of markers with multiple hits
metabat_EN_56_norm_92	MAG-131	d__Bacteria;p__Proteobacteria;c__Gammaproteobacteria;o__Pseudomonadales;f__Pseudohongiellaceae;g__UBA9145;s__UBA9145 sp002694855	GCA_002694855.1	95	d__Bacteria;p__Proteobacteria;c__Gammaproteobacteria;o__Pseudomonadales;f__Pseudohongiellaceae;g__UBA9145;s__UBA9145 sp002694855	98.38	0.74	GCA_002694855.1	95	d__Bacteria;p__Proteobacteria;c__Gammaproteobacteria;o__Pseudomonadales;f__Pseudohongiellaceae;g__UBA9145;s__UBA9145 sp002694855	98.38	0.74	d__Bacteria;p__Proteobacteria;c__Gammaproteobacteria;o__Pseudomonadales;f__Pseudohongiellaceae;g__UBA9145;s__	taxonomic classification defined by topology and ANI	topological placement and ANI have congruent species assignments	GCA_002712055.1, s__UBA9145 sp002712055, 95.0, 81.67, 0.56; GCA_012960305.1, s__UBA9145 sp012960305, 95.0, 80.33, 0.05; GCA_902531515.1, s__UBA9145 sp902531515, 95.0, 79.96, 0.02; GCA_002727755.1, s__UBA9145 sp002727755, 95.0, 79.28, 0.01; GCA_902591495.1, s__UBA9145 sp902591495, 95.0, 78.78, 0.02; GCA_002457215.1, s__UBA9145 sp002457215, 95.0, 78.69, 0.03; GCA_002731775.1, s__UBA9145 sp002731775…	52.85	11	N/A	N/A
maxbin_EN_22_trim_104	MAG-010	d__Bacteria;p__Actinobacteriota;c__Acidimicrobiia;o__Acidimicrobiales;f__UBA11606;g__UBA11606;s__UBA11606 sp002694825	GCA_002694825.1	95	d__Bacteria;p__Actinobacteriota;c__Acidimicrobiia;o__Acidimicrobiales;f__UBA11606;g__UBA11606;s__UBA11606 sp002694825	97.39	0.96	GCA_002694825.1	95	d__Bacteria;p__Actinobacteriota;c__Acidimicrobiia;o__Acidimicrobiales;f__UBA11606;g__UBA11606;s__UBA11606 sp002694825	97.39	0.96	d__Bacteria;p__Actinobacteriota;c__Acidimicrobiia;o__Acidimicrobiales;f__UBA11606;g__UBA11606;s__	taxonomic classification defined by topology and ANI	topological placement and ANI have congruent species assignments	GCA_002699625.1, s__UBA11606 sp002699625, 95.0, 94.41, 0.91; GCA_002729125.1, s__UBA11606 sp002729125, 95.0, 92.23, 0.91; GCA_009937405.1, s__UBA11606 sp009937405, 95.0, 80.36, 0.3	32.56	11	N/A	N/A
metabat_EN_22_trim_23	MAG-065	d__Archaea;p__Thermoplasmatota;c__Poseidoniia_A;o__Poseidoniales;f__Poseidoniaceae;g__MGIIa-L3;s__MGIIa-L3 sp002694585	GCA_002694585.1	95	d__Archaea;p__Thermoplasmatota;c__Poseidoniia_A;o__Poseidoniales;f__Poseidoniaceae;g__MGIIa-L3;s__MGIIa-L3 sp002694585	97.13	0.86	GCA_002694585.1	95	d__Archaea;p__Thermoplasmatota;c__Poseidoniia_A;o__Poseidoniales;f__Poseidoniaceae;g__MGIIa-L3;s__MGIIa-L3 sp002694585	97.13	0.86	d__Archaea;p__Thermoplasmatota;c__Poseidoniia_A;o__Poseidoniales;f__Poseidoniaceae;g__MGIIa-L3;s__	taxonomic classification defined by topology and ANI	topological placement and ANI have congruent species assignments	GCA_002722135.1, s__MGIIa-L3 sp002722135, 95.0, 93.09, 0.88; GCA_002731395.1, s__MGIIa-L3 sp002731395, 95.0, 85.14, 0.81; GCA_013330925.1, s__MGIIa-L3 sp11892u, 95.0, 82.4, 0.69; GCA_003602635.1, s__MGIIa-L3 sp003602635, 95.0, 82.09, 0.68; GCA_002496845.1, s__MGIIa-L3 sp002496845, 95.0, 82.0, 0.68; GCA_002723635.1, s__MGIIa-L3 sp002723635, 95.0, 81.67, 0.61; GCA_013330765.1, s__MGIIa-L3 sp12206u,…	70.04	11	N/A	N/A
maxbin_EN_59_norm_006	MAG-042	d__Archaea;p__Thermoplasmatota;c__Poseidoniia_A;o__Poseidoniales;f__Thalassarchaeaceae;g__Thalassarchaeum;s__Thalassarchaeum sp002507125	GCA_002507125.1	95	d__Archaea;p__Thermoplasmatota;c__Poseidoniia_A;o__Poseidoniales;f__Thalassarchaeaceae;g__Thalassarchaeum;s__Thalassarchaeum sp002507125	98.7	0.84	GCA_002507125.1	95	d__Archaea;p__Thermoplasmatota;c__Poseidoniia_A;o__Poseidoniales;f__Thalassarchaeaceae;g__Thalassarchaeum;s__Thalassarchaeum sp002507125	98.7	0.84	d__Archaea;p__Thermoplasmatota;c__Poseidoniia_A;o__Poseidoniales;f__Thalassarchaeaceae;g__Thalassarchaeum;s__	taxonomic classification defined by topology and ANI	topological placement and ANI have congruent species assignments	GCA_003193925.1, s__Thalassarchaeum betae, 95.0, 84.98, 0.9; GCA_004195715.1, s__Thalassarchaeum sp004195715, 95.0, 80.11, 0.55; GCA_002495735.1, s__Thalassarchaeum sp002495735, 95.0, 79.48, 0.49; GCA_014240285.1, s__Thalassarchaeum sp014240285, 95.0, 79.36, 0.51; GCA_002457605.1, s__Thalassarchaeum sp002457605, 95.0, 78.83, 0.4; GCA_002505325.1, s__Thalassarchaeum sp002505325, 95.0, 78.68, 0.41;…	70.63	11	N/A	N/A
maxbin_EN_52_trim_026	MAG-022	d__Archaea;p__Thermoplasmatota;c__Poseidoniia_A;o__Poseidoniales;f__Thalassarchaeaceae;g__MGIIb-O5;s__MGIIb-O5 sp002505775	GCA_002505775.1	95	d__Archaea;p__Thermoplasmatota;c__Poseidoniia_A;o__Poseidoniales;f__Thalassarchaeaceae;g__MGIIb-O5;s__MGIIb-O5 sp002505775	98.8	0.96	GCA_002505775.1	95	d__Archaea;p__Thermoplasmatota;c__Poseidoniia_A;o__Poseidoniales;f__Thalassarchaeaceae;g__MGIIb-O5;s__MGIIb-O5 sp002505775	98.8	0.96	d__Archaea;p__Thermoplasmatota;c__Poseidoniia_A;o__Poseidoniales;f__Thalassarchaeaceae;g__MGIIb-O5;s__	taxonomic classification defined by topology and ANI	topological placement and ANI have congruent species assignments	GCA_002501605.1, s__MGIIb-O5 sp002501605, 95.0, 92.89, 0.95; GCA_002730095.1, s__MGIIb-O5 sp002730095, 95.0, 79.88, 0.65; GCA_002502095.1, s__MGIIb-O5 sp002502095, 95.0, 79.68, 0.37; GCA_002501805.1, s__MGIIb-O5 sp002501805, 95.0, 79.51, 0.38; GCA_002499325.1, s__MGIIb-O5 sp002499325, 95.0, 79.0, 0.34; GCA_002499865.1, s__MGIIb-O5 sp002499865, 95.0, 78.85, 0.34; GCA_002506825.1, s__MGIIb-O5 sp002…	79.49	11	N/A	N/A
metabat_EN_58_trim_29	MAG-181	d__Archaea;p__Thermoplasmatota;c__Poseidoniia_A;o__Poseidoniales;f__Thalassarchaeaceae;g__MGIIb-O1;s__MGIIb-O1 sp002498525	GCA_002498525.1	95	d__Archaea;p__Thermoplasmatota;c__Poseidoniia_A;o__Poseidoniales;f__Thalassarchaeaceae;g__MGIIb-O1;s__MGIIb-O1 sp002498525	97.72	0.97	GCA_002498525.1	95	d__Archaea;p__Thermoplasmatota;c__Poseidoniia_A;o__Poseidoniales;f__Thalassarchaeaceae;g__MGIIb-O1;s__MGIIb-O1 sp002498525	97.72	0.97	d__Archaea;p__Thermoplasmatota;c__Poseidoniia_A;o__Poseidoniales;f__Thalassarchaeaceae;g__MGIIb-O1;s__	taxonomic classification defined by topology and ANI	topological placement and ANI have congruent species assignments	GCA_013329905.1, s__MGIIb-O1 sp8684u, 95.0, 78.14, 0.34; GCA_002497895.1, s__MGIIb-O1 sp002497895, 95.0, 77.71, 0.33; GCA_002457595.1, s__MGIIb-O1 sp002457595, 95.0, 77.48, 0.12; GCA_002457555.1, s__MGIIb-O1 sp002457555, 95.0, 77.22, 0.09; GCA_902560445.1, s__MGIIb-O1 sp902560445, 95.0, 77.14, 0.09; GCA_013330385.1, s__MGIIb-O1 sp12570u, 95.0, 77.11, 0.1; GCA_002502175.1, s__MGIIb-O1 sp002502175,…	82.69	11	N/A	N/A
metabat_EN_83_norm_14	MAG-201	d__Archaea;p__Thermoplasmatota;c__Poseidoniia_A;o__Poseidoniales;f__Thalassarchaeaceae;g__MGIIb-O1;s__MGIIb-O1 sp002497025	GCA_002497025.1	95	d__Archaea;p__Thermoplasmatota;c__Poseidoniia_A;o__Poseidoniales;f__Thalassarchaeaceae;g__MGIIb-O1;s__MGIIb-O1 sp002497025	97.33	0.87	GCA_002497025.1	95	d__Archaea;p__Thermoplasmatota;c__Poseidoniia_A;o__Poseidoniales;f__Thalassarchaeaceae;g__MGIIb-O1;s__MGIIb-O1 sp002497025	97.33	0.87	d__Archaea;p__Thermoplasmatota;c__Poseidoniia_A;o__Poseidoniales;f__Thalassarchaeaceae;g__MGIIb-O1;s__	taxonomic classification defined by topology and ANI	topological placement and ANI have congruent species assignments	GCA_902560445.1, s__MGIIb-O1 sp902560445, 95.0, 93.71, 0.71; GCA_002457555.1, s__MGIIb-O1 sp002457555, 95.0, 91.32, 0.81; GCA_002502175.1, s__MGIIb-O1 sp002502175, 95.0, 86.03, 0.8; GCA_002496905.1, s__MGIIb-O1 sp002496905, 95.0, 85.43, 0.73; GCA_002685415.1, s__MGIIb-O1 sp002685415, 95.0, 83.14, 0.71; GCA_002708385.1, s__MGIIb-O1 sp002708385, 95.0, 81.24, 0.44; GCA_002502365.1, s__MGIIb-O1 sp002…	73.05	11	N/A	N/A
metabat_EN_54_trim_2	MAG-100	d__Bacteria;p__Marinisomatota;c__Marinisomatia;o__Marinisomatales;f__UBA1611;g__UBA2134;s__UBA2134 sp002471805	GCA_002471805.1	95	d__Bacteria;p__Marinisomatota;c__Marinisomatia;o__Marinisomatales;f__UBA1611;g__UBA2134;s__UBA2134 sp002471805	97.57	0.68	GCA_002471805.1	95	d__Bacteria;p__Marinisomatota;c__Marinisomatia;o__Marinisomatales;f__UBA1611;g__UBA2134;s__UBA2134 sp002471805	97.57	0.68	d__Bacteria;p__Marinisomatota;c__Marinisomatia;o__Marinisomatales;f__UBA1611;g__UBA2134;s__	taxonomic classification defined by topology and ANI	topological placement and ANI have congruent species assignments	GCA_002718285.1, s__UBA2134 sp002718285, 95.0, 77.31, 0.22	50.33	11	N/A	N/A
metabat_EN_58_trim_35	MAG-183	d__Bacteria;p__Marinisomatota;c__Marinisomatia;o__Marinisomatales;f__UBA2128;g__UBA2128;s__UBA2128 sp002402135	GCA_002402135.1	95	d__Bacteria;p__Marinisomatota;c__Marinisomatia;o__Marinisomatales;f__UBA2128;g__UBA2128;s__UBA2128 sp002402135	98.26	0.93	GCA_002402135.1	95	d__Bacteria;p__Marinisomatota;c__Marinisomatia;o__Marinisomatales;f__UBA2128;g__UBA2128;s__UBA2128 sp002402135	98.26	0.93	d__Bacteria;p__Marinisomatota;c__Marinisomatia;o__Marinisomatales;f__UBA2128;g__UBA2128;s__	taxonomic classification defined by topology and ANI	topological placement and ANI have congruent species assignments	GCA_002471865.1, s__UBA2128 sp002471865, 95.0, 84.14, 0.75	75.5	11	N/A	N/A
metabat_EN_55_trim_18	MAG-109	d__Bacteria;p__Actinobacteriota;c__Acidimicrobiia;o__Acidimicrobiales;f__TK06;g__UBA2110;s__UBA2110 sp002388005	GCA_002388005.1	95	d__Bacteria;p__Actinobacteriota;c__Acidimicrobiia;o__Acidimicrobiales;f__TK06;g__UBA2110;s__UBA2110 sp002388005	99.05	0.94	GCA_002388005.1	95	d__Bacteria;p__Actinobacteriota;c__Acidimicrobiia;o__Acidimicrobiales;f__TK06;g__UBA2110;s__UBA2110 sp002388005	99.05	0.94	d__Bacteria;p__Actinobacteriota;c__Acidimicrobiia;o__Acidimicrobiales;f__TK06;g__UBA2110;s__	taxonomic classification defined by topology and ANI	topological placement and ANI have congruent species assignments	GCA_002719335.1, s__UBA2110 sp002719335, 95.0, 80.18, 0.6; GCA_002705305.1, s__UBA2110 sp002705305, 95.0, 80.02, 0.62; GCA_012960315.1, s__UBA2110 sp012960315, 95.0, 79.39, 0.54; GCA_002331465.1, s__UBA2110 sp002331465, 95.0, 78.8, 0.48; GCA_014239555.1, s__UBA2110 sp014239555, 95.0, 78.56, 0.55	54.89	11	N/A	N/A
metabat_EN_85_trim_27	MAG-209	d__Bacteria;p__Actinobacteriota;c__Acidimicrobiia;o__Acidimicrobiales;f__TK06;g__UBA2110;s__UBA2110 sp002388005	GCA_002388005.1	95	d__Bacteria;p__Actinobacteriota;c__Acidimicrobiia;o__Acidimicrobiales;f__TK06;g__UBA2110;s__UBA2110 sp002388005	99.04	0.89	GCA_002388005.1	95	d__Bacteria;p__Actinobacteriota;c__Acidimicrobiia;o__Acidimicrobiales;f__TK06;g__UBA2110;s__UBA2110 sp002388005	99.04	0.89	d__Bacteria;p__Actinobacteriota;c__Acidimicrobiia;o__Acidimicrobiales;f__TK06;g__UBA2110;s__	taxonomic classification defined by topology and ANI	topological placement and ANI have congruent species assignments	GCA_002719335.1, s__UBA2110 sp002719335, 95.0, 79.93, 0.6; GCA_002705305.1, s__UBA2110 sp002705305, 95.0, 79.61, 0.58; GCA_012960315.1, s__UBA2110 sp012960315, 95.0, 79.14, 0.58; GCA_002331465.1, s__UBA2110 sp002331465, 95.0, 78.79, 0.52; GCA_014239555.1, s__UBA2110 sp014239555, 95.0, 78.74, 0.56	34.13	11	N/A	N/A
metabat_EN_56_norm_89	MAG-130	d__Bacteria;p__Proteobacteria;c__Gammaproteobacteria;o__Burkholderiales;f__Burkholderiaceae;g__UBA3064;s__UBA3064 sp002359635	GCA_002359635.1	95	d__Bacteria;p__Proteobacteria;c__Gammaproteobacteria;o__Burkholderiales;f__Burkholderiaceae;g__UBA3064;s__UBA3064 sp002359635	99.86	0.89	GCA_002359635.1	95	d__Bacteria;p__Proteobacteria;c__Gammaproteobacteria;o__Burkholderiales;f__Burkholderiaceae;g__UBA3064;s__UBA3064 sp002359635	99.86	0.89	d__Bacteria;p__Proteobacteria;c__Gammaproteobacteria;o__Burkholderiales;f__Burkholderiaceae;g__UBA3064;s__	taxonomic classification defined by topology and ANI	topological placement and ANI have congruent species assignments	GCA_900299025.1, s__UBA3064 sp005787245, 95.0, 79.66, 0.41; GCA_002342365.1, s__UBA3064 sp002342365, 95.0, 78.44, 0.34	95.22	11	N/A	N/A
metabat_EN_56_trim_67	MAG-156	d__Bacteria;p__Proteobacteria;c__Gammaproteobacteria;o__Burkholderiales;f__Burkholderiaceae;g__UBA3064;s__UBA3064 sp002342365	GCA_002342365.1	95	d__Bacteria;p__Proteobacteria;c__Gammaproteobacteria;o__Burkholderiales;f__Burkholderiaceae;g__UBA3064;s__UBA3064 sp002342365	99.84	0.93	GCA_002342365.1	95	d__Bacteria;p__Proteobacteria;c__Gammaproteobacteria;o__Burkholderiales;f__Burkholderiaceae;g__UBA3064;s__UBA3064 sp002342365	99.84	0.93	d__Bacteria;p__Proteobacteria;c__Gammaproteobacteria;o__Burkholderiales;f__Burkholderiaceae;g__UBA3064;s__	taxonomic classification defined by topology and ANI	topological placement and ANI have congruent species assignments	GCA_002359635.1, s__UBA3064 sp002359635, 95.0, 77.91, 0.33; GCA_900299025.1, s__UBA3064 sp005787245, 95.0, 77.27, 0.26	96.59	11	N/A	N/A
metabat_EN_56_trim_25	MAG-144	d__Bacteria;p__Bdellovibrionota;c__FAC87;o__UBA2466;f__UBA2466;g__UBA2466;s__UBA2466 sp002342225	GCA_002342225.1	95	d__Bacteria;p__Bdellovibrionota;c__FAC87;o__UBA2466;f__UBA2466;g__UBA2466;s__UBA2466 sp002342225	97.03	0.88	GCA_002342225.1	95	d__Bacteria;p__Bdellovibrionota;c__FAC87;o__UBA2466;f__UBA2466;g__UBA2466;s__UBA2466 sp002342225	97.03	0.88	d__Bacteria;p__Bdellovibrionota;c__FAC87;o__UBA2466;f__UBA2466;g__UBA2466;s__	taxonomic classification defined by topology and ANI	topological placement and ANI have congruent species assignments	GCA_900299195.1, s__UBA2466 sp900299195, 95.0, 78.32, 0.21; GCA_005776395.1, s__UBA2466 sp005776395, 95.0, 78.23, 0.2; GCA_009692515.1, s__UBA2466 sp009692515, 95.0, 77.18, 0.12; GCA_013205415.1, s__UBA2466 sp013205415, 95.0, 76.88, 0.1	28.41	11	N/A	N/A
metabat_EN_25_trim_5	MAG-081	d__Bacteria;p__Gemmatimonadota;c__Gemmatimonadetes;o__Longimicrobiales;f__UBA6960;g__UBA1138;s__UBA1138 sp002313925	GCA_002313925.1	95	d__Bacteria;p__Gemmatimonadota;c__Gemmatimonadetes;o__Longimicrobiales;f__UBA6960;g__UBA1138;s__UBA1138 sp002313925	96.26	0.85	GCA_002313925.1	95	d__Bacteria;p__Gemmatimonadota;c__Gemmatimonadetes;o__Longimicrobiales;f__UBA6960;g__UBA1138;s__UBA1138 sp002313925	96.26	0.85	d__Bacteria;p__Gemmatimonadota;c__Gemmatimonadetes;o__Longimicrobiales;f__UBA6960;g__UBA1138;s__	taxonomic classification defined by topology and ANI	topological placement and ANI have congruent species assignments	GCA_002501085.1, s__UBA1138 sp002501085, 95.0, 95.18, 0.9; GCA_012960225.1, s__UBA1138 sp012960225, 95.0, 94.39, 0.96; GCA_002724575.1, s__UBA1138 sp002724575, 95.0, 87.74, 0.81; GCA_002311875.1, s__UBA1138 sp002311875, 95.0, 82.0, 0.86; GCA_003447875.1, s__UBA1138 sp003447875, 95.0, 77.75, 0.04; GCA_009937285.1, s__UBA1138 sp009937285, 95.0, 75.92, 0.02	78.16	11	N/A	N/A
metabat_EN_57_norm_12	MAG-166	d__Bacteria;p__Gemmatimonadota;c__Gemmatimonadetes;o__Longimicrobiales;f__UBA6960;g__UBA1138;s__UBA1138 sp002313925	GCA_002313925.1	95	d__Bacteria;p__Gemmatimonadota;c__Gemmatimonadetes;o__Longimicrobiales;f__UBA6960;g__UBA1138;s__UBA1138 sp002313925	95.93	0.84	GCA_012960225.1	95	d__Bacteria;p__Gemmatimonadota;c__Gemmatimonadetes;o__Longimicrobiales;f__UBA6960;g__UBA1138;s__UBA1138 sp012960225	95.22	0.96	d__Bacteria;p__Gemmatimonadota;c__Gemmatimonadetes;o__Longimicrobiales;f__UBA6960;g__UBA1138;s__	ANI	topological placement and ANI have incongruent species assignments	GCA_002501085.1, s__UBA1138 sp002501085, 95.0, 93.86, 0.86; GCA_002724575.1, s__UBA1138 sp002724575, 95.0, 87.56, 0.78; GCA_002311875.1, s__UBA1138 sp002311875, 95.0, 82.69, 0.86; GCA_003447875.1, s__UBA1138 sp003447875, 95.0, 77.24, 0.04; GCA_009937285.1, s__UBA1138 sp009937285, 95.0, 75.9, 0.03	86.46	11	N/A	N/A
metabat_EN_58_trim_12	MAG-174	d__Bacteria;p__Chloroflexota;c__Dehalococcoidia;o__SAR202;f__UBA11138;g__UBA1123;s__UBA1123 sp002313895	GCA_002313895.1	95	d__Bacteria;p__Chloroflexota;c__Dehalococcoidia;o__SAR202;f__UBA11138;g__UBA1123;s__UBA1123 sp002313895	98.24	0.87	GCA_002313895.1	95	d__Bacteria;p__Chloroflexota;c__Dehalococcoidia;o__SAR202;f__UBA11138;g__UBA1123;s__UBA1123 sp002313895	98.24	0.87	d__Bacteria;p__Chloroflexota;c__Dehalococcoidia;o__SAR202;f__UBA11138;g__UBA1123;s__	taxonomic classification defined by topology and ANI	topological placement and ANI have congruent species assignments	GCA_002710885.1, s__UBA1123 sp002710885, 95.0, 95.07, 0.78	84.49	11	N/A	N/A
metabat_EN_57_trim_33	MAG-171	d__Bacteria;p__Proteobacteria;c__Gammaproteobacteria;o__Pseudomonadales;f__HTCC2089;g__UBA11889;s__UBA11889 sp002313255	GCA_002313255.1	95	d__Bacteria;p__Proteobacteria;c__Gammaproteobacteria;o__Pseudomonadales;f__HTCC2089;g__UBA11889;s__UBA11889 sp002313255	97.79	0.93	GCA_002313255.1	95	d__Bacteria;p__Proteobacteria;c__Gammaproteobacteria;o__Pseudomonadales;f__HTCC2089;g__UBA11889;s__UBA11889 sp002313255	97.79	0.93	d__Bacteria;p__Proteobacteria;c__Gammaproteobacteria;o__Pseudomonadales;f__HTCC2089;g__UBA11889;s__	taxonomic classification defined by topology and ANI	topological placement and ANI have congruent species assignments	GCA_002719135.1, s__UBA11889 sp002719135, 95.0, 94.1, 0.75; GCA_002715785.1, s__UBA11889 sp002715785, 95.0, 83.87, 0.72; GCA_002708205.1, s__UBA11889 sp002708205, 95.0, 76.27, 0.02	73.14	11	N/A	N/A
metabat_EN_59_trim_28	MAG-191	d__Bacteria;p__Chloroflexota;c__Dehalococcoidia;o__UBA1151;f__Bin127;g__UBA9455;s__UBA9455 sp002313245	GCA_002313245.1	95	d__Bacteria;p__Chloroflexota;c__Dehalococcoidia;o__UBA1151;f__Bin127;g__UBA9455;s__UBA9455 sp002313245	97.58	0.87	GCA_002313245.1	95	d__Bacteria;p__Chloroflexota;c__Dehalococcoidia;o__UBA1151;f__Bin127;g__UBA9455;s__UBA9455 sp002313245	97.58	0.87	d__Bacteria;p__Chloroflexota;c__Dehalococcoidia;o__UBA1151;f__Bin127;g__;s__	taxonomic classification defined by topology and ANI	topological placement and ANI have congruent species assignments	N/A	36.39	11	N/A	N/A
metabat_EN_58_trim_1	MAG-173	d__Bacteria;p__Chloroflexota;c__Dehalococcoidia;o__UBA1151;f__Bin127;g__UBA9455;s__UBA9455 sp002313245	GCA_002313245.1	95	d__Bacteria;p__Chloroflexota;c__Dehalococcoidia;o__UBA1151;f__Bin127;g__UBA9455;s__UBA9455 sp002313245	97.55	0.8	GCA_002313245.1	95	d__Bacteria;p__Chloroflexota;c__Dehalococcoidia;o__UBA1151;f__Bin127;g__UBA9455;s__UBA9455 sp002313245	97.55	0.8	d__Bacteria;p__Chloroflexota;c__Dehalococcoidia;o__UBA1151;f__Bin127;g__;s__	taxonomic classification defined by topology and ANI	topological placement and ANI have congruent species assignments	N/A	48.18	11	N/A	N/A
maxbin_EN_58_trim_046	MAG-041	d__Bacteria;p__Gemmatimonadota;c__Gemmatimonadetes;o__Longimicrobiales;f__UBA6960;g__UBA1138;s__UBA1138 sp002311875	GCA_002311875.1	95	d__Bacteria;p__Gemmatimonadota;c__Gemmatimonadetes;o__Longimicrobiales;f__UBA6960;g__UBA1138;s__UBA1138 sp002311875	95.78	0.73	GCA_002311875.1	95	d__Bacteria;p__Gemmatimonadota;c__Gemmatimonadetes;o__Longimicrobiales;f__UBA6960;g__UBA1138;s__UBA1138 sp002311875	95.78	0.73	d__Bacteria;p__Gemmatimonadota;c__Gemmatimonadetes;o__Longimicrobiales;f__UBA6960;g__UBA1138;s__	taxonomic classification defined by topology and ANI	topological placement and ANI have congruent species assignments	GCA_002313925.1, s__UBA1138 sp002313925, 95.0, 86.48, 0.62; GCA_012960225.1, s__UBA1138 sp012960225, 95.0, 86.13, 0.68; GCA_002501085.1, s__UBA1138 sp002501085, 95.0, 85.25, 0.62; GCA_002724575.1, s__UBA1138 sp002724575, 95.0, 81.95, 0.47; GCA_003447875.1, s__UBA1138 sp003447875, 95.0, 79.59, 0.05; GCA_009937285.1, s__UBA1138 sp009937285, 95.0, 77.1, 0.02	37.76	11	N/A	N/A
metabat_EN_58_trim_15	MAG-177	d__Bacteria;p__Proteobacteria;c__Gammaproteobacteria;o__Methylococcales;f__UBA2778;g__UBA1147;s__UBA1147 sp002311315	GCA_002311315.1	95	d__Bacteria;p__Proteobacteria;c__Gammaproteobacteria;o__Methylococcales;f__UBA2778;g__UBA1147;s__UBA1147 sp002311315	98.66	0.95	GCA_002311315.1	95	d__Bacteria;p__Proteobacteria;c__Gammaproteobacteria;o__Methylococcales;f__UBA2778;g__UBA1147;s__UBA1147 sp002311315	98.66	0.95	d__Bacteria;p__Proteobacteria;c__Gammaproteobacteria;o__Methylococcales;f__UBA2778;g__;s__	taxonomic classification defined by topology and ANI	topological placement and ANI have congruent species assignments	N/A	45.88	11	N/A	N/A
metabat_EN_23_norm_1	MAG-066	d__Bacteria;p__Actinobacteriota;c__Acidimicrobiia;o__Acidimicrobiales;f__TK06;g__UBA6944;s__UBA6944 sp002296525	GCA_002296525.1	95	d__Bacteria;p__Actinobacteriota;c__Acidimicrobiia;o__Acidimicrobiales;f__TK06;g__UBA6944;s__UBA6944 sp002296525	97.65	0.99	GCA_002296525.1	95	d__Bacteria;p__Actinobacteriota;c__Acidimicrobiia;o__Acidimicrobiales;f__TK06;g__UBA6944;s__UBA6944 sp002296525	97.65	0.99	d__Bacteria;p__Actinobacteriota;c__Acidimicrobiia;o__Acidimicrobiales;f__TK06;g__UBA6944;s__	taxonomic classification defined by topology and ANI	topological placement and ANI have congruent species assignments	GCA_002724355.1, s__UBA6944 sp002724355, 95.0, 87.31, 0.79; GCA_002448715.1, s__UBA6944 sp002448715, 95.0, 84.2, 0.83; GCA_002721305.1, s__UBA6944 sp002721305, 95.0, 78.29, 0.39	39.77	11	N/A	N/A
metabat_EN_56_trim_17	MAG-142	d__Bacteria;p__Proteobacteria;c__Gammaproteobacteria;o__Burkholderiales;f__Burkholderiaceae;g__UBA954;s__UBA954 sp002293155	GCA_002293155.1	95	d__Bacteria;p__Proteobacteria;c__Gammaproteobacteria;o__Burkholderiales;f__Burkholderiaceae;g__UBA954;s__UBA954 sp002293155	98.4	0.9	GCA_002293155.1	95	d__Bacteria;p__Proteobacteria;c__Gammaproteobacteria;o__Burkholderiales;f__Burkholderiaceae;g__UBA954;s__UBA954 sp002293155	98.4	0.9	d__Bacteria;p__Proteobacteria;c__Gammaproteobacteria;o__Burkholderiales;f__Burkholderiaceae;g__UBA954;s__	taxonomic classification defined by topology and ANI	topological placement and ANI have congruent species assignments	GCA_009924525.1, s__UBA954 sp009924525, 95.0, 76.88, 0.2	86.8	11	N/A	N/A
metabat_EN_55_norm_4	MAG-106	d__Bacteria;p__SAR324;c__SAR324;o__SAR324;f__NAC60-12;g__Arctic96AD-7;s__Arctic96AD-7 sp002082305	GCA_002082305.1	95	d__Bacteria;p__SAR324;c__SAR324;o__SAR324;f__NAC60-12;g__Arctic96AD-7;s__Arctic96AD-7 sp002082305	98.45	0.91	GCA_002082305.1	95	d__Bacteria;p__SAR324;c__SAR324;o__SAR324;f__NAC60-12;g__Arctic96AD-7;s__Arctic96AD-7 sp002082305	98.45	0.91	d__Bacteria;p__SAR324;c__SAR324;o__SAR324;f__NAC60-12;g__Arctic96AD-7;s__	taxonomic classification defined by topology and ANI	topological placement and ANI have congruent species assignments	GCA_000213335.2, s__Arctic96AD-7 sp000213335, 95.0, 96.89, 0.48; GCA_902513935.1, s__Arctic96AD-7 sp902513935, 95.0, 95.08, 0.48; GCA_012964265.1, s__Arctic96AD-7 sp012964265, 95.0, 79.63, 0.52; GCA_002685535.1, s__Arctic96AD-7 sp002685535, 95.0, 78.87, 0.48; GCA_014381795.1, s__Arctic96AD-7 sp014381795, 95.0, 78.47, 0.35; GCA_014382365.1, s__Arctic96AD-7 sp014382365, 95.0, 78.24, 0.52; GCA_90256…	69.35	11	N/A	N/A
metabat_EN_23_trim_4	MAG-070	d__Bacteria;p__Proteobacteria;c__Gammaproteobacteria;o__UBA11654;f__UBA11654;g__UBA11654;s__UBA11654 sp001629325	GCA_001629325.1	95	d__Bacteria;p__Proteobacteria;c__Gammaproteobacteria;o__UBA11654;f__UBA11654;g__UBA11654;s__UBA11654 sp001629325	97.62	0.78	GCA_001629325.1	95	d__Bacteria;p__Proteobacteria;c__Gammaproteobacteria;o__UBA11654;f__UBA11654;g__UBA11654;s__UBA11654 sp001629325	97.62	0.78	d__Bacteria;p__Proteobacteria;c__Gammaproteobacteria;o__UBA11654;f__UBA11654;g__UBA11654;s__	taxonomic classification defined by topology and ANI	topological placement and ANI have congruent species assignments	GCA_002718375.1, s__UBA11654 sp002718375, 95.0, 95.47, 0.51; GCA_003449795.1, s__UBA11654 sp003449795, 95.0, 93.22, 0.61; GCA_902553145.1, s__UBA11654 sp902553145, 95.0, 82.11, 0.72; GCA_002691465.1, s__UBA11654 sp002691465, 95.0, 81.42, 0.69; GCA_002691305.1, s__UBA11654 sp002691305, 95.0, 80.65, 0.61; GCA_002717445.1, s__UBA11654 sp002717445, 95.0, 79.17, 0.57	54.97	11	N/A	N/A
metabat_EN_82_norm_5	MAG-199	d__Bacteria;p__Proteobacteria;c__Alphaproteobacteria;o__Rhodobacterales;f__Rhodobacteraceae;g__MED-G52;s__MED-G52 sp001627925	GCA_001627925.1	95	d__Bacteria;p__Proteobacteria;c__Alphaproteobacteria;o__Rhodobacterales;f__Rhodobacteraceae;g__MED-G52;s__MED-G52 sp001627925	99.49	0.88	GCA_001627925.1	95	d__Bacteria;p__Proteobacteria;c__Alphaproteobacteria;o__Rhodobacterales;f__Rhodobacteraceae;g__MED-G52;s__MED-G52 sp001627925	99.49	0.88	d__Bacteria;p__Proteobacteria;c__Alphaproteobacteria;o__Rhodobacterales;f__Rhodobacteraceae;g__MED-G52;s__	taxonomic classification defined by topology and ANI	topological placement and ANI have congruent species assignments	GCA_002457055.1, s__MED-G52 sp002457055, 95.0, 95.04, 0.83; GCF_902554885.1, s__MED-G52 sp902554885, 95.0, 81.53, 0.59; GCF_902602765.1, s__MED-G52 sp902602765, 95.0, 81.24, 0.64; GCF_902605785.1, s__MED-G52 sp902605785, 95.0, 81.14, 0.59; GCF_902635985.1, s__MED-G52 sp902635985, 95.0, 81.13, 0.64; GCF_902631295.1, s__MED-G52 sp902631295, 95.0, 80.92, 0.61; GCA_002704465.1, s__MED-G52 sp002704465…	87.02	11	N/A	N/A
maxbin_EN_52_trim_084	MAG-024	d__Bacteria;p__SAR324;c__SAR324;o__SAR324;f__NAC60-12;g__UBA1014;s__UBA1014 sp001469005	GCA_001469005.2	95	d__Bacteria;p__SAR324;c__SAR324;o__SAR324;f__NAC60-12;g__UBA1014;s__UBA1014 sp001469005	97.49	0.9	GCA_001469005.2	95	d__Bacteria;p__SAR324;c__SAR324;o__SAR324;f__NAC60-12;g__UBA1014;s__UBA1014 sp001469005	97.49	0.9	d__Bacteria;p__SAR324;c__SAR324;o__SAR324;f__NAC60-12;g__UBA1014;s__	taxonomic classification defined by topology and ANI	topological placement and ANI have congruent species assignments	GCA_002683785.1, s__UBA1014 sp002683785, 95.0, 78.43, 0.48	49.3	11	N/A	N/A
maxbin_EN_23_norm_017	MAG-012	d__Bacteria;p__SAR324;c__SAR324;o__SAR324;f__NAC60-12;g__UBA1014;s__UBA1014 sp001469005	GCA_001469005.2	95	d__Bacteria;p__SAR324;c__SAR324;o__SAR324;f__NAC60-12;g__UBA1014;s__UBA1014 sp001469005	97.25	0.92	GCA_001469005.2	95	d__Bacteria;p__SAR324;c__SAR324;o__SAR324;f__NAC60-12;g__UBA1014;s__UBA1014 sp001469005	97.25	0.92	d__Bacteria;p__SAR324;c__SAR324;o__SAR324;f__NAC60-12;g__UBA1014;s__	taxonomic classification defined by topology and ANI	topological placement and ANI have congruent species assignments	GCA_002683785.1, s__UBA1014 sp002683785, 95.0, 78.64, 0.46	67.28	11	N/A	N/A
maxbin_EN_51_trim_001	MAG-017	d__Bacteria;p__Cyanobacteria;c__Cyanobacteriia;o__PCC-6307;f__Cyanobiaceae;g__Prochlorococcus_A;s__Prochlorococcus_A sp000635495	GCA_000635495.1	95	d__Bacteria;p__Cyanobacteria;c__Cyanobacteriia;o__PCC-6307;f__Cyanobiaceae;g__Prochlorococcus_A;s__Prochlorococcus_A sp000635495	96.07	0.88	GCF_001989455.1	95	d__Bacteria;p__Cyanobacteria;c__Cyanobacteriia;o__PCC-6307;f__Cyanobiaceae;g__Prochlorococcus_A;s__Prochlorococcus_A sp001989455	91.6	0.88	d__Bacteria;p__Cyanobacteria;c__Cyanobacteriia;o__PCC-6307;f__Cyanobiaceae;g__Prochlorococcus_A;s__	ANI	topological placement and ANI have incongruent species assignments	GCA_003212655.1, s__Prochlorococcus_A sp003212655, 95.0, 94.76, 0.75; GCA_902578445.1, s__Prochlorococcus_A sp902578445, 95.0, 94.38, 0.5; GCA_902572395.1, s__Prochlorococcus_A sp902572395, 95.0, 94.22, 0.5; GCA_003216635.1, s__Prochlorococcus_A sp003216635, 95.0, 94.09, 0.75; GCA_000634415.1, s__Prochlorococcus_A sp000634415, 95.0, 94.01, 0.62; GCA_003278685.1, s__Prochlorococcus_A sp003278685, …	25.61	11	N/A	N/A
metabat_EN_81_trim_8	MAG-197	d__Bacteria;p__Cyanobacteria;c__Cyanobacteriia;o__PCC-6307;f__Cyanobiaceae;g__Prochlorococcus_A;s__Prochlorococcus_A sp000634515	GCA_000634515.1	95	d__Bacteria;p__Cyanobacteria;c__Cyanobacteriia;o__PCC-6307;f__Cyanobiaceae;g__Prochlorococcus_A;s__Prochlorococcus_A sp000634515	95.63	0.81	GCA_000634515.1	95	d__Bacteria;p__Cyanobacteria;c__Cyanobacteriia;o__PCC-6307;f__Cyanobiaceae;g__Prochlorococcus_A;s__Prochlorococcus_A sp000634515	95.63	0.81	d__Bacteria;p__Cyanobacteria;c__Cyanobacteriia;o__PCC-6307;f__Cyanobiaceae;g__Prochlorococcus_A;s__	taxonomic classification defined by topology and ANI	topological placement and ANI have congruent species assignments	GCA_003279535.1, s__Prochlorococcus_A sp003279535, 95.0, 93.71, 0.67; GCA_003216755.1, s__Prochlorococcus_A sp003216755, 95.0, 93.52, 0.8; GCA_902622705.1, s__Prochlorococcus_A sp902622705, 95.0, 92.24, 0.63; GCA_902583265.1, s__Prochlorococcus_A sp902583265, 95.0, 91.75, 0.61; GCA_003280575.1, s__Prochlorococcus_A sp003280575, 95.0, 90.31, 0.82; GCA_000635495.1, s__Prochlorococcus_A sp000635495,…	44.57	11	N/A	N/A

[truncated: 3 more sheets: CheckM, Relative Abundance, Detection]
